# Supplementary material for: StratoMod: predicting sequencing and variant calling errors with interpretable machine learning
Source: Commun Biol. 2024 Oct 13;7:1316. doi: 10.1038/s42003-024-06981-1 (PMC11471861; doi:10.1038/s42003-024-06981-1)
Supplement: Supplementary file 4 — Supplementary Data 1 [file 42003_2024_6981_MOESM4_ESM.xlsx]

## Sheet: GRCh38_mrg_full_gene_merged_FNc
				SNV+INDEL				SNV				INDEL
CHROM	START	END	Gene	Total	Ilmn&HiFi	Ilmn	HiFi	Total	Ilmn&HiFi	Ilmn	HiFi	Total	Ilmn&HiFi	Ilmn	HiFi
chr16	2088708	2135898	PKD1	498	6	492	0	295	4	291	0	203	2	201	0
chr21	43053191	43076943	CBS	141	141	0	0	106	106	0	0	35	35	0	0
chr7	5970925	6009106	PMS2	107	1	106	0	82	0	82	0	25	1	24	0
chr17	31094927	31382116	NF1	98	12	86	0	35	0	35	0	63	12	51	0
chr6	32038327	32041644	CYP21A2	79	74	5	0	63	58	5	0	16	16	0	0
chr22	28687743	28742422	CHEK2	76	3	73	0	44	0	44	0	32	3	29	0
chr2	151485336	151734487	NEB	70	38	32	0	42	34	8	0	28	4	24	0
chr1	152302165	152325239	FLG	55	7	48	0	32	7	25	0	23	0	23	0
chr5	218241	257082	SDHA	39	0	39	0	27	0	27	0	12	0	12	0
chr16	16148928	16223522	ABCC6	38	37	1	0	22	22	0	0	16	15	1	0
chr5	70925030	70953942	SMN1	37	4	33	0	25	2	23	0	12	2	10	0
chr15	43599563	43618800	STRC	32	9	23	0	23	9	14	0	9	0	9	0
chr12	49018975	49059774	KMT2D	26	5	21	0	5	0	5	0	21	5	16	0
chr8	142872356	142879846	CYP11B1	26	0	26	0	25	0	25	0	1	0	1	0
chr11	2883213	2885773	CDKN1C	25	9	16	0	0	0	0	0	25	9	16	0
chr3	179148114	179240093	PIK3CA	25	0	25	0	23	0	23	0	2	0	2	0
chr3	93873051	93980003	PROS1	23	0	23	0	21	0	21	0	2	0	2	0
chr16	70802084	71230722	HYDIN	21	14	7	0	13	13	0	0	8	1	7	0
chr6	3224277	3231730	TUBB2B	20	0	20	0	20	0	20	0	0	0	0	0
chr16	5033923	5087379	ALG1	19	0	19	0	18	0	18	0	1	0	1	0
chr16	172876	173710	HBA2	18	0	18	0	12	0	12	0	6	0	6	0
chr21	34446688	34512210	KCNE1	16	16	0	0	10	10	0	0	6	6	0	0
chr8	142910559	142917843	CYP11B2	15	0	15	0	12	0	12	0	3	0	3	0
chr12	31073860	31104799	DDX11	14	0	14	0	10	0	10	0	4	0	4	0
chr16	89267630	89490561	ANKRD11	14	3	11	0	12	2	10	0	2	1	1	0
chr17	41609778	41615899	KRT16	14	0	14	0	14	0	14	0	0	0	0	0
chr7	74773962	74789376	NCF1	13	13	0	0	8	8	0	0	5	5	0	0
chr13	32315086	32400266	BRCA2	12	0	12	0	0	0	0	0	12	0	12	0
chr21	43169008	43172805	CRYAA	12	12	0	0	11	11	0	0	1	1	0	0
chr2	178525989	178830802	TTN	11	1	10	0	2	1	1	0	9	0	9	0
chr17	43044295	43170245	BRCA1	10	2	8	0	0	0	0	0	10	2	8	0
chr2	47789316	47906498	FBXO11	10	2	8	0	0	0	0	0	10	2	8	0
chr4	41744082	41748725	PHOX2B	10	0	10	0	0	0	0	0	10	0	10	0
chr12	5948874	6124770	VWF	9	1	8	0	6	0	6	0	3	1	2	0
chr2	47695530	47810063	MSH6	9	2	7	0	0	0	0	0	9	2	7	0
chr11	5253188	5505605	HBG2	8	0	8	0	7	0	7	0	1	0	1	0
chr11	89177875	89295759	TYR	8	0	8	0	4	0	4	0	4	0	4	0
chr14	28766787	28770277	FOXG1	8	1	7	0	0	0	0	0	8	1	7	0
chr17	21692523	21704612	KCNJ18	8	0	8	0	8	0	8	0	0	0	0	0
chr22	18912777	18936553	PRODH	8	8	0	0	7	7	0	0	1	1	0	0
chr11	108222484	108369102	ATM	7	0	7	0	1	0	1	0	6	0	6	0
chr16	176680	177522	HBA1	7	0	7	0	6	0	6	0	1	0	1	0
chr19	11089462	11133820	LDLR	6	3	3	0	0	0	0	0	6	3	3	0
chr10	86756601	86932825	BMPR1A	5	1	4	0	2	0	2	0	3	1	2	0
chr11	118436490	118526832	KMT2A	5	2	0	3	0	0	0	0	5	2	0	3
chr15	48408313	48645721	FBN1	5	1	4	0	0	0	0	0	5	1	4	0
chr15	88803436	88875354	ACAN	5	2	3	0	1	0	1	0	4	2	2	0
chr17	80036632	80100613	CCDC40	5	4	1	0	2	2	0	0	3	2	1	0
chr19	45769709	45782552	DMPK	5	5	0	0	0	0	0	0	5	5	0	0
chr3	10026414	10101930	FANCD2	5	0	5	0	4	0	4	0	1	0	1	0
chr3	138944224	138947137	FOXL2	5	0	5	0	0	0	0	0	5	0	5	0
chr7	66987680	66995587	SBDS	5	0	5	0	5	0	5	0	0	0	0	0
chr11	47331406	47352702	MYBPC3	4	0	3	1	0	0	0	0	4	0	3	1
chr11	77128246	77215241	MYO7A	4	2	2	0	2	2	0	0	2	0	2	0
chr11	108308519	108467531	C11orf65	4	0	4	0	0	0	0	0	4	0	4	0
chr12	52249300	52309163	KRT86	4	0	4	0	4	0	4	0	0	0	0	0
chr17	7661779	7687550	TP53	4	0	4	0	0	0	0	0	4	0	4	0
chr2	176092721	176095944	HOXD13	4	0	4	0	0	0	0	0	4	0	4	0
chr20	63657810	63696253	RTEL1	4	1	3	0	0	0	0	0	4	1	3	0
chr21	43092956	43107587	U2AF1	4	4	0	0	4	4	0	0	0	0	0	0
chr21	46098112	46132848	COL6A2	4	2	2	0	2	2	0	0	2	0	2	0
chr3	36993350	37050846	MLH1	4	1	3	0	0	0	0	0	4	1	3	0
chr6	45328157	45664349	RUNX2	4	2	2	0	0	0	0	0	4	2	2	0
chr7	152134922	152436005	KMT2C	4	0	4	0	4	0	4	0	0	0	0	0
chr9	35657751	35658018	RMRP	4	0	4	0	0	0	0	0	4	0	4	0
chr1	148808181	149048286	PDE4DIP	3	3	0	0	3	3	0	0	0	0	0	0
chr10	53802771	55627942	PCDH15	3	1	2	0	0	0	0	0	3	1	2	0
chr13	48303726	48599436	RB1	3	0	3	0	0	0	0	0	3	0	3	0
chr13	113105788	113120685	F7	3	3	0	0	2	2	0	0	1	1	0	0
chr15	23643549	23647867	MAGEL2	3	1	2	0	0	0	0	0	3	1	2	0
chr16	2047967	2089491	TSC2	3	1	2	0	0	0	0	0	3	1	2	0
chr16	3725054	3880713	CREBBP	3	0	0	3	0	0	0	0	3	0	0	3
chr16	29811382	29815892	PRRT2	3	0	0	3	0	0	0	0	3	0	0	3
chr16	88382959	88440757	ZNF469	3	3	0	0	0	0	0	0	3	3	0	0
chr17	45435900	45490749	PLEKHM1	3	0	3	0	2	0	2	0	1	0	1	0
chr17	63917200	63918839	GH1	3	0	3	0	3	0	3	0	0	0	0	0
chr17	80101556	80119881	GAA	3	2	1	0	0	0	0	0	3	2	1	0
chr2	47403067	47663146	MSH2	3	1	2	0	0	0	0	0	3	1	2	0
chr2	165984641	166149214	SCN1A	3	1	2	0	0	0	0	0	3	1	2	0
chr2	231961245	232344350	DIS3L2	3	0	3	0	3	0	3	0	0	0	0	0
chr4	54657918	54740715	KIT	3	2	1	0	0	0	0	0	3	2	1	0
chr7	150944961	150978321	KCNH2	3	1	2	0	0	0	0	0	3	1	2	0
chr1	17018722	17054032	SDHB	2	0	2	0	0	0	0	0	2	0	2	0
chr1	25272393	25330445	RHD	2	0	2	0	2	0	2	0	0	0	0	0
chr1	155234452	155244699	GBA	2	0	2	0	2	0	2	0	0	0	0	0
chr1	196819757	196832189	CFHR1	2	0	2	0	2	0	2	0	0	0	0	0
chr1	228149930	228159826	GJC2	2	0	2	0	0	0	0	0	2	0	2	0
chr1	241497603	241519755	FH	2	2	0	0	0	0	0	0	2	2	0	0
chr10	4987400	5018031	AKR1C2	2	0	2	0	2	0	2	0	0	0	0	0
chr10	102230186	102241512	PITX3	2	2	0	0	0	0	0	0	2	2	0	0
chr11	532242	537287	HRAS	2	0	2	0	0	0	0	0	2	0	2	0
chr12	13437942	13981957	GRIN2B	2	1	1	0	0	0	0	0	2	1	1	0
chr12	25205246	25250936	KRAS	2	0	2	0	0	0	0	0	2	0	2	0
chr12	52285913	52291534	KRT81	2	0	2	0	2	0	2	0	0	0	0	0
chr12	52468516	52473805	KRT6C	2	0	2	0	1	0	1	0	1	0	1	0
chr13	51930436	52012125	ATP7B	2	0	2	0	0	0	0	0	2	0	2	0
chr14	23412740	23435660	MYH7	2	0	2	0	2	0	2	0	0	0	0	0
chr15	25333728	25439051	UBE3A	2	1	1	0	0	0	0	0	2	1	1	0
chr16	1444934	1475084	CLCN7	2	2	0	0	2	2	0	0	0	0	0	0
chr16	21663968	21761935	OTOA	2	1	1	0	1	1	0	0	1	0	1	0
chr16	84145287	84178767	DNAAF1	2	0	2	0	0	0	0	0	2	0	2	0
chr17	4932277	4935023	GP1BA	2	0	2	0	0	0	0	0	2	0	2	0
chr17	8072636	8087716	ALOX12B	2	0	2	0	0	0	0	0	2	0	2	0
chr18	51028394	51085045	SMAD4	2	0	2	0	0	0	0	0	2	0	2	0
chr19	1397026	1401570	GAMT	2	0	1	1	0	0	0	0	2	0	1	1
chr19	13206442	13633025	CACNA1A	2	0	2	0	0	0	0	0	2	0	2	0
chr2	111611639	111884690	ANAPC1	2	0	2	0	1	0	1	0	1	0	1	0
chr2	130592165	130599575	CFC1	2	2	0	0	1	1	0	0	1	1	0	0
chr22	18906028	18914238	DGCR6	2	2	0	0	2	2	0	0	0	0	0	0
chr22	37697048	37776556	TRIOBP	2	0	2	0	1	0	1	0	1	0	1	0
chr22	41092592	41180077	EP300	2	0	2	0	0	0	0	0	2	0	2	0
chr22	46330875	46357340	TRMU	2	0	2	0	0	0	0	0	2	0	2	0
chr4	87608529	87616873	DSPP	2	1	1	0	0	0	0	0	2	1	1	0
chr4	150264435	151015727	LRBA	2	0	2	0	0	0	0	0	2	0	2	0
chr5	141515016	141619055	DIAPH1	2	2	0	0	0	0	0	0	2	2	0	0
chr6	7541617	7586714	DSP	2	0	2	0	0	0	0	0	2	0	2	0
chr7	41960949	42237870	GLI3	2	0	2	0	0	0	0	0	2	0	2	0
chr7	74027789	74069907	ELN	2	1	1	0	0	0	0	0	2	1	1	0
chr7	97851677	97872542	ASNS	2	2	0	0	2	2	0	0	0	0	0	0
chr9	95442980	95517057	PTCH1	2	0	2	0	0	0	0	0	2	0	2	0
chr9	133061978	133071863	CEL	2	2	0	0	0	0	0	0	2	2	0	0
chr1	1020120	1056118	AGRN	1	1	0	0	0	0	0	0	1	1	0	0
chr1	9234774	9271337	H6PD	1	0	1	0	0	0	0	0	1	0	1	0
chr1	11785723	11806455	MTHFR	1	0	1	0	0	0	0	0	1	0	1	0
chr1	36466043	36483278	CSF3R	1	0	1	0	0	0	0	0	1	0	1	0
chr1	112911847	112957013	SLC16A1	1	1	0	0	0	0	0	0	1	1	0	0
chr1	119911553	120100779	NOTCH2	1	0	1	0	1	0	1	0	0	0	0	0
chr1	149782671	149792518	FCGR1A	1	1	0	0	1	1	0	0	0	0	0	0
chr1	150796208	150808260	CTSK	1	0	1	0	0	0	0	0	1	0	1	0
chr1	154582057	154628013	ADAR	1	1	0	0	0	0	0	0	1	1	0	0
chr1	156082573	156140089	LMNA	1	0	1	0	0	0	0	0	1	0	1	0
chr1	161304735	161309972	MPZ	1	0	1	0	0	0	0	0	1	0	1	0
chr1	196652043	196747504	CFH	1	0	1	0	1	0	1	0	0	0	0	0
chr1	197268204	197478455	CRB1	1	0	1	0	0	0	0	0	1	0	1	0
chr1	215622891	216423448	USH2A	1	0	1	0	0	0	0	0	1	0	1	0
chr10	8045378	8075198	GATA3	1	0	1	0	0	0	0	0	1	0	1	0
chr10	49454470	49539538	ERCC6	1	0	1	0	0	0	0	0	1	0	1	0
chr10	102503972	102633535	SUFU	1	0	1	0	0	0	0	0	1	0	1	0
chr10	123008979	123058290	ACADSB	1	0	0	1	0	0	0	0	1	0	0	1
chr11	5225464	5229395	HBB	1	1	0	0	0	0	0	0	1	1	0	0
chr11	5248269	5249857	HBG1	1	0	1	0	1	0	1	0	0	0	0	0
chr11	17392498	17476879	ABCC8	1	0	1	0	0	0	0	0	1	0	1	0
chr11	31509755	31790324	ELP4	1	0	0	1	0	0	0	0	1	0	0	1
chr11	31784779	31817961	PAX6	1	0	0	1	0	0	0	0	1	0	0	1
chr11	46856717	46918642	LRP4	1	0	1	0	0	0	0	0	1	0	1	0
chr11	65866441	65873592	EFEMP2	1	0	1	0	0	0	0	0	1	0	1	0
chr11	68039025	68050895	TCIRG1	1	0	1	0	0	0	0	0	1	0	1	0
chr11	68312591	68449275	LRP5	1	0	1	0	1	0	1	0	0	0	0	0
chr11	86945679	86955395	FZD4	1	1	0	0	0	0	0	0	1	1	0	0
chr11	93784227	93814963	MED17	1	0	1	0	0	0	0	0	1	0	1	0
chr11	108116695	108147603	ACAT1	1	0	1	0	0	0	0	0	1	0	1	0
chr12	7188685	7218574	PEX5	1	1	0	0	0	0	0	0	1	1	0	0
chr12	8913896	8941467	PHC1	1	1	0	0	1	1	0	0	0	0	0	0
chr12	63558913	63668939	DPY19L2	1	0	1	0	1	0	1	0	0	0	0	0
chr12	102836889	102958410	PAH	1	0	1	0	0	0	0	0	1	0	1	0
chr12	110614027	110649430	TCTN1	1	0	1	0	0	0	0	0	1	0	1	0
chr12	120978543	121002512	HNF1A	1	0	0	1	0	0	0	0	1	0	0	1
chr12	121626550	121642677	ORAI1	1	0	1	0	0	0	0	0	1	0	1	0
chr13	20187463	20192938	GJB2	1	1	0	0	0	0	0	0	1	1	0	0
chr13	34942287	35673022	NBEA	1	0	1	0	1	0	1	0	0	0	0	0
chr13	99981784	99986765	ZIC2	1	0	1	0	0	0	0	0	1	0	1	0
chr13	108207439	108218368	LIG4	1	0	1	0	0	0	0	0	1	0	1	0
chr13	110148963	110307157	COL4A1	1	0	1	0	0	0	0	0	1	0	1	0
chr14	45135930	45200890	FANCM	1	1	0	0	0	0	0	0	1	1	0	0
chr14	95086228	95158010	DICER1	1	0	1	0	0	0	0	0	1	0	1	0
chr15	45092650	45114172	DUOX2	1	0	1	0	0	0	0	0	1	0	1	0
chr15	72340924	72376420	HEXA	1	0	1	0	0	0	0	0	1	0	1	0
chr15	82659281	82709946	AP3B2	1	0	1	0	0	0	0	0	1	0	1	0
chr15	90717346	90816166	BLM	1	0	1	0	0	0	0	0	1	0	1	0
chr15	92900189	93027996	CHD2	1	0	1	0	0	0	0	0	1	0	1	0
chr16	9753404	10182754	GRIN2A	1	0	1	0	0	0	0	0	1	0	1	0
chr16	13920154	13952348	ERCC4	1	0	1	0	0	0	0	0	1	0	1	0
chr16	30182827	30189076	CORO1A	1	1	0	0	0	0	0	0	1	1	0	0
chr16	51135975	51151367	SALL1	1	0	1	0	0	0	0	0	1	0	1	0
chr16	55802851	55833337	CES1	1	0	1	0	1	0	1	0	0	0	0	0
chr16	74621399	74666877	RFWD3	1	0	1	0	0	0	0	0	1	0	1	0
chr16	75536741	75556268	TMEM231	1	0	1	0	1	0	1	0	0	0	0	0
chr17	6393693	6435199	AIPL1	1	1	0	0	0	0	0	0	1	1	0	0
chr17	7217125	7225266	ACADVL	1	0	1	0	0	0	0	0	1	0	1	0
chr17	8002615	8020342	GUCY2D	1	1	0	0	0	0	0	0	1	1	0	0
chr17	17212212	17237188	FLCN	1	0	1	0	0	0	0	0	1	0	1	0
chr17	17681458	17811453	RAI1	1	0	1	0	0	0	0	0	1	0	1	0
chr17	31937007	32001038	SUZ12	1	0	1	0	1	0	1	0	0	0	0	0
chr17	35092208	35121522	RAD51D	1	0	1	0	0	0	0	0	1	0	1	0
chr17	40818117	40822614	KRT10	1	1	0	0	0	0	0	0	1	1	0	0
chr17	41619442	41624842	KRT17	1	0	1	0	1	0	1	0	0	0	0	0
chr17	41812680	41823213	FKBP10	1	0	1	0	0	0	0	0	1	0	1	0
chr17	42536241	42544449	NAGLU	1	0	1	0	0	0	0	0	1	0	1	0
chr17	50184101	50201632	COL1A1	1	0	1	0	0	0	0	0	1	0	1	0
chr17	61679139	61863528	BRIP1	1	0	1	0	0	0	0	0	1	0	1	0
chr17	75827225	75844717	UNC13D	1	0	1	0	0	0	0	0	1	0	1	0
chr18	20946906	21111813	ROCK1	1	1	0	0	1	1	0	0	0	0	0	0
chr18	31498177	31549008	DSG2	1	1	0	0	0	0	0	0	1	1	0	0
chr18	44680173	45068510	SETBP1	1	0	1	0	0	0	0	0	1	0	1	0
chr18	45847609	45967329	EPG5	1	0	1	0	0	0	0	0	1	0	1	0
chr18	46476972	46657220	LOXHD1	1	0	1	0	0	0	0	0	1	0	1	0
chr18	62325287	62391288	TNFRSF11A	1	0	1	0	0	0	0	0	1	0	1	0
chr19	29205320	29213151	UQCRFS1	1	0	1	0	1	0	1	0	0	0	0	0
chr19	33299934	33302534	CEBPA	1	0	1	0	0	0	0	0	1	0	1	0
chr19	38433691	38587564	RYR1	1	0	1	0	0	0	0	0	1	0	1	0
chr19	46410329	46413564	CCDC8	1	0	1	0	0	0	0	0	1	0	1	0
chr19	46746046	46776988	FKRP	1	0	1	0	0	0	0	0	1	0	1	0
chr19	49859882	49878351	PNKP	1	1	0	0	0	0	0	0	1	1	0	0
chr19	54115410	54131719	PRPF31	1	1	0	0	1	1	0	0	0	0	0	0
chr2	1789113	2331664	MYT1L	1	1	0	0	1	1	0	0	0	0	0	0
chr2	48686774	48755730	LHCGR	1	0	1	0	0	0	0	0	1	0	1	0
chr2	71453722	71686768	DYSF	1	0	1	0	0	0	0	0	1	0	1	0
chr2	73385758	73625166	ALMS1	1	1	0	0	0	0	0	0	1	1	0	0
chr2	108719482	108785809	RANBP2	1	0	1	0	1	0	1	0	0	0	0	0
chr2	156324437	156342348	NR4A2	1	0	1	0	0	0	0	0	1	0	1	0
chr2	168915498	169031324	ABCB11	1	0	1	0	0	0	0	0	1	0	1	0
chr2	173075435	173268015	MAP3K20	1	0	1	0	0	0	0	0	1	0	1	0
chr2	214725646	214809683	BARD1	1	0	1	0	0	0	0	0	1	0	1	0
chr2	224470150	224585397	CUL3	1	1	0	0	0	0	0	0	1	1	0	0
chr20	4686350	4701590	PRNP	1	1	0	0	0	0	0	0	1	1	0	0
chr20	63400210	63472677	KCNQ2	1	0	1	0	0	0	0	0	1	0	1	0
chr20	63895126	63936031	DNAJC5	1	0	1	0	0	0	0	0	1	0	1	0
chr20	64102394	64242253	MYT1	1	1	0	0	1	1	0	0	0	0	0	0
chr21	34787801	36004667	RUNX1	1	0	1	0	0	0	0	0	1	0	1	0
chr21	44012309	44106552	TRAPPC10	1	1	0	0	1	1	0	0	0	0	0	0
chr21	45981769	46005050	COL6A1	1	1	0	0	0	0	0	0	1	1	0	0
chr22	50217689	50245023	TUBGCP6	1	0	1	0	0	0	0	0	1	0	1	0
chr22	50622754	50628173	ARSA	1	0	1	0	0	0	0	0	1	0	1	0
chr3	10141778	10153667	VHL	1	0	1	0	0	0	0	0	1	0	1	0
chr3	41194741	41260096	CTNNB1	1	1	0	0	0	0	0	0	1	1	0	0
chr3	98579446	98593648	CPOX	1	0	0	1	0	0	0	0	1	0	0	1
chr3	122183668	122291629	CASR	1	0	1	0	0	0	0	0	1	0	1	0
chr3	128479427	128493201	GATA2	1	0	1	0	0	0	0	0	1	0	1	0
chr3	149129638	149173732	HPS3	1	0	1	0	0	0	0	0	1	0	1	0
chr3	170996347	171026743	SLC2A2	1	0	1	0	0	0	0	0	1	0	1	0
chr3	177019340	177228000	TBL1XR1	1	0	1	0	0	0	0	0	1	0	1	0
chr3	181711925	181714436	SOX2	1	0	1	0	0	0	0	0	1	0	1	0
chr4	979073	993440	SLC26A1	1	0	1	0	0	0	0	0	1	0	1	0
chr4	986997	1004564	IDUA	1	0	1	0	0	0	0	0	1	0	1	0
chr4	3463306	3501473	DOK7	1	0	0	1	0	0	0	0	1	0	0	1
chr4	15469865	15601557	CC2D2A	1	0	0	1	1	0	0	1	0	0	0	0
chr4	52020706	52038299	SGCB	1	0	1	0	0	0	0	0	1	0	1	0
chr4	107931549	107953461	CYP2U1	1	0	1	0	0	0	0	0	1	0	1	0
chr4	148078762	148444698	NR3C2	1	0	0	1	0	0	0	0	1	0	0	1
chr5	13690331	13944543	DNAH5	1	1	0	0	0	0	0	0	1	1	0	0
chr5	69492292	69558104	OCLN	1	0	1	0	1	0	1	0	0	0	0	0
chr5	80626226	80654983	DHFR	1	0	1	0	0	0	0	0	1	0	1	0
chr5	80654652	80876815	MSH3	1	0	1	0	0	0	0	0	1	0	1	0
chr5	112707498	112846239	APC	1	0	1	0	0	0	0	0	1	0	1	0
chr5	132369710	132395613	SLC22A5	1	0	1	0	0	0	0	0	1	0	1	0
chr5	140107777	140125619	PURA	1	0	1	0	0	0	0	0	1	0	1	0
chr5	150113839	150155872	PDGFRB	1	0	1	0	0	0	0	0	1	0	1	0
chr5	177133025	177300215	NSD1	1	0	1	0	0	0	0	0	1	0	1	0
chr5	177379235	177398848	SLC34A1	1	0	1	0	0	0	0	0	1	0	1	0
chr5	177992235	177996242	PROP1	1	0	1	0	0	0	0	0	1	0	1	0
chr6	31982057	32002681	C4A	1	1	0	0	0	0	0	0	1	1	0	0
chr6	32014795	32035418	C4B	1	0	1	0	1	0	1	0	0	0	0	0
chr6	32041153	32115334	TNXB	1	0	1	0	1	0	1	0	0	0	0	0
chr6	42963865	42979181	PEX6	1	0	1	0	0	0	0	0	1	0	1	0
chr6	43037617	43053945	CUL7	1	0	1	0	0	0	0	0	1	0	1	0
chr6	78934419	79078254	PHIP	1	0	1	0	0	0	0	0	1	0	1	0
chr6	117675469	117710727	NUS1	1	0	1	0	0	0	0	0	1	0	1	0
chr6	128883141	129516569	LAMA2	1	0	1	0	0	0	0	0	1	0	1	0
chr6	156776020	157210779	ARID1B	1	0	1	0	0	0	0	0	1	0	1	0
chr7	21543039	21901839	DNAH11	1	0	1	0	0	0	0	0	1	0	1	0
chr7	25118656	25125260	CYCS	1	0	1	0	1	0	1	0	0	0	0	0
chr7	27193503	27200091	HOXA13	1	0	1	0	0	0	0	0	1	0	1	0
chr7	44143213	44198170	GCK	1	1	0	0	0	0	0	0	1	1	0	0
chr7	75899200	75986855	POR	1	1	0	0	0	0	0	0	1	1	0	0
chr7	103471784	103989658	RELN	1	0	1	0	0	0	0	0	1	0	1	0
chr7	107765467	107803225	SLC26A3	1	0	1	0	0	0	0	0	1	0	1	0
chr7	107923799	108003187	LAMB1	1	0	1	0	0	0	0	0	1	0	1	0
chr7	124822386	124929983	POT1	1	0	1	0	0	0	0	0	1	0	1	0
chr7	128830377	128859274	FLNC	1	0	1	0	0	0	0	0	1	0	1	0
chr7	140719327	140924928	BRAF	1	1	0	0	0	0	0	0	1	1	0	0
chr8	10606349	10712187	RP1L1	1	1	0	0	0	0	0	0	1	1	0	0
chr8	63048553	63086053	TTPA	1	0	1	0	0	0	0	0	1	0	1	0
chr8	89933331	90003228	NBN	1	0	1	0	0	0	0	0	1	0	1	0
chr8	93754844	93819234	TMEM67	1	0	0	1	0	0	0	0	1	0	0	1
chr8	99013266	99877580	VPS13B	1	0	1	0	0	0	0	0	1	0	1	0
chr8	139727725	140458579	TRAPPC9	1	0	1	0	0	0	0	0	1	0	1	0
chr9	21967753	21995301	CDKN2A	1	1	0	0	0	0	0	0	1	1	0	0
chr9	77177445	77421537	VPS13A	1	0	1	0	0	0	0	0	1	0	1	0
chr9	101420560	101449664	ALDOB	1	0	1	0	0	0	0	0	1	0	1	0
chr9	124481236	124507420	NR5A1	1	0	1	0	0	0	0	0	1	0	1	0
chr9	127451486	127503501	LRSAM1	1	0	1	0	0	0	0	0	1	0	1	0
chr9	128552558	128633662	SPTAN1	1	0	1	0	0	0	0	0	1	0	1	0
chr9	132891348	132946874	TSC1	1	1	0	0	0	0	0	0	1	1	0	0
chr9	133351758	133356676	SURF1	1	1	0	0	0	0	0	0	1	1	0	0
chr9	134641803	134844843	COL5A1	1	0	1	0	0	0	0	0	1	0	1	0
chr9	136196250	136205128	LHX3	1	1	0	0	0	0	0	0	1	1	0	0
chr1	65419	71585	OR4F5	0	0	0	0	0	0	0	0	0	0	0	0
chr1	1232237	1235041	B3GALT6	0	0	0	0	0	0	0	0	0	0	0	0
chr1	1331280	1335314	TAS1R3	0	0	0	0	0	0	0	0	0	0	0	0
chr1	2019329	2030758	GABRD	0	0	0	0	0	0	0	0	0	0	0	0
chr1	2228319	2310213	SKI	0	0	0	0	0	0	0	0	0	0	0	0
chr1	2403964	2413797	PEX10	0	0	0	0	0	0	0	0	0	0	0	0
chr1	2555639	2565382	TNFRSF14	0	0	0	0	0	0	0	0	0	0	0	0
chr1	2590639	2633016	MMEL1	0	0	0	0	0	0	0	0	0	0	0	0
chr1	3069168	3438621	PRDM16	0	0	0	0	0	0	0	0	0	0	0	0
chr1	3652516	3736201	TP73	0	0	0	0	0	0	0	0	0	0	0	0
chr1	5862811	5992473	NPHP4	0	0	0	0	0	0	0	0	0	0	0	0
chr1	5990927	6101193	KCNAB2	0	0	0	0	0	0	0	0	0	0	0	0
chr1	6185020	6209389	RPL22	0	0	0	0	0	0	0	0	0	0	0	0
chr1	6424776	6461367	ESPN	0	0	0	0	0	0	0	0	0	0	0	0
chr1	6466092	6520061	PLEKHG5	0	0	0	0	0	0	0	0	0	0	0	0
chr1	6555307	6579755	TAS1R1	0	0	0	0	0	0	0	0	0	0	0	0
chr1	6785454	7769706	CAMTA1	0	0	0	0	0	0	0	0	0	0	0	0
chr1	7915871	7943165	TNFRSF9	0	0	0	0	0	0	0	0	0	0	0	0
chr1	7954291	7985505	PARK7	0	0	0	0	0	0	0	0	0	0	0	0
chr1	8004404	8026309	ERRFI1	0	0	0	0	0	0	0	0	0	0	0	0
chr1	9651731	9729114	PIK3CD	0	0	0	0	0	0	0	0	0	0	0	0
chr1	9943428	9985501	NMNAT1	0	0	0	0	0	0	0	0	0	0	0	0
chr1	10210805	10381603	KIF1B	0	0	0	0	0	0	0	0	0	0	0	0
chr1	10472288	10630758	PEX14	0	0	0	0	0	0	0	0	0	0	0	0
chr1	11012344	11025739	TARDBP	0	0	0	0	0	0	0	0	0	0	0	0
chr1	11026523	11047239	MASP2	0	0	0	0	0	0	0	0	0	0	0	0
chr1	11106535	11262551	MTOR	0	0	0	0	0	0	0	0	0	0	0	0
chr1	11273206	11296049	UBIAD1	0	0	0	0	0	0	0	0	0	0	0	0
chr1	11845709	11848345	NPPA	0	0	0	0	0	0	0	0	0	0	0	0
chr1	11934205	11975538	PLOD1	0	0	0	0	0	0	0	0	0	0	0	0
chr1	11980181	12013514	MFN2	0	0	0	0	0	0	0	0	0	0	0	0
chr1	12166991	12209228	TNFRSF1B	0	0	0	0	0	0	0	0	0	0	0	0
chr1	13700198	13825079	PRDM2	0	0	0	0	0	0	0	0	0	0	0	0
chr1	15438442	15449242	CTRC	0	0	0	0	0	0	0	0	0	0	0	0
chr1	15490832	15526534	CASP9	0	0	0	0	0	0	0	0	0	0	0	0
chr1	15659869	15661722	RSC1A1	0	0	0	0	0	0	0	0	0	0	0	0
chr1	15836095	15940456	SPEN	0	0	0	0	0	0	0	0	0	0	0	0
chr1	16014028	16019594	HSPB7	0	0	0	0	0	0	0	0	0	0	0	0
chr1	16018875	16034050	CLCNKA	0	0	0	0	0	0	0	0	0	0	0	0
chr1	16043736	16057308	CLCNKB	0	0	0	0	0	0	0	0	0	0	0	0
chr1	16124337	16156069	EPHA2	0	0	0	0	0	0	0	0	0	0	0	0
chr1	16387117	16437424	SPATA21	0	0	0	0	0	0	0	0	0	0	0	0
chr1	16985958	17011928	ATP13A2	0	0	0	0	0	0	0	0	0	0	0	0
chr1	17308195	17364004	PADI4	0	0	0	0	0	0	0	0	0	0	0	0
chr1	17539698	17697874	ARHGEF10L	0	0	0	0	0	0	0	0	0	0	0	0
chr1	18630846	18748866	PAX7	0	0	0	0	0	0	0	0	0	0	0	0
chr1	18871430	18902724	ALDH4A1	0	0	0	0	0	0	0	0	0	0	0	0
chr1	19303965	19312146	AKR7A2	0	0	0	0	0	0	0	0	0	0	0	0
chr1	19975431	19980416	PLA2G2A	0	0	0	0	0	0	0	0	0	0	0	0
chr1	20028179	20091911	PLA2G5	0	0	0	0	0	0	0	0	0	0	0	0
chr1	20589086	20618903	CDA	0	0	0	0	0	0	0	0	0	0	0	0
chr1	20633458	20651511	PINK1	0	0	0	0	0	0	0	0	0	0	0	0
chr1	20651767	20661544	DDOST	0	0	0	0	0	0	0	0	0	0	0	0
chr1	21217247	21345572	ECE1	0	0	0	0	0	0	0	0	0	0	0	0
chr1	21509397	21578410	ALPL	0	0	0	0	0	0	0	0	0	0	0	0
chr1	21822244	21937310	HSPG2	0	0	0	0	0	0	0	0	0	0	0	0
chr1	22025511	22101360	CDC42	0	0	0	0	0	0	0	0	0	0	0	0
chr1	22117313	22143969	WNT4	0	0	0	0	0	0	0	0	0	0	0	0
chr1	22428838	22531157	ZBTB40	0	0	0	0	0	0	0	0	0	0	0	0
chr1	22636628	22639678	C1QA	0	0	0	0	0	0	0	0	0	0	0	0
chr1	22643633	22648110	C1QC	0	0	0	0	0	0	0	0	0	0	0	0
chr1	22652762	22661637	C1QB	0	0	0	0	0	0	0	0	0	0	0	0
chr1	22710839	22921500	EPHB2	0	0	0	0	0	0	0	0	0	0	0	0
chr1	23557926	23559501	ID3	0	0	0	0	0	0	0	0	0	0	0	0
chr1	23581495	23640568	MDS2	0	0	0	0	0	0	0	0	0	0	0	0
chr1	23691742	23696835	RPL11	0	0	0	0	0	0	0	0	0	0	0	0
chr1	23795599	23800781	GALE	0	0	0	0	0	0	0	0	0	0	0	0
chr1	23801885	23838620	HMGCL	0	0	0	0	0	0	0	0	0	0	0	0
chr1	23845077	23868294	FUCA1	0	0	0	0	0	0	0	0	0	0	0	0
chr1	23870515	23913362	CNR2	0	0	0	0	0	0	0	0	0	0	0	0
chr1	24899511	24965121	RUNX3	0	0	0	0	0	0	0	0	0	0	0	0
chr1	25362249	25430192	RHCE	0	0	0	0	0	0	0	0	0	0	0	0
chr1	25543606	25568886	LDLRAP1	0	0	0	0	0	0	0	0	0	0	0	0
chr1	25884181	25906991	STMN1	0	0	0	0	0	0	0	0	0	0	0	0
chr1	26019884	26036464	EXTL1	0	0	0	0	0	0	0	0	0	0	0	0
chr1	26037252	26046118	SLC30A2	0	0	0	0	0	0	0	0	0	0	0	0
chr1	26432282	26471306	DHDDS	0	0	0	0	0	0	0	0	0	0	0	0
chr1	26693236	26782104	ARID1A	0	0	0	0	0	0	0	0	0	0	0	0
chr1	26787054	26800659	PIGV	0	0	0	0	0	0	0	0	0	0	0	0
chr1	26900238	26946871	NUDC	0	0	0	0	0	0	0	0	0	0	0	0
chr1	26911489	26913975	NR0B2	0	0	0	0	0	0	0	0	0	0	0	0
chr1	27369112	27374824	FCN3	0	0	0	0	0	0	0	0	0	0	0	0
chr1	28147166	28193936	PTAFR	0	0	0	0	0	0	0	0	0	0	0	0
chr1	28259518	28282491	SESN2	0	0	0	0	0	0	0	0	0	0	0	0
chr1	28887091	29120046	EPB41	0	0	0	0	0	0	0	0	0	0	0	0
chr1	32200386	32205387	CCDC28B	0	0	0	0	0	0	0	0	0	0	0	0
chr1	32251239	32286165	LCK	0	0	0	0	0	0	0	0	0	0	0	0
chr1	33007940	33080996	AK2	0	0	0	0	0	0	0	0	0	0	0	0
chr1	33081104	33123492	AZIN2	0	0	0	0	0	0	0	0	0	0	0	0
chr1	34759740	34762327	GJB4	0	0	0	0	0	0	0	0	0	0	0	0
chr1	34781214	34786369	GJB3	0	0	0	0	0	0	0	0	0	0	0	0
chr1	34865436	34929650	DLGAP3	0	0	0	0	0	0	0	0	0	0	0	0
chr1	35176378	35193145	SFPQ	0	0	0	0	0	0	0	0	0	0	0	0
chr1	35869808	35930532	AGO1	0	0	0	0	0	0	0	0	0	0	0	0
chr1	36084094	36088275	TEKT2	0	0	0	0	0	0	0	0	0	0	0	0
chr1	36095239	36125222	COL8A2	0	0	0	0	0	0	0	0	0	0	0	0
chr1	36224432	36305357	THRAP3	0	0	0	0	0	0	0	0	0	0	0	0
chr1	37534449	37554293	SNIP1	0	0	0	0	0	0	0	0	0	0	0	0
chr1	37611350	37634892	RSPO1	0	0	0	0	0	0	0	0	0	0	0	0
chr1	37860697	37947057	INPP5B	0	0	0	0	0	0	0	0	0	0	0	0
chr1	39026318	39034636	NDUFS5	0	0	0	0	0	0	0	0	0	0	0	0
chr1	39895426	39902256	MYCL	0	0	0	0	0	0	0	0	0	0	0	0
chr1	40071461	40097727	PPT1	0	0	0	0	0	0	0	0	0	0	0	0
chr1	40258236	40294180	ZMPSTE24	0	0	0	0	0	0	0	0	0	0	0	0
chr1	40300489	40317813	COL9A2	0	0	0	0	0	0	0	0	0	0	0	0
chr1	40477290	40496343	ZFP69	0	0	0	0	0	0	0	0	0	0	0	0
chr1	40620680	40665682	RIMS3	0	0	0	0	0	0	0	0	0	0	0	0
chr1	40783787	40840452	KCNQ4	0	0	0	0	0	0	0	0	0	0	0	0
chr1	42733093	42740254	CLDN19	0	0	0	0	0	0	0	0	0	0	0	0
chr1	42817122	42844991	ERMAP	0	0	0	0	0	0	0	0	0	0	0	0
chr1	42925375	42958868	SLC2A1	0	0	0	0	0	0	0	0	0	0	0	0
chr1	43172149	43254358	CFAP57	0	0	0	0	0	0	0	0	0	0	0	0
chr1	43337818	43354466	MPL	0	0	0	0	0	0	0	0	0	0	0	0
chr1	43705824	43931165	ST3GAL3	0	0	0	0	0	0	0	0	0	0	0	0
chr1	43978943	43991170	B4GALT2	0	0	0	0	0	0	0	0	0	0	0	0
chr1	43991500	44031467	SLC6A9	0	0	0	0	0	0	0	0	0	0	0	0
chr1	44819844	44843253	PTCH2	0	0	0	0	0	0	0	0	0	0	0	0
chr1	44850522	44986722	EIF2B3	0	0	0	0	0	0	0	0	0	0	0	0
chr1	45010950	45015575	UROD	0	0	0	0	0	0	0	0	0	0	0	0
chr1	45329163	45340893	MUTYH	0	0	0	0	0	0	0	0	0	0	0	0
chr1	45500300	45513382	MMACHC	0	0	0	0	0	0	0	0	0	0	0	0
chr1	46188682	46220305	POMGNT1	0	0	0	0	0	0	0	0	0	0	0	0
chr1	46246461	46278480	RAD54L	0	0	0	0	0	0	0	0	0	0	0	0
chr1	46394317	46413848	FAAH	0	0	0	0	0	0	0	0	0	0	0	0
chr1	47137435	47149735	CYP4A22	0	0	0	0	0	0	0	0	0	0	0	0
chr1	47216290	47232220	TAL1	0	0	0	0	0	0	0	0	0	0	0	0
chr1	47250139	47314147	STIL	0	0	0	0	0	0	0	0	0	0	0	0
chr1	47333797	47378839	CMPK1	0	0	0	0	0	0	0	0	0	0	0	0
chr1	47416285	47418052	FOXE3	0	0	0	0	0	0	0	0	0	0	0	0
chr1	48532854	50023954	AGBL4	0	0	0	0	0	0	0	0	0	0	0	0
chr1	50960745	50974634	CDKN2C	0	0	0	0	0	0	0	0	0	0	0	0
chr1	51236273	51273447	RNF11	0	0	0	0	0	0	0	0	0	0	0	0
chr1	51354263	51519266	EPS15	0	0	0	0	0	0	0	0	0	0	0	0
chr1	52372829	52404423	ORC1	0	0	0	0	0	0	0	0	0	0	0	0
chr1	52927276	53051698	SCP2	0	0	0	0	0	0	0	0	0	0	0	0
chr1	53196792	53214197	CPT2	0	0	0	0	0	0	0	0	0	0	0	0
chr1	53242364	53328469	LRP8	0	0	0	0	0	0	0	0	0	0	0	0
chr1	54849627	54887195	DHCR24	0	0	0	0	0	0	0	0	0	0	0	0
chr1	54998933	55017172	BSND	0	0	0	0	0	0	0	0	0	0	0	0
chr1	55039447	55064852	PCSK9	0	0	0	0	0	0	0	0	0	0	0	0
chr1	56854797	56918223	C8A	0	0	0	0	0	0	0	0	0	0	0	0
chr1	56929207	56966140	C8B	0	0	0	0	0	0	0	0	0	0	0	0
chr1	58575433	58577252	TACSTD2	0	0	0	0	0	0	0	0	0	0	0	0
chr1	58780791	58784047	JUN	0	0	0	0	0	0	0	0	0	0	0	0
chr1	59893308	59926773	CYP2J2	0	0	0	0	0	0	0	0	0	0	0	0
chr1	60865259	61462788	NFIA	0	0	0	0	0	0	0	0	0	0	0	0
chr1	62436297	62451804	USP1	0	0	0	0	0	0	0	0	0	0	0	0
chr1	62454298	62688386	DOCK7	0	0	0	0	0	0	0	0	0	0	0	0
chr1	62597520	62606313	ANGPTL3	0	0	0	0	0	0	0	0	0	0	0	0
chr1	63322567	63325128	FOXD3	0	0	0	0	0	0	0	0	0	0	0	0
chr1	63367575	63438553	ALG6	0	0	0	0	0	0	0	0	0	0	0	0
chr1	63593411	63660245	PGM1	0	0	0	0	0	0	0	0	0	0	0	0
chr1	64833229	65067754	JAK1	0	0	0	0	0	0	0	0	0	0	0	0
chr1	65248219	65415871	DNAJC6	0	0	0	0	0	0	0	0	0	0	0	0
chr1	65420652	65641559	LEPR	0	0	0	0	0	0	0	0	0	0	0	0
chr1	65792514	66374579	PDE4B	0	0	0	0	0	0	0	0	0	0	0	0
chr1	66999350	67054148	SLC35D1	0	0	0	0	0	0	0	0	0	0	0	0
chr1	67138907	67259979	IL23R	0	0	0	0	0	0	0	0	0	0	0	0
chr1	67307364	67397090	IL12RB2	0	0	0	0	0	0	0	0	0	0	0	0
chr1	67685201	67688334	GADD45A	0	0	0	0	0	0	0	0	0	0	0	0
chr1	68045886	68051631	DIRAS3	0	0	0	0	0	0	0	0	0	0	0	0
chr1	68428822	68449954	RPE65	0	0	0	0	0	0	0	0	0	0	0	0
chr1	70411218	70439851	CTH	0	0	0	0	0	0	0	0	0	0	0	0
chr1	71395943	72282539	NEGR1	0	0	0	0	0	0	0	0	0	0	0	0
chr1	74235387	74544428	TNNI3K	0	0	0	0	0	0	0	0	0	0	0	0
chr1	75128434	75161533	LHX8	0	0	0	0	0	0	0	0	0	0	0	0
chr1	75724347	75787575	ACADM	0	0	0	0	0	0	0	0	0	0	0	0
chr1	76074746	76634603	ST6GALNAC3	0	0	0	0	0	0	0	0	0	0	0	0
chr1	76867480	77067546	ST6GALNAC5	0	0	0	0	0	0	0	0	0	0	0	0
chr1	77888513	77943895	NEXN	0	0	0	0	0	0	0	0	0	0	0	0
chr1	77944055	77979110	FUBP1	0	0	0	0	0	0	0	0	0	0	0	0
chr1	78303884	78540701	PTGFR	0	0	0	0	0	0	0	0	0	0	0	0
chr1	84363706	84397831	UOX	0	0	0	0	0	0	0	0	0	0	0	0
chr1	85265776	85276632	BCL10	0	0	0	0	0	0	0	0	0	0	0	0
chr1	87328880	87348923	LMO4	0	0	0	0	0	0	0	0	0	0	0	0
chr1	90915298	91022272	ZNF644	0	0	0	0	0	0	0	0	0	0	0	0
chr1	91680343	91906335	TGFBR3	0	0	0	0	0	0	0	0	0	0	0	0
chr1	92246402	92298987	GLMN	0	0	0	0	0	0	0	0	0	0	0	0
chr1	92473043	92486925	GFI1	0	0	0	0	0	0	0	0	0	0	0	0
chr1	92508696	92792404	EVI5	0	0	0	0	0	0	0	0	0	0	0	0
chr1	92832013	92841924	RPL5	0	0	0	0	0	0	0	0	0	0	0	0
chr1	93885199	93909456	GCLM	0	0	0	0	0	0	0	0	0	0	0	0
chr1	93992834	94121148	ABCA4	0	0	0	0	0	0	0	0	0	0	0	0
chr1	94418389	94518666	ABCD3	0	0	0	0	0	0	0	0	0	0	0	0
chr1	97077743	97995000	DPYD	0	0	0	0	0	0	0	0	0	0	0	0
chr1	97095923	97322955	DPYD-AS1	0	0	0	0	0	0	0	0	0	0	0	0
chr1	99850361	99924023	AGL	0	0	0	0	0	0	0	0	0	0	0	0
chr1	99969351	100035634	SLC35A3	0	0	0	0	0	0	0	0	0	0	0	0
chr1	100186919	100249834	DBT	0	0	0	0	0	0	0	0	0	0	0	0
chr1	100345001	100520277	CDC14A	0	0	0	0	0	0	0	0	0	0	0	0
chr1	100719742	100739045	VCAM1	0	0	0	0	0	0	0	0	0	0	0	0
chr1	100872372	100895179	EXTL2	0	0	0	0	0	0	0	0	0	0	0	0
chr1	102876467	103108872	COL11A1	0	0	0	0	0	0	0	0	0	0	0	0
chr1	107140007	107483458	NTNG1	0	0	0	0	0	0	0	0	0	0	0	0
chr1	108875350	108934545	GPSM2	0	0	0	0	0	0	0	0	0	0	0	0
chr1	109249539	109275751	CELSR2	0	0	0	0	0	0	0	0	0	0	0	0
chr1	109309568	109397918	SORT1	0	0	0	0	0	0	0	0	0	0	0	0
chr1	109548615	109600195	GNAI3	0	0	0	0	0	0	0	0	0	0	0	0
chr1	109603254	109619929	GNAT2	0	0	0	0	0	0	0	0	0	0	0	0
chr1	109687814	109709039	GSTM1	0	0	0	0	0	0	0	0	0	0	0	0
chr1	109733932	109741038	GSTM3	0	0	0	0	0	0	0	0	0	0	0	0
chr1	109910242	109930992	CSF1	0	0	0	0	0	0	0	0	0	0	0	0
chr1	110059870	110070672	ALX3	0	0	0	0	0	0	0	0	0	0	0	0
chr1	110338506	110346681	RBM15	0	0	0	0	0	0	0	0	0	0	0	0
chr1	110451149	110457358	PROK1	0	0	0	0	0	0	0	0	0	0	0	0
chr1	110519837	110631474	KCNA2	0	0	0	0	0	0	0	0	0	0	0	0
chr1	111770662	111989155	KCND3	0	0	0	0	0	0	0	0	0	0	0	0
chr1	113073198	113132260	LRIG2	0	0	0	0	0	0	0	0	0	0	0	0
chr1	113813811	113871753	PTPN22	0	0	0	0	0	0	0	0	0	0	0	0
chr1	113894194	113905201	AP4B1	0	0	0	0	0	0	0	0	0	0	0	0
chr1	114392790	114511203	TRIM33	0	0	0	0	0	0	0	0	0	0	0	0
chr1	114673090	114695618	AMPD1	0	0	0	0	0	0	0	0	0	0	0	0
chr1	114704469	114716771	NRAS	0	0	0	0	0	0	0	0	0	0	0	0
chr1	114716913	114758676	CSDE1	0	0	0	0	0	0	0	0	0	0	0	0
chr1	115029826	115034302	TSHB	0	0	0	0	0	0	0	0	0	0	0	0
chr1	115285917	115338249	NGF	0	0	0	0	0	0	0	0	0	0	0	0
chr1	115641970	115698224	VANGL1	0	0	0	0	0	0	0	0	0	0	0	0
chr1	115700007	115768781	CASQ2	0	0	0	0	0	0	0	0	0	0	0	0
chr1	116372668	116410261	ATP1A1	0	0	0	0	0	0	0	0	0	0	0	0
chr1	117367449	117528872	MAN1A2	0	0	0	0	0	0	0	0	0	0	0	0
chr1	117606048	117628389	TENT5C	0	0	0	0	0	0	0	0	0	0	0	0
chr1	117953590	118185228	SPAG17	0	0	0	0	0	0	0	0	0	0	0	0
chr1	118883046	118989556	TBX15	0	0	0	0	0	0	0	0	0	0	0	0
chr1	119414931	119423035	HSD3B2	0	0	0	0	0	0	0	0	0	0	0	0
chr1	119507198	119515054	HSD3B1	0	0	0	0	0	0	0	0	0	0	0	0
chr1	119648411	119744226	PHGDH	0	0	0	0	0	0	0	0	0	0	0	0
chr1	119748002	119768905	HMGCS2	0	0	0	0	0	0	0	0	0	0	0	0
chr1	145911350	145918717	PEX11B	0	0	0	0	0	0	0	0	0	0	0	0
chr1	145917714	145927678	RBM8A	0	0	0	0	0	0	0	0	0	0	0	0
chr1	145992435	145996579	TXNIP	0	0	0	0	0	0	0	0	0	0	0	0
chr1	147175351	147243050	FMO5	0	0	0	0	0	0	0	0	0	0	0	0
chr1	147242654	147295765	CHD1L	0	0	0	0	0	0	0	0	0	0	0	0
chr1	147541501	147626216	BCL9	0	0	0	0	0	0	0	0	0	0	0	0
chr1	147756199	147773362	GJA5	0	0	0	0	0	0	0	0	0	0	0	0
chr1	147907956	147909257	GJA8	0	0	0	0	0	0	0	0	0	0	0	0
chr1	149923317	149927803	SF3B4	0	0	0	0	0	0	0	0	0	0	0	0
chr1	150067279	150145329	VPS45	0	0	0	0	0	0	0	0	0	0	0	0
chr1	150321479	150353233	PRPF3	0	0	0	0	0	0	0	0	0	0	0	0
chr1	150508062	150513789	ECM1	0	0	0	0	0	0	0	0	0	0	0	0
chr1	150549369	150560937	ADAMTSL4	0	0	0	0	0	0	0	0	0	0	0	0
chr1	150809713	150876708	ARNT	0	0	0	0	0	0	0	0	0	0	0	0
chr1	150926263	150964744	SETDB1	0	0	0	0	0	0	0	0	0	0	0	0
chr1	151060397	151069544	MLLT11	0	0	0	0	0	0	0	0	0	0	0	0
chr1	151340640	151347357	RFX5	0	0	0	0	0	0	0	0	0	0	0	0
chr1	151402724	151459494	POGZ	0	0	0	0	0	0	0	0	0	0	0	0
chr1	152510803	152512177	LCE5A	0	0	0	0	0	0	0	0	0	0	0	0
chr1	152613811	152614098	LCE3B	0	0	0	0	0	0	0	0	0	0	0	0
chr1	153457744	153460651	S100A7	0	0	0	0	0	0	0	0	0	0	0	0
chr1	153789030	153923360	GATAD2B	0	0	0	0	0	0	0	0	0	0	0	0
chr1	154155304	154194648	TPM3	0	0	0	0	0	0	0	0	0	0	0	0
chr1	154272589	154275875	HAX1	0	0	0	0	0	0	0	0	0	0	0	0
chr1	154405193	154469450	IL6R	0	0	0	0	0	0	0	0	0	0	0	0
chr1	154567778	154580013	CHRNB2	0	0	0	0	0	0	0	0	0	0	0	0
chr1	154697455	154870281	KCNN3	0	0	0	0	0	0	0	0	0	0	0	0
chr1	154983338	154993111	FLAD1	0	0	0	0	0	0	0	0	0	0	0	0
chr1	155139891	155140595	DPM3	0	0	0	0	0	0	0	0	0	0	0	0
chr1	155185824	155192916	MUC1	0	0	0	0	0	0	0	0	0	0	0	0
chr1	155262868	155278491	CLK2	0	0	0	0	0	0	0	0	0	0	0	0
chr1	155277463	155289848	HCN3	0	0	0	0	0	0	0	0	0	0	0	0
chr1	155289293	155301438	PKLR	0	0	0	0	0	0	0	0	0	0	0	0
chr1	155308748	155320666	FDPS	0	0	0	0	0	0	0	0	0	0	0	0
chr1	155749662	155859400	GON4L	0	0	0	0	0	0	0	0	0	0	0	0
chr1	155897808	155911404	RIT1	0	0	0	0	0	0	0	0	0	0	0	0
chr1	156054782	156058506	LAMTOR2	0	0	0	0	0	0	0	0	0	0	0	0
chr1	156061160	156070504	RAB25	0	0	0	0	0	0	0	0	0	0	0	0
chr1	156147366	156177752	SEMA4A	0	0	0	0	0	0	0	0	0	0	0	0
chr1	156525405	156572604	IQGAP3	0	0	0	0	0	0	0	0	0	0	0	0
chr1	156641390	156659532	BCAN	0	0	0	0	0	0	0	0	0	0	0	0
chr1	156750610	156800815	PRCC	0	0	0	0	0	0	0	0	0	0	0	0
chr1	156815640	156881850	NTRK1	0	0	0	0	0	0	0	0	0	0	0	0
chr1	157573747	157598085	FCRL4	0	0	0	0	0	0	0	0	0	0	0	0
chr1	158578919	158579899	OR10X1	0	0	0	0	0	0	0	0	0	0	0	0
chr1	158610704	158686715	SPTA1	0	0	0	0	0	0	0	0	0	0	0	0
chr1	159203307	159206500	ACKR1	0	0	0	0	0	0	0	0	0	0	0	0
chr1	159712289	159714589	CRP	0	0	0	0	0	0	0	0	0	0	0	0
chr1	159998651	160070160	KCNJ10	0	0	0	0	0	0	0	0	0	0	0	0
chr1	160024953	160031990	PIGM	0	0	0	0	0	0	0	0	0	0	0	0
chr1	160115759	160143591	ATP1A2	0	0	0	0	0	0	0	0	0	0	0	0
chr1	160276812	160286348	PEX19	0	0	0	0	0	0	0	0	0	0	0	0
chr1	160343316	160358952	NCSTN	0	0	0	0	0	0	0	0	0	0	0	0
chr1	160400564	160428670	VANGL2	0	0	0	0	0	0	0	0	0	0	0	0
chr1	160830160	160862887	CD244	0	0	0	0	0	0	0	0	0	0	0	0
chr1	161039251	161045977	USF1	0	0	0	0	0	0	0	0	0	0	0	0
chr1	161166056	161178013	PPOX	0	0	0	0	0	0	0	0	0	0	0	0
chr1	161171310	161177968	B4GALT3	0	0	0	0	0	0	0	0	0	0	0	0
chr1	161197104	161214395	NDUFS2	0	0	0	0	0	0	0	0	0	0	0	0
chr1	161215234	161220699	FCER1G	0	0	0	0	0	0	0	0	0	0	0	0
chr1	161222292	161223631	APOA2	0	0	0	0	0	0	0	0	0	0	0	0
chr1	161229666	161238244	NR1I3	0	0	0	0	0	0	0	0	0	0	0	0
chr1	161314381	161371964	SDHC	0	0	0	0	0	0	0	0	0	0	0	0
chr1	161505430	161524013	FCGR2A	0	0	0	0	0	0	0	0	0	0	0	0
chr1	161541759	161550737	FCGR3A	0	0	0	0	0	0	0	0	0	0	0	0
chr1	161623196	161631963	FCGR3B	0	0	0	0	0	0	0	0	0	0	0	0
chr1	161663147	161678654	FCGR2B	0	0	0	0	0	0	0	0	0	0	0	0
chr1	161766320	161964070	ATF6	0	0	0	0	0	0	0	0	0	0	0	0
chr1	162069691	162370475	NOS1AP	0	0	0	0	0	0	0	0	0	0	0	0
chr1	162631373	162787405	DDR2	0	0	0	0	0	0	0	0	0	0	0	0
chr1	164555584	164899296	PBX1	0	0	0	0	0	0	0	0	0	0	0	0
chr1	165631213	165661796	MGST3	0	0	0	0	0	0	0	0	0	0	0	0
chr1	165724293	165827755	TMCO1	0	0	0	0	0	0	0	0	0	0	0	0
chr1	167430640	167518610	CD247	0	0	0	0	0	0	0	0	0	0	0	0
chr1	167809386	167914215	ADCY10	0	0	0	0	0	0	0	0	0	0	0	0
chr1	168280877	168314426	TBX19	0	0	0	0	0	0	0	0	0	0	0	0
chr1	169105697	169132722	ATP1B1	0	0	0	0	0	0	0	0	0	0	0	0
chr1	169132531	169367948	NME7	0	0	0	0	0	0	0	0	0	0	0	0
chr1	169463909	169485944	SLC19A2	0	0	0	0	0	0	0	0	0	0	0	0
chr1	169511951	169586588	F5	0	0	0	0	0	0	0	0	0	0	0	0
chr1	169588849	169630193	SELP	0	0	0	0	0	0	0	0	0	0	0	0
chr1	169690665	169711702	SELL	0	0	0	0	0	0	0	0	0	0	0	0
chr1	169722640	169764705	SELE	0	0	0	0	0	0	0	0	0	0	0	0
chr1	170532129	170553446	GORAB	0	0	0	0	0	0	0	0	0	0	0	0
chr1	170662728	170739421	PRRX1	0	0	0	0	0	0	0	0	0	0	0	0
chr1	171090901	171117819	FMO3	0	0	0	0	0	0	0	0	0	0	0	0
chr1	171248471	171285978	FMO1	0	0	0	0	0	0	0	0	0	0	0	0
chr1	171314183	171342084	FMO4	0	0	0	0	0	0	0	0	0	0	0	0
chr1	171635417	171652688	MYOC	0	0	0	0	0	0	0	0	0	0	0	0
chr1	172532349	172611833	SUCO	0	0	0	0	0	0	0	0	0	0	0	0
chr1	172659103	172666876	FASLG	0	0	0	0	0	0	0	0	0	0	0	0
chr1	173183731	173207331	TNFSF4	0	0	0	0	0	0	0	0	0	0	0	0
chr1	173824653	173858808	DARS2	0	0	0	0	0	0	0	0	0	0	0	0
chr1	173903804	173917378	SERPINC1	0	0	0	0	0	0	0	0	0	0	0	0
chr1	173931084	174022357	RC3H1	0	0	0	0	0	0	0	0	0	0	0	0
chr1	175315194	175743616	TNR	0	0	0	0	0	0	0	0	0	0	0	0
chr1	179099330	179229684	ABL2	0	0	0	0	0	0	0	0	0	0	0	0
chr1	179550539	179575952	NPHS2	0	0	0	0	0	0	0	0	0	0	0	0
chr1	180230264	180278984	LHX4	0	0	0	0	0	0	0	0	0	0	0	0
chr1	180269653	180502954	ACBD6	0	0	0	0	0	0	0	0	0	0	0	0
chr1	181033425	181061938	MR1	0	0	0	0	0	0	0	0	0	0	0	0
chr1	181317690	181808084	CACNA1E	0	0	0	0	0	0	0	0	0	0	0	0
chr1	182378098	182392206	GLUL	0	0	0	0	0	0	0	0	0	0	0	0
chr1	182573634	182589256	RNASEL	0	0	0	0	0	0	0	0	0	0	0	0
chr1	182789293	182830384	NPL	0	0	0	0	0	0	0	0	0	0	0	0
chr1	183186238	183245127	LAMC2	0	0	0	0	0	0	0	0	0	0	0	0
chr1	183555562	183590876	NCF2	0	0	0	0	0	0	0	0	0	0	0	0
chr1	185734391	186190949	HMCN1	0	0	0	0	0	0	0	0	0	0	0	0
chr1	186296279	186314567	PRG4	0	0	0	0	0	0	0	0	0	0	0	0
chr1	186311652	186375693	TPR	0	0	0	0	0	0	0	0	0	0	0	0
chr1	186671791	186680423	PTGS2	0	0	0	0	0	0	0	0	0	0	0	0
chr1	186828949	186988981	PLA2G4A	0	0	0	0	0	0	0	0	0	0	0	0
chr1	192809039	192812275	RGS2	0	0	0	0	0	0	0	0	0	0	0	0
chr1	193121983	193254815	CDC73	0	0	0	0	0	0	0	0	0	0	0	0
chr1	193178730	193186613	B3GALT2	0	0	0	0	0	0	0	0	0	0	0	0
chr1	196774813	196795407	CFHR3	0	0	0	0	0	0	0	0	0	0	0	0
chr1	196888014	196918713	CFHR4	0	0	0	0	0	0	0	0	0	0	0	0
chr1	196977556	197009678	CFHR5	0	0	0	0	0	0	0	0	0	0	0	0
chr1	197038741	197067260	F13B	0	0	0	0	0	0	0	0	0	0	0	0
chr1	197084127	197146694	ASPM	0	0	0	0	0	0	0	0	0	0	0	0
chr1	197153680	197200542	ZBTB41	0	0	0	0	0	0	0	0	0	0	0	0
chr1	198638457	198757476	PTPRC	0	0	0	0	0	0	0	0	0	0	0	0
chr1	200739558	200860704	CAMSAP2	0	0	0	0	0	0	0	0	0	0	0	0
chr1	201039512	201112451	CACNA1S	0	0	0	0	0	0	0	0	0	0	0	0
chr1	201283452	201332993	PKP1	0	0	0	0	0	0	0	0	0	0	0	0
chr1	201359008	201377764	TNNT2	0	0	0	0	0	0	0	0	0	0	0	0
chr1	202007945	202017183	ELF3	0	0	0	0	0	0	0	0	0	0	0	0
chr1	202590596	202710454	SYT2	0	0	0	0	0	0	0	0	0	0	0	0
chr1	202961873	202967275	CYB5R1	0	0	0	0	0	0	0	0	0	0	0	0
chr1	203178931	203186704	CHI3L1	0	0	0	0	0	0	0	0	0	0	0	0
chr1	203212827	203273641	CHIT1	0	0	0	0	0	0	0	0	0	0	0	0
chr1	203340628	203351758	FMOD	0	0	0	0	0	0	0	0	0	0	0	0
chr1	203494153	203508949	OPTC	0	0	0	0	0	0	0	0	0	0	0	0
chr1	203626561	203744081	ATP2B4	0	0	0	0	0	0	0	0	0	0	0	0
chr1	203861599	203871152	SNRPE	0	0	0	0	0	0	0	0	0	0	0	0
chr1	204154819	204190324	REN	0	0	0	0	0	0	0	0	0	0	0	0
chr1	204190341	204196491	KISS1	0	0	0	0	0	0	0	0	0	0	0	0
chr1	204516379	204558120	MDM4	0	0	0	0	0	0	0	0	0	0	0	0
chr1	205597556	205632011	ELK4	0	0	0	0	0	0	0	0	0	0	0	0
chr1	205657851	205680509	SLC45A3	0	0	0	0	0	0	0	0	0	0	0	0
chr1	205767986	205775482	RAB29	0	0	0	0	0	0	0	0	0	0	0	0
chr1	205789094	205813748	SLC41A1	0	0	0	0	0	0	0	0	0	0	0	0
chr1	205913048	205943460	SLC26A9	0	0	0	0	0	0	0	0	0	0	0	0
chr1	206203345	206464443	SRGAP2	0	0	0	0	0	0	0	0	0	0	0	0
chr1	206507531	206589448	RASSF5	0	0	0	0	0	0	0	0	0	0	0	0
chr1	206767602	206774541	IL10	0	0	0	0	0	0	0	0	0	0	0	0
chr1	206928522	206946466	PIGR	0	0	0	0	0	0	0	0	0	0	0	0
chr1	207321532	207386804	CD55	0	0	0	0	0	0	0	0	0	0	0	0
chr1	207454230	207489895	CR2	0	0	0	0	0	0	0	0	0	0	0	0
chr1	207496147	207641765	CR1	0	0	0	0	0	0	0	0	0	0	0	0
chr1	207752054	207795513	CD46	0	0	0	0	0	0	0	0	0	0	0	0
chr1	209614870	209652425	LAMB3	0	0	0	0	0	0	0	0	0	0	0	0
chr1	209686178	209734949	HSD11B1	0	0	0	0	0	0	0	0	0	0	0	0
chr1	209785617	209806175	IRF6	0	0	0	0	0	0	0	0	0	0	0	0
chr1	209900923	210171389	SYT14	0	0	0	0	0	0	0	0	0	0	0	0
chr1	211476522	211492917	RD3	0	0	0	0	0	0	0	0	0	0	0	0
chr1	212830141	212847649	SPATA45	0	0	0	0	0	0	0	0	0	0	0	0
chr1	212858275	212899363	FLVCR1	0	0	0	0	0	0	0	0	0	0	0	0
chr1	213983181	214041510	PROX1	0	0	0	0	0	0	0	0	0	0	0	0
chr1	214348700	214552449	PTPN14	0	0	0	0	0	0	0	0	0	0	0	0
chr1	218345336	218444619	TGFB2	0	0	0	0	0	0	0	0	0	0	0	0
chr1	219685427	219958647	SLC30A10	0	0	0	0	0	0	0	0	0	0	0	0
chr1	220148293	220272453	RAB3GAP2	0	0	0	0	0	0	0	0	0	0	0	0
chr1	220879431	220885059	HLX	0	0	0	0	0	0	0	0	0	0	0	0
chr1	222872271	223005995	DISP1	0	0	0	0	0	0	0	0	0	0	0	0
chr1	223109404	223143248	TLR5	0	0	0	0	0	0	0	0	0	0	0	0
chr1	225401502	225428925	LBR	0	0	0	0	0	0	0	0	0	0	0	0
chr1	225810092	225845563	EPHX1	0	0	0	0	0	0	0	0	0	0	0	0
chr1	225936598	225941383	LEFTY2	0	0	0	0	0	0	0	0	0	0	0	0
chr1	226360691	226408093	PARP1	0	0	0	0	0	0	0	0	0	0	0	0
chr1	226870184	226896105	PSEN2	0	0	0	0	0	0	0	0	0	0	0	0
chr1	229431245	229434098	ACTA1	0	0	0	0	0	0	0	0	0	0	0	0
chr1	230057990	230282122	GALNT2	0	0	0	0	0	0	0	0	0	0	0	0
chr1	230642481	230693982	COG2	0	0	0	0	0	0	0	0	0	0	0	0
chr1	230702523	230714122	AGT	0	0	0	0	0	0	0	0	0	0	0	0
chr1	231241207	231277973	GNPAT	0	0	0	0	0	0	0	0	0	0	0	0
chr1	231363751	231422287	EGLN1	0	0	0	0	0	0	0	0	0	0	0	0
chr1	231626790	232041272	DISC1	0	0	0	0	0	0	0	0	0	0	0	0
chr1	235131634	235328219	ARID4B	0	0	0	0	0	0	0	0	0	0	0	0
chr1	235328570	235448952	TBCE	0	0	0	0	0	0	0	0	0	0	0	0
chr1	235447190	235504452	B3GALNT2	0	0	0	0	0	0	0	0	0	0	0	0
chr1	235661041	235883640	LYST	0	0	0	0	0	0	0	0	0	0	0	0
chr1	236348257	236502915	EDARADD	0	0	0	0	0	0	0	0	0	0	0	0
chr1	236664141	236764631	ACTN2	0	0	0	0	0	0	0	0	0	0	0	0
chr1	236795292	236921278	MTR	0	0	0	0	0	0	0	0	0	0	0	0
chr1	237042184	237833988	RYR2	0	0	0	0	0	0	0	0	0	0	0	0
chr1	239386565	239915452	CHRM3	0	0	0	0	0	0	0	0	0	0	0	0
chr1	240014348	240475187	FMN2	0	0	0	0	0	0	0	0	0	0	0	0
chr1	240775515	241357230	RGS7	0	0	0	0	0	0	0	0	0	0	0	0
chr1	241847967	241895148	EXO1	0	0	0	0	0	0	0	0	0	0	0	0
chr1	243256034	243500091	SDCCAG8	0	0	0	0	0	0	0	0	0	0	0	0
chr1	243488233	243851079	AKT3	0	0	0	0	0	0	0	0	0	0	0	0
chr1	244048939	244057476	ZBTB18	0	0	0	0	0	0	0	0	0	0	0	0
chr1	244840638	244864560	HNRNPU	0	0	0	0	0	0	0	0	0	0	0	0
chr1	247416156	247449108	NLRP3	0	0	0	0	0	0	0	0	0	0	0	0
chr1	247670812	247679739	OR13G1	0	0	0	0	0	0	0	0	0	0	0	0
chr1	248488589	248491113	OR2T5	0	0	0	0	0	0	0	0	0	0	0	0
chr10	274190	689668	DIP2C	0	0	0	0	0	0	0	0	0	0	0	0
chr10	806914	931705	LARP4B	0	0	0	0	0	0	0	0	0	0	0	0
chr10	3775996	3785281	KLF6	0	0	0	0	0	0	0	0	0	0	0	0
chr10	5035354	5107686	AKR1C3	0	0	0	0	0	0	0	0	0	0	0	0
chr10	5195462	5218949	AKR1C4	0	0	0	0	0	0	0	0	0	0	0	0
chr10	6010689	6062370	IL2RA	0	0	0	0	0	0	0	0	0	0	0	0
chr10	12068954	12123221	DHTKD1	0	0	0	0	0	0	0	0	0	0	0	0
chr10	13099449	13138308	OPTN	0	0	0	0	0	0	0	0	0	0	0	0
chr10	13277796	13302412	PHYH	0	0	0	0	0	0	0	0	0	0	0	0
chr10	14897359	14954432	DCLRE1C	0	0	0	0	0	0	0	0	0	0	0	0
chr10	15102584	15168693	NMT2	0	0	0	0	0	0	0	0	0	0	0	0
chr10	16823966	17129811	CUBN	0	0	0	0	0	0	0	0	0	0	0	0
chr10	17228241	17237593	VIM	0	0	0	0	0	0	0	0	0	0	0	0
chr10	17315421	17454595	ST8SIA6	0	0	0	0	0	0	0	0	0	0	0	0
chr10	17589032	17617374	HACD1	0	0	0	0	0	0	0	0	0	0	0	0
chr10	17809348	17911164	MRC1	0	0	0	0	0	0	0	0	0	0	0	0
chr10	18140424	18543557	CACNB2	0	0	0	0	0	0	0	0	0	0	0	0
chr10	20779973	21174187	NEBL	0	0	0	0	0	0	0	0	0	0	0	0
chr10	21524646	21743630	MLLT10	0	0	0	0	0	0	0	0	0	0	0	0
chr10	22321099	22331484	BMI1	0	0	0	0	0	0	0	0	0	0	0	0
chr10	23192312	23194245	PTF1A	0	0	0	0	0	0	0	0	0	0	0	0
chr10	25934229	26212532	MYO3A	0	0	0	0	0	0	0	0	0	0	0	0
chr10	26216665	26304558	GAD2	0	0	0	0	0	0	0	0	0	0	0	0
chr10	26697701	26746798	PDSS1	0	0	0	0	0	0	0	0	0	0	0	0
chr10	26746593	26861087	ABI1	0	0	0	0	0	0	0	0	0	0	0	0
chr10	26991914	27100498	ANKRD26	0	0	0	0	0	0	0	0	0	0	0	0
chr10	27154824	27187953	MASTL	0	0	0	0	0	0	0	0	0	0	0	0
chr10	27195214	27242130	ACBD5	0	0	0	0	0	0	0	0	0	0	0	0
chr10	27504174	27542239	RAB18	0	0	0	0	0	0	0	0	0	0	0	0
chr10	30309801	30374448	MTPAP	0	0	0	0	0	0	0	0	0	0	0	0
chr10	30434021	30461833	MAP3K8	0	0	0	0	0	0	0	0	0	0	0	0
chr10	31318495	31529814	ZEB1	0	0	0	0	0	0	0	0	0	0	0	0
chr10	32009015	32056425	KIF5B	0	0	0	0	0	0	0	0	0	0	0	0
chr10	32900318	33005792	ITGB1	0	0	0	0	0	0	0	0	0	0	0	0
chr10	43077064	43130351	RET	0	0	0	0	0	0	0	0	0	0	0	0
chr10	44370165	44386493	CXCL12	0	0	0	0	0	0	0	0	0	0	0	0
chr10	45374176	45446119	ALOX5	0	0	0	0	0	0	0	0	0	0	0	0
chr10	46005088	46030714	NCOA4	0	0	0	0	0	0	0	0	0	0	0	0
chr10	46033307	46048180	MSMB	0	0	0	0	0	0	0	0	0	0	0	0
chr10	47348363	47357881	RBP3	0	0	0	0	0	0	0	0	0	0	0	0
chr10	49609095	49667942	CHAT	0	0	0	0	0	0	0	0	0	0	0	0
chr10	50799409	50885675	A1CF	0	0	0	0	0	0	0	0	0	0	0	0
chr10	50990888	52298423	PRKG1	0	0	0	0	0	0	0	0	0	0	0	0
chr10	51695486	51699595	CSTF2T	0	0	0	0	0	0	0	0	0	0	0	0
chr10	52765380	52771700	MBL2	0	0	0	0	0	0	0	0	0	0	0	0
chr10	58385345	58399220	TFAM	0	0	0	0	0	0	0	0	0	0	0	0
chr10	58512872	58831435	BICC1	0	0	0	0	0	0	0	0	0	0	0	0
chr10	59788747	59906556	CCDC6	0	0	0	0	0	0	0	0	0	0	0	0
chr10	60026298	60733490	ANK3	0	0	0	0	0	0	0	0	0	0	0	0
chr10	62374192	62480288	ZNF365	0	0	0	0	0	0	0	0	0	0	0	0
chr10	62811996	62919900	EGR2	0	0	0	0	0	0	0	0	0	0	0	0
chr10	63167221	63521850	JMJD1C	0	0	0	0	0	0	0	0	0	0	0	0
chr10	65912523	67696195	CTNNA3	0	0	0	0	0	0	0	0	0	0	0	0
chr10	67884656	67918390	SIRT1	0	0	0	0	0	0	0	0	0	0	0	0
chr10	68106117	68212017	MYPN	0	0	0	0	0	0	0	0	0	0	0	0
chr10	68230595	68232113	ATOH7	0	0	0	0	0	0	0	0	0	0	0	0
chr10	68331174	68343191	HNRNPH3	0	0	0	0	0	0	0	0	0	0	0	0
chr10	68414064	68472121	DNA2	0	0	0	0	0	0	0	0	0	0	0	0
chr10	68560337	68694487	TET1	0	0	0	0	0	0	0	0	0	0	0	0
chr10	68827531	68895432	STOX1	0	0	0	0	0	0	0	0	0	0	0	0
chr10	69269984	69401884	HK1	0	0	0	0	0	0	0	0	0	0	0	0
chr10	69571698	69573422	NEUROG3	0	0	0	0	0	0	0	0	0	0	0	0
chr10	70431936	70447951	NODAL	0	0	0	0	0	0	0	0	0	0	0	0
chr10	70597348	70602759	PRF1	0	0	0	0	0	0	0	0	0	0	0	0
chr10	70882280	70888565	PCBD1	0	0	0	0	0	0	0	0	0	0	0	0
chr10	71319259	71381423	SLC29A3	0	0	0	0	0	0	0	0	0	0	0	0
chr10	71396920	71815947	CDH23	0	0	0	0	0	0	0	0	0	0	0	0
chr10	71816298	71851325	PSAP	0	0	0	0	0	0	0	0	0	0	0	0
chr10	71964395	72013558	CHST3	0	0	0	0	0	0	0	0	0	0	0	0
chr10	73248843	73252693	MRPS16	0	0	0	0	0	0	0	0	0	0	0	0
chr10	73801911	73811798	NDST2	0	0	0	0	0	0	0	0	0	0	0	0
chr10	73909177	73917496	PLAU	0	0	0	0	0	0	0	0	0	0	0	0
chr10	73995193	74121363	VCL	0	0	0	0	0	0	0	0	0	0	0	0
chr10	74151202	74709963	ADK	0	0	0	0	0	0	0	0	0	0	0	0
chr10	74824927	75032624	KAT6B	0	0	0	0	0	0	0	0	0	0	0	0
chr10	76869601	77638369	KCNMA1	0	0	0	0	0	0	0	0	0	0	0	0
chr10	77969251	78029515	POLR3A	0	0	0	0	0	0	0	0	0	0	0	0
chr10	78033760	78056813	RPS24	0	0	0	0	0	0	0	0	0	0	0	0
chr10	79555852	79560407	SFTPA2	0	0	0	0	0	0	0	0	0	0	0	0
chr10	79610939	79615455	SFTPA1	0	0	0	0	0	0	0	0	0	0	0	0
chr10	79703227	79714681	NUTM2B	0	0	0	0	0	0	0	0	0	0	0	0
chr10	79937740	79982614	SFTPD	0	0	0	0	0	0	0	0	0	0	0	0
chr10	80271820	80289658	MAT1A	0	0	0	0	0	0	0	0	0	0	0	0
chr10	81875194	82987179	NRG3	0	0	0	0	0	0	0	0	0	0	0	0
chr10	84194537	84219621	CDHR1	0	0	0	0	0	0	0	0	0	0	0	0
chr10	84230666	84259960	RGR	0	0	0	0	0	0	0	0	0	0	0	0
chr10	85599552	86366795	GRID1	0	0	0	0	0	0	0	0	0	0	0	0
chr10	86668449	86736068	LDB3	0	0	0	0	0	0	0	0	0	0	0	0
chr10	87050202	87094843	GLUD1	0	0	0	0	0	0	0	0	0	0	0	0
chr10	87357668	87370695	NUTM2D	0	0	0	0	0	0	0	0	0	0	0	0
chr10	87504875	87553461	MINPP1	0	0	0	0	0	0	0	0	0	0	0	0
chr10	87659613	87747705	PAPSS2	0	0	0	0	0	0	0	0	0	0	0	0
chr10	87859158	87863437	KLLN	0	0	0	0	0	0	0	0	0	0	0	0
chr10	87863625	87971930	PTEN	0	0	0	0	0	0	0	0	0	0	0	0
chr10	88761406	88778242	LIPN	0	0	0	0	0	0	0	0	0	0	0	0
chr10	88935074	88991339	ACTA2	0	0	0	0	0	0	0	0	0	0	0	0
chr10	88990531	89017059	FAS	0	0	0	0	0	0	0	0	0	0	0	0
chr10	89213569	89414557	LIPA	0	0	0	0	0	0	0	0	0	0	0	0
chr10	89430299	89556641	SLC16A12	0	0	0	0	0	0	0	0	0	0	0	0
chr10	90740823	90858039	HTR7	0	0	0	0	0	0	0	0	0	0	0	0
chr10	90912096	90921276	ANKRD1	0	0	0	0	0	0	0	0	0	0	0	0
chr10	91628442	91633071	PPP1R3C	0	0	0	0	0	0	0	0	0	0	0	0
chr10	92046692	92291078	CPEB3	0	0	0	0	0	0	0	0	0	0	0	0
chr10	92593130	92655395	KIF11	0	0	0	0	0	0	0	0	0	0	0	0
chr10	93060798	93069540	CYP26C1	0	0	0	0	0	0	0	0	0	0	0	0
chr10	93566665	93604480	FFAR4	0	0	0	0	0	0	0	0	0	0	0	0
chr10	93591687	93601744	RBP4	0	0	0	0	0	0	0	0	0	0	0	0
chr10	93612537	93666010	PDE6C	0	0	0	0	0	0	0	0	0	0	0	0
chr10	93667883	93702592	FRA10AC1	0	0	0	0	0	0	0	0	0	0	0	0
chr10	93757840	93806272	LGI1	0	0	0	0	0	0	0	0	0	0	0	0
chr10	94030812	94332823	PLCE1	0	0	0	0	0	0	0	0	0	0	0	0
chr10	94683729	94736190	CYP2C18	0	0	0	0	0	0	0	0	0	0	0	0
chr10	94762681	94855547	CYP2C19	0	0	0	0	0	0	0	0	0	0	0	0
chr10	94938658	94990091	CYP2C9	0	0	0	0	0	0	0	0	0	0	0	0
chr10	95036772	95069497	CYP2C8	0	0	0	0	0	0	0	0	0	0	0	0
chr10	95605941	95656711	ALDH18A1	0	0	0	0	0	0	0	0	0	0	0	0
chr10	95663396	95694143	TCTN3	0	0	0	0	0	0	0	0	0	0	0	0
chr10	95711779	95877266	ENTPD1	0	0	0	0	0	0	0	0	0	0	0	0
chr10	96189171	96271587	BLNK	0	0	0	0	0	0	0	0	0	0	0	0
chr10	97426191	97433444	PGAM1	0	0	0	0	0	0	0	0	0	0	0	0
chr10	97584323	97612802	HOGA1	0	0	0	0	0	0	0	0	0	0	0	0
chr10	97737121	97760907	ZFYVE27	0	0	0	0	0	0	0	0	0	0	0	0
chr10	98416198	98446947	HPS1	0	0	0	0	0	0	0	0	0	0	0	0
chr10	98457077	99235862	HPSE2	0	0	0	0	0	0	0	0	0	0	0	0
chr10	99396870	99430624	GOT1	0	0	0	0	0	0	0	0	0	0	0	0
chr10	99710868	99732127	COX15	0	0	0	0	0	0	0	0	0	0	0	0
chr10	99782640	99852594	ABCC2	0	0	0	0	0	0	0	0	0	0	0	0
chr10	100042193	100081869	CPN1	0	0	0	0	0	0	0	0	0	0	0	0
chr10	100188300	100229596	CHUK	0	0	0	0	0	0	0	0	0	0	0	0
chr10	100735603	100829944	PAX2	0	0	0	0	0	0	0	0	0	0	0	0
chr10	100969518	100985871	SEMA4G	0	0	0	0	0	0	0	0	0	0	0	0
chr10	101007679	101032295	PDZD7	0	0	0	0	0	0	0	0	0	0	0	0
chr10	101131300	101137789	TLX1	0	0	0	0	0	0	0	0	0	0	0	0
chr10	101226195	101229794	LBX1	0	0	0	0	0	0	0	0	0	0	0	0
chr10	101354033	101557321	BTRC	0	0	0	0	0	0	0	0	0	0	0	0
chr10	101570560	101609662	DPCD	0	0	0	0	0	0	0	0	0	0	0	0
chr10	101578882	101588270	POLL	0	0	0	0	0	0	0	0	0	0	0	0
chr10	101610664	101695295	FBXW4	0	0	0	0	0	0	0	0	0	0	0	0
chr10	101770130	101780369	FGF8	0	0	0	0	0	0	0	0	0	0	0	0
chr10	102065349	102068036	HPS6	0	0	0	0	0	0	0	0	0	0	0	0
chr10	102106489	102120368	LDB1	0	0	0	0	0	0	0	0	0	0	0	0
chr10	102394110	102402524	NFKB2	0	0	0	0	0	0	0	0	0	0	0	0
chr10	102673731	102714397	ARL3	0	0	0	0	0	0	0	0	0	0	0	0
chr10	102830531	102837472	CYP17A1	0	0	0	0	0	0	0	0	0	0	0	0
chr10	102869470	102901899	AS3MT	0	0	0	0	0	0	0	0	0	0	0	0
chr10	102918294	103090222	CNNM2	0	0	0	0	0	0	0	0	0	0	0	0
chr10	103088017	103193306	NT5C2	0	0	0	0	0	0	0	0	0	0	0	0
chr10	103389041	103396492	ATP5MD	0	0	0	0	0	0	0	0	0	0	0	0
chr10	103453240	103458900	CALHM1	0	0	0	0	0	0	0	0	0	0	0	0
chr10	104031286	104085880	COL17A1	0	0	0	0	0	0	0	0	0	0	0	0
chr10	104235356	104267459	GSTO1	0	0	0	0	0	0	0	0	0	0	0	0
chr10	106573663	107164534	SORCS1	0	0	0	0	0	0	0	0	0	0	0	0
chr10	110207605	110287365	MXI1	0	0	0	0	0	0	0	0	0	0	0	0
chr10	110290730	110304938	SMNDC1	0	0	0	0	0	0	0	0	0	0	0	0
chr10	110567695	110606048	SMC3	0	0	0	0	0	0	0	0	0	0	0	0
chr10	110644336	110839468	RBM20	0	0	0	0	0	0	0	0	0	0	0	0
chr10	110919593	111013666	SHOC2	0	0	0	0	0	0	0	0	0	0	0	0
chr10	111077029	111080907	ADRA2A	0	0	0	0	0	0	0	0	0	0	0	0
chr10	112149865	112215377	GPAM	0	0	0	0	0	0	0	0	0	0	0	0
chr10	112446998	112818744	VTI1A	0	0	0	0	0	0	0	0	0	0	0	0
chr10	112950247	113167678	TCF7L2	0	0	0	0	0	0	0	0	0	0	0	0
chr10	113550837	113589602	HABP2	0	0	0	0	0	0	0	0	0	0	0	0
chr10	114043866	114046904	ADRB1	0	0	0	0	0	0	0	0	0	0	0	0
chr10	115093365	115948999	ATRNL1	0	0	0	0	0	0	0	0	0	0	0	0
chr10	116056925	116273467	GFRA1	0	0	0	0	0	0	0	0	0	0	0	0
chr10	116545931	116567855	PNLIP	0	0	0	0	0	0	0	0	0	0	0	0
chr10	116881477	117126586	SHTN1	0	0	0	0	0	0	0	0	0	0	0	0
chr10	117128521	117138301	VAX1	0	0	0	0	0	0	0	0	0	0	0	0
chr10	117197489	117210299	KCNK18	0	0	0	0	0	0	0	0	0	0	0	0
chr10	117542445	117549546	EMX2	0	0	0	0	0	0	0	0	0	0	0	0
chr10	119651380	119677819	BAG3	0	0	0	0	0	0	0	0	0	0	0	0
chr10	120851305	120909524	WDR11	0	0	0	0	0	0	0	0	0	0	0	0
chr10	121478332	121598458	FGFR2	0	0	0	0	0	0	0	0	0	0	0	0
chr10	122454653	122457352	ARMS2	0	0	0	0	0	0	0	0	0	0	0	0
chr10	122458551	122514907	HTRA1	0	0	0	0	0	0	0	0	0	0	0	0
chr10	123148122	123150672	HMX2	0	0	0	0	0	0	0	0	0	0	0	0
chr10	124397303	124418976	OAT	0	0	0	0	0	0	0	0	0	0	0	0
chr10	125719515	125764143	EDRF1	0	0	0	0	0	0	0	0	0	0	0	0
chr10	125784980	125823258	UROS	0	0	0	0	0	0	0	0	0	0	0	0
chr10	126012381	126388455	ADAM12	0	0	0	0	0	0	0	0	0	0	0	0
chr10	129467190	129770983	MGMT	0	0	0	0	0	0	0	0	0	0	0	0
chr10	133230217	133231558	UTF1	0	0	0	0	0	0	0	0	0	0	0	0
chr10	133362485	133373354	ECHS1	0	0	0	0	0	0	0	0	0	0	0	0
chr10	133420666	133424572	SPRN	0	0	0	0	0	0	0	0	0	0	0	0
chr10	133520406	133561220	CYP2E1	0	0	0	0	0	0	0	0	0	0	0	0
chr11	215030	236931	SIRT3	0	0	0	0	0	0	0	0	0	0	0	0
chr11	298200	299526	IFITM5	0	0	0	0	0	0	0	0	0	0	0	0
chr11	319676	327537	IFITM3	0	0	0	0	0	0	0	0	0	0	0	0
chr11	637269	640706	DRD4	0	0	0	0	0	0	0	0	0	0	0	0
chr11	644233	706715	DEAF1	0	0	0	0	0	0	0	0	0	0	0	0
chr11	694438	727727	EPS8L2	0	0	0	0	0	0	0	0	0	0	0	0
chr11	747415	765012	TALDO1	0	0	0	0	0	0	0	0	0	0	0	0
chr11	790475	798281	SLC25A22	0	0	0	0	0	0	0	0	0	0	0	0
chr11	818914	825573	PNPLA2	0	0	0	0	0	0	0	0	0	0	0	0
chr11	832887	839831	CD151	0	0	0	0	0	0	0	0	0	0	0	0
chr11	1223066	1262172	MUC5B	0	0	0	0	0	0	0	0	0	0	0	0
chr11	1752755	1764573	CTSD	0	0	0	0	0	0	0	0	0	0	0	0
chr11	1838981	1841680	TNNI2	0	0	0	0	0	0	0	0	0	0	0	0
chr11	1919703	1938706	TNNT3	0	0	0	0	0	0	0	0	0	0	0	0
chr11	1995176	2001470	H19	0	0	0	0	0	0	0	0	0	0	0	0
chr11	2129112	2141238	IGF2	0	0	0	0	0	0	0	0	0	0	0	0
chr11	2159779	2161221	INS	0	0	0	0	0	0	0	0	0	0	0	0
chr11	2163929	2171815	TH	0	0	0	0	0	0	0	0	0	0	0	0
chr11	2376177	2397397	CD81	0	0	0	0	0	0	0	0	0	0	0	0
chr11	2400488	2403878	TSSC4	0	0	0	0	0	0	0	0	0	0	0	0
chr11	2444684	2849105	KCNQ1	0	0	0	0	0	0	0	0	0	0	0	0
chr11	2608328	2699994	KCNQ1OT1	0	0	0	0	0	0	0	0	0	0	0	0
chr11	2899721	2925246	SLC22A18	0	0	0	0	0	0	0	0	0	0	0	0
chr11	2928273	2929420	PHLDA2	0	0	0	0	0	0	0	0	0	0	0	0
chr11	3087107	3166739	OSBPL5	0	0	0	0	0	0	0	0	0	0	0	0
chr11	3671083	3797792	NUP98	0	0	0	0	0	0	0	0	0	0	0	0
chr11	3826978	3840959	RHOG	0	0	0	0	0	0	0	0	0	0	0	0
chr11	3854527	4093210	STIM1	0	0	0	0	0	0	0	0	0	0	0	0
chr11	4384897	4393702	TRIM21	0	0	0	0	0	0	0	0	0	0	0	0
chr11	4923374	4924339	OR51G1	0	0	0	0	0	0	0	0	0	0	0	0
chr11	4954772	4955713	OR51A2	0	0	0	0	0	0	0	0	0	0	0	0
chr11	5232678	5243657	HBD	0	0	0	0	0	0	0	0	0	0	0	0
chr11	5268345	5505652	HBE1	0	0	0	0	0	0	0	0	0	0	0	0
chr11	5544489	5548533	OR52H1	0	0	0	0	0	0	0	0	0	0	0	0
chr11	5754243	5755905	OR52N4	0	0	0	0	0	0	0	0	0	0	0	0
chr11	6259806	6272127	CCKBR	0	0	0	0	0	0	0	0	0	0	0	0
chr11	6390440	6394998	SMPD1	0	0	0	0	0	0	0	0	0	0	0	0
chr11	6603708	6610874	ILK	0	0	0	0	0	0	0	0	0	0	0	0
chr11	6612768	6619448	TPP1	0	0	0	0	0	0	0	0	0	0	0	0
chr11	7020479	7071526	NLRP14	0	0	0	0	0	0	0	0	0	0	0	0
chr11	7088998	7091148	RBMXL2	0	0	0	0	0	0	0	0	0	0	0	0
chr11	7665100	7677222	CYB5R2	0	0	0	0	0	0	0	0	0	0	0	0
chr11	8019244	8106243	TUB	0	0	0	0	0	0	0	0	0	0	0	0
chr11	8224309	8268716	LMO1	0	0	0	0	0	0	0	0	0	0	0	0
chr11	9019498	9138114	SCUBE2	0	0	0	0	0	0	0	0	0	0	0	0
chr11	9778667	10294207	SBF2	0	0	0	0	0	0	0	0	0	0	0	0
chr11	10305073	10307397	ADM	0	0	0	0	0	0	0	0	0	0	0	0
chr11	10308313	10507579	AMPD3	0	0	0	0	0	0	0	0	0	0	0	0
chr11	11351942	11353250	CSNK2A3	0	0	0	0	0	0	0	0	0	0	0	0
chr11	11956207	12009769	DKK3	0	0	0	0	0	0	0	0	0	0	0	0
chr11	12674421	12944737	TEAD1	0	0	0	0	0	0	0	0	0	0	0	0
chr11	13492054	13496181	PTH	0	0	0	0	0	0	0	0	0	0	0	0
chr11	14277922	14364506	RRAS2	0	0	0	0	0	0	0	0	0	0	0	0
chr11	14877440	14892252	CYP2R1	0	0	0	0	0	0	0	0	0	0	0	0
chr11	14966668	14972354	CALCA	0	0	0	0	0	0	0	0	0	0	0	0
chr11	15966449	16739591	SOX6	0	0	0	0	0	0	0	0	0	0	0	0
chr11	17385859	17389331	KCNJ11	0	0	0	0	0	0	0	0	0	0	0	0
chr11	17493895	17544416	USH1C	0	0	0	0	0	0	0	0	0	0	0	0
chr11	17547373	17647150	OTOG	0	0	0	0	0	0	0	0	0	0	0	0
chr11	17719571	17722136	MYOD1	0	0	0	0	0	0	0	0	0	0	0	0
chr11	18017564	18042426	TPH1	0	0	0	0	0	0	0	0	0	0	0	0
chr11	18266260	18269977	SAA1	0	0	0	0	0	0	0	0	0	0	0	0
chr11	18278668	18322198	HPS5	0	0	0	0	0	0	0	0	0	0	0	0
chr11	18394560	18408425	LDHA	0	0	0	0	0	0	0	0	0	0	0	0
chr11	18468336	18526951	TSG101	0	0	0	0	0	0	0	0	0	0	0	0
chr11	19182030	19210571	CSRP3	0	0	0	0	0	0	0	0	0	0	0	0
chr11	19350724	20121601	NAV2	0	0	0	0	0	0	0	0	0	0	0	0
chr11	20387558	20509338	PRMT3	0	0	0	0	0	0	0	0	0	0	0	0
chr11	20599594	20659285	SLC6A5	0	0	0	0	0	0	0	0	0	0	0	0
chr11	21799934	22283357	ANO5	0	0	0	0	0	0	0	0	0	0	0	0
chr11	22622533	22625823	FANCF	0	0	0	0	0	0	0	0	0	0	0	0
chr11	26188842	26663289	ANO3	0	0	0	0	0	0	0	0	0	0	0	0
chr11	27654893	27722058	BDNF	0	0	0	0	0	0	0	0	0	0	0	0
chr11	30009730	30017030	KCNA4	0	0	0	0	0	0	0	0	0	0	0	0
chr11	30231016	30235261	FSHB	0	0	0	0	0	0	0	0	0	0	0	0
chr11	30323104	30338223	ARL14EP	0	0	0	0	0	0	0	0	0	0	0	0
chr11	32387775	32435564	WT1	0	0	0	0	0	0	0	0	0	0	0	0
chr11	32435518	32458769	WT1-AS	0	0	0	0	0	0	0	0	0	0	0	0
chr11	33703010	33736479	CD59	0	0	0	0	0	0	0	0	0	0	0	0
chr11	33858576	33892076	LMO2	0	0	0	0	0	0	0	0	0	0	0	0
chr11	34438934	34472060	CAT	0	0	0	0	0	0	0	0	0	0	0	0
chr11	34915829	35020591	PDHX	0	0	0	0	0	0	0	0	0	0	0	0
chr11	35138870	35232402	CD44	0	0	0	0	0	0	0	0	0	0	0	0
chr11	36483769	36510272	TRAF6	0	0	0	0	0	0	0	0	0	0	0	0
chr11	36510709	36593156	RAG1	0	0	0	0	0	0	0	0	0	0	0	0
chr11	36575574	36598279	RAG2	0	0	0	0	0	0	0	0	0	0	0	0
chr11	44065925	44084237	ACCS	0	0	0	0	0	0	0	0	0	0	0	0
chr11	44095673	44251962	EXT2	0	0	0	0	0	0	0	0	0	0	0	0
chr11	44260440	44310139	ALX4	0	0	0	0	0	0	0	0	0	0	0	0
chr11	45804072	45813016	SLC35C1	0	0	0	0	0	0	0	0	0	0	0	0
chr11	45885651	45906465	MAPK8IP1	0	0	0	0	0	0	0	0	0	0	0	0
chr11	45909663	45918812	PEX16	0	0	0	0	0	0	0	0	0	0	0	0
chr11	46277662	46321409	CREB3L1	0	0	0	0	0	0	0	0	0	0	0	0
chr11	46380756	46383837	MDK	0	0	0	0	0	0	0	0	0	0	0	0
chr11	46719196	46739506	F2	0	0	0	0	0	0	0	0	0	0	0	0
chr11	47214465	47239217	DDB2	0	0	0	0	0	0	0	0	0	0	0	0
chr11	47239302	47248906	ACP2	0	0	0	0	0	0	0	0	0	0	0	0
chr11	47248300	47269033	NR1H3	0	0	0	0	0	0	0	0	0	0	0	0
chr11	47354860	47378547	SPI1	0	0	0	0	0	0	0	0	0	0	0	0
chr11	47407132	47416496	SLC39A13	0	0	0	0	0	0	0	0	0	0	0	0
chr11	47437764	47449143	RAPSN	0	0	0	0	0	0	0	0	0	0	0	0
chr11	47565336	47584562	NDUFS3	0	0	0	0	0	0	0	0	0	0	0	0
chr11	47980558	48170841	PTPRJ	0	0	0	0	0	0	0	0	0	0	0	0
chr11	49145092	49208638	FOLH1	0	0	0	0	0	0	0	0	0	0	0	0
chr11	56315144	56320639	OR8K3	0	0	0	0	0	0	0	0	0	0	0	0
chr11	57597387	57614848	SERPING1	0	0	0	0	0	0	0	0	0	0	0	0
chr11	57648992	57661865	CLP1	0	0	0	0	0	0	0	0	0	0	0	0
chr11	57753243	57819546	CTNND1	0	0	0	0	0	0	0	0	0	0	0	0
chr11	58212720	58216084	OR1S1	0	0	0	0	0	0	0	0	0	0	0	0
chr11	58622665	58625733	CNTF	0	0	0	0	0	0	0	0	0	0	0	0
chr11	59852800	59866489	TCN1	0	0	0	0	0	0	0	0	0	0	0	0
chr11	60088261	60098467	MS4A2	0	0	0	0	0	0	0	0	0	0	0	0
chr11	60455846	60470752	MS4A1	0	0	0	0	0	0	0	0	0	0	0	0
chr11	60492778	60507430	MS4A12	0	0	0	0	0	0	0	0	0	0	0	0
chr11	61102489	61127852	CD5	0	0	0	0	0	0	0	0	0	0	0	0
chr11	61362344	61369509	TMEM138	0	0	0	0	0	0	0	0	0	0	0	0
chr11	61392360	61398863	TMEM216	0	0	0	0	0	0	0	0	0	0	0	0
chr11	61430042	61446733	SDHAF2	0	0	0	0	0	0	0	0	0	0	0	0
chr11	61792911	61797238	FEN1	0	0	0	0	0	0	0	0	0	0	0	0
chr11	61950063	61965515	BEST1	0	0	0	0	0	0	0	0	0	0	0	0
chr11	61959718	61967634	FTH1	0	0	0	0	0	0	0	0	0	0	0	0
chr11	62405103	62423195	SCGB1A1	0	0	0	0	0	0	0	0	0	0	0	0
chr11	62593214	62601865	MTA2	0	0	0	0	0	0	0	0	0	0	0	0
chr11	62611722	62615120	ROM1	0	0	0	0	0	0	0	0	0	0	0	0
chr11	62615296	62622154	B3GAT3	0	0	0	0	0	0	0	0	0	0	0	0
chr11	62690275	62709845	BSCL2	0	0	0	0	0	0	0	0	0	0	0	0
chr11	62908679	62921807	CHRM1	0	0	0	0	0	0	0	0	0	0	0	0
chr11	62936385	62984983	SLC22A6	0	0	0	0	0	0	0	0	0	0	0	0
chr11	63369785	63410294	SLC22A9	0	0	0	0	0	0	0	0	0	0	0	0
chr11	64206678	64223886	FERMT3	0	0	0	0	0	0	0	0	0	0	0	0
chr11	64305497	64316743	ESRRA	0	0	0	0	0	0	0	0	0	0	0	0
chr11	64590641	64602353	SLC22A12	0	0	0	0	0	0	0	0	0	0	0	0
chr11	64606174	64723197	NRXN2	0	0	0	0	0	0	0	0	0	0	0	0
chr11	64726911	64745456	RASGRP2	0	0	0	0	0	0	0	0	0	0	0	0
chr11	64746389	64759974	PYGM	0	0	0	0	0	0	0	0	0	0	0	0
chr11	64803510	64811294	MEN1	0	0	0	0	0	0	0	0	0	0	0	0
chr11	65497688	65506516	MALAT1	0	0	0	0	0	0	0	0	0	0	0	0
chr11	65538805	65558930	LTBP3	0	0	0	0	0	0	0	0	0	0	0	0
chr11	65638101	65650918	SIPA1	0	0	0	0	0	0	0	0	0	0	0	0
chr11	65714005	65720818	RNASEH2C	0	0	0	0	0	0	0	0	0	0	0	0
chr11	65857126	65867653	MUS81	0	0	0	0	0	0	0	0	0	0	0	0
chr11	66002228	66004149	BANF1	0	0	0	0	0	0	0	0	0	0	0	0
chr11	66012008	66013505	CST6	0	0	0	0	0	0	0	0	0	0	0	0
chr11	66016752	66026479	CATSPER1	0	0	0	0	0	0	0	0	0	0	0	0
chr11	66040765	66049161	GAL3ST3	0	0	0	0	0	0	0	0	0	0	0	0
chr11	66070272	66244744	PACS1	0	0	0	0	0	0	0	0	0	0	0	0
chr11	66362521	66372214	SLC29A2	0	0	0	0	0	0	0	0	0	0	0	0
chr11	66510606	66533613	BBS1	0	0	0	0	0	0	0	0	0	0	0	0
chr11	66563464	66568841	CTSF	0	0	0	0	0	0	0	0	0	0	0	0
chr11	66685248	66729226	SPTBN2	0	0	0	0	0	0	0	0	0	0	0	0
chr11	66848417	66958386	PC	0	0	0	0	0	0	0	0	0	0	0	0
chr11	67364168	67374177	CLCF1	0	0	0	0	0	0	0	0	0	0	0	0
chr11	67452406	67460313	CABP4	0	0	0	0	0	0	0	0	0	0	0	0
chr11	67483026	67491103	AIP	0	0	0	0	0	0	0	0	0	0	0	0
chr11	67518912	67524517	CABP2	0	0	0	0	0	0	0	0	0	0	0	0
chr11	67583742	67586656	GSTP1	0	0	0	0	0	0	0	0	0	0	0	0
chr11	67605653	67612554	NDUFV1	0	0	0	0	0	0	0	0	0	0	0	0
chr11	67631303	67639560	TBX10	0	0	0	0	0	0	0	0	0	0	0	0
chr11	67991100	68004982	UNC93B1	0	0	0	0	0	0	0	0	0	0	0	0
chr11	68030617	68036644	NDUFS8	0	0	0	0	0	0	0	0	0	0	0	0
chr11	68033897	68033981	MIR4691	0	0	0	0	0	0	0	0	0	0	0	0
chr11	68754620	68844410	CPT1A	0	0	0	0	0	0	0	0	0	0	0	0
chr11	68903891	68940602	IGHMBP2	0	0	0	0	0	0	0	0	0	0	0	0
chr11	69048932	69136316	TPCN2	0	0	0	0	0	0	0	0	0	0	0	0
chr11	69641156	69654474	CCND1	0	0	0	0	0	0	0	0	0	0	0	0
chr11	69771022	69775341	FGF4	0	0	0	0	0	0	0	0	0	0	0	0
chr11	69809968	69819416	FGF3	0	0	0	0	0	0	0	0	0	0	0	0
chr11	70203296	70207390	FADD	0	0	0	0	0	0	0	0	0	0	0	0
chr11	70467856	71252577	SHANK2	0	0	0	0	0	0	0	0	0	0	0	0
chr11	71428193	71452868	DHCR7	0	0	0	0	0	0	0	0	0	0	0	0
chr11	72002864	72080693	NUMA1	0	0	0	0	0	0	0	0	0	0	0	0
chr11	72080331	72110782	LRTOMT	0	0	0	0	0	0	0	0	0	0	0	0
chr11	72189558	72196323	FOLR1	0	0	0	0	0	0	0	0	0	0	0	0
chr11	72223701	72239147	INPPL1	0	0	0	0	0	0	0	0	0	0	0	0
chr11	72239077	72245664	PHOX2A	0	0	0	0	0	0	0	0	0	0	0	0
chr11	73787872	73865133	MRPL48	0	0	0	0	0	0	0	0	0	0	0	0
chr11	73974672	73983246	UCP2	0	0	0	0	0	0	0	0	0	0	0	0
chr11	74000277	74009085	UCP3	0	0	0	0	0	0	0	0	0	0	0	0
chr11	74454841	74467729	KCNE3	0	0	0	0	0	0	0	0	0	0	0	0
chr11	75100563	75206549	SLCO2B1	0	0	0	0	0	0	0	0	0	0	0	0
chr11	75562056	75572783	SERPINH1	0	0	0	0	0	0	0	0	0	0	0	0
chr11	75586918	75669120	MAP6	0	0	0	0	0	0	0	0	0	0	0	0
chr11	77034398	77041973	B3GNT6	0	0	0	0	0	0	0	0	0	0	0	0
chr11	78100936	78139653	ALG8	0	0	0	0	0	0	0	0	0	0	0	0
chr11	78435968	78574874	NARS2	0	0	0	0	0	0	0	0	0	0	0	0
chr11	82822936	82970584	PRCP	0	0	0	0	0	0	0	0	0	0	0	0
chr11	85647967	85656547	TMEM126A	0	0	0	0	0	0	0	0	0	0	0	0
chr11	85957175	86069882	PICALM	0	0	0	0	0	0	0	0	0	0	0	0
chr11	86244753	86278813	EED	0	0	0	0	0	0	0	0	0	0	0	0
chr11	87037844	87328824	TMEM135	0	0	0	0	0	0	0	0	0	0	0	0
chr11	88293592	88337761	CTSC	0	0	0	0	0	0	0	0	0	0	0	0
chr11	88504576	89065945	GRM5	0	0	0	0	0	0	0	0	0	0	0	0
chr11	92352096	92896470	FAT3	0	0	0	0	0	0	0	0	0	0	0	0
chr11	92969720	92985066	MTNR1B	0	0	0	0	0	0	0	0	0	0	0	0
chr11	94021354	94114208	HEPHL1	0	0	0	0	0	0	0	0	0	0	0	0
chr11	94962620	94973586	CWC15	0	0	0	0	0	0	0	0	0	0	0	0
chr11	95789965	95832693	CEP57	0	0	0	0	0	0	0	0	0	0	0	0
chr11	95832880	95925315	MTMR2	0	0	0	0	0	0	0	0	0	0	0	0
chr11	95976598	96343195	MAML2	0	0	0	0	0	0	0	0	0	0	0	0
chr11	101029624	101129813	PGR	0	0	0	0	0	0	0	0	0	0	0	0
chr11	101451564	101872562	TRPC6	0	0	0	0	0	0	0	0	0	0	0	0
chr11	101890674	101916522	ANGPTL5	0	0	0	0	0	0	0	0	0	0	0	0
chr11	102317450	102339403	BIRC3	0	0	0	0	0	0	0	0	0	0	0	0
chr11	102576832	102625332	MMP20	0	0	0	0	0	0	0	0	0	0	0	0
chr11	102711796	102727050	MMP8	0	0	0	0	0	0	0	0	0	0	0	0
chr11	102789919	102798160	MMP1	0	0	0	0	0	0	0	0	0	0	0	0
chr11	102835801	102843609	MMP3	0	0	0	0	0	0	0	0	0	0	0	0
chr11	102942995	102955732	MMP13	0	0	0	0	0	0	0	0	0	0	0	0
chr11	103109410	103479863	DYNC2H1	0	0	0	0	0	0	0	0	0	0	0	0
chr11	104885718	104898670	CASP12	0	0	0	0	0	0	0	0	0	0	0	0
chr11	105025443	105035250	CASP1	0	0	0	0	0	0	0	0	0	0	0	0
chr11	108008898	108107761	CUL5	0	0	0	0	0	0	0	0	0	0	0	0
chr11	108157215	108222638	NPAT	0	0	0	0	0	0	0	0	0	0	0	0
chr11	108505435	108593768	EXPH5	0	0	0	0	0	0	0	0	0	0	0	0
chr11	108665069	108940927	DDX10	0	0	0	0	0	0	0	0	0	0	0	0
chr11	109864295	110296712	RDX	0	0	0	0	0	0	0	0	0	0	0	0
chr11	111352255	111455630	POU2AF1	0	0	0	0	0	0	0	0	0	0	0	0
chr11	111512938	111513021	MIR34B	0	0	0	0	0	0	0	0	0	0	0	0
chr11	111726908	111766389	PPP2R1B	0	0	0	0	0	0	0	0	0	0	0	0
chr11	111782195	111871581	ALG9	0	0	0	0	0	0	0	0	0	0	0	0
chr11	111908564	111923722	CRYAB	0	0	0	0	0	0	0	0	0	0	0	0
chr11	112025408	112064404	DLAT	0	0	0	0	0	0	0	0	0	0	0	0
chr11	112086824	112120016	SDHD	0	0	0	0	0	0	0	0	0	0	0	0
chr11	112175510	112224699	BCO2	0	0	0	0	0	0	0	0	0	0	0	0
chr11	112226367	112269955	PTS	0	0	0	0	0	0	0	0	0	0	0	0
chr11	113387779	113400416	ANKK1	0	0	0	0	0	0	0	0	0	0	0	0
chr11	113409605	113475691	DRD2	0	0	0	0	0	0	0	0	0	0	0	0
chr11	113687547	113706373	TMPRSS5	0	0	0	0	0	0	0	0	0	0	0	0
chr11	113904677	113949078	HTR3B	0	0	0	0	0	0	0	0	0	0	0	0
chr11	113974881	113990313	HTR3A	0	0	0	0	0	0	0	0	0	0	0	0
chr11	114059711	114256765	ZBTB16	0	0	0	0	0	0	0	0	0	0	0	0
chr11	115169218	115504957	CADM1	0	0	0	0	0	0	0	0	0	0	0	0
chr11	116789367	116792420	APOA5	0	0	0	0	0	0	0	0	0	0	0	0
chr11	116820700	116823304	APOA4	0	0	0	0	0	0	0	0	0	0	0	0
chr11	116829706	116833072	APOC3	0	0	0	0	0	0	0	0	0	0	0	0
chr11	116835751	116837950	APOA1	0	0	0	0	0	0	0	0	0	0	0	0
chr11	117144284	117176894	PAFAH1B2	0	0	0	0	0	0	0	0	0	0	0	0
chr11	117314557	117413266	CEP164	0	0	0	0	0	0	0	0	0	0	0	0
chr11	117800844	117828698	FXYD2	0	0	0	0	0	0	0	0	0	0	0	0
chr11	117836976	117877486	FXYD6	0	0	0	0	0	0	0	0	0	0	0	0
chr11	117986370	118003037	IL10RA	0	0	0	0	0	0	0	0	0	0	0	0
chr11	118133377	118152888	SCN4B	0	0	0	0	0	0	0	0	0	0	0	0
chr11	118162806	118176639	SCN2B	0	0	0	0	0	0	0	0	0	0	0	0
chr11	118304730	118316175	CD3E	0	0	0	0	0	0	0	0	0	0	0	0
chr11	118338954	118342744	CD3D	0	0	0	0	0	0	0	0	0	0	0	0
chr11	118344344	118355161	CD3G	0	0	0	0	0	0	0	0	0	0	0	0
chr11	118657316	118679690	TREH	0	0	0	0	0	0	0	0	0	0	0	0
chr11	118747763	118791164	DDX6	0	0	0	0	0	0	0	0	0	0	0	0
chr11	118893875	118925608	BCL9L	0	0	0	0	0	0	0	0	0	0	0	0
chr11	118971712	118981287	FOXR1	0	0	0	0	0	0	0	0	0	0	0	0
chr11	119024114	119030906	SLC37A4	0	0	0	0	0	0	0	0	0	0	0	0
chr11	119084866	119093549	HMBS	0	0	0	0	0	0	0	0	0	0	0	0
chr11	119096503	119108331	DPAGT1	0	0	0	0	0	0	0	0	0	0	0	0
chr11	119166568	119184016	NLRX1	0	0	0	0	0	0	0	0	0	0	0	0
chr11	119206298	119313926	CBL	0	0	0	0	0	0	0	0	0	0	0	0
chr11	119338942	119340940	C1QTNF5	0	0	0	0	0	0	0	0	0	0	0	0
chr11	119338942	119346705	MFRP	0	0	0	0	0	0	0	0	0	0	0	0
chr11	120336413	120489937	ARHGEF12	0	0	0	0	0	0	0	0	0	0	0	0
chr11	120511746	120988906	GRIK4	0	0	0	0	0	0	0	0	0	0	0	0
chr11	121101173	121191493	TECTA	0	0	0	0	0	0	0	0	0	0	0	0
chr11	121292681	121313410	SC5D	0	0	0	0	0	0	0	0	0	0	0	0
chr11	121452314	121633763	SORL1	0	0	0	0	0	0	0	0	0	0	0	0
chr11	123069872	123195248	CLMP	0	0	0	0	0	0	0	0	0	0	0	0
chr11	123629187	123655244	SCN3B	0	0	0	0	0	0	0	0	0	0	0	0
chr11	124633113	124695707	SIAE	0	0	0	0	0	0	0	0	0	0	0	0
chr11	124865432	124881471	ROBO3	0	0	0	0	0	0	0	0	0	0	0	0
chr11	124919205	124936412	HEPACAM	0	0	0	0	0	0	0	0	0	0	0	0
chr11	125591712	125625215	STT3A	0	0	0	0	0	0	0	0	0	0	0	0
chr11	125883614	125900648	HYLS1	0	0	0	0	0	0	0	0	0	0	0	0
chr11	125903348	125943702	DDX25	0	0	0	0	0	0	0	0	0	0	0	0
chr11	125955796	126063335	CDON	0	0	0	0	0	0	0	0	0	0	0	0
chr11	126269055	126278131	FOXRED1	0	0	0	0	0	0	0	0	0	0	0	0
chr11	126283065	126298845	TIRAP	0	0	0	0	0	0	0	0	0	0	0	0
chr11	126355640	126440344	ST3GAL4	0	0	0	0	0	0	0	0	0	0	0	0
chr11	126423358	127003460	KIRREL3	0	0	0	0	0	0	0	0	0	0	0	0
chr11	128686535	128813267	FLI1	0	0	0	0	0	0	0	0	0	0	0	0
chr11	128836315	128867373	KCNJ1	0	0	0	0	0	0	0	0	0	0	0	0
chr11	128891356	128921163	KCNJ5	0	0	0	0	0	0	0	0	0	0	0	0
chr11	129375848	129452279	BARX2	0	0	0	0	0	0	0	0	0	0	0	0
chr11	130159782	130210362	ST14	0	0	0	0	0	0	0	0	0	0	0	0
chr11	132414977	133532519	OPCML	0	0	0	0	0	0	0	0	0	0	0	0
chr11	134069071	134152001	JAM3	0	0	0	0	0	0	0	0	0	0	0	0
chr11	134253548	134265855	ACAD8	0	0	0	0	0	0	0	0	0	0	0	0
chr11	134378504	134412242	B3GAT1	0	0	0	0	0	0	0	0	0	0	0	0
chr12	190077	214570	SLC6A12	0	0	0	0	0	0	0	0	0	0	0	0
chr12	220621	262873	SLC6A13	0	0	0	0	0	0	0	0	0	0	0	0
chr12	280057	389320	KDM5A	0	0	0	0	0	0	0	0	0	0	0	0
chr12	459939	563509	B4GALNT3	0	0	0	0	0	0	0	0	0	0	0	0
chr12	752579	911452	WNK1	0	0	0	0	0	0	0	0	0	0	0	0
chr12	911736	990053	RAD52	0	0	0	0	0	0	0	0	0	0	0	0
chr12	990509	1495933	ERC1	0	0	0	0	0	0	0	0	0	0	0	0
chr12	1791963	1918666	CACNA2D4	0	0	0	0	0	0	0	0	0	0	0	0
chr12	1970786	2697950	CACNA1C	0	0	0	0	0	0	0	0	0	0	0	0
chr12	2794970	2805423	FKBP4	0	0	0	0	0	0	0	0	0	0	0	0
chr12	2857680	2877174	FOXM1	0	0	0	0	0	0	0	0	0	0	0	0
chr12	2877223	2941138	TULP3	0	0	0	0	0	0	0	0	0	0	0	0
chr12	4273762	4305353	CCND2	0	0	0	0	0	0	0	0	0	0	0	0
chr12	4368227	4379712	FGF23	0	0	0	0	0	0	0	0	0	0	0	0
chr12	4649095	4694317	NDUFA9	0	0	0	0	0	0	0	0	0	0	0	0
chr12	4720400	4851927	GALNT8	0	0	0	0	0	0	0	0	0	0	0	0
chr12	4809176	4813412	KCNA6	0	0	0	0	0	0	0	0	0	0	0	0
chr12	4909905	4918256	KCNA1	0	0	0	0	0	0	0	0	0	0	0	0
chr12	5043879	5046788	KCNA5	0	0	0	0	0	0	0	0	0	0	0	0
chr12	5432108	5521536	NTF3	0	0	0	0	0	0	0	0	0	0	0	0
chr12	6328757	6342114	TNFRSF1A	0	0	0	0	0	0	0	0	0	0	0	0
chr12	6346843	6377730	SCNN1A	0	0	0	0	0	0	0	0	0	0	0	0
chr12	6444867	6451718	CD27	0	0	0	0	0	0	0	0	0	0	0	0
chr12	6493356	6531955	NCAPD2	0	0	0	0	0	0	0	0	0	0	0	0
chr12	6570082	6614524	CHD4	0	0	0	0	0	0	0	0	0	0	0	0
chr12	6666477	6689572	ZNF384	0	0	0	0	0	0	0	0	0	0	0	0
chr12	6786858	6820799	CD4	0	0	0	0	0	0	0	0	0	0	0	0
chr12	6839954	6847393	GNB3	0	0	0	0	0	0	0	0	0	0	0	0
chr12	6867119	6870948	TPI1	0	0	0	0	0	0	0	0	0	0	0	0
chr12	6924463	6942321	ATN1	0	0	0	0	0	0	0	0	0	0	0	0
chr12	6942978	6946003	C12orf57	0	0	0	0	0	0	0	0	0	0	0	0
chr12	6946468	6961316	PTPN6	0	0	0	0	0	0	0	0	0	0	0	0
chr12	6970913	6997428	EMG1	0	0	0	0	0	0	0	0	0	0	0	0
chr12	6988259	7071032	C1S	0	0	0	0	0	0	0	0	0	0	0	0
chr12	7080214	7092540	C1R	0	0	0	0	0	0	0	0	0	0	0	0
chr12	7649400	7665908	APOBEC1	0	0	0	0	0	0	0	0	0	0	0	0
chr12	7689784	7695775	GDF3	0	0	0	0	0	0	0	0	0	0	0	0
chr12	8056844	8066359	C3AR1	0	0	0	0	0	0	0	0	0	0	0	0
chr12	8602170	8612867	AICDA	0	0	0	0	0	0	0	0	0	0	0	0
chr12	8637346	8662888	MFAP5	0	0	0	0	0	0	0	0	0	0	0	0
chr12	9067664	9116229	A2M	0	0	0	0	0	0	0	0	0	0	0	0
chr12	10116777	10130258	CLEC7A	0	0	0	0	0	0	0	0	0	0	0	0
chr12	10158301	10172138	OLR1	0	0	0	0	0	0	0	0	0	0	0	0
chr12	11061365	11062294	TAS2R46	0	0	0	0	0	0	0	0	0	0	0	0
chr12	11091287	11092313	TAS2R45	0	0	0	0	0	0	0	0	0	0	0	0
chr12	11351823	11395566	PRB1	0	0	0	0	0	0	0	0	0	0	0	0
chr12	11649674	11895377	ETV6	0	0	0	0	0	0	0	0	0	0	0	0
chr12	12116025	12267044	LRP6	0	0	0	0	0	0	0	0	0	0	0	0
chr12	12715058	12722369	CDKN1B	0	0	0	0	0	0	0	0	0	0	0	0
chr12	14612632	14696599	GUCY2C	0	0	0	0	0	0	0	0	0	0	0	0
chr12	14825569	14843526	ART4	0	0	0	0	0	0	0	0	0	0	0	0
chr12	14880864	14885857	MGP	0	0	0	0	0	0	0	0	0	0	0	0
chr12	14973042	14981865	PDE6H	0	0	0	0	0	0	0	0	0	0	0	0
chr12	15322257	15602175	PTPRO	0	0	0	0	0	0	0	0	0	0	0	0
chr12	15620134	15882329	EPS8	0	0	0	0	0	0	0	0	0	0	0	0
chr12	18683169	18738100	PLCZ1	0	0	0	0	0	0	0	0	0	0	0	0
chr12	20695355	20753386	SLCO1C1	0	0	0	0	0	0	0	0	0	0	0	0
chr12	20810702	20916911	SLCO1B3	0	0	0	0	0	0	0	0	0	0	0	0
chr12	21131194	21239796	SLCO1B1	0	0	0	0	0	0	0	0	0	0	0	0
chr12	21264600	21419594	SLCO1A2	0	0	0	0	0	0	0	0	0	0	0	0
chr12	21354959	21379980	IAPP	0	0	0	0	0	0	0	0	0	0	0	0
chr12	21437615	21471250	PYROXD1	0	0	0	0	0	0	0	0	0	0	0	0
chr12	21468910	21501669	RECQL	0	0	0	0	0	0	0	0	0	0	0	0
chr12	21536107	21604847	GYS2	0	0	0	0	0	0	0	0	0	0	0	0
chr12	21635342	21757857	LDHB	0	0	0	0	0	0	0	0	0	0	0	0
chr12	21764955	21775600	KCNJ8	0	0	0	0	0	0	0	0	0	0	0	0
chr12	21797401	21942529	ABCC9	0	0	0	0	0	0	0	0	0	0	0	0
chr12	22063773	22437041	ST8SIA1	0	0	0	0	0	0	0	0	0	0	0	0
chr12	22625075	22690665	ETNK1	0	0	0	0	0	0	0	0	0	0	0	0
chr12	23529504	24562544	SOX5	0	0	0	0	0	0	0	0	0	0	0	0
chr12	24810024	24949101	BCAT1	0	0	0	0	0	0	0	0	0	0	0	0
chr12	26121991	26299290	SSPN	0	0	0	0	0	0	0	0	0	0	0	0
chr12	27243968	27325959	STK38L	0	0	0	0	0	0	0	0	0	0	0	0
chr12	27523431	27695564	PPFIBP1	0	0	0	0	0	0	0	0	0	0	0	0
chr12	27958084	27972733	PTHLH	0	0	0	0	0	0	0	0	0	0	0	0
chr12	32399529	32646050	FGD4	0	0	0	0	0	0	0	0	0	0	0	0
chr12	32679200	32745650	DNM1L	0	0	0	0	0	0	0	0	0	0	0	0
chr12	32727490	32755897	YARS2	0	0	0	0	0	0	0	0	0	0	0	0
chr12	32790755	32896777	PKP2	0	0	0	0	0	0	0	0	0	0	0	0
chr12	34022468	34029694	ALG10	0	0	0	0	0	0	0	0	0	0	0	0
chr12	38316762	38329721	ALG10B	0	0	0	0	0	0	0	0	0	0	0	0
chr12	39293228	39443390	KIF21A	0	0	0	0	0	0	0	0	0	0	0	0
chr12	40196744	40369285	LRRK2	0	0	0	0	0	0	0	0	0	0	0	0
chr12	40692439	41072415	CNTN1	0	0	0	0	0	0	0	0	0	0	0	0
chr12	42456757	42590355	PRICKLE1	0	0	0	0	0	0	0	0	0	0	0	0
chr12	43758944	43789543	IRAK4	0	0	0	0	0	0	0	0	0	0	0	0
chr12	45215987	45440404	ANO6	0	0	0	0	0	0	0	0	0	0	0	0
chr12	45729706	45908040	ARID2	0	0	0	0	0	0	0	0	0	0	0	0
chr12	47841537	47943048	VDR	0	0	0	0	0	0	0	0	0	0	0	0
chr12	47972967	48004554	COL2A1	0	0	0	0	0	0	0	0	0	0	0	0
chr12	48105139	48146404	PFKM	0	0	0	0	0	0	0	0	0	0	0	0
chr12	48766194	48789037	ADCY6	0	0	0	0	0	0	0	0	0	0	0	0
chr12	48965340	48971735	WNT10B	0	0	0	0	0	0	0	0	0	0	0	0
chr12	48978322	48982620	WNT1	0	0	0	0	0	0	0	0	0	0	0	0
chr12	49086656	49094801	DHH	0	0	0	0	0	0	0	0	0	0	0	0
chr12	49184795	49189080	TUBA1A	0	0	0	0	0	0	0	0	0	0	0	0
chr12	49293252	49298686	PRPH	0	0	0	0	0	0	0	0	0	0	0	0
chr12	49323236	49331731	TROAP	0	0	0	0	0	0	0	0	0	0	0	0
chr12	49539030	49558337	KCNH3	0	0	0	0	0	0	0	0	0	0	0	0
chr12	49568218	49644666	PRPF40B	0	0	0	0	0	0	0	0	0	0	0	0
chr12	49950741	49958881	AQP2	0	0	0	0	0	0	0	0	0	0	0	0
chr12	49961872	49965682	AQP5	0	0	0	0	0	0	0	0	0	0	0	0
chr12	50085200	50100707	SMARCD1	0	0	0	0	0	0	0	0	0	0	0	0
chr12	50103982	50111313	GPD1	0	0	0	0	0	0	0	0	0	0	0	0
chr12	50112082	50120457	COX14	0	0	0	0	0	0	0	0	0	0	0	0
chr12	50504985	50748657	DIP2B	0	0	0	0	0	0	0	0	0	0	0	0
chr12	50763710	50821162	ATF1	0	0	0	0	0	0	0	0	0	0	0	0
chr12	50979401	51028566	SLC11A2	0	0	0	0	0	0	0	0	0	0	0	0
chr12	51351247	51392867	GALNT6	0	0	0	0	0	0	0	0	0	0	0	0
chr12	51590266	51812864	SCN8A	0	0	0	0	0	0	0	0	0	0	0	0
chr12	51906908	51923361	ACVRL1	0	0	0	0	0	0	0	0	0	0	0	0
chr12	52022832	52059507	NR4A1	0	0	0	0	0	0	0	0	0	0	0	0
chr12	52360006	52367481	KRT85	0	0	0	0	0	0	0	0	0	0	0	0
chr12	52446651	52452146	KRT6B	0	0	0	0	0	0	0	0	0	0	0	0
chr12	52487176	52493257	KRT6A	0	0	0	0	0	0	0	0	0	0	0	0
chr12	52514575	52520530	KRT5	0	0	0	0	0	0	0	0	0	0	0	0
chr12	52543909	52553145	KRT71	0	0	0	0	0	0	0	0	0	0	0	0
chr12	52565782	52573843	KRT74	0	0	0	0	0	0	0	0	0	0	0	0
chr12	52644558	52652211	KRT2	0	0	0	0	0	0	0	0	0	0	0	0
chr12	52674736	52680407	KRT1	0	0	0	0	0	0	0	0	0	0	0	0
chr12	52789685	52796117	KRT3	0	0	0	0	0	0	0	0	0	0	0	0
chr12	52897187	52949954	KRT8	0	0	0	0	0	0	0	0	0	0	0	0
chr12	52948871	52952906	KRT18	0	0	0	0	0	0	0	0	0	0	0	0
chr12	53307456	53324864	AAAS	0	0	0	0	0	0	0	0	0	0	0	0
chr12	53326575	53345315	SP7	0	0	0	0	0	0	0	0	0	0	0	0
chr12	53423855	53431672	AMHR2	0	0	0	0	0	0	0	0	0	0	0	0
chr12	53938831	53946544	HOXC13	0	0	0	0	0	0	0	0	0	0	0	0
chr12	53973126	53977643	HOXC11	0	0	0	0	0	0	0	0	0	0	0	0
chr12	53991738	53991847	MIR196A2	0	0	0	0	0	0	0	0	0	0	0	0
chr12	54121277	54189008	SMUG1	0	0	0	0	0	0	0	0	0	0	0	0
chr12	54575387	54588659	PPP1R1A	0	0	0	0	0	0	0	0	0	0	0	0
chr12	55684568	55716043	ITGA7	0	0	0	0	0	0	0	0	0	0	0	0
chr12	55720367	55724705	RDH5	0	0	0	0	0	0	0	0	0	0	0	0
chr12	55954105	55973317	PMEL	0	0	0	0	0	0	0	0	0	0	0	0
chr12	55997180	56006641	SUOX	0	0	0	0	0	0	0	0	0	0	0	0
chr12	56041351	56044697	RPS26	0	0	0	0	0	0	0	0	0	0	0	0
chr12	56076799	56103505	ERBB3	0	0	0	0	0	0	0	0	0	0	0	0
chr12	56449502	56469166	MIP	0	0	0	0	0	0	0	0	0	0	0	0
chr12	56712427	56731628	NACA	0	0	0	0	0	0	0	0	0	0	0	0
chr12	57010000	57028883	TAC3	0	0	0	0	0	0	0	0	0	0	0	0
chr12	57089043	57095476	NAB2	0	0	0	0	0	0	0	0	0	0	0	0
chr12	57095408	57132139	STAT6	0	0	0	0	0	0	0	0	0	0	0	0
chr12	57128483	57213361	LRP1	0	0	0	0	0	0	0	0	0	0	0	0
chr12	57243453	57251188	STAC3	0	0	0	0	0	0	0	0	0	0	0	0
chr12	57459785	57472268	GLI1	0	0	0	0	0	0	0	0	0	0	0	0
chr12	57472264	57488814	ARHGAP9	0	0	0	0	0	0	0	0	0	0	0	0
chr12	57516588	57521737	DDIT3	0	0	0	0	0	0	0	0	0	0	0	0
chr12	57550044	57586633	KIF5A	0	0	0	0	0	0	0	0	0	0	0	0
chr12	57619527	57626151	SLC26A10	0	0	0	0	0	0	0	0	0	0	0	0
chr12	57623409	57633239	B4GALNT1	0	0	0	0	0	0	0	0	0	0	0	0
chr12	57747727	57756013	CDK4	0	0	0	0	0	0	0	0	0	0	0	0
chr12	57762334	57768986	CYP27B1	0	0	0	0	0	0	0	0	0	0	0	0
chr12	57782761	57808071	TSFM	0	0	0	0	0	0	0	0	0	0	0	0
chr12	58872149	58920522	LRIG3	0	0	0	0	0	0	0	0	0	0	0	0
chr12	62260338	62417431	USP15	0	0	0	0	0	0	0	0	0	0	0	0
chr12	63142759	63151201	AVPR1A	0	0	0	0	0	0	0	0	0	0	0	0
chr12	64452092	64502114	TBK1	0	0	0	0	0	0	0	0	0	0	0	0
chr12	64713445	64759431	GNS	0	0	0	0	0	0	0	0	0	0	0	0
chr12	65050626	65121305	WIF1	0	0	0	0	0	0	0	0	0	0	0	0
chr12	65169583	65248355	LEMD3	0	0	0	0	0	0	0	0	0	0	0	0
chr12	65278643	65491430	MSRB3	0	0	0	0	0	0	0	0	0	0	0	0
chr12	65824131	65966295	HMGA2	0	0	0	0	0	0	0	0	0	0	0	0
chr12	66189195	66254622	IRAK3	0	0	0	0	0	0	0	0	0	0	0	0
chr12	66347431	67069162	GRIP1	0	0	0	0	0	0	0	0	0	0	0	0
chr12	68154768	68159740	IFNG	0	0	0	0	0	0	0	0	0	0	0	0
chr12	68808177	68850686	MDM2	0	0	0	0	0	0	0	0	0	0	0	0
chr12	69348381	69354234	LYZ	0	0	0	0	0	0	0	0	0	0	0	0
chr12	69359710	69390870	YEATS4	0	0	0	0	0	0	0	0	0	0	0	0
chr12	70366290	70434292	KCNMB4	0	0	0	0	0	0	0	0	0	0	0	0
chr12	70515866	70637440	PTPRB	0	0	0	0	0	0	0	0	0	0	0	0
chr12	71439798	71586310	LGR5	0	0	0	0	0	0	0	0	0	0	0	0
chr12	71938845	72186618	TPH2	0	0	0	0	0	0	0	0	0	0	0	0
chr12	76344474	76348415	BBS10	0	0	0	0	0	0	0	0	0	0	0	0
chr12	76763588	76853696	ZDHHC17	0	0	0	0	0	0	0	0	0	0	0	0
chr12	80099537	80380879	OTOGL	0	0	0	0	0	0	0	0	0	0	0	0
chr12	80402178	80680273	PTPRQ	0	0	0	0	0	0	0	0	0	0	0	0
chr12	80707634	80709474	MYF6	0	0	0	0	0	0	0	0	0	0	0	0
chr12	80716912	80719671	MYF5	0	0	0	0	0	0	0	0	0	0	0	0
chr12	85280220	85301784	ALX1	0	0	0	0	0	0	0	0	0	0	0	0
chr12	85955666	86838904	MGAT4C	0	0	0	0	0	0	0	0	0	0	0	0
chr12	88049014	88142088	CEP290	0	0	0	0	0	0	0	0	0	0	0	0
chr12	88142296	88199887	TMTC3	0	0	0	0	0	0	0	0	0	0	0	0
chr12	88492793	88580851	KITLG	0	0	0	0	0	0	0	0	0	0	0	0
chr12	90963682	91005026	EPYC	0	0	0	0	0	0	0	0	0	0	0	0
chr12	91050491	91057983	KERA	0	0	0	0	0	0	0	0	0	0	0	0
chr12	91102629	91111494	LUM	0	0	0	0	0	0	0	0	0	0	0	0
chr12	91140484	91182824	DCN	0	0	0	0	0	0	0	0	0	0	0	0
chr12	92140278	92145846	BTG1	0	0	0	0	0	0	0	0	0	0	0	0
chr12	93677375	93894840	CRADD	0	0	0	0	0	0	0	0	0	0	0	0
chr12	94897055	95003748	NDUFA12	0	0	0	0	0	0	0	0	0	0	0	0
chr12	95516560	95551476	USP44	0	0	0	0	0	0	0	0	0	0	0	0
chr12	95972662	95996365	HAL	0	0	0	0	0	0	0	0	0	0	0	0
chr12	96194375	96269824	ELK3	0	0	0	0	0	0	0	0	0	0	0	0
chr12	97430884	97598415	RMST	0	0	0	0	0	0	0	0	0	0	0	0
chr12	98515512	98550379	TMPO	0	0	0	0	0	0	0	0	0	0	0	0
chr12	98593591	98606379	SLC25A3	0	0	0	0	0	0	0	0	0	0	0	0
chr12	98613405	98645113	IKBIP	0	0	0	0	0	0	0	0	0	0	0	0
chr12	98726457	99984654	ANKS1B	0	0	0	0	0	0	0	0	0	0	0	0
chr12	100357074	100422055	SLC17A8	0	0	0	0	0	0	0	0	0	0	0	0
chr12	100473708	100564414	NR1H4	0	0	0	0	0	0	0	0	0	0	0	0
chr12	101568353	101686028	MYBPC1	0	0	0	0	0	0	0	0	0	0	0	0
chr12	101728648	101739472	SYCP3	0	0	0	0	0	0	0	0	0	0	0	0
chr12	101745499	101830959	GNPTAB	0	0	0	0	0	0	0	0	0	0	0	0
chr12	102395874	102481744	IGF1	0	0	0	0	0	0	0	0	0	0	0	0
chr12	102957674	102960513	ASCL1	0	0	0	0	0	0	0	0	0	0	0	0
chr12	104455295	104762014	CHST11	0	0	0	0	0	0	0	0	0	0	0	0
chr12	106063340	106140033	NUAK1	0	0	0	0	0	0	0	0	0	0	0	0
chr12	106357748	106510198	POLR3B	0	0	0	0	0	0	0	0	0	0	0	0
chr12	108522214	108561400	SART3	0	0	0	0	0	0	0	0	0	0	0	0
chr12	108562582	108569384	ISCU	0	0	0	0	0	0	0	0	0	0	0	0
chr12	108778191	108857590	SSH1	0	0	0	0	0	0	0	0	0	0	0	0
chr12	108858932	108901043	DAO	0	0	0	0	0	0	0	0	0	0	0	0
chr12	109097597	109110992	UNG	0	0	0	0	0	0	0	0	0	0	0	0
chr12	109116595	109268226	ACACB	0	0	0	0	0	0	0	0	0	0	0	0
chr12	109477402	109536705	UBE3B	0	0	0	0	0	0	0	0	0	0	0	0
chr12	109553715	109573580	MMAB	0	0	0	0	0	0	0	0	0	0	0	0
chr12	109573255	109598125	MVK	0	0	0	0	0	0	0	0	0	0	0	0
chr12	109783085	109833401	TRPV4	0	0	0	0	0	0	0	0	0	0	0	0
chr12	110280756	110351093	ATP2A2	0	0	0	0	0	0	0	0	0	0	0	0
chr12	110434823	110450422	ARPC3	0	0	0	0	0	0	0	0	0	0	0	0
chr12	110910819	110921443	MYL2	0	0	0	0	0	0	0	0	0	0	0	0
chr12	111405923	111451623	SH2B3	0	0	0	0	0	0	0	0	0	0	0	0
chr12	111443485	111599676	ATXN2	0	0	0	0	0	0	0	0	0	0	0	0
chr12	111686053	111757107	ACAD10	0	0	0	0	0	0	0	0	0	0	0	0
chr12	111766887	111817532	ALDH2	0	0	0	0	0	0	0	0	0	0	0	0
chr12	112418351	112509918	PTPN11	0	0	0	0	0	0	0	0	0	0	0	0
chr12	112906783	112933222	OAS1	0	0	0	0	0	0	0	0	0	0	0	0
chr12	112978395	113011723	OAS2	0	0	0	0	0	0	0	0	0	0	0	0
chr12	114353911	114408442	TBX5	0	0	0	0	0	0	0	0	0	0	0	0
chr12	114670255	114684175	TBX3	0	0	0	0	0	0	0	0	0	0	0	0
chr12	115953872	116277719	MED13L	0	0	0	0	0	0	0	0	0	0	0	0
chr12	117208142	117452170	NOS1	0	0	0	0	0	0	0	0	0	0	0	0
chr12	119178931	119221131	HSPB8	0	0	0	0	0	0	0	0	0	0	0	0
chr12	120503279	120534434	COQ5	0	0	0	0	0	0	0	0	0	0	0	0
chr12	120725774	120740008	ACADS	0	0	0	0	0	0	0	0	0	0	0	0
chr12	121132819	121188032	P2RX7	0	0	0	0	0	0	0	0	0	0	0	0
chr12	121429096	121581023	KDM2B	0	0	0	0	0	0	0	0	0	0	0	0
chr12	121804180	121832584	SETD1B	0	0	0	0	0	0	0	0	0	0	0	0
chr12	121839527	121863596	HPD	0	0	0	0	0	0	0	0	0	0	0	0
chr12	122019422	122062044	BCL7A	0	0	0	0	0	0	0	0	0	0	0	0
chr12	122203681	122208952	B3GNT4	0	0	0	0	0	0	0	0	0	0	0	0
chr12	122207668	122227456	DIABLO	0	0	0	0	0	0	0	0	0	0	0	0
chr12	122271432	122422632	CLIP1	0	0	0	0	0	0	0	0	0	0	0	0
chr12	122471599	122501073	ZCCHC8	0	0	0	0	0	0	0	0	0	0	0	0
chr12	123233436	123257960	C12orf65	0	0	0	0	0	0	0	0	0	0	0	0
chr12	123620406	123633766	EIF2B1	0	0	0	0	0	0	0	0	0	0	0	0
chr12	123671113	123708399	TCTN2	0	0	0	0	0	0	0	0	0	0	0	0
chr12	123712353	123761755	ATP6V0A2	0	0	0	0	0	0	0	0	0	0	0	0
chr12	124324415	124567589	NCOR2	0	0	0	0	0	0	0	0	0	0	0	0
chr12	124776856	124882668	SCARB1	0	0	0	0	0	0	0	0	0	0	0	0
chr12	124946825	124989131	DHX37	0	0	0	0	0	0	0	0	0	0	0	0
chr12	131929200	131945896	PUS1	0	0	0	0	0	0	0	0	0	0	0	0
chr12	132196372	132329589	GALNT9	0	0	0	0	0	0	0	0	0	0	0	0
chr12	132618776	132622388	P2RX2	0	0	0	0	0	0	0	0	0	0	0	0
chr12	132623753	132687376	POLE	0	0	0	0	0	0	0	0	0	0	0	0
chr12	132710819	132722734	PGAM5	0	0	0	0	0	0	0	0	0	0	0	0
chr12	132768914	132829078	GOLGA3	0	0	0	0	0	0	0	0	0	0	0	0
chr13	19633659	19673441	MPHOSPH8	0	0	0	0	0	0	0	0	0	0	0	0
chr13	19958670	20091829	ZMYM2	0	0	0	0	0	0	0	0	0	0	0	0
chr13	20138255	20161052	GJA3	0	0	0	0	0	0	0	0	0	0	0	0
chr13	20221962	20232365	GJB6	0	0	0	0	0	0	0	0	0	0	0	0
chr13	20567069	20691437	IFT88	0	0	0	0	0	0	0	0	0	0	0	0
chr13	20973036	21061586	LATS2	0	0	0	0	0	0	0	0	0	0	0	0
chr13	21671073	21704498	FGF9	0	0	0	0	0	0	0	0	0	0	0	0
chr13	23180952	23325165	SGCG	0	0	0	0	0	0	0	0	0	0	0	0
chr13	23328826	23433740	SACS	0	0	0	0	0	0	0	0	0	0	0	0
chr13	23979805	24307074	SPATA13	0	0	0	0	0	0	0	0	0	0	0	0
chr13	24882279	24922889	CENPJ	0	0	0	0	0	0	0	0	0	0	0	0
chr13	25371974	26025851	ATP8A2	0	0	0	0	0	0	0	0	0	0	0	0
chr13	26132115	26222314	RNF6	0	0	0	0	0	0	0	0	0	0	0	0
chr13	26557683	26688948	WASF3	0	0	0	0	0	0	0	0	0	0	0	0
chr13	26755200	26760786	GPR12	0	0	0	0	0	0	0	0	0	0	0	0
chr13	27251309	27256691	RPL21	0	0	0	0	0	0	0	0	0	0	0	0
chr13	27620742	27744237	POLR1D	0	0	0	0	0	0	0	0	0	0	0	0
chr13	27920000	27926313	PDX1	0	0	0	0	0	0	0	0	0	0	0	0
chr13	27960918	27969315	CDX2	0	0	0	0	0	0	0	0	0	0	0	0
chr13	28003274	28100592	FLT3	0	0	0	0	0	0	0	0	0	0	0	0
chr13	28300346	28495145	FLT1	0	0	0	0	0	0	0	0	0	0	0	0
chr13	28659104	28678959	POMP	0	0	0	0	0	0	0	0	0	0	0	0
chr13	30713478	30764426	ALOX5AP	0	0	0	0	0	0	0	0	0	0	0	0
chr13	31739526	31803389	RXFP2	0	0	0	0	0	0	0	0	0	0	0	0
chr13	31846713	32299125	FRY	0	0	0	0	0	0	0	0	0	0	0	0
chr13	33016423	33066143	KL	0	0	0	0	0	0	0	0	0	0	0	0
chr13	36819222	36829104	RFXAP	0	0	0	0	0	0	0	0	0	0	0	0
chr13	36844831	36920765	SMAD9	0	0	0	0	0	0	0	0	0	0	0	0
chr13	36949738	37000261	ALG5	0	0	0	0	0	0	0	0	0	0	0	0
chr13	37562583	37598844	POSTN	0	0	0	0	0	0	0	0	0	0	0	0
chr13	37632063	37869802	TRPC4	0	0	0	0	0	0	0	0	0	0	0	0
chr13	38687077	38887131	FREM2	0	0	0	0	0	0	0	0	0	0	0	0
chr13	39209116	39603528	LHFPL6	0	0	0	0	0	0	0	0	0	0	0	0
chr13	39655627	39791665	COG6	0	0	0	0	0	0	0	0	0	0	0	0
chr13	40555667	40666641	FOXO1	0	0	0	0	0	0	0	0	0	0	0	0
chr13	40789412	40812460	SLC25A15	0	0	0	0	0	0	0	0	0	0	0	0
chr13	40810766	40810861	MIR621	0	0	0	0	0	0	0	0	0	0	0	0
chr13	40812309	40921749	TPTE2P5	0	0	0	0	0	0	0	0	0	0	0	0
chr13	42562736	42608013	TNFSF11	0	0	0	0	0	0	0	0	0	0	0	0
chr13	45464898	45536701	COG3	0	0	0	0	0	0	0	0	0	0	0	0
chr13	46053186	46105033	CPB2	0	0	0	0	0	0	0	0	0	0	0	0
chr13	46125920	46211871	LCP1	0	0	0	0	0	0	0	0	0	0	0	0
chr13	46831550	46897076	HTR2A	0	0	0	0	0	0	0	0	0	0	0	0
chr13	47745736	48037968	SUCLA2	0	0	0	0	0	0	0	0	0	0	0	0
chr13	48037726	48047221	NUDT15	0	0	0	0	0	0	0	0	0	0	0	0
chr13	48232612	48270357	ITM2B	0	0	0	0	0	0	0	0	0	0	0	0
chr13	48389567	48444704	LPAR6	0	0	0	0	0	0	0	0	0	0	0	0
chr13	48653711	48711226	CYSLTR2	0	0	0	0	0	0	0	0	0	0	0	0
chr13	49495610	49528981	PHF11	0	0	0	0	0	0	0	0	0	0	0	0
chr13	49531946	49585558	RCBTB1	0	0	0	0	0	0	0	0	0	0	0	0
chr13	50048973	50049061	MIR16-1	0	0	0	0	0	0	0	0	0	0	0	0
chr13	50909747	51024120	RNASEH2B	0	0	0	0	0	0	0	0	0	0	0	0
chr13	52012398	52033600	ALG11	0	0	0	0	0	0	0	0	0	0	0	0
chr13	59665583	60163928	DIAPH3	0	0	0	0	0	0	0	0	0	0	0	0
chr13	66302834	67230445	PCDH9	0	0	0	0	0	0	0	0	0	0	0	0
chr13	70107213	70149092	ATXN8OS	0	0	0	0	0	0	0	0	0	0	0	0
chr13	75283503	75482169	TBC1D4	0	0	0	0	0	0	0	0	0	0	0	0
chr13	76990660	77019143	CLN5	0	0	0	0	0	0	0	0	0	0	0	0
chr13	77895481	77975529	EDNRB	0	0	0	0	0	0	0	0	0	0	0	0
chr13	80335976	80341126	SPRY2	0	0	0	0	0	0	0	0	0	0	0	0
chr13	83877205	83882474	SLITRK1	0	0	0	0	0	0	0	0	0	0	0	0
chr13	85792790	85806683	SLITRK6	0	0	0	0	0	0	0	0	0	0	0	0
chr13	87672615	87696272	SLITRK5	0	0	0	0	0	0	0	0	0	0	0	0
chr13	91347820	91354579	MIR17HG	0	0	0	0	0	0	0	0	0	0	0	0
chr13	91398621	92873682	GPC5	0	0	0	0	0	0	0	0	0	0	0	0
chr13	93226807	94408020	GPC6	0	0	0	0	0	0	0	0	0	0	0	0
chr13	94709622	94712545	SOX21	0	0	0	0	0	0	0	0	0	0	0	0
chr13	95019835	95301475	ABCC4	0	0	0	0	0	0	0	0	0	0	0	0
chr13	95801580	96053482	UGGT2	0	0	0	0	0	0	0	0	0	0	0	0
chr13	98683801	98752672	SLC15A1	0	0	0	0	0	0	0	0	0	0	0	0
chr13	98793429	99086625	DOCK9	0	0	0	0	0	0	0	0	0	0	0	0
chr13	99200774	99386504	UBAC2	0	0	0	0	0	0	0	0	0	0	0	0
chr13	100089015	100530437	PCCA	0	0	0	0	0	0	0	0	0	0	0	0
chr13	101710804	102402457	FGF14	0	0	0	0	0	0	0	0	0	0	0	0
chr13	102807146	102876001	ERCC5	0	0	0	0	0	0	0	0	0	0	0	0
chr13	103043998	103066417	SLC10A2	0	0	0	0	0	0	0	0	0	0	0	0
chr13	109752695	109786583	IRS2	0	0	0	0	0	0	0	0	0	0	0	0
chr13	110305812	110513209	COL4A2	0	0	0	0	0	0	0	0	0	0	0	0
chr13	110712736	110723339	ING1	0	0	0	0	0	0	0	0	0	0	0	0
chr13	111114559	111305737	ARHGEF7	0	0	0	0	0	0	0	0	0	0	0	0
chr13	113122799	113149529	F10	0	0	0	0	0	0	0	0	0	0	0	0
chr13	113158648	113172386	PROZ	0	0	0	0	0	0	0	0	0	0	0	0
chr13	113667219	113737736	GRK1	0	0	0	0	0	0	0	0	0	0	0	0
chr14	20311368	20333312	CCNB1IP1	0	0	0	0	0	0	0	0	0	0	0	0
chr14	20455191	20457772	APEX1	0	0	0	0	0	0	0	0	0	0	0	0
chr14	20468954	20477089	PNP	0	0	0	0	0	0	0	0	0	0	0	0
chr14	20684177	20698971	ANG	0	0	0	0	0	0	0	0	0	0	0	0
chr14	21287939	21351301	RPGRIP1	0	0	0	0	0	0	0	0	0	0	0	0
chr14	21351476	21384019	SUPT16H	0	0	0	0	0	0	0	0	0	0	0	0
chr14	21385194	21456126	CHD8	0	0	0	0	0	0	0	0	0	0	0	0
chr14	22547506	22552156	TRAC	0	0	0	0	0	0	0	0	0	0	0	0
chr14	22564907	22589224	DAD1	0	0	0	0	0	0	0	0	0	0	0	0
chr14	22773222	22829820	SLC7A7	0	0	0	0	0	0	0	0	0	0	0	0
chr14	22836560	22849027	MMP14	0	0	0	0	0	0	0	0	0	0	0	0
chr14	23117304	23119616	CEBPE	0	0	0	0	0	0	0	0	0	0	0	0
chr14	23306835	23325369	BCL2L2-PABPN1	0	0	0	0	0	0	0	0	0	0	0	0
chr14	23321289	23326185	PABPN1	0	0	0	0	0	0	0	0	0	0	0	0
chr14	23381982	23408273	MYH6	0	0	0	0	0	0	0	0	0	0	0	0
chr14	24036453	24051028	DHRS4L1	0	0	0	0	0	0	0	0	0	0	0	0
chr14	24078662	24115010	NRL	0	0	0	0	0	0	0	0	0	0	0	0
chr14	24094053	24110598	PCK2	0	0	0	0	0	0	0	0	0	0	0	0
chr14	24205696	24208362	TSSK4	0	0	0	0	0	0	0	0	0	0	0	0
chr14	24239643	24242674	TINF2	0	0	0	0	0	0	0	0	0	0	0	0
chr14	24249114	24264432	TGM1	0	0	0	0	0	0	0	0	0	0	0	0
chr14	24265538	24271739	RABGGTA	0	0	0	0	0	0	0	0	0	0	0	0
chr14	24365673	24379604	NFATC4	0	0	0	0	0	0	0	0	0	0	0	0
chr14	24573518	24576250	CTSG	0	0	0	0	0	0	0	0	0	0	0	0
chr14	30874514	30895065	COCH	0	0	0	0	0	0	0	0	0	0	0	0
chr14	31025106	31130996	AP4S1	0	0	0	0	0	0	0	0	0	0	0	0
chr14	31489956	31861224	NUBPL	0	0	0	0	0	0	0	0	0	0	0	0
chr14	32076114	32159728	ARHGAP5	0	0	0	0	0	0	0	0	0	0	0	0
chr14	34709113	34714823	CFL2	0	0	0	0	0	0	0	0	0	0	0	0
chr14	34752731	34875647	BAZ1A	0	0	0	0	0	0	0	0	0	0	0	0
chr14	35278633	35317493	PSMA6	0	0	0	0	0	0	0	0	0	0	0	0
chr14	35401513	35404749	NFKBIA	0	0	0	0	0	0	0	0	0	0	0	0
chr14	35538352	35809304	RALGAPA1	0	0	0	0	0	0	0	0	0	0	0	0
chr14	36136108	36176468	PTCSC3	0	0	0	0	0	0	0	0	0	0	0	0
chr14	36516392	36521149	NKX2-1	0	0	0	0	0	0	0	0	0	0	0	0
chr14	36519278	36523016	NKX2-1-AS1	0	0	0	0	0	0	0	0	0	0	0	0
chr14	36657568	36679362	PAX9	0	0	0	0	0	0	0	0	0	0	0	0
chr14	37197913	37552361	MIPOL1	0	0	0	0	0	0	0	0	0	0	0	0
chr14	37589552	37596059	FOXA1	0	0	0	0	0	0	0	0	0	0	0	0
chr14	39031919	39109646	SEC23A	0	0	0	0	0	0	0	0	0	0	0	0
chr14	39114223	39136973	GEMIN2	0	0	0	0	0	0	0	0	0	0	0	0
chr14	41607570	41904549	LRFN5	0	0	0	0	0	0	0	0	0	0	0	0
chr14	44504149	44507283	FSCB	0	0	0	0	0	0	0	0	0	0	0	0
chr14	49620799	49623481	MGAT2	0	0	0	0	0	0	0	0	0	0	0	0
chr14	49625174	49635230	DNAAF2	0	0	0	0	0	0	0	0	0	0	0	0
chr14	49643555	49688422	POLE2	0	0	0	0	0	0	0	0	0	0	0	0
chr14	50117130	50231578	SOS2	0	0	0	0	0	0	0	0	0	0	0	0
chr14	50237563	50312229	L2HGDH	0	0	0	0	0	0	0	0	0	0	0	0
chr14	50532509	50634017	ATL1	0	0	0	0	0	0	0	0	0	0	0	0
chr14	50719763	50831121	NIN	0	0	0	0	0	0	0	0	0	0	0	0
chr14	50857891	50944483	PYGL	0	0	0	0	0	0	0	0	0	0	0	0
chr14	52267698	52276724	PTGDR	0	0	0	0	0	0	0	0	0	0	0	0
chr14	52314305	52328598	PTGER2	0	0	0	0	0	0	0	0	0	0	0	0
chr14	53036745	53153323	DDHD1	0	0	0	0	0	0	0	0	0	0	0	0
chr14	53949736	53958761	BMP4	0	0	0	0	0	0	0	0	0	0	0	0
chr14	54842008	54902826	GCH1	0	0	0	0	0	0	0	0	0	0	0	0
chr14	55559072	55701526	KTN1	0	0	0	0	0	0	0	0	0	0	0	0
chr14	56799905	56816693	OTX2	0	0	0	0	0	0	0	0	0	0	0	0
chr14	58298504	58373887	ARID4A	0	0	0	0	0	0	0	0	0	0	0	0
chr14	58427385	58551297	KIAA0586	0	0	0	0	0	0	0	0	0	0	0	0
chr14	60509146	60512850	SIX6	0	0	0	0	0	0	0	0	0	0	0	0
chr14	60643421	60658259	SIX1	0	0	0	0	0	0	0	0	0	0	0	0
chr14	60709539	60724351	SIX4	0	0	0	0	0	0	0	0	0	0	0	0
chr14	61187559	61550976	PRKCH	0	0	0	0	0	0	0	0	0	0	0	0
chr14	61695513	61748259	HIF1A	0	0	0	0	0	0	0	0	0	0	0	0
chr14	63761899	64226433	SYNE2	0	0	0	0	0	0	0	0	0	0	0	0
chr14	64084232	64338112	ESR2	0	0	0	0	0	0	0	0	0	0	0	0
chr14	64388031	64463457	MTHFD1	0	0	0	0	0	0	0	0	0	0	0	0
chr14	64746283	64879907	SPTB	0	0	0	0	0	0	0	0	0	0	0	0
chr14	65006174	65102695	MAX	0	0	0	0	0	0	0	0	0	0	0	0
chr14	65410592	65744121	FUT8	0	0	0	0	0	0	0	0	0	0	0	0
chr14	66507407	67181803	GPHN	0	0	0	0	0	0	0	0	0	0	0	0
chr14	67701886	67734451	RDH12	0	0	0	0	0	0	0	0	0	0	0	0
chr14	67727374	67816590	ZFYVE26	0	0	0	0	0	0	0	0	0	0	0	0
chr14	67819779	68730218	RAD51B	0	0	0	0	0	0	0	0	0	0	0	0
chr14	68787660	68796253	ZFP36L1	0	0	0	0	0	0	0	0	0	0	0	0
chr14	68874143	68979440	ACTN1	0	0	0	0	0	0	0	0	0	0	0	0
chr14	69775416	69797241	SLC10A1	0	0	0	0	0	0	0	0	0	0	0	0
chr14	69854131	70032366	SMOC1	0	0	0	0	0	0	0	0	0	0	0	0
chr14	71320449	71741229	SIPA1L1	0	0	0	0	0	0	0	0	0	0	0	0
chr14	73136418	73223691	PSEN1	0	0	0	0	0	0	0	0	0	0	0	0
chr14	73644875	73703732	DNAL1	0	0	0	0	0	0	0	0	0	0	0	0
chr14	73949926	73963670	COQ6	0	0	0	0	0	0	0	0	0	0	0	0
chr14	74056847	74084492	ALDH6A1	0	0	0	0	0	0	0	0	0	0	0	0
chr14	74239449	74262738	VSX2	0	0	0	0	0	0	0	0	0	0	0	0
chr14	74285269	74303055	ABCD4	0	0	0	0	0	0	0	0	0	0	0	0
chr14	74476192	74494177	NPC2	0	0	0	0	0	0	0	0	0	0	0	0
chr14	74480133	74480204	MIR4709	0	0	0	0	0	0	0	0	0	0	0	0
chr14	74498183	74612378	LTBP2	0	0	0	0	0	0	0	0	0	0	0	0
chr14	74653437	74713108	AREL1	0	0	0	0	0	0	0	0	0	0	0	0
chr14	74903951	74923302	RPS6KL1	0	0	0	0	0	0	0	0	0	0	0	0
chr14	75002921	75012366	EIF2B2	0	0	0	0	0	0	0	0	0	0	0	0
chr14	75013764	75051532	MLH3	0	0	0	0	0	0	0	0	0	0	0	0
chr14	75578620	75663214	FLVCR2	0	0	0	0	0	0	0	0	0	0	0	0
chr14	75902136	76084585	IFT43	0	0	0	0	0	0	0	0	0	0	0	0
chr14	75958099	75982991	TGFB3	0	0	0	0	0	0	0	0	0	0	0	0
chr14	76310712	76501837	ESRRB	0	0	0	0	0	0	0	0	0	0	0	0
chr14	77274956	77320884	POMT2	0	0	0	0	0	0	0	0	0	0	0	0
chr14	77320996	77331597	GSTZ1	0	0	0	0	0	0	0	0	0	0	0	0
chr14	77426675	77457952	VIPAS39	0	0	0	0	0	0	0	0	0	0	0	0
chr14	77505997	77616773	SPTLC2	0	0	0	0	0	0	0	0	0	0	0	0
chr14	78170373	79868290	NRXN3	0	0	0	0	0	0	0	0	0	0	0	0
chr14	80954989	81146302	TSHR	0	0	0	0	0	0	0	0	0	0	0	0
chr14	87837820	87993665	GALC	0	0	0	0	0	0	0	0	0	0	0	0
chr14	88384924	88470350	SPATA7	0	0	0	0	0	0	0	0	0	0	0	0
chr14	88562970	88627596	ZC3H14	0	0	0	0	0	0	0	0	0	0	0	0
chr14	88824153	88881078	TTC8	0	0	0	0	0	0	0	0	0	0	0	0
chr14	89954939	90044764	TDP1	0	0	0	0	0	0	0	0	0	0	0	0
chr14	90396502	90408268	CALM1	0	0	0	0	0	0	0	0	0	0	0	0
chr14	91271323	91417844	CCDC88C	0	0	0	0	0	0	0	0	0	0	0	0
chr14	91869412	91947987	FBLN5	0	0	0	0	0	0	0	0	0	0	0	0
chr14	91965991	92040896	TRIP11	0	0	0	0	0	0	0	0	0	0	0	0
chr14	92044496	92106621	ATXN3	0	0	0	0	0	0	0	0	0	0	0	0
chr14	92116122	92121917	NDUFB1	0	0	0	0	0	0	0	0	0	0	0	0
chr14	92794305	92839947	GOLGA5	0	0	0	0	0	0	0	0	0	0	0	0
chr14	92923150	92935285	CHGA	0	0	0	0	0	0	0	0	0	0	0	0
chr14	93207241	93229215	UBR7	0	0	0	0	0	0	0	0	0	0	0	0
chr14	94280460	94293268	SERPINA10	0	0	0	0	0	0	0	0	0	0	0	0
chr14	94304248	94323389	SERPINA6	0	0	0	0	0	0	0	0	0	0	0	0
chr14	94376747	94390693	SERPINA1	0	0	0	0	0	0	0	0	0	0	0	0
chr14	94612384	94624055	SERPINA3	0	0	0	0	0	0	0	0	0	0	0	0
chr14	94768216	94770230	GSC	0	0	0	0	0	0	0	0	0	0	0	0
chr14	95533503	95544724	GLRX5	0	0	0	0	0	0	0	0	0	0	0	0
chr14	95709947	95714196	TCL1A	0	0	0	0	0	0	0	0	0	0	0	0
chr14	96392128	96489427	AK7	0	0	0	0	0	0	0	0	0	0	0	0
chr14	96797382	96931722	VRK1	0	0	0	0	0	0	0	0	0	0	0	0
chr14	99169287	99272197	BCL11B	0	0	0	0	0	0	0	0	0	0	0	0
chr14	100238298	100282788	YY1	0	0	0	0	0	0	0	0	0	0	0	0
chr14	100725705	100738224	DLK1	0	0	0	0	0	0	0	0	0	0	0	0
chr14	100779410	100861031	MEG3	0	0	0	0	0	0	0	0	0	0	0	0
chr14	101964573	102056443	DYNC1H1	0	0	0	0	0	0	0	0	0	0	0	0
chr14	102080742	102139699	HSP90AA1	0	0	0	0	0	0	0	0	0	0	0	0
chr14	102224500	102305190	MOK	0	0	0	0	0	0	0	0	0	0	0	0
chr14	102362941	102502477	TECPR2	0	0	0	0	0	0	0	0	0	0	0	0
chr14	102777449	102911500	TRAF3	0	0	0	0	0	0	0	0	0	0	0	0
chr14	102922663	102933596	AMN	0	0	0	0	0	0	0	0	0	0	0	0
chr14	102932380	103057549	CDC42BPB	0	0	0	0	0	0	0	0	0	0	0	0
chr14	103561896	103714249	KLC1	0	0	0	0	0	0	0	0	0	0	0	0
chr14	103697609	103715504	XRCC3	0	0	0	0	0	0	0	0	0	0	0	0
chr14	104689606	104722535	INF2	0	0	0	0	0	0	0	0	0	0	0	0
chr14	104769349	104795751	AKT1	0	0	0	0	0	0	0	0	0	0	0	0
chr14	105049395	105065445	GPR132	0	0	0	0	0	0	0	0	0	0	0	0
chr14	105140982	105168824	JAG2	0	0	0	0	0	0	0	0	0	0	0	0
chr14	105639559	105644790	IGHG2	0	0	0	0	0	0	0	0	0	0	0	0
chr14	105703995	105708665	IGHA1	0	0	0	0	0	0	0	0	0	0	0	0
chr14	105736343	105743071	IGHG1	0	0	0	0	0	0	0	0	0	0	0	0
chr14	105851705	105856218	IGHM	0	0	0	0	0	0	0	0	0	0	0	0
chr14	106235064	106235594	IGHV3-21	0	0	0	0	0	0	0	0	0	0	0	0
chr15	20657638	20688408	NBEAP1	0	0	0	0	0	0	0	0	0	0	0	0
chr15	22773063	22829789	NIPA1	0	0	0	0	0	0	0	0	0	0	0	0
chr15	22838644	22869362	NIPA2	0	0	0	0	0	0	0	0	0	0	0	0
chr15	22867052	22981063	CYFIP1	0	0	0	0	0	0	0	0	0	0	0	0
chr15	22983192	23039572	TUBGCP5	0	0	0	0	0	0	0	0	0	0	0	0
chr15	23565674	23630075	MKRN3	0	0	0	0	0	0	0	0	0	0	0	0
chr15	23685400	23687305	NDN	0	0	0	0	0	0	0	0	0	0	0	0
chr15	24101827	24823365	PWRN1	0	0	0	0	0	0	0	0	0	0	0	0
chr15	24675775	24683393	NPAP1	0	0	0	0	0	0	0	0	0	0	0	0
chr15	24823637	24978723	SNRPN	0	0	0	0	0	0	0	0	0	0	0	0
chr15	24954986	24977850	SNURF	0	0	0	0	0	0	0	0	0	0	0	0
chr15	24981994	24982068	SNORD107	0	0	0	0	0	0	0	0	0	0	0	0
chr15	24985100	24985166	SNORD64	0	0	0	0	0	0	0	0	0	0	0	0
chr15	24986925	24986995	SNORD108	0	0	0	0	0	0	0	0	0	0	0	0
chr15	25051477	25051571	SNORD116-1	0	0	0	0	0	0	0	0	0	0	0	0
chr15	25170723	25170804	SNORD115-1	0	0	0	0	0	0	0	0	0	0	0	0
chr15	25278343	25278409	SNORD109B	0	0	0	0	0	0	0	0	0	0	0	0
chr15	25677271	25865184	ATP10A	0	0	0	0	0	0	0	0	0	0	0	0
chr15	26543546	26939539	GABRB3	0	0	0	0	0	0	0	0	0	0	0	0
chr15	26866911	26949208	GABRA5	0	0	0	0	0	0	0	0	0	0	0	0
chr15	26971181	27541984	GABRG3	0	0	0	0	0	0	0	0	0	0	0	0
chr15	27754875	28099315	OCA2	0	0	0	0	0	0	0	0	0	0	0	0
chr15	30890559	30943108	FAN1	0	0	0	0	0	0	0	0	0	0	0	0
chr15	31001061	31161273	TRPM1	0	0	0	0	0	0	0	0	0	0	0	0
chr15	31923438	32173018	CHRNA7	0	0	0	0	0	0	0	0	0	0	0	0
chr15	32718004	32745106	GREM1	0	0	0	0	0	0	0	0	0	0	0	0
chr15	32765544	33194714	FMN1	0	0	0	0	0	0	0	0	0	0	0	0
chr15	34225013	34230156	EMC4	0	0	0	0	0	0	0	0	0	0	0	0
chr15	34229784	34338060	SLC12A6	0	0	0	0	0	0	0	0	0	0	0	0
chr15	34341719	34343136	NOP10	0	0	0	0	0	0	0	0	0	0	0	0
chr15	34343315	34357737	NUTM1	0	0	0	0	0	0	0	0	0	0	0	0
chr15	34790230	34795549	ACTC1	0	0	0	0	0	0	0	0	0	0	0	0
chr15	36889204	37101299	MEIS2	0	0	0	0	0	0	0	0	0	0	0	0
chr15	38252836	38357249	SPRED1	0	0	0	0	0	0	0	0	0	0	0	0
chr15	38488103	38565575	RASGRP1	0	0	0	0	0	0	0	0	0	0	0	0
chr15	39581079	39599466	THBS1	0	0	0	0	0	0	0	0	0	0	0	0
chr15	40161023	40221123	BUB1B	0	0	0	0	0	0	0	0	0	0	0	0
chr15	40382721	40394246	KNSTRN	0	0	0	0	0	0	0	0	0	0	0	0
chr15	40405485	40435947	IVD	0	0	0	0	0	0	0	0	0	0	0	0
chr15	40470984	40473158	CHST14	0	0	0	0	0	0	0	0	0	0	0	0
chr15	40594020	40664342	KNL1	0	0	0	0	0	0	0	0	0	0	0	0
chr15	40694774	40732340	RAD51	0	0	0	0	0	0	0	0	0	0	0	0
chr15	40769980	40772449	C15orf62	0	0	0	0	0	0	0	0	0	0	0	0
chr15	41387353	41402519	NDUFAF1	0	0	0	0	0	0	0	0	0	0	0	0
chr15	42359498	42412949	CAPN3	0	0	0	0	0	0	0	0	0	0	0	0
chr15	42723544	42737128	CDAN1	0	0	0	0	0	0	0	0	0	0	0	0
chr15	42738730	42920809	TTBK2	0	0	0	0	0	0	0	0	0	0	0	0
chr15	42942897	43106113	UBR1	0	0	0	0	0	0	0	0	0	0	0	0
chr15	43197227	43221125	EPB42	0	0	0	0	0	0	0	0	0	0	0	0
chr15	43232590	43266928	TGM5	0	0	0	0	0	0	0	0	0	0	0	0
chr15	43403061	43510728	TP53BP1	0	0	0	0	0	0	0	0	0	0	0	0
chr15	43533462	43590253	PPIP5K1	0	0	0	0	0	0	0	0	0	0	0	0
chr15	43628503	43668118	CATSPER2	0	0	0	0	0	0	0	0	0	0	0	0
chr15	44562696	44663678	SPG11	0	0	0	0	0	0	0	0	0	0	0	0
chr15	44711487	44718877	B2M	0	0	0	0	0	0	0	0	0	0	0	0
chr15	45114326	45118421	DUOXA2	0	0	0	0	0	0	0	0	0	0	0	0
chr15	45252234	45277846	SLC28A2	0	0	0	0	0	0	0	0	0	0	0	0
chr15	45361124	45402327	GATM	0	0	0	0	0	0	0	0	0	0	0	0
chr15	45511136	45586290	HMGN2P46	0	0	0	0	0	0	0	0	0	0	0	0
chr15	45587214	45615945	BLOC1S6	0	0	0	0	0	0	0	0	0	0	0	0
chr15	47184101	47774228	SEMA6D	0	0	0	0	0	0	0	0	0	0	0	0
chr15	48120990	48142672	SLC24A5	0	0	0	0	0	0	0	0	0	0	0	0
chr15	48178438	48304078	SLC12A1	0	0	0	0	0	0	0	0	0	0	0	0
chr15	48712928	48811146	CEP152	0	0	0	0	0	0	0	0	0	0	0	0
chr15	50241947	50265965	HDC	0	0	0	0	0	0	0	0	0	0	0	0
chr15	50424380	50514421	USP8	0	0	0	0	0	0	0	0	0	0	0	0
chr15	50552473	50686797	TRPM7	0	0	0	0	0	0	0	0	0	0	0	0
chr15	50908672	51005895	AP4E1	0	0	0	0	0	0	0	0	0	0	0	0
chr15	51208057	51338601	CYP19A1	0	0	0	0	0	0	0	0	0	0	0	0
chr15	51447711	51622833	DMXL2	0	0	0	0	0	0	0	0	0	0	0	0
chr15	52115105	52191369	GNB5	0	0	0	0	0	0	0	0	0	0	0	0
chr15	52307283	52529050	MYO5A	0	0	0	0	0	0	0	0	0	0	0	0
chr15	53513741	53762878	WDR72	0	0	0	0	0	0	0	0	0	0	0	0
chr15	55202966	55319113	RAB27A	0	0	0	0	0	0	0	0	0	0	0	0
chr15	55408495	55418798	C15orf65	0	0	0	0	0	0	0	0	0	0	0	0
chr15	55826922	55993746	NEDD4	0	0	0	0	0	0	0	0	0	0	0	0
chr15	56918623	57299281	TCF12	0	0	0	0	0	0	0	0	0	0	0	0
chr15	57706695	57782762	POLR2M	0	0	0	0	0	0	0	0	0	0	0	0
chr15	57953424	58497866	ALDH1A2	0	0	0	0	0	0	0	0	0	0	0	0
chr15	58410569	58569844	LIPC	0	0	0	0	0	0	0	0	0	0	0	0
chr15	58588809	58749791	ADAM10	0	0	0	0	0	0	0	0	0	0	0	0
chr15	59132434	59372871	MYO1E	0	0	0	0	0	0	0	0	0	0	0	0
chr15	60488284	61229302	RORA	0	0	0	0	0	0	0	0	0	0	0	0
chr15	63042632	63071915	TPM1	0	0	0	0	0	0	0	0	0	0	0	0
chr15	63321378	63381846	CA12	0	0	0	0	0	0	0	0	0	0	0	0
chr15	64155817	64163022	PPIB	0	0	0	0	0	0	0	0	0	0	0	0
chr15	64963022	64990310	SPG21	0	0	0	0	0	0	0	0	0	0	0	0
chr15	65001512	65029639	MTFMT	0	0	0	0	0	0	0	0	0	0	0	0
chr15	65076816	65079939	KBTBD13	0	0	0	0	0	0	0	0	0	0	0	0
chr15	65194760	65211473	CILP	0	0	0	0	0	0	0	0	0	0	0	0
chr15	65611366	65660995	SLC24A1	0	0	0	0	0	0	0	0	0	0	0	0
chr15	65895079	66253747	MEGF11	0	0	0	0	0	0	0	0	0	0	0	0
chr15	66386837	66491544	MAP2K1	0	0	0	0	0	0	0	0	0	0	0	0
chr15	66490135	66497780	SNAPC5	0	0	0	0	0	0	0	0	0	0	0	0
chr15	66702236	66782849	SMAD6	0	0	0	0	0	0	0	0	0	0	0	0
chr15	67063763	67195169	SMAD3	0	0	0	0	0	0	0	0	0	0	0	0
chr15	67200667	67255195	AAGAB	0	0	0	0	0	0	0	0	0	0	0	0
chr15	68206992	68257211	CLN6	0	0	0	0	0	0	0	0	0	0	0	0
chr15	68277745	68295862	FEM1B	0	0	0	0	0	0	0	0	0	0	0	0
chr15	70654554	70763558	UACA	0	0	0	0	0	0	0	0	0	0	0	0
chr15	71792638	71818259	NR2E3	0	0	0	0	0	0	0	0	0	0	0	0
chr15	72199029	72231822	PKM	0	0	0	0	0	0	0	0	0	0	0	0
chr15	72686179	72738475	BBS4	0	0	0	0	0	0	0	0	0	0	0	0
chr15	73319859	73368958	HCN4	0	0	0	0	0	0	0	0	0	0	0	0
chr15	73925989	73952137	LOXL1	0	0	0	0	0	0	0	0	0	0	0	0
chr15	73994673	74047827	PML	0	0	0	0	0	0	0	0	0	0	0	0
chr15	74179466	74212267	STRA6	0	0	0	0	0	0	0	0	0	0	0	0
chr15	74337759	74367646	CYP11A1	0	0	0	0	0	0	0	0	0	0	0	0
chr15	74409289	74433958	SEMA7A	0	0	0	0	0	0	0	0	0	0	0	0
chr15	74748845	74756607	CYP1A2	0	0	0	0	0	0	0	0	0	0	0	0
chr15	74890005	74902219	MPI	0	0	0	0	0	0	0	0	0	0	0	0
chr15	76215353	76311472	ETFA	0	0	0	0	0	0	0	0	0	0	0	0
chr15	76993359	77037475	PSTPIP1	0	0	0	0	0	0	0	0	0	0	0	0
chr15	78104606	78131535	CIB2	0	0	0	0	0	0	0	0	0	0	0	0
chr15	78565520	78595269	CHRNA5	0	0	0	0	0	0	0	0	0	0	0	0
chr15	78593052	78621295	CHRNA3	0	0	0	0	0	0	0	0	0	0	0	0
chr15	78624111	78727754	CHRNB4	0	0	0	0	0	0	0	0	0	0	0	0
chr15	79209788	79209871	MIR184	0	0	0	0	0	0	0	0	0	0	0	0
chr15	79833585	79897379	MTHFS	0	0	0	0	0	0	0	0	0	0	0	0
chr15	80152490	80186946	FAH	0	0	0	0	0	0	0	0	0	0	0	0
chr15	80779343	80951776	CEMIP	0	0	0	0	0	0	0	0	0	0	0	0
chr15	82536750	82540459	RPS17	0	0	0	0	0	0	0	0	0	0	0	0
chr15	82836946	82986153	HOMER2	0	0	0	0	0	0	0	0	0	0	0	0
chr15	83654088	84039842	ADAMTSL3	0	0	0	0	0	0	0	0	0	0	0	0
chr15	84748592	84806445	ZNF592	0	0	0	0	0	0	0	0	0	0	0	0
chr15	84816680	84873482	ALPK3	0	0	0	0	0	0	0	0	0	0	0	0
chr15	84884654	84945798	SLC28A1	0	0	0	0	0	0	0	0	0	0	0	0
chr15	87859751	88256768	NTRK3	0	0	0	0	0	0	0	0	0	0	0	0
chr15	88898683	88913381	MFGE8	0	0	0	0	0	0	0	0	0	0	0	0
chr15	89209869	89221614	RLBP1	0	0	0	0	0	0	0	0	0	0	0	0
chr15	89243949	89317261	FANCI	0	0	0	0	0	0	0	0	0	0	0	0
chr15	89305198	89334861	POLG	0	0	0	0	0	0	0	0	0	0	0	0
chr15	89608789	89655467	KIF7	0	0	0	0	0	0	0	0	0	0	0	0
chr15	89664367	89679427	PLIN1	0	0	0	0	0	0	0	0	0	0	0	0
chr15	89760591	89778754	MESP2	0	0	0	0	0	0	0	0	0	0	0	0
chr15	90083045	90102477	IDH2	0	0	0	0	0	0	0	0	0	0	0	0
chr15	90529923	90645345	CRTC3	0	0	0	0	0	0	0	0	0	0	0	0
chr15	90883695	90895776	FES	0	0	0	0	0	0	0	0	0	0	0	0
chr15	90998673	91022603	VPS33B	0	0	0	0	0	0	0	0	0	0	0	0
chr15	91099950	91301309	SV2B	0	0	0	0	0	0	0	0	0	0	0	0
chr15	92393881	92468728	ST8SIA2	0	0	0	0	0	0	0	0	0	0	0	0
chr15	93035273	93089204	RGMA	0	0	0	0	0	0	0	0	0	0	0	0
chr15	96325938	96340263	NR2F2	0	0	0	0	0	0	0	0	0	0	0	0
chr15	98648539	98964530	IGF1R	0	0	0	0	0	0	0	0	0	0	0	0
chr15	99565417	99716466	MEF2A	0	0	0	0	0	0	0	0	0	0	0	0
chr15	99971437	100342005	ADAMTS17	0	0	0	0	0	0	0	0	0	0	0	0
chr15	100877714	100916626	ALDH1A3	0	0	0	0	0	0	0	0	0	0	0	0
chr15	101175727	101252048	CHSY1	0	0	0	0	0	0	0	0	0	0	0	0
chr16	77007	85851	MPG	0	0	0	0	0	0	0	0	0	0	0	0
chr16	153892	166764	HBM	0	0	0	0	0	0	0	0	0	0	0	0
chr16	287440	352723	AXIN1	0	0	0	0	0	0	0	0	0	0	0	0
chr16	722582	726954	CCDC78	0	0	0	0	0	0	0	0	0	0	0	0
chr16	853634	981318	LMF1	0	0	0	0	0	0	0	0	0	0	0	0
chr16	981770	986979	SOX8	0	0	0	0	0	0	0	0	0	0	0	0
chr16	1078781	1080142	SSTR5	0	0	0	0	0	0	0	0	0	0	0	0
chr16	1153106	1221771	CACNA1H	0	0	0	0	0	0	0	0	0	0	0	0
chr16	1351931	1364113	GNPTG	0	0	0	0	0	0	0	0	0	0	0	0
chr16	1363205	1414751	UNKL	0	0	0	0	0	0	0	0	0	0	0	0
chr16	1510427	1612072	IFT140	0	0	0	0	0	0	0	0	0	0	0	0
chr16	1771890	1773150	MRPS34	0	0	0	0	0	0	0	0	0	0	0	0
chr16	1790413	1794971	IGFALS	0	0	0	0	0	0	0	0	0	0	0	0
chr16	1984193	1987749	GFER	0	0	0	0	0	0	0	0	0	0	0	0
chr16	2039815	2047866	NTHL1	0	0	0	0	0	0	0	0	0	0	0	0
chr16	2155698	2178129	TRAF7	0	0	0	0	0	0	0	0	0	0	0	0
chr16	2239402	2252300	ECI1	0	0	0	0	0	0	0	0	0	0	0	0
chr16	2275881	2340746	ABCA3	0	0	0	0	0	0	0	0	0	0	0	0
chr16	2475051	2509560	TBC1D24	0	0	0	0	0	0	0	0	0	0	0	0
chr16	2537979	2603188	PDPK1	0	0	0	0	0	0	0	0	0	0	0	0
chr16	3129777	3142804	ZNF213	0	0	0	0	0	0	0	0	0	0	0	0
chr16	3242028	3256627	MEFV	0	0	0	0	0	0	0	0	0	0	0	0
chr16	3581181	3611606	SLX4	0	0	0	0	0	0	0	0	0	0	0	0
chr16	3611728	3680143	DNASE1	0	0	0	0	0	0	0	0	0	0	0	0
chr16	3953387	4116442	ADCY9	0	0	0	0	0	0	0	0	0	0	0	0
chr16	4314761	4339597	GLIS2	0	0	0	0	0	0	0	0	0	0	0	0
chr16	4777606	4788398	SEPTIN12	0	0	0	0	0	0	0	0	0	0	0	0
chr16	4796968	4802880	ROGDI	0	0	0	0	0	0	0	0	0	0	0	0
chr16	5024844	5034141	NAGPA	0	0	0	0	0	0	0	0	0	0	0	0
chr16	8537605	8590193	TMEM114	0	0	0	0	0	0	0	0	0	0	0	0
chr16	8674596	8784575	ABAT	0	0	0	0	0	0	0	0	0	0	0	0
chr16	8788823	8849325	PMM2	0	0	0	0	0	0	0	0	0	0	0	0
chr16	8892097	8975328	USP7	0	0	0	0	0	0	0	0	0	0	0	0
chr16	10866222	10943021	CIITA	0	0	0	0	0	0	0	0	0	0	0	0
chr16	11249619	11381662	RMI2	0	0	0	0	0	0	0	0	0	0	0	0
chr16	11254408	11256204	SOCS1	0	0	0	0	0	0	0	0	0	0	0	0
chr16	11275639	11276480	PRM2	0	0	0	0	0	0	0	0	0	0	0	0
chr16	11280841	11281330	PRM1	0	0	0	0	0	0	0	0	0	0	0	0
chr16	11547722	11636381	LITAF	0	0	0	0	0	0	0	0	0	0	0	0
chr16	11965210	11968068	TNFRSF17	0	0	0	0	0	0	0	0	0	0	0	0
chr16	11976734	12574287	SNX29	0	0	0	0	0	0	0	0	0	0	0	0
chr16	14672548	14694308	PLA2G10	0	0	0	0	0	0	0	0	0	0	0	0
chr16	15643267	15726353	NDE1	0	0	0	0	0	0	0	0	0	0	0	0
chr16	15703135	15857028	MYH11	0	0	0	0	0	0	0	0	0	0	0	0
chr16	15949577	16143074	ABCC1	0	0	0	0	0	0	0	0	0	0	0	0
chr16	17101769	17470960	XYLT1	0	0	0	0	0	0	0	0	0	0	0	0
chr16	18804860	18926408	SMG1	0	0	0	0	0	0	0	0	0	0	0	0
chr16	20028239	20073890	GPR139	0	0	0	0	0	0	0	0	0	0	0	0
chr16	20333052	20356301	UMOD	0	0	0	0	0	0	0	0	0	0	0	0
chr16	20536226	20576427	ACSM2B	0	0	0	0	0	0	0	0	0	0	0	0
chr16	20610243	20797581	ACSM3	0	0	0	0	0	0	0	0	0	0	0	0
chr16	21238874	21303083	CRYM	0	0	0	0	0	0	0	0	0	0	0	0
chr16	21953288	21983660	UQCRC2	0	0	0	0	0	0	0	0	0	0	0	0
chr16	23182745	23216883	SCNN1G	0	0	0	0	0	0	0	0	0	0	0	0
chr16	23278231	23381294	SCNN1B	0	0	0	0	0	0	0	0	0	0	0	0
chr16	23388493	23453189	COG7	0	0	0	0	0	0	0	0	0	0	0	0
chr16	23520754	23557731	EARS2	0	0	0	0	0	0	0	0	0	0	0	0
chr16	23603160	23641310	PALB2	0	0	0	0	0	0	0	0	0	0	0	0
chr16	23835983	24220611	PRKCB	0	0	0	0	0	0	0	0	0	0	0	0
chr16	24256335	24362412	CACNG3	0	0	0	0	0	0	0	0	0	0	0	0
chr16	24845841	24911628	SLC5A11	0	0	0	0	0	0	0	0	0	0	0	0
chr16	27313668	27364778	IL4R	0	0	0	0	0	0	0	0	0	0	0	0
chr16	27402174	27452042	IL21R	0	0	0	0	0	0	0	0	0	0	0	0
chr16	28474111	28495575	CLN3	0	0	0	0	0	0	0	0	0	0	0	0
chr16	28605196	28623625	SULT1A1	0	0	0	0	0	0	0	0	0	0	0	0
chr16	28842411	28846348	TUFM	0	0	0	0	0	0	0	0	0	0	0	0
chr16	28843919	28844007	MIR4721	0	0	0	0	0	0	0	0	0	0	0	0
chr16	28846600	28874212	SH2B1	0	0	0	0	0	0	0	0	0	0	0	0
chr16	28878405	28904466	ATP2A1	0	0	0	0	0	0	0	0	0	0	0	0
chr16	28931965	28939342	CD19	0	0	0	0	0	0	0	0	0	0	0	0
chr16	29790719	29805384	KIF22	0	0	0	0	0	0	0	0	0	0	0	0
chr16	29871159	29899547	SEZ6L2	0	0	0	0	0	0	0	0	0	0	0	0
chr16	29905012	29926236	KCTD13	0	0	0	0	0	0	0	0	0	0	0	0
chr16	30005514	30023270	DOC2A	0	0	0	0	0	0	0	0	0	0	0	0
chr16	30064164	30072207	ALDOA	0	0	0	0	0	0	0	0	0	0	0	0
chr16	30698209	30741409	SRCAP	0	0	0	0	0	0	0	0	0	0	0	0
chr16	30748293	30761176	PHKG2	0	0	0	0	0	0	0	0	0	0	0	0
chr16	30896607	30903560	CTF1	0	0	0	0	0	0	0	0	0	0	0	0
chr16	30985207	30989147	HSD3B7	0	0	0	0	0	0	0	0	0	0	0	0
chr16	31090842	31095980	VKORC1	0	0	0	0	0	0	0	0	0	0	0	0
chr16	31106107	31112791	BCKDK	0	0	0	0	0	0	0	0	0	0	0	0
chr16	31131433	31135727	PRSS8	0	0	0	0	0	0	0	0	0	0	0	0
chr16	31180138	31191605	FUS	0	0	0	0	0	0	0	0	0	0	0	0
chr16	31259967	31332892	ITGAM	0	0	0	0	0	0	0	0	0	0	0	0
chr16	31483002	31490860	SLC5A2	0	0	0	0	0	0	0	0	0	0	0	0
chr16	31527900	31528803	AHSP	0	0	0	0	0	0	0	0	0	0	0	0
chr16	46656132	46689518	VPS35	0	0	0	0	0	0	0	0	0	0	0	0
chr16	46689643	46698394	ORC6	0	0	0	0	0	0	0	0	0	0	0	0
chr16	47461123	47701523	PHKB	0	0	0	0	0	0	0	0	0	0	0	0
chr16	49487524	49857919	ZNF423	0	0	0	0	0	0	0	0	0	0	0	0
chr16	50693588	50734041	NOD2	0	0	0	0	0	0	0	0	0	0	0	0
chr16	50742050	50801935	CYLD	0	0	0	0	0	0	0	0	0	0	0	0
chr16	52552084	52652132	CASC16	0	0	0	0	0	0	0	0	0	0	0	0
chr16	53433977	53491648	RBL2	0	0	0	0	0	0	0	0	0	0	0	0
chr16	53598153	53703938	RPGRIP1L	0	0	0	0	0	0	0	0	0	0	0	0
chr16	53701692	54158512	FTO	0	0	0	0	0	0	0	0	0	0	0	0
chr16	54930865	54934485	IRX5	0	0	0	0	0	0	0	0	0	0	0	0
chr16	55389700	55506691	MMP2	0	0	0	0	0	0	0	0	0	0	0	0
chr16	55655604	55706192	SLC6A2	0	0	0	0	0	0	0	0	0	0	0	0
chr16	56191489	56357444	GNAO1	0	0	0	0	0	0	0	0	0	0	0	0
chr16	56466836	56520087	BBS2	0	0	0	0	0	0	0	0	0	0	0	0
chr16	56865207	56915850	SLC12A3	0	0	0	0	0	0	0	0	0	0	0	0
chr16	56932142	56944864	HERPUD1	0	0	0	0	0	0	0	0	0	0	0	0
chr16	56961923	56983845	CETP	0	0	0	0	0	0	0	0	0	0	0	0
chr16	57447425	57461270	COQ9	0	0	0	0	0	0	0	0	0	0	0	0
chr16	57882340	57971128	CNGB1	0	0	0	0	0	0	0	0	0	0	0	0
chr16	57999546	58021618	USB1	0	0	0	0	0	0	0	0	0	0	0	0
chr16	58157907	58198106	CSNK2A2	0	0	0	0	0	0	0	0	0	0	0	0
chr16	61647242	62037035	CDH8	0	0	0	0	0	0	0	0	0	0	0	0
chr16	64943753	65126112	CDH11	0	0	0	0	0	0	0	0	0	0	0	0
chr16	66366622	66404784	CDH5	0	0	0	0	0	0	0	0	0	0	0	0
chr16	66427295	66493529	BEAN1	0	0	0	0	0	0	0	0	0	0	0	0
chr16	66508003	66552544	TK2	0	0	0	0	0	0	0	0	0	0	0	0
chr16	66934444	66945096	CES2	0	0	0	0	0	0	0	0	0	0	0	0
chr16	67028984	67101058	CBFB	0	0	0	0	0	0	0	0	0	0	0	0
chr16	67154185	67159909	TRADD	0	0	0	0	0	0	0	0	0	0	0	0
chr16	67164681	67169945	HSF4	0	0	0	0	0	0	0	0	0	0	0	0
chr16	67170154	67175735	NOL3	0	0	0	0	0	0	0	0	0	0	0	0
chr16	67192155	67198918	E2F4	0	0	0	0	0	0	0	0	0	0	0	0
chr16	67277510	67289499	PLEKHG4	0	0	0	0	0	0	0	0	0	0	0	0
chr16	67430652	67437553	HSD11B2	0	0	0	0	0	0	0	0	0	0	0	0
chr16	67482571	67483547	AGRP	0	0	0	0	0	0	0	0	0	0	0	0
chr16	67562467	67639177	CTCF	0	0	0	0	0	0	0	0	0	0	0	0
chr16	67939750	67944131	LCAT	0	0	0	0	0	0	0	0	0	0	0	0
chr16	68084751	68229259	NFATC3	0	0	0	0	0	0	0	0	0	0	0	0
chr16	68310974	68358563	PRMT7	0	0	0	0	0	0	0	0	0	0	0	0
chr16	68358327	68448508	SMPD3	0	0	0	0	0	0	0	0	0	0	0	0
chr16	68530090	68576072	ZFP90	0	0	0	0	0	0	0	0	0	0	0	0
chr16	68636189	68722616	CDH3	0	0	0	0	0	0	0	0	0	0	0	0
chr16	68737292	68835541	CDH1	0	0	0	0	0	0	0	0	0	0	0	0
chr16	69105653	69118719	HAS3	0	0	0	0	0	0	0	0	0	0	0	0
chr16	69320140	69339667	COG8	0	0	0	0	0	0	0	0	0	0	0	0
chr16	69706996	69726668	NQO1	0	0	0	0	0	0	0	0	0	0	0	0
chr16	69933081	69933180	MIR140	0	0	0	0	0	0	0	0	0	0	0	0
chr16	70375977	70439237	ST3GAL2	0	0	0	0	0	0	0	0	0	0	0	0
chr16	70480568	70523560	COG4	0	0	0	0	0	0	0	0	0	0	0	0
chr16	71565660	71577092	TAT	0	0	0	0	0	0	0	0	0	0	0	0
chr16	71637835	71724701	PHLPP2	0	0	0	0	0	0	0	0	0	0	0	0
chr16	72008588	72027664	DHODH	0	0	0	0	0	0	0	0	0	0	0	0
chr16	72054505	72061055	HP	0	0	0	0	0	0	0	0	0	0	0	0
chr16	72782885	73891871	ZFHX3	0	0	0	0	0	0	0	0	0	0	0	0
chr16	74296814	74306288	PSMD7	0	0	0	0	0	0	0	0	0	0	0	0
chr16	74712955	74774831	FA2H	0	0	0	0	0	0	0	0	0	0	0	0
chr16	75472052	75495445	CHST6	0	0	0	0	0	0	0	0	0	0	0	0
chr16	76277278	76560757	CNTNAP4	0	0	0	0	0	0	0	0	0	0	0	0
chr16	77247813	77435034	ADAMTS18	0	0	0	0	0	0	0	0	0	0	0	0
chr16	78099430	79212667	WWOX	0	0	0	0	0	0	0	0	0	0	0	0
chr16	79585843	79600737	MAF	0	0	0	0	0	0	0	0	0	0	0	0
chr16	81081945	81096395	GCSH	0	0	0	0	0	0	0	0	0	0	0	0
chr16	81238689	81291142	BCO1	0	0	0	0	0	0	0	0	0	0	0	0
chr16	81314966	81380198	GAN	0	0	0	0	0	0	0	0	0	0	0	0
chr16	81739097	81962685	PLCG2	0	0	0	0	0	0	0	0	0	0	0	0
chr16	82626965	83800640	CDH13	0	0	0	0	0	0	0	0	0	0	0	0
chr16	83899115	83951445	MLYCD	0	0	0	0	0	0	0	0	0	0	0	0
chr16	84294846	84329844	WFDC1	0	0	0	0	0	0	0	0	0	0	0	0
chr16	85169525	85676204	GSE1	0	0	0	0	0	0	0	0	0	0	0	0
chr16	85798633	85807068	COX4I1	0	0	0	0	0	0	0	0	0	0	0	0
chr16	85899162	85922606	IRF8	0	0	0	0	0	0	0	0	0	0	0	0
chr16	86510527	86515422	FOXF1	0	0	0	0	0	0	0	0	0	0	0	0
chr16	86566829	86569728	FOXC2	0	0	0	0	0	0	0	0	0	0	0	0
chr16	87601835	87698156	JPH3	0	0	0	0	0	0	0	0	0	0	0	0
chr16	87830023	87869507	SLC7A5	0	0	0	0	0	0	0	0	0	0	0	0
chr16	87881546	87936580	CA5A	0	0	0	0	0	0	0	0	0	0	0	0
chr16	88643289	88651054	CYBA	0	0	0	0	0	0	0	0	0	0	0	0
chr16	88803789	88809258	CDT1	0	0	0	0	0	0	0	0	0	0	0	0
chr16	88809339	88811937	APRT	0	0	0	0	0	0	0	0	0	0	0	0
chr16	88813734	88856970	GALNS	0	0	0	0	0	0	0	0	0	0	0	0
chr16	88874858	88977207	CBFA2T3	0	0	0	0	0	0	0	0	0	0	0	0
chr16	89088375	89164121	ACSF3	0	0	0	0	0	0	0	0	0	0	0	0
chr16	89171748	89195492	CDH15	0	0	0	0	0	0	0	0	0	0	0	0
chr16	89490719	89557766	SPG7	0	0	0	0	0	0	0	0	0	0	0	0
chr16	89644435	89657721	CHMP1A	0	0	0	0	0	0	0	0	0	0	0	0
chr16	89737549	89816657	FANCA	0	0	0	0	0	0	0	0	0	0	0	0
chr16	89912119	89920977	MC1R	0	0	0	0	0	0	0	0	0	0	0	0
chr16	89921392	89938761	TUBB3	0	0	0	0	0	0	0	0	0	0	0	0
chr17	508668	721717	VPS53	0	0	0	0	0	0	0	0	0	0	0	0
chr17	1003518	1229738	ABR	0	0	0	0	0	0	0	0	0	0	0	0
chr17	1270559	1271460	BHLHA9	0	0	0	0	0	0	0	0	0	0	0	0
chr17	1344275	1400222	YWHAE	0	0	0	0	0	0	0	0	0	0	0	0
chr17	1420689	1463162	CRK	0	0	0	0	0	0	0	0	0	0	0	0
chr17	1517718	1562792	PITPNA	0	0	0	0	0	0	0	0	0	0	0	0
chr17	1650629	1684867	PRPF8	0	0	0	0	0	0	0	0	0	0	0	0
chr17	1716523	1738599	WDR81	0	0	0	0	0	0	0	0	0	0	0	0
[truncated: 3,029 more rows]
