# Supplementary material for: StratoMod: predicting sequencing and variant calling errors with interpretable machine learning
Source: Commun Biol. 2024 Oct 13;7:1316. doi: 10.1038/s42003-024-06981-1 (PMC11471861; doi:10.1038/s42003-024-06981-1)
Supplement: Supplementary file 6 — Supplementary Data 3 [file 42003_2024_6981_MOESM6_ESM.gz]

Archive with 1 entries (1 files):
- all_vars_INDEL.tsv
