# Supplementary material for: StratoMod: predicting sequencing and variant calling errors with interpretable machine learning
Source: Commun Biol. 2024 Oct 13;7:1316. doi: 10.1038/s42003-024-06981-1 (PMC11471861; doi:10.1038/s42003-024-06981-1)
Supplement: Supplementary file 6 — Supplementary Data 3 [file 42003_2024_6981_MOESM6_ESM.gz › all_vars_INDEL.tsv]

chrom	start	end	prob_bwa	prob_vg	hard
1	1030141	1030142	0.9365948673276088	0.936171783864595	FALSE
1	1030630	1030633	0.8335303029732847	0.8819510823932968	TRUE
1	1030766	1030769	0.9546050887730092	0.9550091107311052	FALSE
1	1041775	1041823	0.7787911069982479	0.7878865520300259	FALSE
1	1634404	1634405	0.9315527949572292	0.9700170339035816	TRUE
1	1635540	1635554	0.98085978869749	0.9882002420108528	TRUE
1	1635558	1635560	0.9509201657952324	0.9790888818970158	TRUE
1	1693159	1693160	0.1668153483639772	0.3232142280760373	TRUE
1	1693190	1693205	0.5647069955947329	0.7654215901572439	TRUE
1	1712985	1712993	0.9395166017128366	0.9701887377094756	TRUE
1	1713155	1713165	0.932959569667192	0.968756420509317	TRUE
1	1722564	1722565	0.5809487954802125	0.7828097927833243	TRUE
1	1722939	1722943	0.8708097542768025	0.9326675730769676	TRUE
1	1723487	1723503	0.6512730867016754	0.8013973259644921	TRUE
1	1746174	1746179	0.8343115171312171	0.925732543847408	TRUE
1	2483868	2483890	0.48606677996366593	0.4921632316950137	FALSE
1	2980992	2981023	0.8980582068940239	0.8925468784356052	FALSE
1	3111465	3111466	0.8162806246573	0.8500229220101324	FALSE
1	3726900	3726901	0.7183642715873291	0.7168063944716255	FALSE
1	4214090	4214103	0.7163214363286922	0.6923638947933406	FALSE
1	4327036	4327037	0.04716939945132221	0.08385805888726743	TRUE
1	4373114	4373119	0.9180918920298342	0.9112867214722152	FALSE
1	4515097	4515141	0.4494748559744897	0.5629911690990982	TRUE
1	6025839	6025857	0.481588001449776	0.5536215095215593	TRUE
1	6155071	6155112	0.698011636722542	0.7079201338186709	FALSE
1	7310631	7310647	0.8883721210273036	0.8551272303076266	FALSE
1	7310677	7310678	0.8924209469848617	0.8621322234253868	FALSE
1	7322942	7322943	0.9956501895241016	0.995721437094998	TRUE
1	7906448	7906449	0.808545692672251	0.7608608611006763	FALSE
1	9470165	9470166	0.3732353486830238	0.33095073162886196	FALSE
1	9623558	9623559	0.9899486343212704	0.9896362249857716	TRUE
1	12062426	12062427	0.8339397366469015	0.8159723701442969	FALSE
1	12062769	12062774	0.6563251640272826	0.7170200329006324	TRUE
1	12543548	12543549	0.8032571151432345	0.7916906496899244	FALSE
1	12658107	12658108	0.8688996364487884	0.8342683952899292	FALSE
1	12658138	12658139	0.8688996364487884	0.8342683952899292	FALSE
1	12801696	12801702	0.8393240247635327	0.8326087398457703	FALSE
1	13522112	13522145	0.5128273286528559	0.612657360320228	TRUE
1	13837695	13837696	0.9453062429977684	0.9449622509782593	TRUE
1	14805761	14805777	0.9806773097794266	0.9786060765665298	TRUE
1	14883353	14883354	0.7959608698878796	0.7445768164414069	FALSE
1	16060160	16060182	0.9734029176136884	0.979812919081318	TRUE
1	16060509	16060510	0.9937061546906278	0.995200145162053	TRUE
1	16089851	16089852	0.901512493304224	0.8872507905225633	FALSE
1	16192780	16192781	0.9835913376146048	0.9852674662899866	TRUE
1	17147049	17147051	0.952939326436826	0.9561060011755248	TRUE
1	18097627	18097646	0.8638155598226068	0.8517088522540291	FALSE
1	18107704	18107706	0.9447264722451456	0.94841586822383	FALSE
1	18359335	18359336	0.6458276160528551	0.6859706348124675	TRUE
1	18478563	18478568	0.8210554224255744	0.8027628147022816	FALSE
1	18478621	18478638	0.7189489119584005	0.694027830493862	FALSE
1	18988720	18988721	0.6588121430261616	0.6208312997749034	FALSE
1	18988755	18988760	0.9328693525075136	0.9163387547394716	FALSE
1	19030928	19030929	0.9033396909826844	0.8912130279869586	TRUE
1	19287305	19287306	0.9941476347768934	0.9949359128808216	TRUE
1	20273792	20273797	0.9078919578320616	0.8978009306249438	FALSE
1	20816321	20816367	0.19914255534773095	0.2831466158291577	TRUE
1	21054330	21054331	0.9364833731879948	0.9604980322143613	TRUE
1	21409316	21409317	0.9512466591454604	0.9577562016369424	TRUE
1	21427349	21427353	0.9592967868529269	0.9801854866414196	TRUE
1	21480414	21480415	0.8833394841726426	0.9483566683133998	TRUE
1	21604842	21604843	0.6431301502297606	0.6351143027058281	FALSE
1	21981269	21981270	0.926117767675114	0.9556452994360704	TRUE
1	22014081	22014088	0.5981432915919239	0.7930164574870258	TRUE
1	22370144	22370145	0.843262274478977	0.8195503957349216	FALSE
1	24113334	24113336	0.8992373284069498	0.8805104782737128	FALSE
1	24219141	24219142	0.47007254552664146	0.41282954110467135	FALSE
1	24266065	24266066	0.8054707864050386	0.7696966207393516	FALSE
1	24314635	24314640	0.97323618138363	0.969003601675598	FALSE
1	24314654	24314655	0.9579277877102508	0.9506280702214304	FALSE
1	24314662	24314663	0.9579277877102508	0.9506280702214304	FALSE
1	25324867	25324869	0.8807922675160557	0.9409417202023794	TRUE
1	25336373	25336375	0.9534333216409884	0.9819790781816504	TRUE
1	25366049	25366050	0.8690622476960452	0.9321852516142652	TRUE
1	27917063	27917069	0.27331607899820803	0.2537604359836936	FALSE
1	28897594	28897610	0.3541484137811983	0.3227585811556291	FALSE
1	30524516	30524522	0.741727598718463	0.6980518152830801	TRUE
1	33308010	33308028	0.4658154189977895	0.468967550868055	FALSE
1	35155589	35155591	0.991950937153073	0.9911511873223876	TRUE
1	36544971	36544972	0.9322294770903056	0.9323964191140894	FALSE
1	36545002	36545003	0.9322294770903056	0.9323964191140894	FALSE
1	36546813	36546823	0.8539152672412647	0.8187222763420359	FALSE
1	38729591	38729592	0.9456877229739354	0.9550261745383402	FALSE
1	38729650	38729651	0.7955570217870608	0.7483288968118964	FALSE
1	39045622	39045623	0.9883404240788488	0.9895365988834744	FALSE
1	39045715	39045716	0.9806189642835552	0.982593344698583	FALSE
1	39503507	39503509	0.991950937153073	0.9911511873223876	TRUE
1	39511449	39511450	0.5483405089781728	0.7788535826298496	TRUE
1	39518967	39518968	0.8737863465059927	0.9459606156921144	TRUE
1	39763385	39763386	0.688504185549368	0.7839317152782367	TRUE
1	39763533	39763534	0.990795551753313	0.9940235062262768	TRUE
1	40201063	40201067	0.9955246404515676	0.9960500397465674	FALSE
1	40944888	40944889	0.4627360704349417	0.4162684819533302	FALSE
1	42110183	42110184	0.672744823563484	0.6570815912027529	FALSE
1	42385826	42385853	0.6531011177760713	0.592215274268474	FALSE
1	42546398	42546417	0.9717223641211074	0.9654481647790596	TRUE
1	42709115	42709144	0.8038908965252924	0.7508892356160202	TRUE
1	42709172	42709176	0.8619097582777695	0.8462682069316415	TRUE
1	42778973	42778978	0.9032007277116014	0.9046140935932008	FALSE
1	45044745	45044746	0.38113949052424245	0.3138204369422816	TRUE
1	45044805	45044822	0.9072219257503492	0.8869894041241153	FALSE
1	46563944	46563945	0.9271158849472544	0.936632737271633	TRUE
1	46894672	46894673	0.9833963847500976	0.9893745630583628	TRUE
1	47110124	47110125	0.9474487915629186	0.9753110762124654	TRUE
1	47340034	47340045	0.6011380733547862	0.5755196250877129	FALSE
1	47621083	47621084	0.9928492813941644	0.9935826328772204	FALSE
1	47708463	47708492	0.26445507166642446	0.34533606461671773	TRUE
1	47909766	47909767	0.9627122490603132	0.9632692498023668	FALSE
1	48483316	48483340	0.6429994256403643	0.6334117160480457	FALSE
1	48483492	48483495	0.5985286954951884	0.6787687366770555	TRUE
1	48483590	48483593	0.60763877313832515	0.6869901901756988	TRUE
1	49144525	49144526	0.9858320885475036	0.984750849111106	FALSE
1	49266607	49266608	0.9928492813941644	0.9935826328772204	FALSE
1	49950019	49950022	0.9422757227224094	0.9372601380989832	FALSE
1	52783837	52783838	0.9237174531521014	0.9272394085673216	FALSE
1	52783897	52783898	0.7904179061403478	0.8058798965525984	FALSE
1	52783913	52783914	0.9553868710558896	0.9552667557770926	FALSE
1	52783984	52783985	0.9916088105138736	0.9912825164327036	FALSE
1	52797467	52797468	0.26107642404066583	0.26124044050402295	FALSE
1	53136536	53136539	0.9536430099440418	0.9454740794144514	FALSE
1	53458072	53458073	0.9609781876929951	0.9572700993742234	FALSE
1	55115494	55115495	0.9769581202182358	0.9760749160217564	TRUE
1	55667571	55667602	0.7488685723831733	0.7247643701503413	FALSE
1	56414563	56414566	0.993526550389706	0.9931753733421972	FALSE
1	56757686	56757687	0.6466558539914024	0.6040740447993385	FALSE
1	57553381	57553382	0.9093928692397704	0.8912304012166453	FALSE
1	57553383	57553384	0.6452411948812453	0.6061066636714537	FALSE
1	57553397	57553398	0.9093928692397704	0.8912304012166453	FALSE
1	57553405	57553406	0.3024942318787289	0.2882634663668016	FALSE
1	57553441	57553442	0.9093928692397704	0.8912304012166453	FALSE
1	57704876	57704877	0.8324377280951922	0.8340426118709362	FALSE
1	58128455	58128456	0.8618032924428919	0.9583990940904236	TRUE
1	58254857	58254866	0.9833950727952504	0.9884328095250332	TRUE
1	58518263	58518264	0.8484840211694954	0.8253916483260227	FALSE
1	60788949	60788950	0.9928492813941644	0.9935826328772204	FALSE
1	60895570	60895571	0.9874980884690578	0.9887638004560032	FALSE
1	61025526	61025527	0.8680070784025168	0.8331853259676966	FALSE
1	61030095	61030137	0.9396905242955218	0.9369892875201036	TRUE
1	61796657	61796690	0.7514311088051125	0.7045849364571671	FALSE
1	64194160	64194178	0.993989819665912	0.9938551234774076	FALSE
1	64897500	64897502	0.24356093876639395	0.18896407774390983	FALSE
1	65671504	65671506	0.987478881060968	0.992569080745352	TRUE
1	66735825	66735833	0.9761381799751708	0.9751797810390268	TRUE
1	67082724	67082725	0.9052383634013218	0.9672180588302232	TRUE
1	67228095	67228110	0.8044292353729191	0.7675893337030147	FALSE
1	67631538	67631552	0.902400647659422	0.8844857142241557	FALSE
1	69526625	69526640	0.8015435177794387	0.7575263398368601	TRUE
1	69717820	69717845	0.772804199414424	0.7499429074500835	TRUE
1	69781919	69781920	0.48979703176943706	0.440823757212359	FALSE
1	71125311	71125312	0.9973552870465427	0.9975749534818846	TRUE
1	71942995	71943004	0.9480031290023202	0.9410839747457732	FALSE
1	71943015	71943038	0.9140087727301588	0.90311438982325	FALSE
1	72585137	72585138	0.5256982161605327	0.506977620628647	FALSE
1	72795472	72795473	0.8982580183334845	0.8729847375662081	FALSE
1	73906368	73906393	0.6706139752514736	0.6115924978847872	FALSE
1	74451682	74451683	0.6934258444237943	0.5710583693863708	FALSE
1	74989508	74989509	0.4350269570921588	0.7649320132680917	TRUE
1	75659454	75659455	0.5566157831639618	0.5134859251091122	FALSE
1	75659489	75659518	0.4337960847299758	0.3957269174802022	FALSE
1	77887981	77888005	0.8389579870585716	0.8022962033204928	FALSE
1	78415643	78415674	0.7434321587437508	0.8139694987020943	TRUE
1	78849217	78849219	0.7853700796561144	0.9187823007881448	TRUE
1	79571425	79571426	0.7281338831376957	0.7958723917331743	TRUE
1	80330548	80330551	0.9677758706871638	0.9693170716307424	FALSE
1	80330623	80330657	0.58871439593142	0.6997992660711432	TRUE
1	80330685	80330688	0.877314787006837	0.9174854423350414	TRUE
1	80408450	80408455	0.982703021511684	0.990643805289324	TRUE
1	80950154	80950177	0.9095403744434424	0.9742141762632904	TRUE
1	80950317	80950318	0.9625569866390038	0.9896967487926878	TRUE
1	82151454	82151455	0.8955782929785031	0.8707789951719095	FALSE
1	82151514	82151515	0.5108211254852295	0.47294543114724663	FALSE
1	83340364	83340370	0.7509346680234569	0.9325977511331452	TRUE
1	84987494	84987495	0.6315196256882459	0.6291066454376304	FALSE
1	84987559	84987584	0.785458770629603	0.7805403147354009	FALSE
1	85646014	85646025	0.989085827875881	0.9949705173938372	TRUE
1	85646031	85646032	0.9725917867908296	0.9913009487535098	TRUE
1	89408683	89408702	0.842744661314367	0.8682021408172655	TRUE
1	90069285	90069286	0.8661248718579438	0.8419982476690479	FALSE
1	91168693	91168734	0.7169701964666889	0.7293257923807456	FALSE
1	91169448	91169483	0.7169701964666889	0.7293257923807456	FALSE
1	91277565	91277586	0.8091562387037554	0.8055596796852735	FALSE
1	91277587	91277588	0.5639262031199924	0.5541437160732929	FALSE
1	91277603	91277604	0.8491611938399123	0.8439401840006753	FALSE
1	91301942	91301943	0.9042574812820748	0.9721521225852424	TRUE
1	92561547	92561552	0.9202406710665898	0.8989841090657784	FALSE
1	93791268	93791269	0.8841498880665587	0.9657468354252294	TRUE
1	95830532	95830533	0.6706974949361472	0.6082326402444003	FALSE
1	96080137	96080138	0.4936839650219143	0.4474963304140951	FALSE
1	97814917	97814918	0.8723624510828122	0.8466326386127211	TRUE
1	97814929	97814930	0.9585675165195404	0.9557372609084666	FALSE
1	98536610	98536611	0.8232314634820667	0.8087832253477298	FALSE
1	99082776	99082781	0.9569025301071604	0.957632806458088	FALSE
1	99087994	99087995	0.8163401994556672	0.7830011623720109	FALSE
1	99736631	99736633	0.9765283390887808	0.985859019774475	TRUE
1	99856297	99856318	0.7641857539484722	0.7389260361308291	FALSE
1	99856341	99856378	0.6000919493429848	0.5783837822456651	FALSE
1	100191742	100191775	0.920579431012778	0.911590101675142	FALSE
1	100238319	100238320	0.988840218822129	0.9899856384149698	FALSE
1	100326506	100326507	0.5413197906081119	0.5388221399511492	FALSE
1	100527088	100527089	0.7920579115184165	0.7553957605478558	FALSE
1	100567993	100568018	0.8586938198997791	0.8362395408183052	FALSE
1	100568074	100568075	0.5182860834510413	0.5196872009754936	TRUE
1	102425850	102425851	0.804249541428722	0.8842466413078773	TRUE
1	103168269	103168270	0.95827774206155	0.9502131160774366	FALSE
1	103350506	103350507	0.2202655077750018	0.2263682825174035	FALSE
1	103350839	103350840	0.8087419538405264	0.8001913560783335	FALSE
1	103350923	103350926	0.5982229979441968	0.6793728000603971	TRUE
1	103351056	103351059	0.857545070953874	0.8528521074369141	FALSE
1	104540940	104540941	0.9413400673699855	0.932161790847286	FALSE
1	104773953	104773955	0.804322382824771	0.9292154872607384	TRUE
1	105075304	105075313	0.8336788858510754	0.8230147274471594	FALSE
1	108042315	108042316	0.9779972671211824	0.9769758177646036	TRUE
1	108091042	108091043	0.9841072368779508	0.985731431430176	FALSE
1	108091061	108091068	0.9914957186690035	0.9910595620638384	FALSE
1	108339283	108339284	0.9931029108807418	0.9930060455465703	TRUE
1	108339821	108339822	0.995870816652688	0.9963371849636596	FALSE
1	108873415	108873416	0.9345271854399146	0.9188631407172668	FALSE
1	109671972	109671974	0.9939815976227128	0.9938250851503284	TRUE
1	111502083	111502086	0.9457453990131364	0.9480641984209536	FALSE
1	111502104	111502109	0.941105325731192	0.9436106139822248	FALSE
1	111502123	111502124	0.909134565258476	0.9115554146176716	FALSE
1	111502239	111502240	0.924498149012853	0.9265427522488504	FALSE
1	112104732	112104740	0.8567366315724897	0.8589768553932621	FALSE
1	112225222	112225224	0.9542397559948428	0.9873922810743492	TRUE
1	112706453	112706496	0.756676629606995	0.719826517022302	FALSE
1	114149219	114149220	0.880232764222327	0.9036163526730628	FALSE
1	118241126	118241127	0.941153563858569	0.9512314149290382	TRUE
1	118401258	118401259	0.8707644185517244	0.8621948617929454	FALSE
1	119002044	119002057	0.946715070529782	0.9380106644712084	FALSE
1	120983381	120983382	0.30101083737529183	0.6997219799621708	TRUE
1	120984927	120984928	0.4578020851787492	0.8069221993389507	TRUE
1	120993201	120993202	0.7840300280135716	0.9523623222794494	TRUE
1	121015854	121015855	0.7524356571500452	0.9324550498310292	TRUE
1	121077455	121077462	0.4742116658580984	0.7783057753568883	TRUE
1	121124720	121124746	0.26144652996230633	0.6144228090841314	TRUE
1	121138620	121138621	0.8643866876554206	0.9656829941991416	TRUE
1	121172759	121172761	0.8076588430565628	0.9442474244986055	TRUE
1	121241257	121241258	0.6183501314786823	0.8819862840386918	TRUE
1	121299559	121299561	0.8604273736471645	0.9687570537951564	TRUE
1	121310787	121310788	0.7279628060833506	0.9403858311557738	TRUE
1	121331143	121331144	0.22715093156220648	0.564123857229665	TRUE
1	121354360	121354361	0.8972244116826811	0.9670771455241468	TRUE
1	121365091	121365092	0.4483713252160222	0.8009380818511768	TRUE
1	121365454	121365456	0.8604273736471645	0.9687570537951564	TRUE
1	121370438	121370440	0.8695102533190027	0.9670138077102142	TRUE
1	121372834	121372835	0.7985907223669908	0.9492162481957804	TRUE
1	121396101	121396119	0.14744117942267854	0.3336170055081631	TRUE
1	121533506	121533507	0.858640739571198	0.9559906839827071	TRUE
1	125066149	125066154	0.991623491985086	0.9912791140626898	FALSE
1	145564757	145564758	0.94221300108814	0.9804797385601448	TRUE
1	145621907	145621908	0.8449859349534348	0.9425606650694792	TRUE
1	145766934	145766942	0.6680635974700989	0.7650843596310419	TRUE
1	145816724	145816731	0.9302912433543744	0.9608295088102312	TRUE
1	145860429	145860431	0.9936421956171368	0.9935876422873008	TRUE
1	146022533	146022534	0.9080263441722918	0.8874766511002522	FALSE
1	147839143	147839175	0.6239048304907278	0.6152048907767438	FALSE
1	147839326	147839327	0.513329799266544	0.4973367968395754	FALSE
1	147839386	147839387	0.513329799266544	0.4973367968395754	FALSE
1	150042103	150042104	0.7865662533842481	0.764819457032969	FALSE
1	150246666	150246667	0.9858097984185668	0.9866395457118292	TRUE
1	150246700	150246703	0.9958831358308252	0.9963666020076594	FALSE
1	150249550	150249551	0.8909170998282016	0.8865051497826613	FALSE
1	150486899	150486901	0.9718899049334732	0.9726825233343248	FALSE
1	152082755	152082756	0.7507602870697402	0.7652466594514526	FALSE
1	152270379	152270380	0.9835280588880432	0.990809355671153	TRUE
1	152270561	152270562	0.971731073405798	0.9839646079465384	TRUE
1	152291754	152291756	0.9698344064171698	0.983149230865808	TRUE
1	152616359	152616360	0.9495910967640704	0.9622970319890828	TRUE
1	152616365	152616366	0.9960579969063869	0.9968517333531786	TRUE
1	152616987	152616988	0.8883481607768134	0.9358101390946596	TRUE
1	153350561	153350562	0.993906643541842	0.9945321530389832	TRUE
1	153350627	153350628	0.8797983864315612	0.8565896168608356	FALSE
1	153520214	153520219	0.8035516758964275	0.7734975729740011	FALSE
1	154203201	154203202	0.9312276349707592	0.91970983041789	FALSE
1	154447441	154447442	0.9840133025538146	0.983479324186618	TRUE
1	155411581	155411582	0.8997528404166946	0.8972992268004331	FALSE
1	157309259	157309260	0.8821973435312424	0.8730466203208204	FALSE
1	157671267	157671274	0.9734299277360454	0.9706613586988708	FALSE
1	161064772	161064779	0.9621265271591868	0.9556136011639446	TRUE
1	161097687	161097688	0.9309184362442297	0.913205769653352	FALSE
1	161281758	161281796	0.2827115618449655	0.40169600907070385	TRUE
1	161417038	161417053	0.9692073052278596	0.9654930351593402	FALSE
1	161417074	161417082	0.9173270637409738	0.8911210655863483	FALSE
1	161570202	161570203	0.9149150467251848	0.9495772244765748	TRUE
1	161571243	161571244	0.863754759236253	0.9530397158892616	TRUE
1	161571655	161571657	0.9259690564601654	0.9775680127597368	TRUE
1	161615004	161615005	0.7128249836367689	0.8730273531837188	TRUE
1	161625031	161625032	0.9809904524992684	0.9898928328984822	TRUE
1	161625054	161625060	0.9237132990985732	0.9717833413882352	TRUE
1	161652044	161652051	0.9480788272456692	0.965796828394458	TRUE
1	161654427	161654428	0.9354789961154552	0.963753534653352	TRUE
1	161660898	161660899	0.911110635874886	0.9620760187487988	TRUE
1	161661154	161661155	0.19358059978934403	0.28276271259906244	TRUE
1	161661168	161661189	0.25554623611415556	0.4366421520071103	TRUE
1	161666053	161666054	0.8638439976545921	0.932897919532453	TRUE
1	161971826	161971844	0.5533378083489844	0.5565686406894675	FALSE
1	165820451	165820452	0.6066752748589384	0.583609244534608	FALSE
1	166109813	166109814	0.9214286666996662	0.9012273032055516	FALSE
1	166240350	166240351	0.9306209535054926	0.97790772311419	TRUE
1	166245265	166245267	0.8871780385161049	0.9617055534029288	TRUE
1	166750548	166750550	0.9511154993616407	0.954399025251606	TRUE
1	168207790	168207791	0.25453398106959874	0.2934189831473404	FALSE
1	168456984	168456985	0.8775541823326215	0.8479202514361439	FALSE
1	168457058	168457067	0.9377963929664752	0.92035419590165235	FALSE
1	168457936	168457937	0.9841072368779508	0.985731431430176	FALSE
1	172747612	172747613	0.9771207397911672	0.9731189797697148	FALSE
1	172747625	172747626	0.8495763477085282	0.8256529376875824	FALSE
1	172985290	172985291	0.8618032924428919	0.9583990940904236	TRUE
1	174195573	174195574	0.6425172960844766	0.5757912482244105	TRUE
1	174833465	174833466	0.949838426555602	0.9565274031966352	TRUE
1	175695984	175695985	0.9488001328384292	0.941295565450136	FALSE
1	176281929	176281930	0.16888791583951113	0.22788679525661296	TRUE
1	176304980	176304981	0.821180017027558	0.7704397557749313	FALSE
1	176623757	176623758	0.34322390467078817	0.3029203690131394	FALSE
1	178695530	178695560	0.21384710367313717	0.26902318381534535	TRUE
1	178695798	178695799	0.7561839708514363	0.7361957839461261	FALSE
1	178695978	178695980	0.8438348744339124	0.8317283903710702	FALSE
1	178696100	178696104	0.5419379703051326	0.6153478207097318	TRUE
1	178696130	178696132	0.8438348744339124	0.8317283903710702	FALSE
1	178696176	178696181	0.8320270058195588	0.8192012628952706	FALSE
1	178696296	178696301	0.8320270058195588	0.8192012628952706	FALSE
1	178696323	178696327	0.8324634662779463	0.8196638264580526	FALSE
1	178696341	178696342	0.7561839708514363	0.7361957839461261	FALSE
1	179419643	179419650	0.472955428727051	0.42889522807205355	FALSE
1	182316512	182316524	0.5936241784200709	0.655143449552875	TRUE
1	182355247	182355248	0.7106674868555967	0.6578861373368824	FALSE
1	182930652	182930655	0.9861684698441922	0.9847944556819144	FALSE
1	183077775	183077776	0.8770005175458498	0.9009441594839922	TRUE
1	183599422	183599423	0.8766384304771107	0.8438441774586266	FALSE
1	183870440	183870461	0.7316505316094805	0.7419619133586824	TRUE
1	184354399	184354400	0.906647750373857	0.8835448518903909	FALSE
1	185687551	185687552	0.3455483848163747	0.34863237434064126	FALSE
1	186597451	186597452	0.9855146791201091	0.9842266867314656	FALSE
1	188180710	188180753	0.959887664265193	0.9612586127030298	FALSE
1	188697271	188697286	0.9174552955436102	0.9105901151051102	FALSE
1	188697395	188697396	0.9467611840732116	0.9419221198025344	FALSE
1	189470533	189470534	0.9154846822361962	0.975889143623942	TRUE
1	189748758	189748761	0.9607779933543938	0.954054397199977	FALSE
1	190706623	190706624	0.8585383209478376	0.8167692572666243	FALSE
1	191120021	191120046	0.9086227415681164	0.8957369302788841	FALSE
1	191649089	191649090	0.5177192210615528	0.5162940650491592	FALSE
1	192003041	192003042	0.6991899750222802	0.6795202947426855	FALSE
1	192003095	192003096	0.6029753714986165	0.6717938681451185	TRUE
1	192048733	192048749	0.8476905645602041	0.8371400452199448	FALSE
1	192320525	192320526	0.8574990659099404	0.8506800039881568	FALSE
1	193441185	193441186	0.7091779003278937	0.7426023660678515	TRUE
1	194657740	194657741	0.7696283059311164	0.7435015024346399	TRUE
1	195220755	195220756	0.9322154737707454	0.9169107955483912	TRUE
1	196284247	196284248	0.6964490715152168	0.681074537382191	TRUE
1	196885463	196885464	0.1876697713722327	0.20618444080380985	TRUE
1	196885497	196885498	0.3441963113265725	0.3606734381667938	TRUE
1	196944882	196944884	0.967026350800496	0.9848374556895644	TRUE
1	198252527	198252528	0.926942981091722	0.9201717755982408	FALSE
1	198414253	198414254	0.9534598573693012	0.9429544403181604	FALSE
1	199555776	199555778	0.986903802625068	0.992592900919552	TRUE
1	200284772	200284781	0.5224679282387262	0.5837585528055849	TRUE
1	200284906	200284907	0.4761656507689316	0.45897327859359865	FALSE
1	201202714	201202719	0.9910723425781324	0.9898392744745936	TRUE
1	201756808	201756809	0.5949218460956522	0.5610657642030524	FALSE
1	201901627	201901632	0.8797205884941758	0.8599424670433659	FALSE
1	201924322	201924324	0.9960295875848192	0.996030012880908	TRUE
1	202173200	202173210	0.9857675455430104	0.985084811586451	FALSE
1	203069755	203069756	0.9015615625682109	0.9001634250822246	TRUE
1	203754002	203754003	0.814590192297086	0.7766278511608158	FALSE
1	203769772	203769773	0.9379952944077502	0.9398635967961526	FALSE
1	204652262	204652263	0.6652924968768662	0.6586167173436301	FALSE
1	205400842	205400843	0.5089458213614779	0.7751186093725866	TRUE
1	205539974	205539975	0.5407744717838008	0.5223826611075592	FALSE
1	205680030	205680031	0.988840218822129	0.9899856384149698	FALSE
1	205896674	205896675	0.5716134646500409	0.562204259377776	FALSE
1	206191297	206191298	0.8126136232962577	0.9338704360652142	TRUE
1	206220944	206220945	0.6742191346886541	0.8658733997503818	TRUE
1	206235244	206235266	0.6254312976916628	0.852152584930517	TRUE
1	206279580	206279581	0.3835082256052813	0.6919925372599753	TRUE
1	206297481	206297482	0.5150220384010117	0.8089151934121714	TRUE
1	206372955	206372965	0.10620946662921076	0.23779137773260517	TRUE
1	207118160	207118169	0.8939578619113377	0.8673255145948191	FALSE
1	207221075	207221076	0.21827550688822783	0.2763665357705358	TRUE
1	207510723	207510724	0.6722354162163262	0.7572078560019848	TRUE
1	207533282	207533284	0.9073909718313684	0.9545418797812352	TRUE
1	207818271	207818277	0.5178025386790407	0.45235381395089913	FALSE
1	208086987	208086998	0.9814597795975446	0.9796271620636182	FALSE
1	208432361	208432363	0.9961892172889476	0.9963065475373906	FALSE
1	208688774	208688805	0.9620210875729116	0.960157017122442	FALSE
1	209131137	209131140	0.9495555231813656	0.9586966188913234	TRUE
1	211214760	211214761	0.9923809938423264	0.992016431792367	TRUE
1	212910258	212910259	0.5200345277720322	0.6954385109860182	TRUE
1	212914428	212914460	0.5473884429293024	0.6893755185425499	TRUE
1	214616834	214616855	0.8388314617308271	0.7987450154087469	FALSE
1	214679790	214679800	0.8637976879160735	0.8414027826595987	FALSE
1	215209971	215209995	0.7545038276319106	0.722668273451785	FALSE
1	217133632	217133633	0.5690589279139128	0.5479514060242445	FALSE
1	217215156	217215157	0.9284092301469034	0.9279637205536906	TRUE
1	217215159	217215160	0.8818778798652789	0.8799839638951827	TRUE
1	217306324	217306325	0.8862870612320533	0.8554577322682253	FALSE
1	217306352	217306360	0.8999031162111969	0.8740157302166631	FALSE
1	217306382	217306383	0.7767925758570143	0.7255743917389045	FALSE
1	217786749	217786750	0.9004259069867521	0.8856817440732174	FALSE
1	218145482	218145485	0.981734476586838	0.9793121086749002	TRUE
1	219600005	219600006	0.8023623125047628	0.912489964914177	TRUE
1	219866594	219866595	0.7892719470908632	0.9224863341082344	TRUE
1	219866726	219866727	0.8249577928679536	0.937538272043292	TRUE
1	219866949	219866950	0.9113790966682916	0.9746342933606637	TRUE
1	220586008	220586009	0.981745363513252	0.9804641691816596	FALSE
1	221182758	221182762	0.8490925224992389	0.8373783104553193	TRUE
1	222437690	222437691	0.8839261595514853	0.8571428244861351	FALSE
1	222486833	222486855	0.16041341586068228	0.32857177982286523	TRUE
1	222617966	222617967	0.21117513989469475	0.18604591394031028	FALSE
1	222936576	222936603	0.6519905161254423	0.6341201883675329	FALSE
1	222936834	222936835	0.24899803620153288	0.2564673698211113	FALSE
1	223024876	223024877	0.9874124924371418	0.9928359246180448	TRUE
1	223439628	223439641	0.8310870922346639	0.7905798596782698	FALSE
1	223439732	223439753	0.7715463831957582	0.7217411547449389	FALSE
1	223702030	223702031	0.7829264321744752	0.7404985971467711	FALSE
1	224011818	224011839	0.5714132128062384	0.7255870311649507	TRUE
1	224012522	224012523	0.28909043457004235	0.4423481155741588	TRUE
1	224012965	224012966	0.3921324381944732	0.5572011072753201	TRUE
1	224013882	224013893	0.6601375212788283	0.7937461952315548	TRUE
1	224014757	224014773	0.6250025385178398	0.7675601956505348	TRUE
1	224014802	224014818	0.6250025385178398	0.7675601956505348	TRUE
1	224015008	224015024	0.6250025385178398	0.7675601956505348	TRUE
1	224015455	224015456	0.0502053044978602	0.14281575801830507	TRUE
1	224074507	224074508	0.8652484271349702	0.870463357873934	FALSE
1	224101130	224101168	0.2346777737378906	0.3370766458724093	TRUE
1	224513362	224513363	0.9867448326307172	0.9875249438993584	TRUE
1	225105975	225105976	0.9908228048675404	0.9963492399481348	TRUE
1	225105977	225105978	0.9841661115922778	0.993603695388765	TRUE
1	226596262	226596263	0.9883404240788488	0.9895365988834744	FALSE
1	227507481	227507482	0.9546249412792952	0.9775603513882216	TRUE
1	228438280	228438281	0.06738510193063364	0.06754977646516173	FALSE
1	228451339	228451340	0.9928492813941644	0.9935826328772204	FALSE
1	228451377	228451378	0.9455601051306902	0.940753565742811	FALSE
1	229425806	229425830	0.5652930435921083	0.5478982541423372	FALSE
1	230751670	230751673	0.9288777782831754	0.9156935774458352	TRUE
1	233392608	233392609	0.9602887860160368	0.952385083940006	FALSE
1	234108291	234108292	0.8047370235984389	0.7919614479554086	FALSE
1	235296841	235296842	0.4183745396470663	0.40868802743247806	FALSE
1	236405772	236405790	0.8990106584839296	0.8711804075457349	TRUE
1	236405914	236405925	0.8203252967397984	0.7815399439843013	TRUE
1	236447165	236447174	0.9297816889276974	0.9141549771514464	FALSE
1	236447222	236447224	0.9536271332735548	0.9430017618781144	FALSE
1	236538085	236538086	0.9762761873981782	0.9734771406866314	TRUE
1	236654852	236654901	0.5358291496125999	0.516623695661798	FALSE
1	236737296	236737297	0.8103105186801781	0.839482911111688	FALSE
1	237023508	237023510	0.9542397559948428	0.9873922810743492	TRUE
1	237284504	237284505	0.47822508947332915	0.4678973702826495	FALSE
1	237565156	237565165	0.8885415577878383	0.8603868786642904	FALSE
1	238244681	238244682	0.927086620580118	0.9078089772748672	FALSE
1	238541673	238541674	0.9351659723064673	0.9512948722606662	TRUE
1	239959432	239959434	0.8966381651050763	0.8702882704623904	FALSE
1	239974935	239974940	0.9758190066258275	0.9740169738973514	FALSE
1	240080422	240080424	0.9653298970658556	0.9660760581645238	TRUE
1	240795207	240795208	0.9845359362669176	0.9861486988859872	FALSE
1	241327079	241327084	0.9554535005148967	0.9491399156425518	FALSE
1	242047358	242047359	0.8507327918465848	0.9546594724505616	TRUE
1	242207865	242207866	0.8513891753810308	0.8388034647941849	FALSE
1	242259304	242259305	0.8572272729491434	0.9265541517415744	TRUE
1	242276409	242276410	0.8918661549652096	0.9433285590470448	TRUE
1	242387618	242387640	0.8880670929107475	0.9118511968646008	TRUE
1	242976056	242976058	0.9531987711827048	0.9777890175049642	TRUE
1	242976066	242976072	0.9466374804311044	0.9745739679269648	TRUE
1	243001606	243001607	0.4115071189645106	0.6317416443122725	TRUE
1	243039602	243039606	0.41602225004258286	0.5757389978679027	TRUE
1	243907200	243907201	0.9094605085858052	0.8839109192779323	FALSE
1	243907983	243907984	0.8501197072243677	0.8185710794958684	FALSE
1	243908060	243908061	0.44314472204225247	0.411984592758592	FALSE
1	244397820	244397851	0.9065958112870598	0.8775934543370042	TRUE
1	244952433	244952438	0.9435860393000712	0.932737388726949	FALSE
1	244952483	244952484	0.6990340138407355	0.6624983912507934	FALSE
1	246717704	246717706	0.9733630791568312	0.986905126269214	TRUE
1	247170321	247170326	0.995510690528385	0.9960377210015108	FALSE
1	247170414	247170415	0.9941494184257812	0.9947501376656273	FALSE
1	248103039	248103040	0.3931596226213916	0.3921459937529426	FALSE
1	248103109	248103110	0.3646587109926134	0.36367452613225	FALSE
1	248617066	248617069	0.994949544528787	0.9963224693745434	TRUE
1	248617257	248617258	0.9928255001924312	0.9946864755493676	TRUE
1	248617337	248617338	0.9851688984171242	0.9890509922122396	TRUE
1	248618054	248618057	0.9964325425959172	0.9967480543463524	TRUE
1	248619580	248619581	0.9941494184257812	0.9947501376656273	FALSE
1	248619608	248619613	0.995510690528385	0.9960377210015108	FALSE
1	248619814	248619815	0.9891564465423188	0.9902648081273484	FALSE
1	248623928	248623932	0.9960529896088244	0.9965165786856948	TRUE
1	248629416	248629421	0.9956776151417804	0.9961847710642776	FALSE
1	248630395	248630398	0.9958831358308252	0.9963666020076594	FALSE
1	248630427	248630430	0.9967254691978956	0.997116987145328	FALSE
1	248636725	248636730	0.936555734633526	0.9760770504052754	TRUE
1	248638948	248638949	0.9023714503077344	0.961729241378504	TRUE
1	248640992	248640997	0.8481362788107658	0.9292104418224896	TRUE
1	248641696	248641700	0.9291788893339428	0.9705825336780688	TRUE
1	248641755	248641758	0.8590036277892678	0.9347226619439076	TRUE
1	248641850	248641851	0.9187763824477192	0.9685081240413044	TRUE
1	248643755	248643756	0.9187763824477192	0.9685081240413044	TRUE
1	248645105	248645109	0.9841750255473438	0.9914738349851704	TRUE
1	248645128	248645138	0.988868569032135	0.9931417208917888	TRUE
1	248645636	248645637	0.7443564129059531	0.8146633282351377	TRUE
1	248645827	248645831	0.9863468859916812	0.9923413158118094	TRUE
1	248645903	248645906	0.9854293669870104	0.9921542598679745	TRUE
1	248645975	248645976	0.9748860527005552	0.986187468529075	TRUE
1	248646459	248646460	0.9748860527005552	0.986187468529075	TRUE
2	503060	503109	0.7200048838458896	0.714930188818996	FALSE
2	558534	558536	0.9365312588482076	0.9389471163481112	FALSE
2	956022	956025	0.9958831358308252	0.9963666020076594	FALSE
2	1316559	1316560	0.880232764222327	0.9036163526730628	FALSE
2	1711567	1711583	0.29161660365947334	0.39235675647994395	TRUE
2	1720611	1720612	0.665835214981633	0.6438653930685962	FALSE
2	2005499	2005500	0.3030172394113193	0.39040206388568366	TRUE
2	2580348	2580388	0.33912285832531475	0.3471225959472705	FALSE
2	2716662	2716686	0.4971251725956431	0.5723079268971993	TRUE
2	2856707	2856720	0.9644943802770468	0.9629347774241712	TRUE
2	2862451	2862452	0.3591956303813421	0.3832144946775124	FALSE
2	3191168	3191217	0.4485894081568134	0.5767755491049312	TRUE
2	3788800	3788801	0.9535815085612618	0.9551618117966292	FALSE
2	3795851	3795852	0.9154846822361962	0.975889143623942	TRUE
2	3955500	3955501	0.8423025235728024	0.8554734243870606	FALSE
2	4260628	4260629	0.847447592255481	0.8405205642862645	FALSE
2	6474208	6474209	0.9514815078353136	0.9562918702055616	FALSE
2	6813744	6813745	0.3461554001304044	0.3214218616016363	FALSE
2	6833242	6833261	0.8761199576591273	0.8555410542198567	FALSE
2	7875541	7875542	0.8110363011970817	0.8959650460692907	TRUE
2	7979619	7979668	0.2548805883114124	0.3517108723033341	TRUE
2	8515843	8515848	0.8134536723821122	0.7954991734900134	FALSE
2	10190726	10190727	0.6743816050627958	0.6886122171118432	FALSE
2	10216031	10216032	0.9685465605458604	0.972665602489889	FALSE
2	10291433	10291440	0.7404199197979539	0.8008258125539937	TRUE
2	10291469	10291476	0.9229551693801936	0.919508454113585	FALSE
2	10805993	10805994	0.8792306432300472	0.9054658679173488	TRUE
2	11672242	11672243	0.9960177048920152	0.9960070939222324	TRUE
2	12573268	12573269	0.972401846759982	0.9847647541254156	TRUE
2	13418037	13418040	0.9302713998630684	0.945405003626269	TRUE
2	14852497	14852498	0.8559594182069851	0.9564547055009474	TRUE
2	15034035	15034037	0.9199754536485768	0.913041951130252	FALSE
2	15034208	15034213	0.9133333967180314	0.9058832856616874	FALSE
2	15067382	15067388	0.28912542194419144	0.2394764685091201	FALSE
2	16228213	16228218	0.7753106590020573	0.7569543948479576	FALSE
2	16879005	16879007	0.9961955485058192	0.997237107047158	TRUE
2	17478161	17478162	0.8842141504012584	0.8766365334435222	FALSE
2	22259482	22259483	0.6295791575019251	0.6134821082099217	FALSE
2	22743905	22743930	0.6831474310369295	0.6241915145409367	FALSE
2	23379440	23379451	0.6156793740437743	0.6309671386030301	FALSE
2	24045618	24045619	0.9862517408671146	0.9857998377849831	TRUE
2	24045630	24045631	0.9364208706941676	0.934313762574462	FALSE
2	24523604	24523605	0.9666522294203472	0.9620149178483046	TRUE
2	25634690	25634693	0.9829347282096584	0.9897454227413972	TRUE
2	26319526	26319527	0.9462953726875504	0.9385996745560506	FALSE
2	26589041	26589066	0.8162281119682719	0.8106782742709064	FALSE
2	26928686	26928687	0.9947756352203446	0.995081237228712	TRUE
2	27193648	27193649	0.9449279168896234	0.9393246221588728	FALSE
2	28184262	28184263	0.8575413125861616	0.8451875059406952	FALSE
2	29677234	29677240	0.6722512458437688	0.6386929240061114	TRUE
2	30643110	30643111	0.6970468559420232	0.8587693521766184	TRUE
2	30643120	30643121	0.44190054733046913	0.6958094190155965	TRUE
2	31343313	31343314	0.7759094985071858	0.7747028702888291	FALSE
2	31343530	31343531	0.9219074121480608	0.9271612220698904	FALSE
2	34883889	34883916	0.7557452052657421	0.7302651145836372	FALSE
2	36056985	36056986	0.5269127253944168	0.5358539713523922	FALSE
2	36845884	36845915	0.9096870712293826	0.8979201071550142	FALSE
2	38722037	38722040	0.48942017878631067	0.4792513093672056	FALSE
2	40391189	40391190	0.9456877229739354	0.9550261745383402	FALSE
2	42076259	42076260	0.6241793026768033	0.58090267188145	FALSE
2	42991124	42991125	0.8618032924428919	0.9583990940904236	TRUE
2	43063214	43063215	0.4714812084559362	0.5177789618980364	FALSE
2	43064047	43064048	0.18082676079929552	0.1681069082272645	FALSE
2	43678758	43678759	0.8774615776478549	0.8807272223375248	FALSE
2	44067253	44067255	0.9273946406372564	0.9350509387269323	FALSE
2	45063740	45063741	0.913427191102908	0.9744663121647116	TRUE
2	45187064	45187065	0.8973483876788322	0.9073094591366344	FALSE
2	45187115	45187121	0.9952763177117464	0.995829195495932	FALSE
2	45187135	45187148	0.9944535628774542	0.993887534651965	FALSE
2	45744456	45744500	0.5993177329992705	0.5395488404245353	FALSE
2	46915810	46915812	0.7898638875970181	0.7969089043976205	FALSE
2	47245969	47245990	0.8913137731622983	0.8646991575552124	FALSE
2	47900660	47900665	0.9882824814949592	0.9889571454319044	FALSE
2	48469318	48469349	0.7189581544219753	0.6816073257371381	FALSE
2	50373669	50373670	0.9307548337916948	0.911343772592383	FALSE
2	50589544	50589545	0.993613764371128	0.9939869198146324	TRUE
2	50654202	50654203	0.960999508282201	0.9759707438627582	TRUE
2	52044516	52044517	0.6464567280819412	0.8807809538792475	TRUE
2	52988517	52988518	0.992926004660136	0.9937174850951856	TRUE
2	54095952	54095953	0.9105806770140292	0.9195487396152744	FALSE
2	54095973	54095974	0.9430588875849104	0.9489522453367676	FALSE
2	55401446	55401447	0.9696549392624124	0.9717996420441356	TRUE
2	55401493	55401506	0.9757641631241678	0.9741259501039412	FALSE
2	57519258	57519259	0.926570987672051	0.9201967919679108	FALSE
2	57720480	57720481	0.9435904669310446	0.9355237068817178	FALSE
2	59146338	59146339	0.35946746558469517	0.35871201574124423	FALSE
2	59146447	59146448	0.358101769014363	0.3573475880762788	FALSE
2	60085250	60085251	0.9597753878301072	0.9889190316081506	TRUE
2	60132037	60132039	0.9910085199595228	0.9963245387549408	TRUE
2	61580852	61580853	0.996313466888464	0.9965685375268064	TRUE
2	61684934	61684935	0.8889167373337458	0.8635117501216032	FALSE
2	61684953	61684955	0.8892126499279136	0.8644628069276148	FALSE
2	61684957	61684973	0.808604114472292	0.7646307593415692	FALSE
2	62630428	62630475	0.5454896727045153	0.5456087935766438	FALSE
2	62894922	62894923	0.950232234547276	0.9463481881220632	TRUE
2	64209692	64209721	0.6533482907638553	0.5928551215004568	FALSE
2	66293547	66293564	0.8159762909818594	0.7742361565165163	FALSE
2	67334325	67334326	0.9828731044105226	0.9903926576651548	TRUE
2	68425780	68425781	0.9453820113838944	0.95477051300655	FALSE
2	70977123	70977126	0.9959869161437191	0.9968168188263448	TRUE
2	71560416	71560417	0.6034092435677603	0.6359524480290561	FALSE
2	71571427	71571450	0.8072562812992689	0.8127487895569746	FALSE
2	72401604	72401607	0.8960274990396626	0.8737295366123264	FALSE
2	74873745	74873746	0.9883404240788488	0.9895365988834744	FALSE
2	76062730	76062733	0.9904186134533324	0.9895783129262348	FALSE
2	76133874	76133875	0.988761047378474	0.9903349025877644	TRUE
2	76326990	76326991	0.993613764371128	0.9939869198146324	TRUE
2	76366217	76366218	0.8137151734071371	0.7842149484856583	FALSE
2	76563976	76563977	0.9674189237140656	0.969010190047268	TRUE
2	76796055	76796057	0.9887106312395344	0.9955259695583394	TRUE
2	76798006	76798007	0.7264924373488302	0.9147642052857272	TRUE
2	77603409	77603458	0.4907266388037896	0.539317176850206	TRUE
2	78008615	78008648	0.7447554424640414	0.7551330868969867	FALSE
2	78063643	78063644	0.8807153662670864	0.8629358043936728	FALSE
2	78574085	78574095	0.8061431341205895	0.7784246621492391	FALSE
2	78574124	78574138	0.8061431341205895	0.7784246621492391	FALSE
2	80075573	80075622	0.5920069142494164	0.6793194799926586	TRUE
2	81086254	81086255	0.7610244102650273	0.7281673636632069	FALSE
2	81609611	81609612	0.9741415197174632	0.9833708609431436	TRUE
2	82190480	82190501	0.7785839635237597	0.750628511099459	FALSE
2	82190604	82190605	0.8236004207749579	0.7971211063955624	FALSE
2	82938173	82938174	0.48473617024469906	0.6193696894445929	TRUE
2	84998916	84998917	0.9556822693892012	0.9450421879468824	FALSE
2	85316107	85316108	0.9860673582161188	0.9910031848639445	TRUE
2	85316137	85316138	0.943982806953788	0.9748548544112268	TRUE
2	85316527	85316528	0.9773796146561844	0.9853548267239512	TRUE
2	85316578	85316579	0.699809348599466	0.8058451925735745	TRUE
2	86378596	86378597	0.5371674430330111	0.5174031767200636	TRUE
2	86656338	86656351	0.30115121714718457	0.6847944388711883	TRUE
2	86714176	86714185	0.7682175741148247	0.8788254617479656	TRUE
2	86723323	86723324	0.7722294750831785	0.8893493913024538	TRUE
2	86728312	86728316	0.909164827252302	0.9605114212923022	TRUE
2	86729666	86729667	0.974117717700433	0.986107490360055	TRUE
2	86738541	86738543	0.9211381953655934	0.9670438950614574	TRUE
2	86866152	86866153	0.928835077076716	0.9574497053057582	TRUE
2	87715710	87715712	0.8781165312322692	0.9582244791253336	TRUE
2	87718479	87718481	0.7469482071872124	0.8921341621378548	TRUE
2	87743745	87743750	0.819014369216012	0.9301661687324724	TRUE
2	87748950	87748951	0.7964905390713172	0.92567599501408	TRUE
2	87752779	87752781	0.8514057656089239	0.9475219404309292	TRUE
2	87765263	87765265	0.651281226203997	0.8237765180354402	TRUE
2	87768957	87768958	0.3947133306520928	0.6122443892772919	TRUE
2	87771382	87771383	0.6207263818198229	0.8220486827262805	TRUE
2	87774751	87774754	0.3812477994043782	0.601248831112998	TRUE
2	87791113	87791116	0.8325567530404713	0.944079002322435	TRUE
2	87791836	87791837	0.8310307100072946	0.9349425685395388	TRUE
2	87796200	87796202	0.6529127866979507	0.844511994856354	TRUE
2	87810365	87810366	0.5781340391769795	0.7562702265922144	TRUE
2	87825554	87825555	0.6801646373616353	0.6810412480285492	FALSE
2	87848858	87848859	0.6790768015138958	0.8556394012789489	TRUE
2	87873250	87873252	0.9091542916050562	0.9701556899090148	TRUE
2	87891716	87891721	0.7608805304847982	0.9099585238679254	TRUE
2	87932268	87932269	0.9281458888041574	0.9764590780497748	TRUE
2	87954993	87954994	0.628501053502658	0.8246038978462696	TRUE
2	87959041	87959042	0.9739892011185908	0.9883136723563338	TRUE
2	87963678	87963680	0.8596163417191854	0.9465833971167168	TRUE
2	87964814	87964815	0.929035470096082	0.9767457983417016	TRUE
2	87969656	87969657	0.7745522119094723	0.895884889609967	TRUE
2	87971434	87971435	0.25508374212435603	0.563885415142139	TRUE
2	87988541	87988542	0.697459344733783	0.810845905601871	TRUE
2	88201729	88201730	0.3987882954155595	0.40013570678551424	FALSE
2	88201823	88201842	0.8114797683028241	0.8008810330326587	FALSE
2	90153986	90153988	0.8566818857825719	0.9361444507593644	TRUE
2	90157436	90157437	0.8189972528732372	0.9113249996766248	TRUE
2	90159359	90159361	0.9367897884284428	0.972341006311132	TRUE
2	90159943	90159945	0.9790635638601508	0.9872756822598514	TRUE
2	90161392	90161405	0.8660611978628291	0.936566000965938	TRUE
2	90161407	90161421	0.8630594412143291	0.9282078821831362	TRUE
2	90162275	90162277	0.9175915677430612	0.9646753634611726	TRUE
2	90162596	90162597	0.8866402459171808	0.9496719369379616	TRUE
2	90163394	90163396	0.9276995242900112	0.9668946935871054	TRUE
2	90165774	90165775	0.8895662519807137	0.9169189253760688	TRUE
2	90167105	90167106	0.9269020917659212	0.9686928666663884	TRUE
2	90167681	90167682	0.8634086605701651	0.9365984951910368	TRUE
2	94646741	94646780	0.1122237678983405	0.2437107206736925	TRUE
2	95250584	95250617	0.5062930162222142	0.6201910083336238	TRUE
2	97123448	97123449	0.864271943932489	0.9434250125888122	TRUE
2	97123537	97123541	0.810074994120031	0.9411231441350026	TRUE
2	97260424	97260429	0.37789755397445646	0.648587963599148	TRUE
2	97260976	97260977	0.7037757121404803	0.9018866699416176	TRUE
2	97262784	97262785	0.8089420758803456	0.9485658598075948	TRUE
2	97262942	97262943	0.13986920686954998	0.4447855791369744	TRUE
2	97264739	97264747	0.4287961967190509	0.7000184214569531	TRUE
2	97278928	97278931	0.8333186064246793	0.9523136938360798	TRUE
2	97286885	97286886	0.3537317699810374	0.6869539804945447	TRUE
2	97324015	97324017	0.6757819023784494	0.8708469785954293	TRUE
2	97324515	97324516	0.675124194390562	0.8699339790024972	TRUE
2	97326755	97326757	0.4407510871462989	0.7396121004825233	TRUE
2	97327275	97327281	0.5769875611162086	0.8201617247253469	TRUE
2	97339515	97339516	0.6585045794691072	0.8477067976461866	TRUE
2	97368986	97368987	0.7827919167595502	0.898861511994374	TRUE
2	97373580	97373581	0.2445529714197732	0.39673846315403966	TRUE
2	97381220	97381226	0.7631152720953203	0.895925370616792	TRUE
2	97383979	97383980	0.8226935529148182	0.9252020097525372	TRUE
2	97384479	97384481	0.823130775468808	0.9257601627962124	TRUE
2	97397878	97397879	0.9069483704987802	0.9682382483417346	TRUE
2	97398738	97398740	0.9104320846365048	0.9712900530750124	TRUE
2	97408556	97408560	0.7947274544329892	0.9118911646860808	TRUE
2	97524143	97524149	0.7235812397643598	0.8859911702516431	TRUE
2	97524176	97524178	0.7645820164173489	0.8977487864779365	TRUE
2	97524787	97524788	0.9212407030757984	0.9572310344476028	TRUE
2	97525898	97525907	0.7844012919871997	0.9424512640261068	TRUE
2	97526123	97526124	0.7515048743996892	0.9312650046647069	TRUE
2	97526170	97526171	0.8492485130228951	0.9618873138622294	TRUE
2	97526653	97526654	0.8763685513872335	0.96954082637675	TRUE
2	97527756	97527757	0.5728963771414186	0.8988150028709435	TRUE
2	97527791	97527792	0.5728963771414186	0.8988150028709435	TRUE
2	97529021	97529022	0.582182066909897	0.9022160050814868	TRUE
2	97529487	97529488	0.2196048193180778	0.64830927898788	TRUE
2	97529727	97529729	0.6069237847604183	0.9114071347555748	TRUE
2	97531113	97531115	0.5736303408043899	0.8995486811723077	TRUE
2	97532164	97532165	0.6330282350049354	0.8344187799771117	TRUE
2	97532729	97532730	0.6148276338387766	0.7494305017085146	TRUE
2	97534054	97534055	0.8806510103867711	0.9278775336436552	TRUE
2	97534134	97534135	0.8986443293543297	0.9460111792489964	TRUE
2	97605077	97605078	0.9530324802826214	0.9830526529225428	TRUE
2	97616624	97616626	0.897603039956539	0.9617317595552868	TRUE
2	97621404	97621405	0.9375846089781914	0.9780913604621316	TRUE
2	97624461	97624463	0.949896301469226	0.9826881484183504	TRUE
2	100614052	100614053	0.7182292850286381	0.7069567856581072	FALSE
2	100614106	100614111	0.9465871403276348	0.9445758600243864	FALSE
2	101095248	101095249	0.9233563133009516	0.952080147807056	TRUE
2	101394684	101394699	0.9052486505078636	0.8805833968922236	FALSE
2	102510230	102510231	0.7984522426240117	0.7641186401693555	FALSE
2	102510271	102510272	0.7984522426240117	0.7641186401693555	FALSE
2	102869188	102869189	0.7413106983626998	0.7186963038241568	TRUE
2	102886758	102886759	0.14591923348893265	0.15207202552389015	FALSE
2	103439995	103440004	0.9891787146694316	0.9884212872184306	FALSE
2	104059261	104059262	0.9395331907764392	0.9447645104879124	TRUE
2	105586531	105586539	0.2390790374144446	0.300608004085099	TRUE
2	105656126	105656127	0.7401278766404292	0.7038099723124421	FALSE
2	106458726	106458731	0.8715476503056925	0.9506776979439564	TRUE
2	106482806	106482807	0.651525554782201	0.8418601947711579	TRUE
2	106791974	106791988	0.8486469620057748	0.8119116809919861	FALSE
2	107818364	107818365	0.8654275410506617	0.8783631762751065	FALSE
2	107835070	107835071	0.7713656219282635	0.8900752287378586	TRUE
2	107836909	107836911	0.9164871153904872	0.9695272013196358	TRUE
2	107850652	107850653	0.9593877723990104	0.9837072563788308	TRUE
2	107868912	107868914	0.9264543458410464	0.9712616886411916	TRUE
2	107878398	107878399	0.9132902616091112	0.9681365809651832	TRUE
2	107901217	107901219	0.7323851523172017	0.8533618009118684	TRUE
2	108525338	108525350	0.9149353500801044	0.969558188526681	TRUE
2	108597692	108597693	0.9175144073003176	0.9658434639919244	TRUE
2	108657202	108657203	0.9146293212856572	0.9692095890126255	TRUE
2	109249472	109249475	0.8953913049681896	0.8685753591252113	FALSE
2	111259191	111259195	0.8459722288576597	0.9566073774337134	TRUE
2	111286344	111286347	0.3427203965541609	0.6644421758491195	TRUE
2	111309507	111309508	0.1817863482947552	0.4896611487332725	TRUE
2	111324670	111324671	0.8537708008107855	0.9536438479984272	TRUE
2	111333354	111333355	0.5957253712325461	0.8534065942203778	TRUE
2	111334578	111334580	0.8059795497429324	0.9381991072833518	TRUE
2	111353717	111353718	0.05011685125811085	0.14521822288433991	TRUE
2	111446528	111446530	0.8744127018563999	0.9603808091818954	TRUE
2	111549055	111549056	0.8509847393404028	0.9454876076735432	TRUE
2	111552640	111552641	0.8509847393404028	0.9454876076735432	TRUE
2	111557582	111557583	0.2901486076919436	0.5806243178702285	TRUE
2	111557590	111557591	0.4267803744899328	0.7049766301312497	TRUE
2	111568350	111568351	0.2919297114284304	0.5751945556868614	TRUE
2	111595681	111595682	0.8049917226747607	0.9324185139109148	TRUE
2	111604481	111604484	0.8464670789175613	0.936391623831963	TRUE
2	111767663	111767664	0.8982802151482412	0.9669413345021024	TRUE
2	111796730	111796731	0.917258895333944	0.9736077824367678	TRUE
2	111797865	111797866	0.8489317550609145	0.9484593643401342	TRUE
2	111799935	111799936	0.8542528068509899	0.95047926637127	TRUE
2	111804505	111804507	0.9096660367285596	0.9671372780343314	TRUE
2	111817791	111817792	0.8356330780143699	0.943337401105275	TRUE
2	111866394	111866395	0.17948371423259732	0.4503790818653405	TRUE
2	112346591	112346619	0.4298365314650323	0.4262516888621389	FALSE
2	112356100	112356101	0.20971927600246457	0.435367869080714	TRUE
2	112365488	112365490	0.8223537534890726	0.932519019355991	TRUE
2	112370347	112370348	0.2657932978547163	0.5311411414224353	TRUE
2	112374615	112374616	0.8638597118095871	0.9537355462462148	TRUE
2	112374857	112374858	0.7338723889777856	0.8895600445322707	TRUE
2	112377279	112377282	0.7969841836552363	0.9209927292605732	TRUE
2	112379041	112379042	0.8026183446691572	0.9321311498106432	TRUE
2	112379591	112379592	0.7526039232564562	0.9010667433424292	TRUE
2	112380649	112380650	0.6158162314978215	0.8219534866692126	TRUE
2	112381248	112381252	0.7894952181019452	0.927178481124598	TRUE
2	112402494	112402495	0.3053855731999691	0.5677675981054302	TRUE
2	112404699	112404700	0.6043345608344521	0.7917939114050727	TRUE
2	112416087	112416090	0.7025255406068213	0.8732895969457752	TRUE
2	112446713	112446716	0.5204071860462104	0.6912309014224159	TRUE
2	113294435	113294456	0.7385866723696117	0.7998619564564919	TRUE
2	113294501	113294522	0.82725467767902106	0.878489800003621	TRUE
2	113558383	113558401	0.6795475262517289	0.9195101920065928	TRUE
2	113558401	113558402	0.13361020840551358	0.4832810169400568	TRUE
2	113561344	113561361	0.3983012906913032	0.7413794692232465	TRUE
2	113563105	113563109	0.7753824882776917	0.944690546986778	TRUE
2	113569283	113569284	0.7200508447825136	0.9200298443447728	TRUE
2	113605087	113605088	0.8975749918004263	0.9404823363674748	TRUE
2	113614573	113614574	0.9411966684460514	0.9812003291472532	TRUE
2	113794497	113794518	0.8599969765109523	0.8526783745445689	FALSE
2	114396573	114396581	0.7988399551379006	0.7701536022075339	FALSE
2	114477858	114477859	0.6060975763867348	0.6206782341274314	FALSE
2	117205060	117205069	0.9475475081300856	0.9429256551661008	FALSE
2	117205143	117205144	0.9517081238121432	0.946625314554988	FALSE
2	117650438	117650439	0.791976774238359	0.9336517562496168	TRUE
2	117651591	117651598	0.9044272995788002	0.9726231742031626	TRUE
2	117652669	117652670	0.9735345080071064	0.9892502471951804	TRUE
2	117871053	117871054	0.5846509534893592	0.5443838469246182	FALSE
2	118093077	118093087	0.7571033887704028	0.8060587247824144	TRUE
2	118572781	118572782	0.7266573316458521	0.6861312606216907	FALSE
2	118712336	118712338	0.7491445738432556	0.7331029507243952	FALSE
2	119195818	119195819	0.2633681425113468	0.27708068585939905	FALSE
2	119845240	119845241	0.8783673687733072	0.8751679551902066	FALSE
2	121301588	121301600	0.9876025042066486	0.9886859148491064	FALSE
2	121661079	121661082	0.9958831358308252	0.9963666020076594	FALSE
2	121853348	121853353	0.9517340074058704	0.9477005072264518	FALSE
2	121853497	121853508	0.9312566455596712	0.92561985402275	FALSE
2	123402204	123402205	0.94532969676917	0.943313621599872	FALSE
2	124706842	124706844	0.8777920229138115	0.8611175118327035	FALSE
2	125986375	125986376	0.6645962892232272	0.6575688813062273	FALSE
2	126179348	126179349	0.6749989996268531	0.8847485119517593	TRUE
2	126569885	126569888	0.9307979486782204	0.926168964334007	FALSE
2	126635720	126635721	0.8814915691660175	0.904656007271706	FALSE
2	127044002	127044003	0.9304922930071308	0.9269302079462792	FALSE
2	127075754	127075800	0.612224693204148	0.6409740395525001	FALSE
2	127483620	127483625	0.9830818868202318	0.981958962923567	FALSE
2	128664437	128664439	0.6585116404457324	0.6284001991805443	FALSE
2	128664443	128664445	0.18961684515485813	0.14899680630172898	FALSE
2	129414035	129414037	0.9840974610080248	0.9918565191859136	TRUE
2	130052700	130052701	0.13411843108196644	0.32668030953510974	TRUE
2	130082009	130082011	0.9077941550105664	0.9710235305178342	TRUE
2	130406858	130406859	0.5839716584971401	0.8710736671611147	TRUE
2	130470912	130470914	0.6149714094069111	0.8854147850556298	TRUE
2	130471877	130471882	0.29712948617840607	0.6341537638459016	TRUE
2	130472468	130472470	0.588975226292769	0.8703116754353337	TRUE
2	130485768	130485770	0.6772962707209874	0.9105342820988996	TRUE
2	130486989	130486990	0.5839716584971401	0.8710736671611147	TRUE
2	130487341	130487342	0.5261980880272797	0.8408949611152388	TRUE
2	130489925	130489927	0.6500304043941794	0.8969081615350878	TRUE
2	130502088	130502089	0.3091869528861985	0.6301259246930667	TRUE
2	130509454	130509455	0.09797782400617697	0.3323560377840331	TRUE
2	130509817	130509818	0.01558100579655227	0.06418307708580301	TRUE
2	130510899	130510904	0.3891170417706965	0.7096395175991607	TRUE
2	130515252	130515256	0.5061926829357145	0.7750765746753276	TRUE
2	130517025	130517039	0.38535926047053	0.7229873100952503	TRUE
2	130518314	130518315	0.537426317260041	0.8468362257061304	TRUE
2	130518405	130518407	0.6232057716438736	0.8889101455105827	TRUE
2	130525022	130525025	0.6302993727623016	0.877353373312538	TRUE
2	130526534	130526535	0.3781382826873037	0.7431786872158784	TRUE
2	130528819	130528820	0.5063187729623497	0.8118846105006969	TRUE
2	130531600	130531601	0.23202466358335977	0.6155525788471984	TRUE
2	130532192	130532193	0.4048243434912792	0.7272347794032926	TRUE
2	130534430	130534431	0.27903845127617727	0.6070507587938779	TRUE
2	130534588	130534589	0.17603527417031134	0.4606161353677528	TRUE
2	130534757	130534758	0.2788284080574476	0.6015958119410016	TRUE
2	130540153	130540155	0.5847003865500827	0.8719798439965739	TRUE
2	130543397	130543398	0.674807498338937	0.9020945965108316	TRUE
2	130543719	130543720	0.6385004723705358	0.894972486762682	TRUE
2	130545743	130545749	0.9163195100320036	0.9694570572405752	TRUE
2	130551310	130551312	0.24511854090424723	0.5280123008713473	TRUE
2	130551612	130551614	0.09455198767462306	0.25685306287490695	TRUE
2	130551658	130551659	0.35268575792216583	0.7128251296645628	TRUE
2	130569082	130569083	0.35268575792216583	0.7128251296645628	TRUE
2	130569101	130569103	0.16909734113471367	0.4272805014001557	TRUE
2	130569415	130569417	0.2785319642188161	0.5666395213830617	TRUE
2	130613256	130613281	0.0990616004498498	0.21818048950304883	TRUE
2	130685283	130685284	0.5839716584971401	0.8710736671611147	TRUE
2	130833325	130833326	0.7884542451205692	0.744232562926035	FALSE
2	131208597	131208599	0.7908950333094183	0.9291117737658392	TRUE
2	131212569	131212570	0.5870286685178997	0.8160421407220959	TRUE
2	131246786	131246793	0.5548367980701704	0.7859300505775177	TRUE
2	131251262	131251263	0.7892044817167749	0.9179630534319816	TRUE
2	131255563	131255573	0.7276548478382008	0.8889103340066944	TRUE
2	131456902	131456903	0.943622328339252	0.9716600179647832	TRUE
2	131762376	131762377	0.24607453032445983	0.530020929964647	TRUE
2	131763433	131763435	0.9007673692294416	0.9556722842441572	TRUE
2	131763533	131763552	0.5362445566771606	0.8022951984552388	TRUE
2	131764160	131764182	0.6350935690707029	0.8594317585384803	TRUE
2	131766322	131766325	0.44883321194652687	0.7094062270877308	TRUE
2	131767377	131767378	0.8005608861778877	0.9334263393147229	TRUE
2	131767544	131767552	0.7270585245183228	0.9096877808929557	TRUE
2	131767629	131767631	0.8050937146720869	0.9416615892766264	TRUE
2	131768048	131768049	0.7168874135933152	0.9077885040244384	TRUE
2	131768076	131768086	0.7223312754570187	0.9104079945180836	TRUE
2	131769057	131769061	0.7873372119832925	0.9285609422194804	TRUE
2	131770063	131770064	0.7387751617927956	0.90712190502128	TRUE
2	132010205	132010206	0.02875808955076669	0.08717907070534703	TRUE
2	132074887	132074888	0.14636663009990497	0.43214991975659167	TRUE
2	132326768	132326769	0.6509955711338344	0.8210358336746063	TRUE
2	133526234	133526267	0.4486962174989252	0.4285968690942716	FALSE
2	134331953	134331976	0.9629921162389158	0.9748640941195958	TRUE
2	134834806	134834807	0.5868148432278434	0.5429313861165584	FALSE
2	135048372	135048373	0.9371347569555551	0.9337916861337096	FALSE
2	136299149	136299150	0.28740327320961245	0.26826777273300156	FALSE
2	137931419	137931420	0.44061781700844854	0.5285465719926195	TRUE
2	139917269	139917270	0.8900793332460674	0.9077631582559366	TRUE
2	140968007	140968008	0.8886299795923915	0.9400511764091974	TRUE
2	141096696	141096697	0.9841072368779508	0.985731431430176	FALSE
2	141544295	141544296	0.36665585148028584	0.3397715141336098	FALSE
2	141544300	141544301	0.13811986289543346	0.17394832553918735	TRUE
2	143080427	143080429	0.9958831358308252	0.9963666020076594	FALSE
2	144916970	144917014	0.9819965803356876	0.9824377584638858	FALSE
2	145383233	145383265	0.798518949675498	0.7767242144272821	FALSE
2	145891348	145891349	0.5639478359706839	0.550949625914419	FALSE
2	146028516	146028517	0.9092989457950388	0.895618569392016	FALSE
2	146056009	146056012	0.9239549820111788	0.9035376866389898	FALSE
2	147098626	147098627	0.7692455262644511	0.7718641573884913	FALSE
2	148102699	148102708	0.9605453355862248	0.9502537445410856	FALSE
2	148805610	148805651	0.365839021930355	0.34869996963926736	TRUE
2	149948204	149948205	0.9154846822361962	0.975889143623942	TRUE
2	151580276	151580277	0.7832858926230402	0.8959188562298308	TRUE
2	151581191	151581192	0.76334039018026	0.8896529856680457	TRUE
2	151584842	151584843	0.9052447578578776	0.9639717483040988	TRUE
2	151595420	151595429	0.6239242099379015	0.7646315817459964	TRUE
2	151598358	151598370	0.4767517027418063	0.6629659323405629	TRUE
2	151600189	151600190	0.5906925931293587	0.7546567261476874	TRUE
2	151601086	151601096	0.836912632943872	0.9281291269788992	TRUE
2	151601379	151601381	0.8988570026582092	0.9615627199444048	TRUE
2	151601682	151601684	0.8917953949275044	0.9521524836728632	TRUE
2	151601883	151601884	0.7494650694273975	0.8820389337572774	TRUE
2	151606501	151606502	0.8877289875481682	0.9587492841303462	TRUE
2	154145071	154145074	0.9919025887085032	0.9911301286027948	FALSE
2	154145118	154145119	0.9685465605458604	0.972665602489889	FALSE
2	154620861	154620866	0.9734485555706776	0.9655988532401562	FALSE
2	154698682	154698683	0.9611997050240972	0.9635804660306349	FALSE
2	155412166	155412175	0.8790557292833444	0.8752443342652056	FALSE
2	155412182	155412209	0.7410427822833687	0.7343880861276293	FALSE
2	155927689	155927690	0.9897400620682092	0.9901438242720706	TRUE
2	156078658	156078659	0.8299683846357967	0.7911655201476064	FALSE
2	156713733	156713734	0.9961778105043342	0.996276646091946	FALSE
2	157519010	157519011	0.9700034236360058	0.991810708917764	TRUE
2	158791924	158791929	0.8745347081890166	0.8431017841971578	FALSE
2	158855471	158855472	0.9745447159586956	0.9865085577552436	TRUE
2	160758901	160758906	0.899420550320704	0.966169336952111	TRUE
2	160771362	160771364	0.962653488069881	0.9897757180432768	TRUE
2	162959106	162959107	0.9286795273266032	0.92442927818419	FALSE
2	163485043	163485044	0.97399289195734	0.9688157364712252	TRUE
2	165291347	165291360	0.8218090195682151	0.7911090551244092	FALSE
2	165737013	165737014	0.8618032924428919	0.9583990940904236	TRUE
2	166162699	166162700	0.4225822303398498	0.3985119664024045	TRUE
2	167563620	167563621	0.9700744655052908	0.9739038521132568	FALSE
2	167563631	167563632	0.9787277930643996	0.9816767060424694	FALSE
2	167563772	167563773	0.9636200856157412	0.9682483659895722	FALSE
2	168018537	168018538	0.565461569655596	0.5323564930759014	FALSE
2	168388756	168388785	0.5739212903446638	0.7100018232262987	TRUE
2	168388796	168388797	0.8853967606283751	0.860323797037554	FALSE
2	168888969	168888970	0.8835894740087237	0.8581558444332219	FALSE
2	169753059	169753060	0.99140446788467	0.991568571308214	TRUE
2	169753084	169753085	0.7384034589783955	0.6848340915529864	FALSE
2	169753146	169753155	0.8967958042206708	0.8717018242447959	FALSE
2	169753182	169753183	0.4949904001319366	0.4519966920947856	FALSE
2	172926032	172926037	0.9235214961558856	0.9194924226267756	FALSE
2	173638194	173638195	0.9006682603467678	0.9278030461536332	TRUE
2	175140998	175141002	0.9760985892831524	0.976288410230122	TRUE
2	175716648	175716651	0.9660866798494728	0.9618602927113205	FALSE
2	175762315	175762318	0.9785545088161484	0.991448017375072	TRUE
2	177353868	177353869	0.9108272068930172	0.8901429203392394	FALSE
2	177631507	177631553	0.36416598464343736	0.3179438532449474	TRUE
2	177631554	177631555	0.3552538354210792	0.35138876115362705	FALSE
2	177631556	177631557	0.3552538354210792	0.35138876115362705	FALSE
2	177853677	177853686	0.8589493083662999	0.8498420550903873	FALSE
2	177975955	177975956	0.7892719470908632	0.9224863341082344	TRUE
2	178656455	178656456	0.5171916145600299	0.7660666641502438	TRUE
2	182454866	182454867	0.9707284719384868	0.9751071643533052	TRUE
2	183009420	183009421	0.9526346513789014	0.9441562898740408	FALSE
2	183209728	183209729	0.9966829854158752	0.9967688003751596	TRUE
2	184093506	184093543	0.797464055419777	0.7976244702854522	FALSE
2	184550991	184550992	0.988761047378474	0.9903349025877644	TRUE
2	185866712	185866713	0.9242400745681152	0.9785336449328994	TRUE
2	186091121	186091160	0.855387347138024	0.8991011332577982	TRUE
2	188033705	188033707	0.9792764813995914	0.9820250215148992	TRUE
2	188933386	188933387	0.9242569257957584	0.9081659014580172	FALSE
2	190314270	190314271	0.9953448218925952	0.9958329658490646	FALSE
2	190834833	190834834	0.8067090968943234	0.7651586803771957	FALSE
2	190834837	190834838	0.5435655910166356	0.5233785955313124	FALSE
2	190834889	190834890	0.9562296435335071	0.946263557393195	FALSE
2	191758271	191758310	0.7059502109367178	0.7703125793070977	TRUE
2	192459057	192459062	0.70926552968952306	0.7757040905499171	TRUE
2	192729397	192729398	0.727789037258424	0.691453057633584	FALSE
2	195425970	195425971	0.8303478827012731	0.8274397776629114	FALSE
2	195740610	195740621	0.96601195478172	0.9633535923370922	FALSE
2	198898383	198898412	0.7082858553528352	0.6528039396811295	FALSE
2	200227462	200227469	0.988513184341042	0.988045245133371	FALSE
2	200360966	200360967	0.9746651058764024	0.971917876744976	FALSE
2	200480337	200480338	0.9965876636319908	0.9965118090545844	TRUE
2	200684776	200684777	0.4843554887590729	0.44251902139104	FALSE
2	202546902	202546908	0.9964722646788994	0.9944603484627564	FALSE
2	202613788	202613794	0.6673654218259993	0.6317675618850943	FALSE
2	204062952	204062953	0.2065112492205234	0.18458037029884533	FALSE
2	205886588	205886591	0.973249455050672	0.9683835038439886	FALSE
2	206400862	206400863	0.8430372868957593	0.8970583135380297	TRUE
2	207046318	207046346	0.3314229897589297	0.3611829477551306	TRUE
2	207046372	207046379	0.6496982493943771	0.6787988697643015	TRUE
2	207046381	207046382	0.6516298705021716	0.586704064847468	FALSE
2	207865780	207865781	0.9830627686809854	0.9824093448504642	TRUE
2	208636759	208636760	0.7674503048944582	0.774305393995327	FALSE
2	208637170	208637199	0.4079728380025018	0.4952380342493341	TRUE
2	209301941	209301943	0.9836455320434528	0.990875278725786	TRUE
2	210239825	210239826	0.3815879553733449	0.34857675655551784	FALSE
2	211135260	211135261	0.8180323258758898	0.8174804189726729	FALSE
2	211580906	211580907	0.8639235459362462	0.8325224520361413	FALSE
2	212188254	212188270	0.8376603217498316	0.8255123141622583	FALSE
2	212191676	212191702	0.8073637394774571	0.8003025065466707	FALSE
2	212798931	212798935	0.9091743288205386	0.8869622414949722	FALSE
2	213361363	213361364	0.9928492813941644	0.9935826328772204	FALSE
2	213570213	213570215	0.9714420685509352	0.991980178480486	TRUE
2	214177915	214177916	0.9452331755037552	0.940701222304272	FALSE
2	215224809	215224810	0.9333374581500308	0.9812620150679692	TRUE
2	215278398	215278404	0.9717061091120092	0.9674889896416728	FALSE
2	215401205	215401209	0.8951715161067065	0.8729882745110848	FALSE
2	216804383	216804384	0.5762315558722315	0.5505540281457477	FALSE
2	216821661	216821662	0.7830702999604858	0.7570942807444359	FALSE
2	219153692	219153693	0.946263646053475	0.9454510328330092	TRUE
2	220233430	220233432	0.8089372518192643	0.8587713972799327	TRUE
2	220233649	220233650	0.3534870398731443	0.3741304883266207	FALSE
2	220473903	220473904	0.8648156848592874	0.8203686732211518	FALSE
2	221579722	221579723	0.49225824589249734	0.5076513734712339	TRUE
2	221989737	221989738	0.730691388258239	0.8952155473457787	TRUE
2	222936607	222936608	0.9202264479657396	0.919734419306853	FALSE
2	223042114	223042119	0.9238117179430346	0.9134251372057812	FALSE
2	224236769	224236772	0.987995793085122	0.9872919977540936	FALSE
2	227041804	227041805	0.461153150316378	0.4945629672328854	TRUE
2	227041847	227041848	0.615820295159934	0.5536649708038649	FALSE
2	227428226	227428228	0.8675730589689726	0.8363033806178357	FALSE
2	228113602	228113603	0.980480734567841	0.9783340602321964	FALSE
2	228411814	228411815	0.7800502590297391	0.7765120290951839	FALSE
2	228480263	228480266	0.9495000063039372	0.9370643604518468	FALSE
2	229138979	229138992	0.6283771252706564	0.6548407151674313	TRUE
2	229139056	229139061	0.911791292115904	0.8869929347828963	FALSE
2	229554924	229554928	0.952685373515888	0.944632283380032	FALSE
2	229554940	229554941	0.9288533299662348	0.915829266692636	FALSE
2	230086268	230086277	0.48859587222300765	0.5506718103253324	TRUE
2	232086658	232086659	0.7065196395159679	0.7093503820804007	FALSE
2	232149531	232149532	0.916838903864612	0.975536981095126	TRUE
2	232149701	232149702	0.7427555039013515	0.9007014789562974	TRUE
2	232373176	232373177	0.9635093648313312	0.9596882109704684	FALSE
2	232890029	232890030	0.464539556379141	0.49596852089319865	FALSE
2	233330470	233330479	0.9586258653969324	0.9519120772280296	FALSE
2	234357956	234357962	0.779569137045991	0.7491608906796763	FALSE
2	234357993	234358016	0.14839415383055646	0.1116527418006152	FALSE
2	234452898	234452899	0.95166239141433	0.9581188692730404	TRUE
2	234563247	234563248	0.9758801701701526	0.9852269341864732	TRUE
2	234563331	234563333	0.9835615395404542	0.9901236801755188	TRUE
2	234566864	234566865	0.9879144381483512	0.9869900182493796	TRUE
2	234992704	234992753	0.7802088836264838	0.7941886336528505	FALSE
2	235153018	235153019	0.364212380826952	0.35245576303886145	FALSE
2	235373540	235373541	0.8902367299547147	0.8883691240318464	FALSE
2	235474531	235474532	0.8825165546859386	0.8683274732865269	FALSE
2	235526099	235526101	0.6264257447492658	0.6946273842355737	TRUE
2	235536253	235536254	0.2473130636639792	0.3506583149581248	TRUE
2	235536405	235536406	0.8694135084478438	0.8713301292665846	FALSE
2	235572975	235572994	0.704399101429695	0.719601509947121	TRUE
2	238110293	238110295	0.7872593742942495	0.8426436987841953	TRUE
2	238110402	238110415	0.9480046434014224	0.946927373867391	FALSE
2	238269459	238269460	0.892166462896561	0.9270251187700378	TRUE
2	238312843	238312844	0.8585786286397671	0.8524166361774125	TRUE
2	238312845	238312846	0.9170229505159008	0.9134210384733809	FALSE
2	238450994	238451029	0.9484366709055864	0.9493489339006064	FALSE
2	238561757	238561760	0.9794569157681436	0.9759480908328384	FALSE
2	238758610	238758619	0.89641448659053	0.8732186646109683	FALSE
2	239096567	239096587	0.7469315794710522	0.7570308848412938	FALSE
2	239707144	239707165	0.4586277913251147	0.462299396810418	FALSE
2	239974918	239974962	0.8802031190922383	0.8838654347809148	FALSE
2	240582088	240582091	0.9101619323471292	0.9077501297500776	FALSE
2	240602642	240602643	0.3579218991762924	0.3816769086172805	FALSE
2	240682703	240682704	0.9639143832108668	0.9797896010382352	TRUE
2	240683545	240683546	0.9639143832108668	0.9797896010382352	TRUE
2	240684091	240684094	0.9427699389409796	0.967794059496953	TRUE
2	240684431	240684435	0.9609940268653188	0.9782335534203828	TRUE
2	240685374	240685376	0.8644868522505762	0.94506019151064935	TRUE
2	240919019	240919062	0.5470986137393923	0.570346479568046	FALSE
2	241180387	241180392	0.992652919809256	0.9928154171881048	FALSE
2	241338770	241338771	0.1911318376692493	0.19803365340537676	FALSE
2	241895268	241895269	0.995870816652688	0.9963371849636596	FALSE
2	241895962	241895963	0.985170356408118	0.9866920055858892	FALSE
2	241989594	241989595	0.7562798294491535	0.7447076518316016	FALSE
3	781897	781906	0.911140217224987	0.8950467181593605	FALSE
3	781979	781980	0.7690945216061821	0.7317162562587088	FALSE
3	1042867	1042881	0.9147719327901646	0.90423172469167	FALSE
3	1083014	1083015	0.9131921311396825	0.908386538302949	FALSE
3	1083029	1083032	0.9374056296667512	0.9348533629704212	FALSE
3	1122375	1122376	0.8115756879600315	0.8345991435736648	FALSE
3	1414864	1414912	0.9286421711967224	0.9272716832309728	FALSE
3	1565142	1565165	0.9613790755316496	0.9742011966503812	TRUE
3	1794697	1794698	0.9612827279282974	0.9564499415198394	FALSE
3	1811817	1811822	0.9850512512027212	0.9910249610975996	TRUE
3	1880287	1880296	0.99503260239611	0.995402121171143	TRUE
3	2238872	2238873	0.9846977444165396	0.9903117693095622	TRUE
3	2423949	2423958	0.9927548252273738	0.9931096812956032	TRUE
3	2423958	2423959	0.987097411773358	0.988031197508798	TRUE
3	2840564	2840566	0.9963244703195	0.9965961028645732	TRUE
3	3629588	3629590	0.9877282330404366	0.9920267186373166	TRUE
3	3774876	3774877	0.4657558250419788	0.43877518420315387	FALSE
3	3774908	3774909	0.7616005304303084	0.7238198940243165	FALSE
3	3966117	3966118	0.8375749396721143	0.9426051272400172	TRUE
3	4610973	4610974	0.16025510252942934	0.16556227107657503	FALSE
3	4645785	4645786	0.9941494184257812	0.9947501376656273	FALSE
3	4920361	4920363	0.841593746250798	0.9443965247571376	TRUE
3	5913372	5913395	0.9664526155531536	0.9771361016054536	TRUE
3	6564198	6564199	0.8911247748093322	0.8951404758351217	FALSE
3	6564212	6564213	0.9374712998475824	0.9346610396346954	FALSE
3	7250529	7250563	0.9872202672192364	0.9878154915284714	TRUE
3	7250563	7250564	0.9053493420288672	0.920795161975138	TRUE
3	7805317	7805329	0.8981211093339077	0.8798574127631257	FALSE
3	8257918	8257919	0.7748249284009748	0.7463669637962842	FALSE
3	8614627	8614628	0.8465280702018744	0.9461411049945244	TRUE
3	9557462	9557475	0.8906493970692563	0.8630042251171949	FALSE
3	10319863	10319864	0.5668532547400267	0.5528748271326489	FALSE
3	10606909	10606922	0.9121340124593084	0.8921290324615613	FALSE
3	11395962	11395966	0.9903387716147234	0.9899513263237532	TRUE
3	12241032	12241033	0.9526032347669224	0.9457122781299372	TRUE
3	12768933	12768938	0.7258620138509609	0.7232625730579977	TRUE
3	13711748	13711750	0.9638870215318012	0.9627198625568716	FALSE
3	15139110	15139114	0.9168711452347612	0.9698011112816044	TRUE
3	16232464	16232465	0.8672916530161436	0.8558515009981241	FALSE
3	17401319	17401337	0.9576110707585828	0.9562023396946404	FALSE
3	17705092	17705093	0.7143227007030127	0.7930867766198008	TRUE
3	18324795	18324796	0.7006462518484508	0.6588885413185515	FALSE
3	18595281	18595282	0.8856567603511856	0.8605891551689144	FALSE
3	20866877	20866879	0.9650219877373208	0.9661298592685262	FALSE
3	22473955	22473956	0.9567733951054732	0.9481899006487188	FALSE
3	23257526	23257532	0.8491925924307163	0.8376652734628245	FALSE
3	23630197	23630216	0.8589419213504365	0.8698514774068979	FALSE
3	23842245	23842246	0.8412620138874298	0.8234264988693495	FALSE
3	24813610	24813612	0.8979088184464178	0.8886291056080896	FALSE
3	25456553	25456554	0.9916682880810022	0.9913377165797798	FALSE
3	26671412	26671413	0.5008386303684451	0.4902300753563393	FALSE
3	26851498	26851499	0.9343151747434276	0.9376836368814584	TRUE
3	28060614	28060615	0.73576212397307	0.911441254335552	TRUE
3	28354357	28354358	0.993343927750488	0.9944819947578218	TRUE
3	28354374	28354376	0.9966600063161776	0.9972804393170778	TRUE
3	28630058	28630059	0.9951636574860973	0.995000044271129	TRUE
3	28630060	28630071	0.9946086602523496	0.9945148602594698	TRUE
3	28797619	28797628	0.4795507374380255	0.5352249108375343	TRUE
3	28847585	28847586	0.7912747064971762	0.7842780509384187	FALSE
3	28847637	28847638	0.9723673192672572	0.970447743467446	FALSE
3	30016897	30016898	0.9410022131148232	0.94461970928306	FALSE
3	30087589	30087590	0.527920933735508	0.5040984418055726	FALSE
3	30177561	30177564	0.9884728515636644	0.9875409035048434	FALSE
3	30399710	30399719	0.9574620068145429	0.9569038988776808	FALSE
3	32865814	32865819	0.9880354797862528	0.9868328086172318	TRUE
3	33920871	33920876	0.986775218689126	0.9855631724705076	FALSE
3	34009113	34009142	0.7395242167179625	0.7315584846008738	FALSE
3	34018016	34018062	0.2587075937463789	0.32914172603016467	TRUE
3	34416035	34416036	0.9383224685180924	0.9821549171066888	TRUE
3	34704029	34704030	0.47322906949766	0.4951316092596122	FALSE
3	35293872	35293873	0.9839943644080548	0.98345976411262	TRUE
3	35748066	35748067	0.7688540605432643	0.7685832692698681	FALSE
3	35980762	35980807	0.7478832574575038	0.7011474333753356	FALSE
3	36329057	36329058	0.6589439809718499	0.6616739586699065	FALSE
3	36780688	36780689	0.48223020589712473	0.4444543183567907	FALSE
3	36780733	36780734	0.3370680153314165	0.3231484990146532	FALSE
3	37258068	37258071	0.9286957595228924	0.9262354159961969	FALSE
3	39173058	39173059	0.6213618022116749	0.5569126887495499	FALSE
3	42093723	42093726	0.9963244703195	0.9965961028645732	TRUE
3	42254914	42254918	0.9795460160120896	0.9797717844920492	FALSE
3	42445240	42445241	0.9707194320350412	0.9640390311472468	TRUE
3	42470973	42470979	0.8028694367310067	0.7521429791090839	TRUE
3	42471002	42471003	0.7851421073949086	0.7597759310675893	FALSE
3	42471034	42471037	0.9345363218443726	0.9262233830502444	FALSE
3	42912664	42912666	0.9599037650282316	0.9565966606070252	FALSE
3	43480978	43480979	0.9561309113721792	0.958079816436189	TRUE
3	44299956	44299957	0.8612274314918832	0.9038159820557874	TRUE
3	45686657	45686659	0.9873207079638208	0.9868097050039036	FALSE
3	46482620	46482621	0.4355990717283365	0.5074254434097074	TRUE
3	46704716	46704745	0.3671708110955881	0.38126898859251385	FALSE
3	47417881	47417882	0.8054032995023082	0.788785049632258	FALSE
3	48213089	48213094	0.8400165858503496	0.934180570724233	TRUE
3	48734403	48734404	0.153499685425615	0.25469023953667297	TRUE
3	50757162	50757163	0.9934721205208852	0.993592668098275	TRUE
3	50916845	50916847	0.9952089339276576	0.9951216394398522	TRUE
3	51565835	51565836	0.9317133580610962	0.926912675899716	TRUE
3	53691690	53691711	0.8435013266379705	0.8308899136491219	FALSE
3	54394613	54394614	0.8792753033544246	0.9641840621283032	TRUE
3	54395545	54395547	0.9529306982139384	0.9865957358859132	TRUE
3	54399859	54399860	0.6015311090464242	0.8591435681841323	TRUE
3	55391245	55391246	0.9367073238433088	0.9820384065520692	TRUE
3	55834803	55834804	0.7406713869876957	0.9134630924288778	TRUE
3	56032974	56032977	0.8723204027746666	0.8383922622533874	FALSE
3	56585121	56585132	0.7326493719358481	0.7096363960553632	FALSE
3	59413547	59413552	0.7902890839220335	0.7461802225103803	FALSE
3	59541089	59541090	0.2976272341984546	0.32931807130889423	TRUE
3	60441701	60441706	0.9481624009257408	0.9358106400536884	FALSE
3	60441742	60441757	0.9345095140962836	0.9192281619901984	FALSE
3	60441791	60441792	0.40628118495154614	0.38032443222419665	FALSE
3	61399480	61399481	0.9074063860148784	0.9299630713261452	TRUE
3	61610748	61610749	0.96003795424342	0.956297836158536	FALSE
3	61671999	61672000	0.25138326296452557	0.3740020325659365	TRUE
3	63211852	63211853	0.530104362174833	0.7993443775333957	TRUE
3	63213514	63213515	0.7162003028245516	0.8879921993818662	TRUE
3	63214043	63214044	0.9205506642123036	0.9774236758262344	TRUE
3	63408141	63408154	0.7657064656017105	0.7273711888936002	FALSE
3	63595716	63595723	0.9222661115777272	0.9145777165526652	FALSE
3	65149242	65149257	0.9711223846752888	0.9678730615576736	FALSE
3	65308576	65308597	0.3899669433897212	0.4279393954860508	TRUE
3	66527307	66527308	0.8125981833960568	0.8161999497068725	FALSE
3	67079363	67079364	0.5678677577405866	0.5517231541786904	TRUE
3	68370388	68370389	0.2000646450738506	0.18282165833553513	FALSE
3	68629632	68629661	0.7062662926491273	0.6993343827341095	FALSE
3	68630025	68630029	0.908179273032024	0.9053221405279752	FALSE
3	69283385	69283386	0.9774258714469224	0.9759562124602597	TRUE
3	69283407	69283408	0.9983451343780289	0.9979546605386832	TRUE
3	69520207	69520224	0.5992147364089361	0.6826986396394977	TRUE
3	70892625	70892627	0.9087491628252706	0.911995530621452	TRUE
3	72852105	72852114	0.9278169989466292	0.9162321732624404	FALSE
3	73069260	73069270	0.9404939028937804	0.9419609831145064	FALSE
3	73209402	73209403	0.876255707162371	0.8728934476266755	TRUE
3	73857013	73857018	0.7089019610958474	0.7242501518460699	TRUE
3	74157112	74157113	0.5412427433092265	0.7880914984690887	TRUE
3	75521367	75521370	0.7847135127104932	0.9378158339554172	TRUE
3	75521397	75521398	0.7191314375473976	0.9124398319900616	TRUE
3	75522043	75522044	0.9279673829916568	0.9728821600792888	TRUE
3	75522062	75522063	0.8437250391863587	0.932259541017493	TRUE
3	75522089	75522093	0.9301412035746816	0.9726095152157002	TRUE
3	75522226	75522227	0.9104811240531104	0.963875288305411	TRUE
3	75522367	75522368	0.9279673829916568	0.9728821600792888	TRUE
3	75522406	75522407	0.9007589639638734	0.9615248242542642	TRUE
3	75522566	75522567	0.8396721764601439	0.9258210310376598	TRUE
3	75522649	75522654	0.9221480344417188	0.9707214151846176	TRUE
3	75522845	75522847	0.8735454595950105	0.9510189117197456	TRUE
3	75524230	75524231	0.8811856012051156	0.9533151885101578	TRUE
3	75525247	75525249	0.937659445117106	0.9756746058111428	TRUE
3	75525455	75525457	0.9173246087275844	0.964162781678917	TRUE
3	75526331	75526332	0.9383997780573518	0.9769689427575317	TRUE
3	75526685	75526686	0.8970422144500136	0.9599827575239648	TRUE
3	75526717	75526718	0.8970422144500136	0.9599827575239648	TRUE
3	75526978	75526980	0.9298582389750324	0.9763602810930604	TRUE
3	75528096	75528098	0.9298582389750324	0.9763602810930604	TRUE
3	75528192	75528193	0.5041978496114328	0.7495381982719217	TRUE
3	75528926	75528929	0.7594146144527574	0.9356364782396952	TRUE
3	75529877	75529878	0.7613013565846255	0.93288789854703	TRUE
3	75530046	75530047	0.9041903886638706	0.9649256182774864	TRUE
3	75530377	75530398	0.17927567950891884	0.4660074917821108	TRUE
3	75531242	75531244	0.9307242842574738	0.9754990490600212	TRUE
3	75531376	75531377	0.7681486241508922	0.935226185246764	TRUE
3	75531596	75531598	0.9353973138649592	0.9747570656056356	TRUE
3	75531635	75531636	0.9352157729207048	0.974557159124871	TRUE
3	75531861	75531877	0.9666919712065892	0.987366923129362	TRUE
3	75532096	75532097	0.71819276395956555	0.9122543046835062	TRUE
3	75532510	75532511	0.8838824756856599	0.9445122131605016	TRUE
3	75532523	75532547	0.925566246378567	0.9682889231226316	TRUE
3	75532567	75532568	0.6018765630605312	0.8198990938684617	TRUE
3	75533252	75533253	0.8928987968094996	0.9582544330661256	TRUE
3	75533421	75533422	0.8129918672478872	0.9229343570070296	TRUE
3	75533481	75533482	0.9370651708777068	0.9765044746828966	TRUE
3	75535716	75535718	0.7933744240552009	0.9407822876391566	TRUE
3	75536432	75536433	0.7126657557414197	0.9099481652173056	TRUE
3	75536853	75536854	0.758866026149164	0.9351473760830036	TRUE
3	75536856	75536857	0.7983856723966696	0.9478796474791504	TRUE
3	75537389	75537390	0.8811856012051156	0.9533151885101578	TRUE
3	75537506	75537508	0.9281676755541424	0.9730948638324354	TRUE
3	75537539	75537542	0.8763502923310418	0.9568448157241102	TRUE
3	75537850	75537866	0.7932986121986905	0.9229421071501812	TRUE
3	75539516	75539518	0.6228757083782962	0.8723475199142833	TRUE
3	75539797	75539798	0.6575163877218505	0.8054873351104392	TRUE
3	75539812	75539820	0.6440647196937834	0.7986448969001887	TRUE
3	75540386	75540388	0.9281676755541424	0.9730948638324354	TRUE
3	75541411	75541415	0.9301412035746816	0.9726095152157002	TRUE
3	75541436	75541437	0.7077502848478665	0.9037637061304806	TRUE
3	75541470	75541473	0.7751589546029407	0.9314652910953404	TRUE
3	75541662	75541693	0.20334346961009284	0.3409196591518577	TRUE
3	75541727	75541746	0.3605816130124315	0.533078988051899	TRUE
3	75542825	75542826	0.7541438632194009	0.9266169837897018	TRUE
3	75542884	75542885	0.9291370716137712	0.9724873158377888	TRUE
3	75542996	75542998	0.9353973138649592	0.9747570656056356	TRUE
3	75543944	75543964	0.8711886813503554	0.9475013587623756	TRUE
3	75544007	75544008	0.9478206130458148	0.979720047475694	TRUE
3	76256352	76256353	0.9530876944325656	0.9452753265724402	FALSE
3	76657663	76657686	0.9204600480545088	0.9112563473341296	FALSE
3	76834012	76834013	0.4891201100483833	0.47734607969004855	FALSE
3	77164370	77164419	0.7760583661746208	0.7823750077398018	FALSE
3	78096666	78096667	0.9736768795655908	0.9708482106802472	FALSE
3	78238144	78238157	0.8953085657805975	0.8684066815864221	FALSE
3	78554584	78554585	0.663548655135824	0.6410234926542134	FALSE
3	78554590	78554591	0.5197560816289418	0.5084031448422194	FALSE
3	78582479	78582481	0.98736389046188	0.9880013552540295	TRUE
3	78711296	78711297	0.880196688441134	0.8565139555243665	FALSE
3	78884632	78884633	0.5195055389928829	0.45103081499561654	FALSE
3	79242982	79242984	0.8018678060173421	0.856588084852781	TRUE
3	79771126	79771127	0.9284525545100988	0.9242185650314994	FALSE
3	79771157	79771158	0.3594961308823254	0.3763367603300668	FALSE
3	79771305	79771306	0.9284525545100988	0.9242185650314994	FALSE
3	80492065	80492066	0.8202657432151491	0.8116769710126502	FALSE
3	82298135	82298136	0.656833641682379	0.7312015172310363	TRUE
3	82930027	82930028	0.9679364968009304	0.966114187880062	FALSE
3	83014666	83014675	0.8986315189143822	0.8961534113768621	TRUE
3	84617205	84617238	0.8222558594732883	0.7981568452441538	TRUE
3	84950589	84950590	0.4434165317769963	0.4072777069170568	FALSE
3	84950632	84950633	0.4434165317769963	0.4072777069170568	FALSE
3	85543419	85543422	0.991732741372955	0.9905756454094646	TRUE
3	86385063	86385066	0.8700300304534312	0.8544797344254359	FALSE
3	86385093	86385104	0.8082748888542205	0.7870809305361597	FALSE
3	87494668	87494669	0.6285210862114755	0.620450910612663	FALSE
3	87494673	87494674	0.5132842525139779	0.515912307126454	FALSE
3	87687855	87687856	0.4196498921335394	0.3980676823640016	FALSE
3	88177120	88177137	0.912526536478887	0.902778967645646	FALSE
3	88222069	88222090	0.7760905657438514	0.7530944197587177	FALSE
3	88931266	88931267	0.7072394245842927	0.6998381763535279	FALSE
3	89001794	89001795	0.85945582226596	0.8325519083955044	FALSE
3	89160545	89160550	0.9886661364666356	0.9871680534089786	FALSE
3	89208398	89208399	0.4079128777227872	0.3622769992078186	TRUE
3	89208422	89208423	0.36492902084053547	0.3321502599052083	FALSE
3	89611970	89611979	0.930791837522874	0.9298138463208668	TRUE
3	95069345	95069347	0.9110291831797964	0.9274786850743396	TRUE
3	98202609	98202610	0.8829091508322615	0.9145739559499062	TRUE
3	98293982	98293985	0.991265411148312	0.9903632434773836	FALSE
3	99983445	99983490	0.7444758889654399	0.7070538381203252	FALSE
3	101443758	101443762	0.9957498246644086	0.99579860459172	TRUE
3	101443769	101443770	0.9257433220055576	0.9498848283792676	TRUE
3	101747561	101747562	0.9961778105043342	0.996276646091946	FALSE
3	102784673	102784674	0.9566937234295648	0.9619230862216428	FALSE
3	103792457	103792462	0.8071185810699829	0.7974452045664796	FALSE
3	104568931	104568932	0.9102985977441028	0.9112072679472072	FALSE
3	105665403	105665404	0.9629253729836144	0.956304257752608	TRUE
3	105983010	105983013	0.945909926855024	0.9396073177786748	FALSE
3	106084091	106084092	0.2803509795066169	0.27395439108773506	FALSE
3	106323171	106323174	0.9200005102472756	0.9058187468281232	FALSE
3	106323227	106323228	0.4455767203679972	0.4196506388952728	FALSE
3	107335062	107335063	0.7666713739833273	0.9037909795766842	TRUE
3	108633718	108633721	0.8352813294182984	0.8823370316833651	TRUE
3	109375044	109375078	0.9476428077873044	0.9366092760259308	TRUE
3	109930032	109930033	0.206182951359614	0.1955379331672912	FALSE
3	109930049	109930052	0.921827054571688	0.9047012297178684	FALSE
3	110120721	110120726	0.9860284208114282	0.9924642053946164	TRUE
3	110501647	110501648	0.6737537591942508	0.6791980699984185	FALSE
3	112342368	112342370	0.9213282463833392	0.8996996198604162	FALSE
3	113703048	113703049	0.9934896328930374	0.9932722662560818	TRUE
3	116769408	116769433	0.7734305645648913	0.7490496375748378	FALSE
3	117141746	117141747	0.8775720611520815	0.8786733090583527	FALSE
3	117816341	117816344	0.953524121534378	0.9514689286764978	FALSE
3	118565972	118565973	0.9758442572395654	0.9741261218587944	FALSE
3	118566006	118566007	0.8798195668493739	0.8760898135016545	FALSE
3	118566043	118566044	0.8007613507141346	0.8037877612796613	FALSE
3	118588853	118588860	0.9524207269159956	0.944939906950961	FALSE
3	119677070	119677092	0.9250580080383148	0.9211507274989916	FALSE
3	120505510	120505511	0.9477807093029088	0.9558515773026148	TRUE
3	120622162	120622178	0.9744531837677266	0.9767935060543413	TRUE
3	121193160	121193161	0.99602809142014	0.9966715901057692	TRUE
3	121193334	121193336	0.9960399432440068	0.9966983303528084	TRUE
3	121314583	121314590	0.9720893892312928	0.9728627067130587	FALSE
3	121640836	121640842	0.7413299700960871	0.7077484987731447	FALSE
3	121646361	121646362	0.8324477963161817	0.8336599758813787	FALSE
3	121646369	121646395	0.7018289121027644	0.7071968165291062	FALSE
3	123991558	123991559	0.9864845238426304	0.9914269528214568	TRUE
3	123991559	123991563	0.957896465348068	0.9818737382530528	TRUE
3	124044896	124044897	0.9040687698966244	0.8807174612219164	FALSE
3	124265297	124265298	0.911790252001837	0.919586836754475	TRUE
3	124286077	124286078	0.6783761171624462	0.6528419594188921	FALSE
3	124495956	124495959	0.9958831358308252	0.9963666020076594	FALSE
3	124987923	124987926	0.992584585145793	0.9922067244209408	FALSE
3	125495249	125495250	0.8447641421191738	0.849050086400914	FALSE
3	125526195	125526196	0.994846481526742	0.9954345367039236	TRUE
3	125596274	125596275	0.9154018829216642	0.9223371525407248	FALSE
3	125969518	125969530	0.6826479982567571	0.8256583018267039	TRUE
3	127434158	127434168	0.9945293137039924	0.995376177019467	TRUE
3	128446139	128446143	0.7474564919398523	0.7385028187246954	FALSE
3	129362824	129362825	0.5312197259775538	0.6651748584939208	TRUE
3	130209331	130209332	0.03416593900881221	0.08891565341919551	TRUE
3	130209355	130209372	0.20559722467370128	0.3988361267754952	TRUE
3	131942458	131942469	0.9300766282546186	0.9145145846593437	FALSE
3	132948986	132948987	0.8363480541715177	0.9401984804459108	TRUE
3	133449981	133449982	0.680378089282856	0.6403377429715291	FALSE
3	133502683	133502692	0.9246112191782818	0.9101831046421356	FALSE
3	133785603	133785604	0.9809736192360144	0.9827095074107256	FALSE
3	133785618	133785619	0.9809736192360144	0.9827095074107256	FALSE
3	134882764	134882765	0.4142012583157649	0.3797559489271433	FALSE
3	135025587	135025589	0.9244498874274216	0.978702990605786	TRUE
3	135467163	135467166	0.9958831358308252	0.9963666020076594	FALSE
3	136867096	136867133	0.4740089569123376	0.5405792266643137	TRUE
3	136867177	136867180	0.9497683940638918	0.940989572063	FALSE
3	136867184	136867188	0.9442448535486389	0.9325519625669764	FALSE
3	138176026	138176027	0.9945259058395068	0.9949276397099812	TRUE
3	138872142	138872143	0.846029788005271	0.8582906113005129	FALSE
3	138872143	138872144	0.9858706909224633	0.9853333730422695	FALSE
3	140983546	140983547	0.8615245265817982	0.8306628245452348	FALSE
3	141248688	141248689	0.9152766896372456	0.9099286371004276	FALSE
3	141248690	141248719	0.45012799080037047	0.5351077252728019	TRUE
3	141248723	141248724	0.6776109482443589	0.7439421907412592	TRUE
3	141478836	141478840	0.6654970562989397	0.6921640758897556	TRUE
3	141968836	141968847	0.5393848151576985	0.6367006223883807	TRUE
3	143697744	143697745	0.9928492813941644	0.9935826328772204	FALSE
3	144153889	144153894	0.9905609029667548	0.9882208492369576	FALSE
3	144248956	144248957	0.8629322345106073	0.850267338984868	FALSE
3	146096881	146096882	0.7076432966212511	0.7226508873118684	FALSE
3	146423281	146423282	0.8147533192949458	0.8133507608225851	FALSE
3	148177378	148177379	0.9827434787853708	0.9805290568152628	FALSE
3	148846751	148846756	0.941387335215776	0.9259440083210534	FALSE
3	149445718	149445744	0.8861941465670841	0.8869603207556398	FALSE
3	150037670	150037672	0.8697127714200074	0.859481276833404	FALSE
3	152191615	152191616	0.5348830620010853	0.5233304813077752	FALSE
3	153752080	153752081	0.6819460768263609	0.6929404898341728	FALSE
3	153794641	153794642	0.9787491661070178	0.9869989664268268	TRUE
3	154850519	154850520	0.92736436367454	0.924526151184444	FALSE
3	155079637	155079639	0.9197748962842192	0.9249975368557252	FALSE
3	155813249	155813279	0.507671765548642	0.5955295439672871	TRUE
3	157984455	157984456	0.6770066344621912	0.6136291662189116	FALSE
3	157984501	157984502	0.5191453662570747	0.4499587904541595	FALSE
3	158023236	158023237	0.8375749396721143	0.9426051272400172	TRUE
3	158638849	158638850	0.8746090436994102	0.9626419763956237	TRUE
3	159828387	159828388	0.9507508739378076	0.9437632468456882	FALSE
3	160071915	160071916	0.7607766644825961	0.645615447035718	FALSE
3	160312784	160312787	0.8932698496598733	0.8904724140772573	FALSE
3	160312897	160312898	0.8546308567472423	0.8488895998991367	FALSE
3	161703865	161703912	0.9097191458907268	0.9130120911265166	FALSE
3	161840648	161840651	0.739348303731884	0.8010047161705386	TRUE
3	162407421	162407422	0.9154846822361962	0.975889143623942	TRUE
3	163040249	163040256	0.9952763177117464	0.995829195495932	FALSE
3	163105300	163105301	0.9437377727483957	0.951353493528512	FALSE
3	163533022	163533063	0.7708758951351026	0.7454433251998551	FALSE
3	163612173	163612194	0.7748379746357268	0.737506910078983	FALSE
3	163636591	163636592	0.9932654527277552	0.9945572235059414	TRUE
3	165265611	165265616	0.7348523521944726	0.7083162483182724	FALSE
3	165265805	165265806	0.8506352855322105	0.8284576158199095	FALSE
3	167348218	167348219	0.8571043546806687	0.8430061881210441	FALSE
3	167348313	167348314	0.5710206872695269	0.5658385364000966	FALSE
3	167397141	167397142	0.9611071861362048	0.9613521878842212	FALSE
3	167397854	167397856	0.996425505949184	0.9966018899696408	FALSE
3	168949635	168949640	0.9660274395279448	0.9612642742058332	FALSE
3	169056420	169056421	0.9960177048920152	0.9959978816597488	TRUE
3	169056436	169056437	0.7956861935231985	0.7197043510333214	TRUE
3	169056495	169056496	0.8431062775693096	0.8006358849940086	FALSE
3	171764931	171764933	0.8657090122018418	0.8366802464596921	FALSE
3	171970547	171970548	0.5106659142943635	0.5388877599807308	FALSE
3	172689612	172689632	0.9921640802186996	0.9927452933737998	TRUE
3	172689632	172689633	0.95166239141433	0.9581188692730404	TRUE
3	173088006	173088011	0.9596479461086248	0.9503302642996132	FALSE
3	174787597	174787598	0.6255133940990851	0.609106837242246	FALSE
3	176297710	176297711	0.6612327905128522	0.659491038702717	FALSE
3	177501463	177501482	0.9707056912081272	0.9682950545806436	FALSE
3	177501493	177501511	0.925037486027786	0.9010432886337792	TRUE
3	177540944	177540945	0.7820240997587935	0.7596009014256337	FALSE
3	179031909	179031911	0.9960295875848192	0.9960391514763756	TRUE
3	179031921	179031929	0.8721476785947897	0.8436571051968457	TRUE
3	181134614	181134615	0.38331050476639966	0.4674856121023301	TRUE
3	182263267	182263268	0.8446516796034519	0.8051635863564353	FALSE
3	183175988	183175989	0.9373801824565052	0.937223604230562	FALSE
3	183622529	183622530	0.8876519212766633	0.874979148517568	FALSE
3	183802534	183802535	0.8814915691660175	0.904656007271706	FALSE
3	184969425	184969429	0.8967432885485754	0.883964275491768	TRUE
3	185529953	185529972	0.908118735334014	0.8882504765578182	FALSE
3	185665424	185665428	0.8806785042150346	0.8758218034418387	FALSE
3	185739844	185739861	0.737812098753956	0.7259888386131369	FALSE
3	185914350	185914351	0.9384604389169042	0.9424505951876696	FALSE
3	186650169	186650172	0.8147389805212479	0.8293702035403497	TRUE
3	187467282	187467283	0.9731368038868928	0.985342020669584	TRUE
3	188142627	188142660	0.5666455529728482	0.5245426298564596	FALSE
3	188509674	188509685	0.9780691163324532	0.9761702278194286	FALSE
3	189056028	189056029	0.8792017396926564	0.8655706419058178	FALSE
3	189371597	189371598	0.8129976343536908	0.774304504297724	FALSE
3	189371627	189371628	0.8330401062601869	0.7976218950007055	FALSE
3	189371653	189371654	0.8129976343536908	0.774304504297724	FALSE
3	189537697	189537698	0.9902189730547548	0.9882562532789556	FALSE
3	189537700	189537701	0.7552071877746216	0.7436135689650297	FALSE
3	190041069	190041082	0.9821393986916	0.9804223633647358	FALSE
3	192063078	192063079	0.8951340387565233	0.9158862867965528	FALSE
3	192063100	192063113	0.9934787943012766	0.9942408436647526	FALSE
3	192869317	192869318	0.734251766323343	0.7373499180600964	FALSE
3	193117666	193117667	0.98911960138152	0.9912195570308804	TRUE
3	194171155	194171156	0.9941494184257812	0.9947501376656273	FALSE
3	194595619	194595620	0.9947756352203446	0.995081237228712	TRUE
3	194645534	194645577	0.807452912101865	0.773282304800049	FALSE
3	194929418	194929419	0.5280637477466108	0.5499916938205479	FALSE
3	195103442	195103443	0.3304022515401049	0.35546171995701503	FALSE
3	195473568	195473569	0.9882783945181504	0.9922853310830324	TRUE
3	195750390	195750396	0.6173370566382202	0.7878580414136267	TRUE
3	195754890	195754907	0.8785091016852049	0.8675196730677359	FALSE
3	195754911	195754912	0.890363221723204	0.8785939318485032	FALSE
3	195754951	195754952	0.6431421575926016	0.6372172130734733	FALSE
3	195759917	195759918	0.9190396915879724	0.9326336145255272	FALSE
3	195763966	195763974	0.9937948479132284	0.9945201678753416	FALSE
3	195794087	195794088	0.9968633621482696	0.9966287832258836	TRUE
3	195794117	195794122	0.995510690528385	0.9960377210015108	FALSE
3	195802382	195802383	0.9441505104028278	0.953740341242928	FALSE
3	195830704	195830705	0.5168525003183763	0.5277169945314266	TRUE
3	195835270	195835293	0.9622642979999716	0.9630908881269354	FALSE
3	195841017	195841018	0.9831687908628788	0.9795804342958726	TRUE
3	195855133	195855134	0.7046004738404521	0.6895137264711392	FALSE
3	195857552	195857553	0.9947756352203446	0.995081237228712	TRUE
3	195861661	195861663	0.9929113829990436	0.9927272425368152	TRUE
3	195862772	195862773	0.9911824016102004	0.9908864626504446	TRUE
3	195869629	195869630	0.9941494184257812	0.9947501376656273	FALSE
3	195871947	195871963	0.297984032761784	0.3650684012155934	TRUE
3	195873409	195873449	0.6234428045256084	0.6273905633940233	FALSE
3	195909796	195909797	0.8580050256646681	0.8622399333550934	FALSE
3	196317280	196317281	0.6769272625770243	0.7324484778267907	TRUE
3	196317368	196317369	0.8076998979604201	0.8457980339000833	TRUE
3	197624022	197624023	0.8461183079264933	0.9370349680052944	TRUE
3	197625334	197625335	0.9505879650501324	0.9773740276677793	TRUE
3	197625446	197625447	0.9231835747295162	0.9705671953469076	TRUE
3	197625506	197625508	0.9524608065161696	0.9807654765613186	TRUE
3	197625533	197625534	0.874847304877803	0.9497929148756608	TRUE
3	197625541	197625545	0.8980544894477931	0.9603772890019164	TRUE
3	197627119	197627121	0.906977696156269	0.9629208884700426	TRUE
3	197632078	197632093	0.8596381333442592	0.9493649089655092	TRUE
3	197647955	197647956	0.9052223515883564	0.9631617808437328	TRUE
3	197650554	197650557	0.7837504886529795	0.8945137041101129	TRUE
3	197652615	197652618	0.9054794466387118	0.963447863628999	TRUE
3	197664792	197664793	0.8461183079264933	0.9370349680052944	TRUE
4	713170	713207	0.31750297215403794	0.33228858854297044	FALSE
4	713548	713549	0.2207452303251844	0.2448966585818912	FALSE
4	748201	748203	0.9965978514451423	0.9965398285165245	TRUE
4	1315884	1315887	0.6107474916743406	0.5998193528677571	FALSE
4	1531252	1531255	0.7877239725555759	0.8471531327338699	TRUE
4	1615332	1615333	0.2124177500537974	0.23851914880658415	FALSE
4	1628294	1628295	0.4451632831694941	0.442438308308505	FALSE
4	1749233	1749235	0.33776010411320667	0.34155870345647016	FALSE
4	1767359	1767378	0.8741197458771347	0.8742683362566237	FALSE
4	2333199	2333223	0.8727438540699011	0.876711474913362	FALSE
4	2755443	2755444	0.992304065404196	0.9931985114393498	FALSE
4	2852173	2852189	0.7838189800551567	0.7425290939654328	FALSE
4	2852229	2852230	0.7938589621523745	0.7508866720699401	FALSE
4	3375448	3375461	0.27117534212242367	0.34567036843718557	TRUE
4	3413095	3413096	0.37892021193461073	0.4793498808146566	TRUE
4	3567438	3567439	0.7131275101936179	0.8596250708038639	TRUE
4	3567765	3567766	0.8363332371966213	0.875164043517789	TRUE
4	3567995	3567996	0.5047299925620543	0.604482767229701	TRUE
4	3631498	3631499	0.8551449335637832	0.912149422124496	TRUE
4	3655479	3655480	0.365515641636681	0.3865015837254941	FALSE
4	3746999	3747037	0.9581957879225892	0.9569216167878448	FALSE
4	4092525	4092526	0.7042763393048932	0.812054963850934	TRUE
4	4115042	4115043	0.8241511914087751	0.9422277614446668	TRUE
4	4139052	4139058	0.9508302515783834	0.9848980140482024	TRUE
4	4143870	4143872	0.9445341685907342	0.9844228261292848	TRUE
4	4144530	4144531	0.9820410785936192	0.9922918404309052	TRUE
4	4144563	4144565	0.99383958910135894	0.997161284688862	TRUE
4	4145554	4145556	0.987939251148281	0.9951608800447012	TRUE
4	4147988	4147990	0.8277545717297116	0.9130221625481684	TRUE
4	4954036	4954037	0.868562651640506	0.9606688644286387	TRUE
4	5496547	5496548	0.643030322836172	0.8792011666644142	TRUE
4	5896463	5896464	0.9446030431799484	0.9502554419892756	FALSE
4	6067578	6067579	0.2437684090105536	0.2712847506180638	FALSE
4	6725965	6725968	0.9586456323836844	0.9563644679507256	FALSE
4	6933238	6933269	0.14609456063346618	0.1358396609513157	TRUE
4	7180670	7180671	0.540813208397114	0.5428147791048789	FALSE
4	7496464	7496465	0.8246573787053841	0.8310102755874206	FALSE
4	7543808	7543821	0.7188995302842025	0.7102938681206143	FALSE
4	7544054	7544067	0.7188995302842025	0.7102938681206143	FALSE
4	7676798	7676811	0.9137370399505932	0.915059663673385	FALSE
4	7695554	7695563	0.6152910087944958	0.5861579149370535	FALSE
4	7695585	7695590	0.6948398125074928	0.668567867676863	FALSE
4	7695871	7695880	0.6152910087944958	0.5861579149370535	FALSE
4	7974604	7974606	0.8712509157560219	0.8627347528705193	FALSE
4	8211317	8211319	0.9672105080070122	0.9705754013142645	FALSE
4	8288877	8288878	0.7663323079907255	0.759941357860353	FALSE
4	8310948	8310976	0.8153483494555797	0.813312502856858	FALSE
4	8408889	8408903	0.617542229454832	0.636209701651539	TRUE
4	8409616	8409617	0.33975305281957463	0.35509547742770087	FALSE
4	8609147	8609148	0.2663711662642881	0.2747277009182923	FALSE
4	8626445	8626446	0.4767630286763965	0.7318490918409306	TRUE
4	8635271	8635276	0.38215014391859065	0.6145461249863494	TRUE
4	8635863	8635868	0.2153254207870922	0.41183551239981625	TRUE
4	8919140	8919141	0.73821963734606455	0.7148089673697235	TRUE
4	9931912	9931923	0.9400008796201276	0.9292788592333988	FALSE
4	10537607	10537608	0.5316466961562182	0.4695903163684156	FALSE
4	10537614	10537615	0.8316941064716052	0.7939048725225787	FALSE
4	10721166	10721188	0.9406470938810044	0.9415531266743804	TRUE
4	11156173	11156174	0.903192576443544	0.8934427799373134	FALSE
4	11235490	11235492	0.9270654650304866	0.979480122105258	TRUE
4	12809267	12809268	0.8616877182430871	0.8230277095696387	FALSE
4	13804397	13804398	0.9304833024810673	0.9644999721876004	TRUE
4	14447686	14447687	0.9801261191146942	0.9814152298778251	FALSE
4	14641298	14641324	0.6576548340113704	0.6008380984182318	FALSE
4	14641401	14641402	0.2123066673708169	0.1541510674325769	FALSE
4	14641414	14641415	0.8021702522619579	0.7574852694834076	FALSE
4	16303357	16303358	0.9309185419589372	0.9270020769644548	FALSE
4	16303394	16303395	0.8308143862057825	0.8223805498866901	FALSE
4	16382756	16382757	0.8436798950629235	0.8425320430007284	FALSE
4	17311765	17311774	0.9697885773384234	0.9647266166651434	FALSE
4	19103705	19103706	0.7619499329670214	0.7735887199374311	FALSE
4	19354548	19354549	0.8814915691660175	0.904656007271706	FALSE
4	20802133	20802156	0.895976162014395	0.8887833626929473	FALSE
4	21015551	21015580	0.8710446087089163	0.9087677979633776	TRUE
4	21234184	21234185	0.6589288640738151	0.66909065220307	FALSE
4	21234235	21234236	0.658782885149981	0.6569058679378479	FALSE
4	22675058	22675063	0.9308634215549302	0.9240262166272916	FALSE
4	24436662	24436702	0.1428490286108519	0.212691925763998	TRUE
4	24611111	24611115	0.954250247033101	0.9418690874121776	FALSE
4	25494928	25494934	0.95543500993752	0.942867698428558	FALSE
4	26156605	26156641	0.9772190619770073	0.9762027092857284	TRUE
4	26191180	26191186	0.7866881150803171	0.7227790258243558	TRUE
4	26492714	26492715	0.7970375154864494	0.8372551686219399	TRUE
4	27175768	27175797	0.8585047634208732	0.8311030942584278	FALSE
4	27555046	27555051	0.9428749777877706	0.9273692488412186	TRUE
4	27964427	27964428	0.9042569517490088	0.8812342670866623	FALSE
4	27964434	27964471	0.8198265242479199	0.7155215075670912	FALSE
4	28312651	28312654	0.9807238100744736	0.9817028055716848	FALSE
4	30045109	30045110	0.5234389023410553	0.5169056078575904	FALSE
4	30063163	30063168	0.8815408243654165	0.8568710777958388	FALSE
4	30063230	30063231	0.9399149294994316	0.9159566242702248	FALSE
4	32399352	32399353	0.7485763769036745	0.8122851924790435	TRUE
4	32399585	32399588	0.9958831358308252	0.9963666020076594	FALSE
4	32917983	32917984	0.7192794815378921	0.6932164608763057	FALSE
4	34580887	34580888	0.795596201171955	0.7451236843419896	FALSE
4	36156353	36156354	0.5107848816731104	0.499740859581723	FALSE
4	37509940	37509966	0.9120220461466164	0.9087622412212611	FALSE
4	37604839	37604840	0.4394304217790375	0.4392590547137399	FALSE
4	37604865	37604868	0.9569246478674456	0.951756801108362	FALSE
4	38805741	38805742	0.995870816652688	0.9963371849636596	FALSE
4	38806209	38806210	0.9969398773910452	0.9971785618179544	FALSE
4	38806609	38806630	0.9822147562536336	0.9805912978110204	TRUE
4	38812289	38812292	0.9939815976227128	0.9938250851503284	TRUE
4	38813192	38813194	0.9979518344948948	0.9978388830991962	TRUE
4	38826013	38826014	0.988840218822129	0.9899856384149698	FALSE
4	38858880	38858889	0.9437368983151974	0.9336707128022352	FALSE
4	39619455	39619456	0.5389009914550873	0.6263718178225539	TRUE
4	39619479	39619480	0.5389009914550873	0.6263718178225539	TRUE
4	39930245	39930246	0.6297054613818275	0.6586187029346997	TRUE
4	39930252	39930255	0.9957922121326525	0.9954807749676065	TRUE
4	40402186	40402212	0.7800984320979956	0.8306217375036681	TRUE
4	40434001	40434010	0.7002870180945978	0.6547194558948655	FALSE
4	41159951	41159955	0.946501817970438	0.9326774153609572	FALSE
4	41216418	41216422	0.7005207615066451	0.7140776802829215	FALSE
4	46759806	46759829	0.8486463823648179	0.8914112952900459	TRUE
4	46763141	46763142	0.7633900960514953	0.7546001379251528	FALSE
4	48185780	48185806	0.22257306100642385	0.20093367454044184	FALSE
4	48412406	48412417	0.978214656197838	0.976060957525446	FALSE
4	48416075	48416076	0.9566426839076824	0.973503429115107	TRUE
4	48417115	48417116	0.927625472377748	0.9562268317229524	TRUE
4	48910273	48910279	0.7710915765048633	0.7486651291143325	FALSE
4	52632993	52632994	0.967037968091906	0.9567182850557036	FALSE
4	53212470	53212471	0.9873283273141372	0.9886532250121968	FALSE
4	53212574	53212579	0.9844244977318132	0.9822450837972624	FALSE
4	53237856	53237857	0.3125149146374396	0.36785976083835215	FALSE
4	53729674	53729685	0.9722048187141242	0.9735911754320064	FALSE
4	54180741	54180742	0.8218857678265872	0.8325517432040429	FALSE
4	54348068	54348069	0.8858254389473206	0.901613487292139	FALSE
4	55751047	55751048	0.9695999895165758	0.972665602489889	FALSE
4	56688096	56688097	0.6678584333818217	0.6522969938821481	FALSE
4	57906809	57906810	0.7031489668234584	0.6841915626449382	FALSE
4	58836053	58836054	0.9190396915879724	0.9326336145255272	FALSE
4	58991616	58991617	0.36767241380182303	0.3792993249239675	FALSE
4	60011749	60011751	0.9062518541064292	0.9096196829558114	TRUE
4	61062158	61062163	0.8048004522065595	0.7782408348937413	FALSE
4	61432654	61432655	0.8599690264505875	0.822023464351494	FALSE
4	61711457	61711458	0.7392682271935801	0.7391405249007518	FALSE
4	61711490	61711491	0.8850081930532568	0.8849407621741431	FALSE
4	63856452	63856453	0.9883404240788488	0.9895365988834744	FALSE
4	63858095	63858096	0.9949213170915788	0.9954431434982616	TRUE
4	64036619	64036650	0.4484011707946848	0.40575541144083005	FALSE
4	64665250	64665251	0.9554359299515212	0.975176527575341	TRUE
4	64832473	64832486	0.8542349952737218	0.824885917867084	FALSE
4	64994931	64994932	0.9809969874398388	0.9896505955988196	TRUE
4	65045262	65045263	0.7465474654274572	0.7437602659980296	FALSE
4	65694033	65694034	0.9941494184257812	0.9947501376656273	FALSE
4	67181196	67181197	0.8746090436994102	0.9626419763956237	TRUE
4	68040976	68040977	0.499811209040564	0.7225969069915487	TRUE
4	68508548	68508553	0.9888790669025987	0.9929016644837249	TRUE
4	68508683	68508687	0.9559241178088088	0.980856805712607	TRUE
4	68796031	68796032	0.4395540769021006	0.45652356314478776	TRUE
4	69114986	69114987	0.34497576110384914	0.5278044070414174	TRUE
4	69174065	69174066	0.29267821830772894	0.4487030291160568	TRUE
4	69176295	69176297	0.4220040652322447	0.5994088700721618	TRUE
4	69187417	69187418	0.4926149223728296	0.6500960500715274	TRUE
4	69188499	69188500	0.29801338016882645	0.48171481301784863	TRUE
4	69196045	69196046	0.18497825869852288	0.33286885295253615	TRUE
4	69203905	69203910	0.43866350027472145	0.6097554028162329	TRUE
4	69204130	69204135	0.39790044364873134	0.5692382949399887	TRUE
4	69204147	69204148	0.29267821830772894	0.4487030291160568	TRUE
4	69215849	69215851	0.47564998837655426	0.6451552358041232	TRUE
4	69228220	69228221	0.21169361408342233	0.43387625280931896	TRUE
4	69229445	69229450	0.4221235080521096	0.5936084562801113	TRUE
4	69231889	69231890	0.4889239105190638	0.6479811120661902	TRUE
4	69246208	69246209	0.2508996839292945	0.3502829437830402	TRUE
4	69255804	69255806	0.4233829377942238	0.5643320630850605	TRUE
4	69258037	69258048	0.02421106136579525	0.05746486199689041	TRUE
4	69258057	69258078	0.01474557637246448	0.03442867059405394	TRUE
4	69258100	69258101	0.0333659342427077	0.07558832803409904	TRUE
4	69258109	69258113	0.03085428702854174	0.07046178615303633	TRUE
4	69263786	69263787	0.41818221795322374	0.5884671069874728	TRUE
4	69270247	69270248	0.04470965140382931	0.1141033288093474	TRUE
4	69270319	69270323	0.05773139766154429	0.14632834052077864	TRUE
4	69273525	69273528	0.4251654663098931	0.6220983643541819	TRUE
4	69274089	69274090	0.41801994552869953	0.6062498344569444	TRUE
4	69274475	69274476	0.4244323657750537	0.620193842586477	TRUE
4	69429590	69429591	0.9229592893425332	0.970644646669978	TRUE
4	70391039	70391040	0.9951547149939368	0.9949266810916482	FALSE
4	71105054	71105055	0.9642811526926138	0.9820690450710188	TRUE
4	71443115	71443116	0.6643716573095357	0.6659168793914284	FALSE
4	71862935	71862936	0.8546114446421772	0.8274224259992352	FALSE
4	73304723	73304724	0.9928492813941644	0.9935826328772204	FALSE
4	73318686	73318687	0.8898453605400329	0.8639463648341968	FALSE
4	73461135	73461141	0.6740856339230435	0.6685850992345791	FALSE
4	73636632	73636635	0.8661400108228234	0.8482232133046534	FALSE
4	74188715	74188718	0.9882198603710204	0.9876963799765994	FALSE
4	74188779	74188780	0.7180087252715864	0.7327500998606302	FALSE
4	74593006	74593018	0.7996535113284013	0.7626537611496377	FALSE
4	74593047	74593048	0.8165765461198567	0.7790924445560633	FALSE
4	74593065	74593066	0.5700035650904658	0.5123570802690735	FALSE
4	75273470	75273471	0.9886403700601613	0.9954750483231004	TRUE
4	75276023	75276028	0.950133018686977	0.986217833727884	TRUE
4	75487591	75487592	0.2637524353532584	0.27098769490214514	FALSE
4	75595955	75595976	0.9193295197662428	0.9060815801972668	FALSE
4	76608717	76608733	0.8210056553379356	0.7836205876345901	FALSE
4	78772053	78772054	0.9685465605458604	0.972665602489889	FALSE
4	80327700	80327701	0.6819617384717789	0.6852092862881752	FALSE
4	80390504	80390537	0.7584369084673358	0.7585217110431759	FALSE
4	81092464	81092465	0.9523248445499092	0.948409641060822	FALSE
4	81402962	81402963	0.788049913504741	0.7406309399371532	FALSE
4	81637354	81637368	0.8501581155784976	0.8465115014718227	FALSE
4	81637525	81637558	0.643319320038002	0.6475075842016088	FALSE
4	81703091	81703092	0.9685465605458604	0.972665602489889	FALSE
4	81788153	81788158	0.919786979912047	0.9133757867510004	FALSE
4	81788222	81788223	0.6766031649738984	0.7366576968355262	TRUE
4	81788252	81788253	0.383846650701913	0.4545561551140731	TRUE
4	82172092	82172113	0.6156221242763912	0.5811894841706181	FALSE
4	82347970	82347971	0.8765935939541979	0.8655883237996297	FALSE
4	83578921	83578922	0.7692717740617101	0.6797544398766947	FALSE
4	83579076	83579081	0.8794747635182175	0.8604169878411436	FALSE
4	84833687	84833688	0.7032129763070547	0.7025945636400673	FALSE
4	85893289	85893290	0.9285964356926218	0.9517869773248426	TRUE
4	86000455	86000456	0.9006200689865775	0.9000202502853847	FALSE
4	86252019	86252020	0.9459065468615436	0.972196568283763	TRUE
4	86552450	86552475	0.6004323880012521	0.547399968185734	FALSE
4	87022660	87022661	0.9058919034222308	0.8999735844921336	FALSE
4	87447475	87447477	0.9936489685485866	0.993386721289868	FALSE
4	87452808	87452811	0.9957235597319553	0.995687302414592	TRUE
4	87542658	87542676	0.8312803241423227	0.8097766641284727	FALSE
4	87542717	87542720	0.9154627104263068	0.9062713116714316	FALSE
4	87542729	87542743	0.872121947352259	0.8588990642158978	FALSE
4	88880782	88880786	0.45378747920788554	0.6653317474078662	TRUE
4	89667168	89667171	0.9099159868204396	0.8977700447928441	FALSE
4	90276185	90276186	0.5965128775075771	0.6138599341589508	TRUE
4	90932969	90932990	0.7657430972812977	0.7165629840423628	FALSE
4	91496630	91496631	0.8785498701395107	0.8720483400913379	FALSE
4	91496768	91496769	0.9112472943453112	0.9072706979084392	FALSE
4	91766108	91766109	0.6626805076548429	0.6516890903915057	FALSE
4	91766138	91766139	0.3524277486490334	0.3515486295520134	FALSE
4	91766192	91766193	0.8985020858748285	0.8851721135679009	FALSE
4	91766194	91766195	0.9389381692990176	0.93123982931369	FALSE
4	91766250	91766251	0.915496316034364	0.9041601702901616	FALSE
4	91766284	91766285	0.6703493231835272	0.6392090593304818	FALSE
4	92384575	92384576	0.8633184086174267	0.8448458063399563	FALSE
4	92740671	92740691	0.9076536116761208	0.888347551521118	FALSE
4	92740712	92740714	0.9546321212267338	0.944515743848468	FALSE
4	93656791	93656792	0.9858097984185668	0.9866395457118292	TRUE
4	94836608	94836610	0.9347830234799176	0.9811744384927016	TRUE
4	94837420	94837421	0.8841498880665587	0.9657468354252294	TRUE
4	94840469	94840471	0.9347830234799176	0.9811744384927016	TRUE
4	94970311	94970312	0.8101749348804808	0.7933700389190896	FALSE
4	95709205	95709206	0.8653484080817244	0.9068091032910456	TRUE
4	96169978	96169979	0.8916291490501446	0.9090891088800438	TRUE
4	96789575	96789576	0.9686906154862697	0.9675175126617546	FALSE
4	97452134	97452136	0.8058731837689043	0.830164568722896	TRUE
4	97583558	97583559	0.9883404240788488	0.9895365988834744	FALSE
4	98019812	98019817	0.959397381508424	0.9888569279311314	TRUE
4	99667964	99667965	0.9806189642835552	0.982593344698583	FALSE
4	100378999	100379010	0.9719578905560492	0.9646466202287108	FALSE
4	100645752	100645783	0.6399299565801693	0.6201597609518138	FALSE
4	100645792	100645793	0.8551725663550422	0.8420893147812315	FALSE
4	101792254	101792255	0.8949478883213909	0.8932381613202515	FALSE
4	103539623	103539628	0.9772716283307884	0.9886887760857782	TRUE
4	104957433	104957434	0.43997058306445047	0.42177385968117787	FALSE
4	108604535	108604536	0.9668735736754428	0.9666140361887178	FALSE
4	108691822	108691825	0.9226118630811464	0.9204304452947196	FALSE
4	109850417	109850418	0.923279818859864	0.9058718108409096	FALSE
4	110233807	110233808	0.9109266582320176	0.905708512285098	FALSE
4	110233835	110233838	0.935727594421023	0.9328918537620876	FALSE
4	111152742	111152744	0.990850046121182	0.9963785605272456	TRUE
4	111316162	111316163	0.8821710592677215	0.9295284108697672	TRUE
4	111574840	111574841	0.463090366977708	0.4256831103707901	FALSE
4	111574929	111574932	0.871394179590217	0.8510127517832798	FALSE
4	111895171	111895172	0.8605199885374453	0.950935888235138	TRUE
4	111895495	111895503	0.9098926708446048	0.9742995494493992	TRUE
4	113443919	113443924	0.9188656799285309	0.9051415453746864	FALSE
4	113444001	113444004	0.9269203740728772	0.9169402602383516	FALSE
4	113444077	113444081	0.9210327994820876	0.9103264347631354	FALSE
4	113946571	113946572	0.9882896856234188	0.987076184038314	FALSE
4	114520573	114520596	0.9487857424830736	0.9532314752017934	FALSE
4	114774913	114774937	0.7564091895196757	0.7035891520724961	FALSE
4	117669649	117669650	0.8590733073317305	0.9252250162646454	TRUE
4	117681761	117681762	0.9948206733585568	0.996263532146048	TRUE
4	118525392	118525393	0.5681108477162836	0.7958702100683636	TRUE
4	119213640	119213641	0.9190396915879724	0.9326336145255272	FALSE
4	119213646	119213647	0.9928492813941644	0.9935826328772204	FALSE
4	119348751	119348752	0.0766729732620123	0.2369509276967533	TRUE
4	119350551	119350554	0.9396018982773252	0.9722026242959464	TRUE
4	119350554	119350555	0.3207372026456324	0.5443236841128303	TRUE
4	121575593	121575594	0.8840676628024313	0.8674081431523231	FALSE
4	121583189	121583192	0.9960295875848192	0.9960391514763756	TRUE
4	122439190	122439192	0.9957235597319553	0.995687302414592	TRUE
4	122811164	122811165	0.4844690928070341	0.6089731612930612	TRUE
4	123323043	123323044	0.994796893972708	0.9953314446636896	TRUE
4	123323159	123323186	0.826173680329731	0.8061402656039538	TRUE
4	123498401	123498404	0.9866298202688	0.9867460722678972	FALSE
4	124654480	124654481	0.8184459799444569	0.8309402524317926	FALSE
4	124870801	124870847	0.6633028958607008	0.6136951794000856	FALSE
4	127021248	127021249	0.9841661115922778	0.993603695388765	TRUE
4	127021475	127021476	0.9521280751835248	0.986753134541269	TRUE
4	127063621	127063622	0.9561240119926636	0.979714859576886	TRUE
4	127063622	127063650	0.9506920959261976	0.9767749626844072	TRUE
4	127417197	127417198	0.978771636555624	0.977478068693951	FALSE
4	128065330	128065331	0.5793902709987488	0.5359726964359547	FALSE
4	128761567	128761571	0.9905730233308584	0.9897754748527672	FALSE
4	129213095	129213096	0.8879803911116055	0.8909798105826695	FALSE
4	129858180	129858181	0.9765137315498386	0.9905750130336626	TRUE
4	131725527	131725554	0.5465118847995903	0.772658666448724	TRUE
4	131725576	131725584	0.910643996081476	0.971960702553056	TRUE
4	131725612	131725613	0.8913601333151907	0.9653873940940628	TRUE
4	131726855	131726856	0.6614290701263612	0.9075506242257098	TRUE
4	131727005	131727006	0.43394356215607977	0.791442394372003	TRUE
4	131727460	131727464	0.9340144368188132	0.9796599652291932	TRUE
4	131731232	131731236	0.7711850849262022	0.9442961759143244	TRUE
4	131733723	131733724	0.6778039318127432	0.9123449066836588	TRUE
4	131955291	131955292	0.957504993775662	0.98587569156883	TRUE
4	133598566	133598567	0.9841072368779508	0.985731431430176	FALSE
4	134499906	134499907	0.9964148039000372	0.9965743713357448	FALSE
4	135231128	135231129	0.9694154800267832	0.9653986428681004	FALSE
4	135627650	135627655	0.9625382820290956	0.9624837017919564	TRUE
4	135636931	135636936	0.978811360118676	0.9740783944986664	TRUE
4	135864229	135864230	0.945465353957064	0.9592399973396194	TRUE
4	136423633	136423646	0.6258845049535441	0.6524274154901925	TRUE
4	136619952	136619953	0.3003961940449983	0.28225001888632234	FALSE
4	137406015	137406016	0.978809735899836	0.9776687437187154	FALSE
4	137868496	137868497	0.9405896923336368	0.9631129679488762	TRUE
4	137895561	137895572	0.6556716736073431	0.6102095011815917	FALSE
4	138853497	138853498	0.45029616766844566	0.5760965917117136	TRUE
4	139219734	139219739	0.9743537884309772	0.969477787228113	FALSE
4	141579994	141579995	0.35837943115743565	0.3281461677176242	FALSE
4	141580002	141580003	0.7293508740087079	0.6831124868395468	FALSE
4	142720802	142720803	0.904330466311642	0.8944795533930535	FALSE
4	143334218	143334219	0.7083664308887014	0.7206173240453575	FALSE
4	143887195	143887196	0.8456028751126993	0.9458252855330884	TRUE
4	143888333	143888348	0.8267958257128069	0.9410880509312992	TRUE
4	144083135	144083136	0.8842269522630968	0.9621765569531856	TRUE
4	144083145	144083149	0.8756892985585756	0.9593207402129236	TRUE
4	146752338	146752339	0.8632284898492727	0.932446274553448	TRUE
4	147784733	147784761	0.7426583786866433	0.7384130394329552	FALSE
4	148363503	148363504	0.8784372777143725	0.9021324445187372	FALSE
4	148755231	148755232	0.8503329010367636	0.8180948313797898	FALSE
4	148785393	148785394	0.9270502312022194	0.9151809897893428	TRUE
4	149881150	149881151	0.8520541070232067	0.8239459592065568	FALSE
4	150489130	150489131	0.4970357734957336	0.517347853408106	FALSE
4	150489143	150489144	0.5044198507890416	0.5247188786724191	FALSE
4	150489318	150489321	0.777658711694471	0.8390245384417555	TRUE
4	150489340	150489363	0.5676518962496978	0.6619051286882841	TRUE
4	150489583	150489589	0.9249058655541174	0.9254468847210756	FALSE
4	150639752	150639753	0.630128671214702	0.5705669471514481	FALSE
4	151049377	151049423	0.7705308383072507	0.7903348752636454	TRUE
4	151237541	151237542	0.993613764371128	0.9939869198146324	TRUE
4	151412579	151412580	0.9836023380912118	0.9808427051282046	FALSE
4	151412609	151412610	0.9836023380912118	0.9808427051282046	FALSE
4	151732006	151732055	0.19577947144288135	0.2696198329551994	TRUE
4	152986883	152986885	0.8872885274736538	0.8636343956174545	FALSE
4	153244252	153244253	0.7518812802008954	0.7189690935108825	FALSE
4	154433394	154433395	0.9878920352736492	0.9875962593849144	TRUE
4	154442536	154442537	0.9160800444754116	0.9179759085351988	TRUE
4	155642010	155642011	0.8326453685720969	0.8226028091866343	TRUE
4	155680459	155680460	0.989624063106708	0.9906897878330988	TRUE
4	156050017	156050019	0.996117949709156	0.9966775006693844	TRUE
4	157338057	157338059	0.9969037625950924	0.9971752075648952	FALSE
4	157636237	157636239	0.917023484912356	0.9683675887898816	TRUE
4	157780868	157780869	0.6086726869805638	0.5634533988852819	FALSE
4	157780880	157780881	0.6168594469786537	0.5499949508766806	FALSE
4	158432761	158432762	0.978602396082146	0.9894565151447142	TRUE
4	158689594	158689595	0.8632699040102785	0.8624502830582751	FALSE
4	158984223	158984224	0.7263633670978107	0.910414430066354	TRUE
4	159634399	159634400	0.9745190902274892	0.9768524924978218	FALSE
4	159741916	159741917	0.9251451284166056	0.922329207469137	TRUE
4	160132641	160132644	0.9948361093323131	0.996293538514934	TRUE
4	160135189	160135190	0.9965882916955222	0.9972176645204354	TRUE
4	160146958	160146959	0.9806189642835552	0.982593344698583	FALSE
4	160586960	160586961	0.23972609553058852	0.23228615360120908	FALSE
4	161022710	161022718	0.9945720392343964	0.9934501443311152	TRUE
4	161028875	161028876	0.9790649329673357	0.989538252143488	TRUE
4	161028950	161028954	0.9773418670745232	0.9887241388858936	TRUE
4	161029574	161029609	0.9185760250457308	0.9531880753297804	TRUE
4	162066319	162066320	0.949235041744869	0.9362815828985428	FALSE
4	163040230	163040243	0.7423064007106258	0.7283022793515938	TRUE
4	163979163	163979164	0.6820605336667016	0.7694588870453386	TRUE
4	164104921	164104922	0.9625569866390038	0.9896967487926878	TRUE
4	164265489	164265490	0.4121920737566041	0.676723200178556	TRUE
4	164588067	164588068	0.8906507747925543	0.9307119340314486	TRUE
4	164939905	164939914	0.9936208487256112	0.9943663921493116	FALSE
4	165277747	165277758	0.7973199783897182	0.8959542231402033	TRUE
4	165461181	165461182	0.9562153563197436	0.9545740429546704	TRUE
4	165461185	165461186	0.8318748680341801	0.8448062963525446	TRUE
4	165597957	165597966	0.9192153798481332	0.906649714295966	FALSE
4	165598009	165598010	0.9102571869876334	0.8949518279398805	FALSE
4	166271427	166271475	0.961905814062045	0.9690500588373998	TRUE
4	166290916	166290917	0.880232764222327	0.9036163526730628	FALSE
4	166346526	166346535	0.904761598122102	0.8884881972213098	FALSE
4	166618705	166618706	0.8934901284794483	0.8967940171534109	FALSE
4	166911249	166911250	0.9928492813941644	0.9935826328772204	FALSE
4	168656237	168656238	0.6996579504016671	0.6959580779335983	FALSE
4	169409154	169409155	0.9507186350958534	0.9562506854336148	TRUE
4	170319051	170319053	0.962653488069881	0.9897757180432768	TRUE
4	171419841	171419848	0.9871256689064014	0.9865201350784536	FALSE
4	172503525	172503526	0.9685663401836404	0.974078866235779	FALSE
4	172528962	172528963	0.9037562631304848	0.912838483235799	FALSE
4	173799235	173799238	0.8815701494267575	0.855908340576383	FALSE
4	173964602	173964603	0.7190498464812372	0.904396402668556	TRUE
4	173983651	173983652	0.808616514843621	0.7749905524502574	FALSE
4	174979233	174979234	0.9264792758786328	0.9215000337456024	TRUE
4	175154797	175154801	0.9954892742903766	0.995400190399752	TRUE
4	175812295	175812297	0.9929448248382348	0.993511710960401	FALSE
4	175945722	175945723	0.633855315295167	0.653546769076778	FALSE
4	176612356	176612371	0.9635424056636832	0.9505467358683848	TRUE
4	176692418	176692426	0.9954848379830642	0.99465990035391	FALSE
4	176692465	176692466	0.9935068914032203	0.995314020099022	TRUE
4	180245029	180245034	0.5857521660424972	0.6267816919069193	TRUE
4	180401421	180401422	0.498941133094572	0.4939983804139271	FALSE
4	180517798	180517799	0.9810939710612948	0.9786318371912648	TRUE
4	180517838	180517847	0.9806211036695092	0.9787730182122366	FALSE
4	180566780	180566789	0.8840129106928805	0.8856417973258268	FALSE
4	180566872	180566873	0.8926421946828227	0.8926318815502291	FALSE
4	181031789	181031790	0.9941494184257812	0.9947501376656273	FALSE
4	181605451	181605454	0.71317637951619	0.7267112305686177	TRUE
4	182100859	182100864	0.8908176586828553	0.8865473186705297	FALSE
4	182161761	182161786	0.6665492836694209	0.6582323937947571	FALSE
4	182161872	182161875	0.880254718392885	0.8762131179072306	FALSE
4	182335302	182335303	0.9310342152294104	0.9549805763025306	TRUE
4	182335303	182335311	0.9771334360107992	0.9855490701180551	TRUE
4	182944081	182944104	0.510139539602197	0.5967060734742168	TRUE
4	183045676	183045677	0.5683751819942177	0.7136738076565783	TRUE
4	183407675	183407676	0.6297120204626125	0.6215442413494436	FALSE
4	184372963	184372976	0.9141322109376634	0.9107250332308324	FALSE
4	184373354	184373359	0.9393785622894912	0.9369260899465278	FALSE
4	185879169	185879170	0.6284530515646437	0.708076283860446	TRUE
4	186112605	186112607	0.9157165314743548	0.9760788414765876	TRUE
4	186115712	186115713	0.8694557773821329	0.9613696734185966	TRUE
4	186299736	186299737	0.3747618281789823	0.3940305242187807	TRUE
4	186564267	186564269	0.984742887112698	0.9903891112757286	TRUE
4	186627234	186627235	0.9054571623968636	0.9027270106986388	FALSE
4	186769400	186769401	0.946820310491212	0.9577478740172868	TRUE
4	186769401	186769413	0.9741254472244626	0.9850375184855588	TRUE
4	187336614	187336615	0.46101856677761566	0.5499068215840669	TRUE
4	188238533	188238575	0.9490689527455166	0.9489983979442944	FALSE
4	189169873	189169874	0.9572916139569624	0.9503104944042672	FALSE
4	189188940	189188942	0.9621601570761408	0.9679058068980448	TRUE
4	189592415	189592416	0.6746418972588771	0.8199739496297752	TRUE
4	189607617	189607618	0.4389522650475991	0.729972795824376	TRUE
4	189616905	189616906	0.9858779232884124	0.9934172319613346	TRUE
4	189624799	189624801	0.7661357535836515	0.8286153210436663	TRUE
4	189655699	189655712	0.8423394815099257	0.9062326997862802	TRUE
4	189673278	189673283	0.695956319367091	0.8525121211680533	TRUE
4	189673886	189673887	0.7130832390649684	0.8466733594804211	TRUE
4	189674241	189674243	0.7339503998149287	0.8745908678421387	TRUE
4	189675616	189675618	0.8640128101931105	0.9496710825018204	TRUE
4	189679144	189679146	0.8669968893733749	0.9556498237677749	TRUE
4	189679799	189679802	0.8879329099745848	0.9579521104745292	TRUE
4	189681047	189681048	0.7847989316907559	0.9141896345923496	TRUE
4	189681323	189681334	0.810841030449226	0.8807783410267263	TRUE
4	189693424	189693425	0.8636599091431267	0.9492828490593196	TRUE
4	189699627	189699630	0.8684229400476838	0.9514550466691206	TRUE
4	189866660	189866661	0.04207393792707284	0.0698273963577075	TRUE
5	237134	237135	0.97257637051515	0.9841685294626203	TRUE
5	237195	237215	0.916145966084617	0.951468693405618	TRUE
5	237239	237240	0.9738660221079982	0.9856497266390628	TRUE
5	239089	239090	0.1663256712018814	0.38072628981881634	TRUE
5	689152	689153	0.8925493316764294	0.9488135106287586	TRUE
5	694035	694048	0.8815917032218202	0.951528159097848	TRUE
5	696723	696728	0.9528021284231828	0.9815655613448716	TRUE
5	706590	706591	0.9284090312503848	0.9739923000865504	TRUE
5	729011	729012	0.9608637054652378	0.974383748117688	TRUE
5	741914	741915	0.935263025894728	0.962079035208464	TRUE
5	746441	746457	0.980384508644582	0.9889071935089984	TRUE
5	748152	748154	0.9627849867676018	0.9855568651841572	TRUE
5	751391	751392	0.9323139165650988	0.9587037601877282	TRUE
5	751397	751410	0.9327459057208533	0.973381015836942	TRUE
5	753001	753003	0.9565631918535202	0.983075263461957	TRUE
5	1166544	1166545	0.7698008039661879	0.75838216098040645	FALSE
5	1590589	1590590	0.3383794098136876	0.5973362957340137	TRUE
5	1781531	1781538	0.5395357425026971	0.5223039483190892	FALSE
5	1781549	1781550	0.1009149513053706	0.1322669432056482	TRUE
5	1781687	1781706	0.13014625313793893	0.17107219260971507	TRUE
5	1816703	1816752	0.1094773490923912	0.14824698860553198	TRUE
5	2019028	2019029	0.10960540390737344	0.17566970998352746	TRUE
5	2088297	2088345	0.9805381462529495	0.9835577957742644	TRUE
5	2088356	2088357	0.9687050633783312	0.9728039311396516	TRUE
5	2160430	2160431	0.4295078426216945	0.45612352718414567	FALSE
5	2327460	2327461	0.08722884927478324	0.1256434087057627	TRUE
5	2377933	2377934	0.7402000416346596	0.7219316532266524	FALSE
5	2581045	2581046	0.6355640964521649	0.6363585244630001	TRUE
5	2581123	2581162	0.7361014680566008	0.7251047339962428	TRUE
5	3381890	3381915	0.3832941028148428	0.43476678099860566	TRUE
5	3577743	3577750	0.939633674507794	0.9274940415449916	FALSE
5	3577779	3577786	0.939633674507794	0.9274940415449916	FALSE
5	3632003	3632004	0.91159883368	0.8936830834719574	FALSE
5	3712337	3712338	0.7174341978406905	0.6958936355042756	FALSE
5	3761516	3761524	0.7463932950906379	0.8178581042259843	TRUE
5	4363238	4363239	0.9156326028207544	0.9326336145255272	FALSE
5	5520229	5520232	0.9833594654257304	0.9910086706900408	TRUE
5	5741690	5741691	0.34000195612731315	0.3316931096937757	FALSE
5	5774983	5774984	0.5454158775005331	0.5439471242831418	FALSE
5	5775018	5775019	0.6627631592201798	0.661323867954152	FALSE
5	6567699	6567726	0.9568709905175128	0.9530243708692888	FALSE
5	6567747	6567748	0.7500842363155243	0.7552883699124003	FALSE
5	6969316	6969317	0.9354692504201776	0.961970350568973	TRUE
5	7605764	7605765	0.9388326709142872	0.9640279310769522	TRUE
5	7757567	7757568	0.7047421346435219	0.7210148125857542	FALSE
5	7804039	7804040	0.8927314572695922	0.8914012579636825	FALSE
5	8004905	8004909	0.8606014278747147	0.8243656733782203	FALSE
5	8745805	8745806	0.9868649683559744	0.9924280779918748	TRUE
5	10143215	10143216	0.942410472626994	0.9334908412324348	FALSE
5	10521255	10521256	0.993195338297578	0.9933517740219634	FALSE
5	10545341	10545346	0.9658922045169708	0.9568196225015788	FALSE
5	10733195	10733208	0.9779933565832248	0.9746048624295222	TRUE
5	10994332	10994333	0.856437169138541	0.8555585657307682	FALSE
5	11240385	11240386	0.36016659673114915	0.3724181864496108	FALSE
5	12835012	12835013	0.8939441667287934	0.8687389446656637	FALSE
5	12953433	12953452	0.965780172192471	0.9632440844285872	FALSE
5	13310062	13310063	0.8675497206475213	0.8467246583831443	FALSE
5	13982695	13982696	0.33511787350023026	0.3623374702003529	FALSE
5	15005515	15005516	0.741524456688542	0.721845048133732	FALSE
5	15379711	15379716	0.7516290330620584	0.7094071419495602	FALSE
5	15394764	15394767	0.8166136374014407	0.8754517494250852	TRUE
5	15410933	15410944	0.25129123453310825	0.2094039612225488	FALSE
5	17039912	17039913	0.9874980884690578	0.9887638004560032	FALSE
[truncated: 5,347 more rows]
