# Supplementary material for: StratoMod: predicting sequencing and variant calling errors with interpretable machine learning
Source: Commun Biol. 2024 Oct 13;7:1316. doi: 10.1038/s42003-024-06981-1 (PMC11471861; doi:10.1038/s42003-024-06981-1)
Supplement: Supplementary file 7 — Supplementary Data 4 [file 42003_2024_6981_MOESM7_ESM.gz › all_vars_SNV.tsv]

chrom	start	end	prob_bwa	prob_vg	hard
1	1030223	1030224	0.891582444685224	0.9335518736523424	TRUE
1	1030558	1030559	0.891582444685224	0.9335518736523424	TRUE
1	1030683	1030684	0.9781943010718734	0.9798960619459808	FALSE
1	1039189	1039190	0.9984453359575964	0.9989767384651184	FALSE
1	1633985	1633986	0.9263455287577136	0.9734333240245048	TRUE
1	1634405	1634406	0.8257303206839358	0.9226557267981632	TRUE
1	1641641	1641642	0.9263455287577136	0.9734333240245048	TRUE
1	1642126	1642127	0.9263455287577136	0.9734333240245048	TRUE
1	1642236	1642237	0.7689641476329233	0.8912793153120956	TRUE
1	1662906	1662907	0.9263455287577136	0.9734333240245048	TRUE
1	1663179	1663180	0.9263455287577136	0.9734333240245048	TRUE
1	1663181	1663182	0.9263455287577136	0.9734333240245048	TRUE
1	1663376	1663377	0.9263455287577136	0.9734333240245048	TRUE
1	1663385	1663386	0.9258057231050124	0.9718909109414112	TRUE
1	1676134	1676135	0.935687964824954	0.9769516840659764	TRUE
1	1692405	1692406	0.3677242330816777	0.5129763907604931	TRUE
1	1692532	1692533	0.8046462305217236	0.9127606418047312	TRUE
1	1692538	1692539	0.8046462305217236	0.9127606418047312	TRUE
1	1692786	1692787	0.8046462305217236	0.9127606418047312	TRUE
1	1692841	1692842	0.5323666792082037	0.6758067519047684	TRUE
1	1692983	1692984	0.28007503919386634	0.4148489344522749	TRUE
1	1708485	1708486	0.9399658665695676	0.9783406011357156	TRUE
1	1708504	1708505	0.93360530333665	0.9766229579976964	TRUE
1	1709258	1709259	0.9263455287577136	0.9734333240245048	TRUE
1	1710111	1710112	0.7560346396877058	0.872848968632575	TRUE
1	1711829	1711830	0.9263455287577136	0.9734333240245048	TRUE
1	1712470	1712471	0.9263455287577136	0.9734333240245048	TRUE
1	1712911	1712912	0.9263455287577136	0.9734333240245048	TRUE
1	1713132	1713133	0.93360530333665	0.9766229579976964	TRUE
1	1713673	1713674	0.9282744639052264	0.974112247720181	TRUE
1	1713675	1713676	0.9263455287577136	0.9734333240245048	TRUE
1	1728904	1728905	0.9263455287577136	0.9734333240245048	TRUE
1	1728907	1728908	0.9263455287577136	0.9734333240245048	TRUE
1	1728947	1728948	0.9263455287577136	0.9734333240245048	TRUE
1	1728964	1728965	0.9263455287577136	0.9734333240245048	TRUE
1	1729286	1729287	0.9263455287577136	0.9734333240245048	TRUE
1	1729858	1729859	0.93360530333665	0.9766229579976964	TRUE
1	1739130	1739131	0.935687964824954	0.9769516840659764	TRUE
1	1739882	1739883	0.8114895968674762	0.9153454866333072	TRUE
1	1744916	1744917	0.8046462305217236	0.9127606418047312	TRUE
1	1745680	1745681	0.34547466933663906	0.48878856176773977	TRUE
1	1746061	1746062	0.8046462305217236	0.9127606418047312	TRUE
1	1746116	1746117	0.7931765170898143	0.8975532440417614	TRUE
1	1746262	1746263	0.8046462305217236	0.9127606418047312	TRUE
1	2205124	2205125	0.9603528254296976	0.9616879199720286	FALSE
1	2482194	2482195	0.9984453359575964	0.9989767384651184	FALSE
1	2981029	2981030	0.9843089583963848	0.9844218258778574	FALSE
1	3475111	3475112	0.23046732913491969	0.30332870803149464	TRUE
1	3475171	3475172	0.5308897897354838	0.6605619049209198	TRUE
1	3475231	3475232	0.5308897897354838	0.6605619049209198	TRUE
1	3825078	3825079	0.8616421340093354	0.867963562095396	FALSE
1	5404928	5404929	0.991581772225984	0.9925344035692508	FALSE
1	5821368	5821369	0.8424926742427207	0.8408595768601583	FALSE
1	5821372	5821373	0.8424926742427207	0.8408595768601583	FALSE
1	5821380	5821381	0.8424926742427207	0.8408595768601583	FALSE
1	7229551	7229552	0.6801542473296505	0.6790792936848612	FALSE
1	8117782	8117783	0.99686045680741	0.9975307565367242	TRUE
1	9380242	9380243	0.8519353644827	0.8394700053400409	FALSE
1	9768726	9768727	0.5967396301126087	0.5513610960545147	FALSE
1	11039730	11039731	0.8867984845109208	0.8818849536655875	FALSE
1	11465229	11465230	0.795984349249676	0.7792788380794522	FALSE
1	11970937	11970938	0.9984453359575964	0.9989767384651184	FALSE
1	12801719	12801720	0.9286054323044164	0.896524046992998	FALSE
1	12801827	12801828	0.7634969230096943	0.7396599672772919	FALSE
1	12801835	12801836	0.7634969230096943	0.7396599672772919	FALSE
1	12801839	12801840	0.7634969230096943	0.7396599672772919	FALSE
1	12834584	12834585	0.9440460872140608	0.9782763497236532	TRUE
1	12834585	12834586	0.9440460872140608	0.9782763497236532	TRUE
1	16034220	16034221	0.9911009416813404	0.9942150724124365	TRUE
1	16034232	16034233	0.9911009416813404	0.9942150724124365	TRUE
1	16034254	16034255	0.9911009416813404	0.9942150724124365	TRUE
1	16034260	16034261	0.9911009416813404	0.9942150724124365	TRUE
1	16034261	16034262	0.9911009416813404	0.9942150724124365	TRUE
1	16034265	16034266	0.9911009416813404	0.9942150724124365	TRUE
1	16034266	16034267	0.9911009416813404	0.9942150724124365	TRUE
1	16034270	16034271	0.9911009416813404	0.9942150724124365	TRUE
1	16034273	16034274	0.9911009416813404	0.9942150724124365	TRUE
1	16034274	16034275	0.9911009416813404	0.9942150724124365	TRUE
1	16034280	16034281	0.9911009416813404	0.9942150724124365	TRUE
1	16034302	16034303	0.9911009416813404	0.9942150724124365	TRUE
1	16034748	16034749	0.9911009416813404	0.9942150724124365	TRUE
1	16034752	16034753	0.9911009416813404	0.9942150724124365	TRUE
1	16034753	16034754	0.9911009416813404	0.9942150724124365	TRUE
1	16034757	16034758	0.9911009416813404	0.9942150724124365	TRUE
1	16034762	16034763	0.991031126511516	0.993871613986838	TRUE
1	16035079	16035080	0.9533069603822812	0.9802129442625286	TRUE
1	16035088	16035089	0.950023382175399	0.9764604670389349	TRUE
1	16035287	16035288	0.9533069603822812	0.9802129442625286	TRUE
1	16035379	16035380	0.9533069603822812	0.9802129442625286	TRUE
1	16035705	16035706	0.9533069603822812	0.9802129442625286	TRUE
1	16035714	16035715	0.9533069603822812	0.9802129442625286	TRUE
1	16057246	16057247	0.9533069603822812	0.9802129442625286	TRUE
1	16057560	16057561	0.9911009416813404	0.9942150724124365	TRUE
1	16058635	16058636	0.8559593025271663	0.9146839094865172	TRUE
1	16060224	16060225	0.9911009416813404	0.9942150724124365	TRUE
1	16060227	16060228	0.9911009416813404	0.9942150724124365	TRUE
1	16060238	16060239	0.9911009416813404	0.9942150724124365	TRUE
1	16060264	16060265	0.9911009416813404	0.9942150724124365	TRUE
1	16060282	16060283	0.9911009416813404	0.9942150724124365	TRUE
1	16060287	16060288	0.9911009416813404	0.9942150724124365	TRUE
1	16060311	16060312	0.9533069603822812	0.9802129442625286	TRUE
1	16060510	16060511	0.9911009416813404	0.9942150724124365	TRUE
1	16060534	16060535	0.9911009416813404	0.9942150724124365	TRUE
1	16089860	16089861	0.9509017548757784	0.9493323781447224	FALSE
1	16089861	16089862	0.9509017548757784	0.9493323781447224	FALSE
1	16089873	16089874	0.9509017548757784	0.9493323781447224	FALSE
1	16089881	16089882	0.9509017548757784	0.9493323781447224	FALSE
1	16089885	16089886	0.9509017548757784	0.9493323781447224	FALSE
1	16089889	16089890	0.9509017548757784	0.9493323781447224	FALSE
1	16089893	16089894	0.9509017548757784	0.9493323781447224	FALSE
1	16089897	16089898	0.9509017548757784	0.9493323781447224	FALSE
1	17352018	17352019	0.8934711677178248	0.9061322687717972	FALSE
1	17352020	17352021	0.8934711677178248	0.9061322687717972	FALSE
1	17379132	17379133	0.984937823824816	0.9926392345566828	TRUE
1	18359337	18359338	0.5146149441649448	0.6075669843086712	TRUE
1	18478553	18478554	0.758868331461399	0.7552530856954545	FALSE
1	18539840	18539841	0.4315781096886487	0.5127670067672704	TRUE
1	18539844	18539845	0.4315781096886487	0.5127670067672704	TRUE
1	19030857	19030858	0.7881080370407836	0.7875366767127682	TRUE
1	19030893	19030894	0.7881080370407836	0.7875366767127682	TRUE
1	19030897	19030898	0.7881080370407836	0.7875366767127682	TRUE
1	19030901	19030902	0.7881080370407836	0.7875366767127682	TRUE
1	19030942	19030943	0.8055033372645876	0.8003067609045285	TRUE
1	19030944	19030945	0.8055033372645876	0.8003067609045285	TRUE
1	19282274	19282275	0.9942801276716836	0.9961726459359134	TRUE
1	19283027	19283028	0.8941231459078318	0.9454251721541164	TRUE
1	19284732	19284733	0.9942881662003686	0.996291135408179	TRUE
1	19284746	19284747	0.9942881662003686	0.996291135408179	TRUE
1	19285414	19285415	0.9696152310090056	0.9872495701991516	TRUE
1	19287256	19287257	0.9948881099211576	0.9967456020447708	TRUE
1	19944510	19944511	0.9835319562830253	0.9817735698994652	FALSE
1	19944551	19944552	0.9835319562830253	0.9817735698994652	FALSE
1	19944553	19944554	0.9835319562830253	0.9817735698994652	FALSE
1	21387023	21387024	0.2096331826852469	0.1308053979349534	FALSE
1	21387047	21387048	0.2096331826852469	0.1308053979349534	FALSE
1	21409334	21409335	0.9986092411999468	0.9991024205453808	TRUE
1	21409342	21409343	0.9986092411999468	0.9991024205453808	TRUE
1	21409350	21409351	0.9986092411999468	0.9991024205453808	TRUE
1	21409364	21409365	0.9986092411999468	0.9991024205453808	TRUE
1	21409368	21409369	0.9986092411999468	0.9991024205453808	TRUE
1	21409372	21409373	0.9986092411999468	0.9991024205453808	TRUE
1	21409374	21409375	0.9986092411999468	0.9991024205453808	TRUE
1	21409375	21409376	0.9986092411999468	0.9991024205453808	TRUE
1	21425444	21425445	0.5585174070682671	0.7801521933827629	TRUE
1	21427354	21427355	0.9604431832721564	0.9787582558718788	TRUE
1	21427355	21427356	0.9604431832721564	0.9787582558718788	TRUE
1	21427356	21427357	0.8165472605770611	0.9299785910695404	TRUE
1	21480125	21480126	0.9702160758104365	0.9796092803233268	TRUE
1	21480127	21480128	0.9702160758104365	0.9796092803233268	TRUE
1	21480130	21480131	0.9693778793223666	0.9790714226838616	TRUE
1	21480173	21480174	0.8565616456488278	0.932649433396786	TRUE
1	21480216	21480217	0.8530095064264994	0.9309601878780784	TRUE
1	21480380	21480381	0.8530095064264994	0.9309601878780784	TRUE
1	21480432	21480433	0.8530095064264994	0.9309601878780784	TRUE
1	21482556	21482557	0.6056376621204023	0.75105320580737	TRUE
1	21483528	21483529	0.8937369047740762	0.9643894936302884	TRUE
1	21483561	21483562	0.8937369047740762	0.9643894936302884	TRUE
1	21484131	21484132	0.8999576071697913	0.9656663758503936	TRUE
1	21484660	21484661	0.9792581242602756	0.9897420898698892	TRUE
1	21484696	21484697	0.9786687996398232	0.9894686377238462	TRUE
1	21484702	21484703	0.9792581242602756	0.9897420898698892	TRUE
1	21484767	21484768	0.8937369047740762	0.9643894936302884	TRUE
1	21484770	21484771	0.8937369047740762	0.9643894936302884	TRUE
1	24314643	24314644	0.949406220318904	0.9463125853167976	FALSE
1	24314678	24314679	0.949406220318904	0.9463125853167976	FALSE
1	24707825	24707826	0.9100875638049238	0.9041926304438376	FALSE
1	25327035	25327036	0.74121733470798	0.8637208226009947	TRUE
1	25364266	25364267	0.7622121845111999	0.8784377516260362	TRUE
1	25364414	25364415	0.7414027385265379	0.8637208226009947	TRUE
1	25367309	25367310	0.7414027385265379	0.8637208226009947	TRUE
1	26077198	26077199	0.9184225617493372	0.8888916821038004	FALSE
1	27489452	27489453	0.9722078363963867	0.9704891165232008	FALSE
1	27916997	27916998	0.7940932432697125	0.7914135536241172	FALSE
1	28897647	28897648	0.8840613558153846	0.8850540716203246	FALSE
1	30442415	30442416	0.9715433435449968	0.9920711423098612	TRUE
1	30480998	30480999	0.973202012941674	0.9721502751990851	FALSE
1	31401197	31401198	0.9986092411999468	0.9991024205453808	TRUE
1	33510149	33510150	0.8448201651114222	0.8440447345676058	FALSE
1	33510203	33510204	0.8448201651114222	0.8440447345676058	FALSE
1	33510233	33510234	0.8448201651114222	0.8440447345676058	FALSE
1	33835373	33835374	0.9957790977905342	0.9985222622945472	TRUE
1	33835395	33835396	0.9957790977905342	0.9985222622945472	TRUE
1	34253461	34253462	0.6931047638672156	0.8958210563667313	TRUE
1	34253556	34253557	0.8951129388921579	0.974640778376687	TRUE
1	34253593	34253594	0.8951129388921579	0.974640778376687	TRUE
1	34253979	34253980	0.8951129388921579	0.974640778376687	TRUE
1	34253982	34253983	0.8951129388921579	0.974640778376687	TRUE
1	34254024	34254025	0.8951129388921579	0.974640778376687	TRUE
1	34254054	34254055	0.8951129388921579	0.974640778376687	TRUE
1	34254090	34254091	0.8951129388921579	0.974640778376687	TRUE
1	34254098	34254099	0.8951129388921579	0.974640778376687	TRUE
1	34254117	34254118	0.8951129388921579	0.974640778376687	TRUE
1	34254590	34254591	0.8951129388921579	0.974640778376687	TRUE
1	34254600	34254601	0.8951129388921579	0.974640778376687	TRUE
1	34323907	34323908	0.4477696986254913	0.5300281256531648	TRUE
1	34323909	34323910	0.4477696986254913	0.5300281256531648	TRUE
1	34566157	34566158	0.8979160152678076	0.9753769612487334	TRUE
1	34566162	34566163	0.8979160152678076	0.9753769612487334	TRUE
1	34567574	34567575	0.6994940370923505	0.8986073521234873	TRUE
1	34568004	34568005	0.8979160152678076	0.9753769612487334	TRUE
1	34568041	34568042	0.9005095258961552	0.976007438643796	TRUE
1	34568319	34568320	0.8979160152678076	0.9753769612487334	TRUE
1	34568469	34568470	0.6994940370923505	0.8986073521234873	TRUE
1	34568992	34568993	0.8979160152678076	0.9753769612487334	TRUE
1	34569000	34569001	0.8979160152678076	0.9753769612487334	TRUE
1	34569762	34569763	0.8979160152678076	0.9753769612487334	TRUE
1	34569946	34569947	0.8979160152678076	0.9753769612487334	TRUE
1	35640651	35640652	0.9423598755132352	0.9614114739742436	TRUE
1	36544954	36544955	0.9412043901107882	0.9447394932299789	FALSE
1	38062667	38062668	0.8638362148920221	0.8458801681003212	FALSE
1	39513442	39513443	0.9046162120162063	0.9650719147135894	TRUE
1	39518966	39518967	0.9138184871763964	0.9692337030285167	TRUE
1	39518968	39518969	0.9046162120162063	0.9650719147135894	TRUE
1	39519434	39519435	0.9046162120162063	0.9650719147135894	TRUE
1	39519435	39519436	0.9046162120162063	0.9650719147135894	TRUE
1	39763382	39763383	0.9810372003583352	0.9896756003971214	TRUE
1	39763415	39763416	0.9810372003583352	0.9896756003971214	TRUE
1	39763534	39763535	0.9810372003583352	0.9896756003971214	TRUE
1	39763535	39763536	0.9810372003583352	0.9896756003971214	TRUE
1	39763541	39763542	0.971156665137492	0.9842128913822754	TRUE
1	39763544	39763545	0.8605756996071862	0.9472846370108172	TRUE
1	39766253	39766254	0.9046162120162063	0.9650719147135894	TRUE
1	39766756	39766757	0.9046162120162063	0.9650719147135894	TRUE
1	39767406	39767407	0.9046162120162063	0.9650719147135894	TRUE
1	39772482	39772483	0.9046162120162063	0.9650719147135894	TRUE
1	39773425	39773426	0.9070571194438444	0.9659570452769692	TRUE
1	40367654	40367655	0.9714802244717338	0.9920531830532308	TRUE
1	42110193	42110194	0.955953606099516	0.948458718554618	FALSE
1	42110195	42110196	0.955953606099516	0.948458718554618	FALSE
1	42385807	42385808	0.7588958514671819	0.734756263089435	FALSE
1	42385856	42385857	0.7588958514671819	0.734756263089435	FALSE
1	42385860	42385861	0.7588958514671819	0.734756263089435	FALSE
1	42385864	42385865	0.7588958514671819	0.734756263089435	FALSE
1	42385868	42385869	0.7588958514671819	0.734756263089435	FALSE
1	42385872	42385873	0.7588958514671819	0.734756263089435	FALSE
1	42385876	42385877	0.7588958514671819	0.734756263089435	FALSE
1	42385898	42385899	0.7588958514671819	0.734756263089435	FALSE
1	44342833	44342834	0.969229355734574	0.96511725476148	FALSE
1	44816618	44816619	0.3788129097464756	0.45243521074273735	TRUE
1	45044833	45044834	0.8680306526829151	0.8489251148799147	FALSE
1	45044835	45044836	0.8680306526829151	0.8489251148799147	FALSE
1	46501216	46501217	0.8185164789027538	0.803309897531968	FALSE
1	46501220	46501221	0.8185164789027538	0.803309897531968	FALSE
1	46501224	46501225	0.8185164789027538	0.803309897531968	FALSE
1	46800216	46800217	0.876895400936181	0.8733524586867328	FALSE
1	46878094	46878095	0.9154728629080436	0.9648474572730265	TRUE
1	46886151	46886152	0.9155822513622348	0.9659025361053571	TRUE
1	46886831	46886832	0.7416172992383279	0.8637208226009947	TRUE
1	46891821	46891822	0.9155822513622348	0.9659025361053571	TRUE
1	46892747	46892748	0.9155822513622348	0.9659025361053571	TRUE
1	46893313	46893314	0.8940511780920504	0.9530889900615984	TRUE
1	46893495	46893496	0.9177680432206948	0.9667673423032724	TRUE
1	46893736	46893737	0.9155822513622348	0.9659025361053571	TRUE
1	46893740	46893741	0.9155822513622348	0.9659025361053571	TRUE
1	46893977	46893978	0.7624150123038731	0.8784377516260362	TRUE
1	46894673	46894674	0.9833787379761934	0.9899272307941808	TRUE
1	46894773	46894774	0.9154728629080436	0.9648474572730265	TRUE
1	46895238	46895239	0.7416172992383279	0.8637208226009947	TRUE
1	46895465	46895466	0.4091160429827758	0.5320112099983897	TRUE
1	46939794	46939795	0.9887594567402638	0.993202691683792	TRUE
1	46939866	46939867	0.9887594567402638	0.993202691683792	TRUE
1	46939867	46939868	0.9887594567402638	0.993202691683792	TRUE
1	46939897	46939898	0.9887594567402638	0.993202691683792	TRUE
1	46939908	46939909	0.9887594567402638	0.993202691683792	TRUE
1	46939923	46939924	0.9887594567402638	0.993202691683792	TRUE
1	47070305	47070306	0.9155822513622348	0.9659025361053571	TRUE
1	47070344	47070345	0.9155822513622348	0.9659025361053571	TRUE
1	47072140	47072141	0.4423694959844528	0.5580602387865273	TRUE
1	47072367	47072368	0.7416172992383279	0.8637208226009947	TRUE
1	47072832	47072833	0.983355603118254	0.9896075503584152	TRUE
1	47073316	47073317	0.7416172992383279	0.8637208226009947	TRUE
1	47073740	47073741	0.9155822513622348	0.9659025361053571	TRUE
1	48483359	48483360	0.8223125441206016	0.8205121330663462	FALSE
1	48483427	48483428	0.19363439156319823	0.23440696974751157	TRUE
1	48483546	48483547	0.45898370858120374	0.5685322423344975	TRUE
1	48483573	48483574	0.45898370858120374	0.5685322423344975	TRUE
1	48483629	48483630	0.45898370858120374	0.5685322423344975	TRUE
1	48483687	48483688	0.45898370858120374	0.5685322423344975	TRUE
1	48483696	48483697	0.4757254903312421	0.5777890932208906	TRUE
1	48483712	48483713	0.45898370858120374	0.5685322423344975	TRUE
1	48483781	48483782	0.45898370858120374	0.5685322423344975	TRUE
1	48483812	48483813	0.45898370858120374	0.5685322423344975	TRUE
1	48483885	48483886	0.45898370858120374	0.5685322423344975	TRUE
1	52783881	52783882	0.9894652378484108	0.990260144223972	FALSE
1	52783996	52783997	0.9894652378484108	0.990260144223972	FALSE
1	52797383	52797384	0.8027501866663667	0.8005519528275173	FALSE
1	54130751	54130752	0.7797063051788341	0.7611457293842723	TRUE
1	55667654	55667655	0.8991864816865188	0.8956110157226035	FALSE
1	55667960	55667961	0.9984453359575964	0.9989767384651184	TRUE
1	56557011	56557012	0.8010820006294702	0.7932597976000457	FALSE
1	56557029	56557030	0.8010820006294702	0.7932597976000457	FALSE
1	58128480	58128481	0.8951129388921579	0.974640778376687	TRUE
1	58254856	58254857	0.986688379616204	0.9920623376125904	TRUE
1	58254899	58254900	0.9689019962389042	0.9843649981287144	TRUE
1	58269147	58269148	0.9473228404665311	0.9878033074752912	TRUE
1	58272164	58272165	0.9473228404665311	0.9878033074752912	TRUE
1	58272989	58272990	0.9473228404665311	0.9878033074752912	TRUE
1	58273378	58273379	0.9473228404665311	0.9878033074752912	TRUE
1	58273380	58273381	0.8263629631783174	0.947699071774768	TRUE
1	58300641	58300642	0.9067879730773052	0.8908698558792024	FALSE
1	58300644	58300645	0.9067879730773052	0.8908698558792024	FALSE
1	58300645	58300646	0.9067879730773052	0.8908698558792024	FALSE
1	58300648	58300649	0.9067879730773052	0.8908698558792024	FALSE
1	58300649	58300650	0.9067879730773052	0.8908698558792024	FALSE
1	58373327	58373328	0.6902527745049747	0.8771131012478772	TRUE
1	58373328	58373329	0.6902527745049747	0.8771131012478772	TRUE
1	58373329	58373330	0.6902527745049747	0.8771131012478772	TRUE
1	58518229	58518230	0.869561210067284	0.8604623060308906	FALSE
1	58518266	58518267	0.8704529661547945	0.8672841324004136	FALSE
1	58518270	58518271	0.8704529661547945	0.8672841324004136	FALSE
1	58518308	58518309	0.8704529661547945	0.8672841324004136	FALSE
1	58518353	58518354	0.8704529661547945	0.8672841324004136	FALSE
1	59296795	59296796	0.9984453359575964	0.9989767384651184	FALSE
1	59648432	59648433	0.6966270639805914	0.8973612777253829	TRUE
1	60439966	60439967	0.9891415987246092	0.99588047512508	TRUE
1	60743336	60743337	0.991577670690441	0.9964589354886192	TRUE
1	60743341	60743342	0.991577670690441	0.9964589354886192	TRUE
1	60780022	60780023	0.9802126131677342	0.9933042974289518	TRUE
1	60780045	60780046	0.9826870621257452	0.9939656121002252	TRUE
1	60780052	60780053	0.9802126131677342	0.9933042974289518	TRUE
1	60780053	60780054	0.9802126131677342	0.9933042974289518	TRUE
1	60780059	60780060	0.9802126131677342	0.9933042974289518	TRUE
1	60780070	60780071	0.9802126131677342	0.9933042974289518	TRUE
1	60780071	60780072	0.9802126131677342	0.9933042974289518	TRUE
1	60895579	60895580	0.9967012293129198	0.9973314947022048	FALSE
1	63045971	63045972	0.961003690527112	0.9602306819962136	FALSE
1	63240892	63240893	0.9601774585520866	0.9818500560540848	TRUE
1	64194156	64194157	0.9975970535447156	0.9977631807646375	FALSE
1	64194157	64194158	0.9975970535447156	0.9977631807646375	FALSE
1	64194158	64194159	0.9975970535447156	0.9977631807646375	FALSE
1	64350450	64350451	0.9984431388459042	0.9989439567291484	TRUE
1	64350726	64350727	0.9915658499134644	0.9963457871704914	TRUE
1	64350730	64350731	0.9915658499134644	0.9963457871704914	TRUE
1	64350736	64350737	0.9915658499134644	0.9963457871704914	TRUE
1	64350738	64350739	0.9915658499134644	0.9963457871704914	TRUE
1	64373340	64373341	0.9689019962389042	0.9843649981287144	TRUE
1	64373408	64373409	0.991577670690441	0.9964589354886192	TRUE
1	64373577	64373578	0.991577670690441	0.9964589354886192	TRUE
1	64373579	64373580	0.991577670690441	0.9964589354886192	TRUE
1	64373585	64373586	0.991577670690441	0.9964589354886192	TRUE
1	64373606	64373607	0.991577670690441	0.9964589354886192	TRUE
1	64373607	64373608	0.991577670690441	0.9964589354886192	TRUE
1	64373614	64373615	0.991577670690441	0.9964589354886192	TRUE
1	64373619	64373620	0.991577670690441	0.9964589354886192	TRUE
1	64373659	64373660	0.991577670690441	0.9964589354886192	TRUE
1	64373675	64373676	0.991577670690441	0.9964589354886192	TRUE
1	64373728	64373729	0.991577670690441	0.9964589354886192	TRUE
1	64373730	64373731	0.9915115635376774	0.9962481953082696	TRUE
1	64373731	64373732	0.9915115635376774	0.9962481953082696	TRUE
1	64373735	64373736	0.9915115635376774	0.9962481953082696	TRUE
1	64373749	64373750	0.895838049370838	0.9337994058866088	TRUE
1	64373756	64373757	0.895838049370838	0.9337994058866088	TRUE
1	64373771	64373772	0.991577670690441	0.9964589354886192	TRUE
1	64373775	64373776	0.991577670690441	0.9964589354886192	TRUE
1	64897509	64897510	0.04970905499613923	0.0333502400277571	FALSE
1	64913686	64913687	0.8358771235838681	0.8224964012718096	FALSE
1	64913708	64913709	0.8358771235838681	0.8224964012718096	FALSE
1	65547847	65547848	0.977400030586948	0.9948919085822502	TRUE
1	65563286	65563287	0.7049424421161656	0.9009568393227498	TRUE
1	65645083	65645084	0.9915658499134644	0.9963457871704914	TRUE
1	65645084	65645085	0.9915658499134644	0.9963457871704914	TRUE
1	65645087	65645088	0.9915658499134644	0.9963457871704914	TRUE
1	65646633	65646634	0.9127939649957564	0.9438391013664184	TRUE
1	65671508	65671509	0.9918762742243552	0.9965490613406311	TRUE
1	65671509	65671510	0.9918762742243552	0.9965490613406311	TRUE
1	65887267	65887268	0.922042907913452	0.91788314166235	FALSE
1	66106852	66106853	0.9891415987246092	0.99588047512508	TRUE
1	66106853	66106854	0.9891415987246092	0.99588047512508	TRUE
1	66106854	66106855	0.9891415987246092	0.99588047512508	TRUE
1	66659980	66659981	0.6990421482557123	0.70340454195157	FALSE
1	66660010	66660011	0.6990421482557123	0.70340454195157	FALSE
1	66823139	66823140	0.9913944215748188	0.9963815030933396	TRUE
1	66823146	66823147	0.9913944215748188	0.9963815030933396	TRUE
1	67080719	67080720	0.6970939409647986	0.8975646591586475	TRUE
1	67080729	67080730	0.7031024773535404	0.8999832309219186	TRUE
1	67080801	67080802	0.6970939409647986	0.8975646591586475	TRUE
1	67081063	67081064	0.6970939409647986	0.8975646591586475	TRUE
1	67081578	67081579	0.8968670287496141	0.9751018705715908	TRUE
1	67081768	67081769	0.6970939409647986	0.8975646591586475	TRUE
1	67081906	67081907	0.8968670287496141	0.9751018705715908	TRUE
1	67082070	67082071	0.8968670287496141	0.9751018705715908	TRUE
1	67082497	67082498	0.8968670287496141	0.9751018705715908	TRUE
1	67083023	67083024	0.8968670287496141	0.9751018705715908	TRUE
1	68737487	68737488	0.9601706667940588	0.9818468906886556	TRUE
1	68737528	68737529	0.9601706667940588	0.9818468906886556	TRUE
1	68737680	68737681	0.9891415987246092	0.99588047512508	TRUE
1	69526664	69526665	0.9546256598337856	0.9519583261320004	FALSE
1	69717853	69717854	0.7761913720465173	0.7747088674762633	TRUE
1	69717856	69717857	0.7761913720465173	0.7747088674762633	TRUE
1	69781742	69781743	0.3691996270113749	0.4547923927073895	TRUE
1	69781746	69781747	0.3691996270113749	0.4547923927073895	TRUE
1	69781750	69781751	0.7614920569345681	0.7431928643304968	FALSE
1	69781754	69781755	0.7614920569345681	0.7431928643304968	FALSE
1	69781758	69781759	0.7614920569345681	0.7431928643304968	FALSE
1	69883680	69883681	0.8951129388921579	0.974640778376687	TRUE
1	69883701	69883702	0.8951129388921579	0.974640778376687	TRUE
1	69884094	69884095	0.8951129388921579	0.974640778376687	TRUE
1	71516042	71516043	0.6994940370923505	0.8986073521234873	TRUE
1	71516327	71516328	0.8979160152678076	0.9753769612487334	TRUE
1	71517832	71517833	0.6994940370923505	0.8986073521234873	TRUE
1	71892558	71892559	0.6966270639805914	0.8973612777253829	TRUE
1	71893238	71893239	0.6966270639805914	0.8973612777253829	TRUE
1	71894104	71894105	0.8966624216681364	0.9750481566393128	TRUE
1	71942977	71942978	0.9158636678205389	0.9132128773582924	FALSE
1	71942985	71942986	0.9158636678205389	0.9132128773582924	FALSE
1	71942987	71942988	0.9158636678205389	0.9132128773582924	FALSE
1	72585138	72585139	0.9680190788557635	0.9653104651543216	FALSE
1	73471028	73471029	0.9924295577257592	0.9967240063941926	TRUE
1	73471032	73471033	0.9921212111328218	0.9965899730894304	TRUE
1	73471033	73471034	0.9921212111328218	0.9965899730894304	TRUE
1	73471034	73471035	0.9921212111328218	0.9965899730894304	TRUE
1	73471040	73471041	0.991577670690441	0.9964589354886192	TRUE
1	73720016	73720017	0.4593785929775223	0.5330833286709639	TRUE
1	73906331	73906332	0.7684150136486303	0.7501605932337725	FALSE
1	75659521	75659522	0.7540329345466086	0.7420770820913268	FALSE
1	77358019	77358020	0.9842706151287348	0.9838881981792584	FALSE
1	77358021	77358022	0.9842706151287348	0.9838881981792584	FALSE
1	77887931	77887932	0.8434938091286736	0.8162287723336666	FALSE
1	77887937	77887938	0.8434938091286736	0.8162287723336666	FALSE
1	77887943	77887944	0.8434938091286736	0.8162287723336666	FALSE
1	77887967	77887968	0.8434938091286736	0.8162287723336666	FALSE
1	78421005	78421006	0.7393217505600808	0.7429466516511827	FALSE
1	78845553	78845554	0.9002797444928483	0.9759950515034194	TRUE
1	78846719	78846720	0.9028197023898028	0.9766100821059964	TRUE
1	78847391	78847392	0.9002797444928483	0.9759950515034194	TRUE
1	78848198	78848199	0.9002797444928483	0.9759950515034194	TRUE
1	78848279	78848280	0.9002797444928483	0.9759950515034194	TRUE
1	78848335	78848336	0.9053764466782284	0.9770849147459304	TRUE
1	78848360	78848361	0.9002797444928483	0.9759950515034194	TRUE
1	78848493	78848494	0.9028197023898028	0.9766100821059964	TRUE
1	78849076	78849077	0.9002797444928483	0.9759950515034194	TRUE
1	78849101	78849102	0.7049424421161656	0.9009568393227498	TRUE
1	78850029	78850030	0.9002797444928483	0.9759950515034194	TRUE
1	79571388	79571389	0.9538571670779782	0.9587874972856484	FALSE
1	80330442	80330443	0.9767270766329542	0.9790668731664028	FALSE
1	80330444	80330445	0.9767270766329542	0.9790668731664028	FALSE
1	80330453	80330454	0.9767270766329542	0.9790668731664028	FALSE
1	80330657	80330658	0.8849727285062697	0.9309459174393472	TRUE
1	80330660	80330661	0.8849727285062697	0.9309459174393472	TRUE
1	80330688	80330689	0.8849727285062697	0.9309459174393472	TRUE
1	80330691	80330692	0.8849727285062697	0.9309459174393472	TRUE
1	80330722	80330723	0.9767270766329542	0.9790668731664028	FALSE
1	80408456	80408457	0.9891415987246092	0.99588047512508	TRUE
1	80947583	80947584	0.977400030586948	0.9948919085822502	TRUE
1	80947593	80947594	0.977400030586948	0.9948919085822502	TRUE
1	80947801	80947802	0.977400030586948	0.9948919085822502	TRUE
1	80948338	80948339	0.977400030586948	0.9948919085822502	TRUE
1	80948339	80948340	0.977400030586948	0.9948919085822502	TRUE
1	80948492	80948493	0.977400030586948	0.9948919085822502	TRUE
1	80950055	80950056	0.977400030586948	0.9948919085822502	TRUE
1	80950068	80950069	0.977400030586948	0.9948919085822502	TRUE
1	80950069	80950070	0.977400030586948	0.9948919085822502	TRUE
1	80950073	80950074	0.977400030586948	0.9948919085822502	TRUE
1	80950148	80950149	0.977400030586948	0.9948919085822502	TRUE
1	80950363	80950364	0.977400030586948	0.9948919085822502	TRUE
1	80950375	80950376	0.9796565121081412	0.9952737249171124	TRUE
1	80950390	80950391	0.977400030586948	0.9948919085822502	TRUE
1	80950392	80950393	0.977400030586948	0.9948919085822502	TRUE
1	81391391	81391392	0.9984453359575964	0.9989767384651184	FALSE
1	82252245	82252246	0.6954263958887181	0.892105671929902	TRUE
1	82252264	82252265	0.6970939409647986	0.8975646591586475	TRUE
1	82252348	82252349	0.8968670287496141	0.9751018705715908	TRUE
1	82252521	82252522	0.8968670287496141	0.9751018705715908	TRUE
1	82252584	82252585	0.890072119651008	0.9704093744092864	TRUE
1	82252649	82252650	0.8968670287496141	0.9751018705715908	TRUE
1	82252871	82252872	0.8968670287496141	0.9751018705715908	TRUE
1	82252894	82252895	0.8968670287496141	0.9751018705715908	TRUE
1	82253285	82253286	0.8968670287496141	0.9751018705715908	TRUE
1	82253393	82253394	0.8968670287496141	0.9751018705715908	TRUE
1	82253419	82253420	0.8968670287496141	0.9751018705715908	TRUE
1	82253518	82253519	0.8968670287496141	0.9751018705715908	TRUE
1	82253527	82253528	0.8968670287496141	0.9751018705715908	TRUE
1	82253838	82253839	0.8968670287496141	0.9751018705715908	TRUE
1	82254163	82254164	0.6970939409647986	0.8975646591586475	TRUE
1	82254195	82254196	0.6970939409647986	0.8975646591586475	TRUE
1	82254198	82254199	0.6970939409647986	0.8975646591586475	TRUE
1	82254292	82254293	0.8968670287496141	0.9751018705715908	TRUE
1	82359552	82359553	0.9810448663644422	0.9814745043630532	TRUE
1	84699795	84699796	0.9549410918219836	0.9458448243366137	FALSE
1	84699797	84699798	0.9549410918219836	0.9458448243366137	FALSE
1	84987498	84987499	0.903250803207874	0.9068130886316318	FALSE
1	84987503	84987504	0.903250803207874	0.9068130886316318	FALSE
1	85646025	85646026	0.9909909150756564	0.995572210292366	TRUE
1	85646033	85646034	0.9556891452596228	0.9853607276789692	TRUE
1	85750354	85750355	0.8951129388921579	0.974640778376687	TRUE
1	85750699	85750700	0.6931047638672156	0.8958210563667313	TRUE
1	85752609	85752610	0.8951129388921579	0.974640778376687	TRUE
1	85752639	85752640	0.8951129388921579	0.974640778376687	TRUE
1	85752722	85752723	0.8951129388921579	0.974640778376687	TRUE
1	85753450	85753451	0.6931047638672156	0.8958210563667313	TRUE
1	85753624	85753625	0.6931047638672156	0.8958210563667313	TRUE
1	85754121	85754122	0.8951129388921579	0.974640778376687	TRUE
1	85928705	85928706	0.8966624216681364	0.9750481566393128	TRUE
1	85929084	85929085	0.8966624216681364	0.9750481566393128	TRUE
1	85929523	85929524	0.6966270639805914	0.8973612777253829	TRUE
1	85931159	85931160	0.6966270639805914	0.8973612777253829	TRUE
1	85932599	85932600	0.8966624216681364	0.9750481566393128	TRUE
1	85997030	85997031	0.9772811899313664	0.9779534851085958	FALSE
1	85997042	85997043	0.9772811899313664	0.9779534851085958	FALSE
1	86134758	86134759	0.993999026078502	0.9978966156008904	TRUE
1	86134765	86134766	0.9681171658679372	0.9927404122413854	TRUE
1	86134768	86134769	0.9681171658679372	0.9927404122413854	TRUE
1	86665663	86665664	0.9871683975831572	0.99548226765408	TRUE
1	86665690	86665691	0.9871683975831572	0.99548226765408	TRUE
1	86681953	86681954	0.977400030586948	0.9948919085822502	TRUE
1	86682398	86682399	0.9196467027589174	0.9775665313792108	TRUE
1	86683224	86683225	0.9196467027589174	0.9775665313792108	TRUE
1	88313030	88313031	0.9198539861702149	0.911075764533296	FALSE
1	89040269	89040270	0.9496786403860444	0.9439489379854906	FALSE
1	89659066	89659067	0.9716944833487516	0.9692251664610556	FALSE
1	89748767	89748768	0.8951129388921579	0.974640778376687	TRUE
1	91168629	91168630	0.91300519406195	0.9226818186120848	FALSE
1	91169135	91169136	0.6579932216266868	0.7747622104768664	TRUE
1	91169399	91169400	0.91300519406195	0.9226818186120848	FALSE
1	91169447	91169448	0.91300519406195	0.9226818186120848	FALSE
1	91213767	91213768	0.9714802244717338	0.9920531830532308	TRUE
1	91213768	91213769	0.9714802244717338	0.9920531830532308	TRUE
1	91214394	91214395	0.9714802244717338	0.9920531830532308	TRUE
1	91214576	91214577	0.9001445907879739	0.9654340722223536	TRUE
1	91215303	91215304	0.9001445907879739	0.9654340722223536	TRUE
1	91277599	91277600	0.8751209272458302	0.873886445838594	FALSE
1	91277601	91277602	0.8751209272458302	0.873886445838594	FALSE
1	91301565	91301566	0.9060698929201774	0.973494022399002	TRUE
1	91301896	91301897	0.9732981211345648	0.9939451191552616	TRUE
1	91301897	91301898	0.9749915915041206	0.994168636505278	TRUE
1	91301902	91301903	0.9749915915041206	0.994168636505278	TRUE
1	91301923	91301924	0.9732981211345648	0.9939451191552616	TRUE
1	92561552	92561553	0.8457340454756676	0.8253048886916995	FALSE
1	92561553	92561554	0.8457340454756676	0.8253048886916995	FALSE
1	92561603	92561604	0.8457340454756676	0.8253048886916995	FALSE
1	93791070	93791071	0.8951129388921579	0.974640778376687	TRUE
1	93791972	93791973	0.8951129388921579	0.974640778376687	TRUE
1	93793229	93793230	0.8951129388921579	0.974640778376687	TRUE
1	93793829	93793830	0.6931047638672156	0.8958210563667313	TRUE
1	94507139	94507140	0.9661644669065804	0.9899503846719484	TRUE
1	94689750	94689751	0.9652543033348746	0.9609624248187086	FALSE
1	94689752	94689753	0.9652543033348746	0.9609624248187086	FALSE
1	96470620	96470621	0.8893742650801203	0.8799055317038673	FALSE
1	97320765	97320766	0.9291255439517416	0.9707524379454874	TRUE
1	97320769	97320770	0.9291255439517416	0.9707524379454874	TRUE
1	97321511	97321512	0.9291255439517416	0.9707524379454874	TRUE
1	97814927	97814928	0.954020706880611	0.9540768886707912	FALSE
1	97814934	97814935	0.954020706880611	0.9540768886707912	FALSE
1	98034094	98034095	0.8935291980423258	0.8798861830493331	FALSE
1	98691915	98691916	0.9984453359575964	0.9989767384651184	FALSE
1	99102288	99102289	0.991577670690441	0.9964589354886192	TRUE
1	99102327	99102328	0.991577670690441	0.9964589354886192	TRUE
1	99102340	99102341	0.991577670690441	0.9964589354886192	TRUE
1	99856337	99856338	0.8149999687309439	0.8128660755664253	FALSE
1	100554055	100554056	0.9984453359575964	0.9989767384651184	TRUE
1	100568025	100568026	0.91613627796323	0.9139398990640863	FALSE
1	100568060	100568061	0.91613627796323	0.9139398990640863	FALSE
1	100677571	100677572	0.994647114582042	0.9976963659715552	TRUE
1	100677591	100677592	0.994647114582042	0.9976963659715552	TRUE
1	100677597	100677598	0.9947973473512484	0.997756665354334	TRUE
1	100677609	100677610	0.994647114582042	0.9976963659715552	TRUE
1	100677610	100677611	0.994647114582042	0.9976963659715552	TRUE
1	100677634	100677635	0.994647114582042	0.9976963659715552	TRUE
1	100677637	100677638	0.9714802244717338	0.9920531830532308	TRUE
1	100677668	100677669	0.9714802244717338	0.9920531830532308	TRUE
1	100677669	100677670	0.9714802244717338	0.9920531830532308	TRUE
1	100677680	100677681	0.9714802244717338	0.9920531830532308	TRUE
1	100677700	100677701	0.9722625216341394	0.9922600511219368	TRUE
1	100677702	100677703	0.9722625216341394	0.9922600511219368	TRUE
1	103168262	103168263	0.9394891622133814	0.936409617593774	FALSE
1	103196039	103196040	0.876895400936181	0.8735602825410907	FALSE
1	103350531	103350532	0.8348175955976251	0.8335496168042488	FALSE
1	103350785	103350786	0.8348175955976251	0.8335496168042488	FALSE
1	103817035	103817036	0.895339243059705	0.8867380700115308	TRUE
1	104066803	104066804	0.9979919980683744	0.9988093004348072	TRUE
1	104127027	104127028	0.9159282344318066	0.932596745074154	TRUE
1	104770696	104770697	0.8951129388921579	0.974640778376687	TRUE
1	104772799	104772800	0.6931047638672156	0.8958210563667313	TRUE
1	104773500	104773501	0.8951129388921579	0.974640778376687	TRUE
1	106270822	106270823	0.9835319562830253	0.9817735698994652	FALSE
1	106731011	106731012	0.8734451439987871	0.868344385775031	FALSE
1	106731047	106731048	0.8734451439987871	0.868344385775031	FALSE
1	107753526	107753527	0.9541105894453148	0.95147073994764	FALSE
1	108330200	108330201	0.9984453359575964	0.9989767384651184	FALSE
1	108330897	108330898	0.9984453359575964	0.9989767384651184	FALSE
1	108330959	108330960	0.998188913348167	0.9988259693420491	FALSE
1	108334985	108334986	0.9984453359575964	0.9989767384651184	FALSE
1	108340777	108340778	0.9984431388459042	0.9989439567291484	TRUE
1	109670098	109670099	0.9958483994754624	0.9967867681853756	TRUE
1	109670102	109670103	0.9958483994754624	0.9967867681853756	TRUE
1	109670293	109670294	0.9935129804733316	0.9934742716402986	TRUE
1	109670377	109670378	0.9984453359575964	0.9989767384651184	FALSE
1	111502096	111502097	0.9383549347278516	0.9412167170051048	FALSE
1	111502124	111502125	0.9383549347278516	0.9412167170051048	FALSE
1	111502256	111502257	0.9383549347278516	0.9412167170051048	FALSE
1	112104665	112104666	0.8376793756159556	0.8476754184712173	FALSE
1	112203679	112203680	0.977400030586948	0.9948919085822502	TRUE
1	112203684	112203685	0.977400030586948	0.9948919085822502	TRUE
1	112203701	112203702	0.977400030586948	0.9948919085822502	TRUE
1	112203702	112203703	0.977400030586948	0.9948919085822502	TRUE
1	112203712	112203713	0.977400030586948	0.9948919085822502	TRUE
1	112224450	112224451	0.9681171658679372	0.9927404122413854	TRUE
1	112224454	112224455	0.9681171658679372	0.9927404122413854	TRUE
1	112225007	112225008	0.9681171658679372	0.9927404122413854	TRUE
1	112225110	112225111	0.9681171658679372	0.9927404122413854	TRUE
1	112225117	112225118	0.9681171658679372	0.9927404122413854	TRUE
1	112225121	112225122	0.9681171658679372	0.9927404122413854	TRUE
1	112225122	112225123	0.9681171658679372	0.9927404122413854	TRUE
1	112225135	112225136	0.9681171658679372	0.9927404122413854	TRUE
1	112225151	112225152	0.9681171658679372	0.9927404122413854	TRUE
1	112225157	112225158	0.9681171658679372	0.9927404122413854	TRUE
1	112225191	112225192	0.9681171658679372	0.9927404122413854	TRUE
1	112225201	112225202	0.9712732490976004	0.9932819613091292	TRUE
1	112225210	112225211	0.9701291352994762	0.9930080887916308	TRUE
1	112225225	112225226	0.9681171658679372	0.9927404122413854	TRUE
1	112225229	112225230	0.9681171658679372	0.9927404122413854	TRUE
1	112225230	112225231	0.9681171658679372	0.9927404122413854	TRUE
1	112225240	112225241	0.9681171658679372	0.9927404122413854	TRUE
1	112225256	112225257	0.9681171658679372	0.9927404122413854	TRUE
1	112225827	112225828	0.9681171658679372	0.9927404122413854	TRUE
1	112226360	112226361	0.9681171658679372	0.9927404122413854	TRUE
1	112226395	112226396	0.9681171658679372	0.9927404122413854	TRUE
1	112290892	112290893	0.9802126131677342	0.9933042974289518	TRUE
1	118577963	118577964	0.9517843930538554	0.9692982998660266	TRUE
1	118583323	118583324	0.9191648790123796	0.9172409119594628	FALSE
1	118854530	118854531	0.9060698929201774	0.973494022399002	TRUE
1	118854948	118854949	0.9732981211345648	0.9939451191552616	TRUE
1	119023482	119023483	0.9800986527611129	0.9929604973832036	TRUE
1	119023497	119023498	0.9800986527611129	0.9929604973832036	TRUE
1	119023543	119023544	0.9061576425662252	0.9768657769852306	TRUE
1	119023559	119023560	0.9002797444928483	0.9759950515034194	TRUE
1	119023593	119023594	0.9002797444928483	0.9759950515034194	TRUE
1	119023615	119023616	0.9002797444928483	0.9759950515034194	TRUE
1	119024906	119024907	0.9002797444928483	0.9759950515034194	TRUE
1	119024921	119024922	0.9002797444928483	0.9759950515034194	TRUE
1	119024957	119024958	0.9002797444928483	0.9759950515034194	TRUE
1	119024970	119024971	0.9002797444928483	0.9759950515034194	TRUE
1	119024971	119024972	0.9002797444928483	0.9759950515034194	TRUE
1	120996475	120996476	0.7725577867091676	0.948660419094746	TRUE
1	120996582	120996583	0.7725577867091676	0.948660419094746	TRUE
1	120999033	120999034	0.7728062256363036	0.9501762520678716	TRUE
1	121108754	121108755	0.7777916462813927	0.951419859618186	TRUE
1	121144998	121144999	0.7728062256363036	0.9501762520678716	TRUE
1	121145470	121145471	0.7917982685920085	0.9560320427260875	TRUE
1	121145482	121145483	0.5016020352021716	0.8294924481236279	TRUE
1	121150805	121150806	0.7728062256363036	0.9501762520678716	TRUE
1	121153297	121153298	0.7728062256363036	0.9501762520678716	TRUE
1	121157938	121157939	0.7728062256363036	0.9501762520678716	TRUE
1	121159885	121159886	0.7725577867091676	0.948660419094746	TRUE
1	121178449	121178450	0.7728062256363036	0.9501762520678716	TRUE
1	121185886	121185887	0.7728062256363036	0.9501762520678716	TRUE
1	121209807	121209808	0.7728062256363036	0.9501762520678716	TRUE
1	121209811	121209812	0.7843984848345602	0.9519373777655056	TRUE
1	121214934	121214935	0.7728062256363036	0.9501762520678716	TRUE
1	121238010	121238011	0.7728062256363036	0.9501762520678716	TRUE
1	121246893	121246894	0.7728062256363036	0.9501762520678716	TRUE
1	121249584	121249585	0.02950891263641289	0.06555710220873123	TRUE
1	121250289	121250290	0.7728062256363036	0.9501762520678716	TRUE
1	121250636	121250637	0.7728062256363036	0.9501762520678716	TRUE
1	121252164	121252165	0.4717673074173236	0.8010450508821068	TRUE
1	121253731	121253732	0.7728062256363036	0.9501762520678716	TRUE
1	121262479	121262480	0.7728062256363036	0.9501762520678716	TRUE
1	121286266	121286267	0.7917982685920085	0.9560320427260875	TRUE
1	121300299	121300300	0.7725577867091676	0.948660419094746	TRUE
1	121301036	121301037	0.7917982685920085	0.9560320427260875	TRUE
1	121310537	121310538	0.49600943239988327	0.8942947136781156	TRUE
1	121310565	121310566	0.49600943239988327	0.8942947136781156	TRUE
1	121311818	121311819	0.20663103586373163	0.6543203504327486	TRUE
1	121312297	121312298	0.49600943239988327	0.8942947136781156	TRUE
1	121316292	121316293	0.7257666934649767	0.9318697482748824	TRUE
1	121316294	121316295	0.7257666934649767	0.9318697482748824	TRUE
1	121316311	121316312	0.7843984848345602	0.9519373777655056	TRUE
1	121317192	121317193	0.7777916462813927	0.951419859618186	TRUE
1	121317910	121317911	0.7843984848345602	0.9519373777655056	TRUE
1	121318032	121318033	0.7728062256363036	0.9501762520678716	TRUE
1	121325716	121325717	0.7728062256363036	0.9501762520678716	TRUE
1	121326490	121326491	0.7728062256363036	0.9501762520678716	TRUE
1	121340918	121340919	0.7728062256363036	0.9501762520678716	TRUE
1	121341138	121341139	0.7728062256363036	0.9501762520678716	TRUE
1	121341307	121341308	0.7728062256363036	0.9501762520678716	TRUE
1	121343555	121343556	0.7728062256363036	0.9501762520678716	TRUE
1	121351689	121351690	0.4737327151741264	0.8101307337620477	TRUE
1	121354069	121354070	0.7728062256363036	0.9501762520678716	TRUE
1	121355022	121355023	0.7917982685920085	0.9560320427260875	TRUE
1	121381125	121381126	0.7728062256363036	0.9501762520678716	TRUE
1	121382971	121382972	0.7728062256363036	0.9501762520678716	TRUE
1	121398911	121398912	0.7728062256363036	0.9501762520678716	TRUE
1	121401009	121401010	0.15273778738555172	0.3237923107667197	TRUE
1	125063486	125063487	0.9978413106861134	0.9985788822910924	TRUE
1	125063750	125063751	0.9978413106861134	0.9985788822910924	TRUE
1	125064317	125064318	0.9978413106861134	0.9985788822910924	TRUE
1	125064889	125064890	0.9978413106861134	0.9985788822910924	TRUE
1	125065053	125065054	0.9984453359575964	0.9989767384651184	FALSE
1	125065266	125065267	0.9984453359575964	0.9989767384651184	FALSE
1	125065321	125065322	0.9984453359575964	0.9989767384651184	FALSE
1	125065717	125065718	0.9980027090539884	0.998573853887929	FALSE
1	125065795	125065796	0.995854243194087	0.9968863047269252	FALSE
1	125065987	125065988	0.9984453359575964	0.9989767384651184	FALSE
1	125066016	125066017	0.9984453359575964	0.9989767384651184	FALSE
1	125066132	125066133	0.9984453359575964	0.9989767384651184	FALSE
1	125066380	125066381	0.9984453359575964	0.9989767384651184	FALSE
1	125066881	125066882	0.9984453359575964	0.9989767384651184	FALSE
1	125067861	125067862	0.9984453359575964	0.9989767384651184	FALSE
1	125068146	125068147	0.986018300448081	0.9882203345488144	FALSE
1	125068568	125068569	0.986018300448081	0.9882203345488144	FALSE
1	125068927	125068928	0.986018300448081	0.9882203345488144	FALSE
1	125069783	125069784	0.986018300448081	0.9882203345488144	FALSE
1	125069919	125069920	0.986018300448081	0.9882203345488144	FALSE
1	125070973	125070974	0.986018300448081	0.9882203345488144	FALSE
1	125071254	125071255	0.986018300448081	0.9882203345488144	FALSE
1	125071396	125071397	0.986018300448081	0.9882203345488144	FALSE
1	125071489	125071490	0.986018300448081	0.9882203345488144	FALSE
1	125072382	125072383	0.986018300448081	0.9882203345488144	FALSE
1	125072434	125072435	0.986018300448081	0.9882203345488144	FALSE
1	145678738	145678739	0.6908119977700277	0.8777591591383582	TRUE
1	145766914	145766915	0.9285180587734836	0.959621658035516	TRUE
1	145766930	145766931	0.9091210476718888	0.9458742802628236	TRUE
1	145816098	145816099	0.373330415710334	0.5663776023958461	TRUE
1	145816370	145816371	0.373330415710334	0.5663776023958461	TRUE
1	145820032	145820033	0.692415305749284	0.8537577233794966	TRUE
1	145820868	145820869	0.34761718812093023	0.5339258794354066	TRUE
1	145821370	145821371	0.6744715172428102	0.8402102301168412	TRUE
1	146007040	146007041	0.98881588672536	0.9883836329244232	FALSE
1	150232358	150232359	0.9968986562175834	0.9979046403117366	FALSE
1	150246669	150246670	0.9986092411999468	0.9991024205453808	TRUE
1	150246670	150246671	0.9963889343859412	0.9971496289237584	TRUE
1	150729733	150729734	0.9909598688340154	0.9957741147653012	TRUE
1	150729768	150729769	0.9984453359575964	0.9989767384651184	FALSE
1	152269457	152269458	0.9907211789769984	0.9964760984536466	TRUE
1	152270381	152270382	0.990379533020559	0.9961661723912056	TRUE
1	152270948	152270949	0.991577670690441	0.9964589354886192	TRUE
1	152271332	152271333	0.9915658499134644	0.9963457871704914	TRUE
1	152271376	152271377	0.9915658499134644	0.9963457871704914	TRUE
1	152271567	152271568	0.9904543714454378	0.9963815030933396	TRUE
1	152272203	152272204	0.9904543714454378	0.9963815030933396	TRUE
1	152291185	152291186	0.991577670690441	0.9964589354886192	TRUE
1	152291757	152291758	0.9904543714454378	0.9963815030933396	TRUE
1	152434339	152434340	0.9714802244717338	0.9920531830532308	TRUE
1	152464333	152464334	0.935971390909153	0.93404419011408	TRUE
1	152615456	152615457	0.9891435061732542	0.9958812037136066	TRUE
1	152615502	152615503	0.9891435061732542	0.9958812037136066	TRUE
1	152615601	152615602	0.9891435061732542	0.9958812037136066	TRUE
1	152615704	152615705	0.9891435061732542	0.9958812037136066	TRUE
1	152615705	152615706	0.9891435061732542	0.9958812037136066	TRUE
1	152615769	152615770	0.9891435061732542	0.9958812037136066	TRUE
1	152615857	152615858	0.9891435061732542	0.9958812037136066	TRUE
1	152617022	152617023	0.9891435061732542	0.9958812037136066	TRUE
1	152796042	152796043	0.9984453359575964	0.9989767384651184	FALSE
1	152797115	152797116	0.9984453359575964	0.9989767384651184	FALSE
1	152798136	152798137	0.9734995113080306	0.9896850406173692	TRUE
1	153350575	153350576	0.9074836626906542	0.9000959169498687	FALSE
1	153350594	153350595	0.9074836626906542	0.9000959169498687	FALSE
1	153350604	153350605	0.9074836626906542	0.9000959169498687	FALSE
1	153350608	153350609	0.9074836626906542	0.9000959169498687	FALSE
1	153350613	153350614	0.9074836626906542	0.9000959169498687	FALSE
1	153350631	153350632	0.9074836626906542	0.9000959169498687	FALSE
1	153489810	153489811	0.9045699620000864	0.9060595855544268	FALSE
1	154447477	154447478	0.9653634834935484	0.9647094168877008	FALSE
1	154447503	154447504	0.9653634834935484	0.9647094168877008	FALSE
1	155629775	155629776	0.9688593495330512	0.9838716646758612	TRUE
1	155631204	155631205	0.9918018479257472	0.9964413128877322	TRUE
1	155632907	155632908	0.9915658499134644	0.9963457871704914	TRUE
1	155809723	155809724	0.767108854746795	0.839481528580904	TRUE
1	156587161	156587162	0.9761938165011936	0.9764486000606368	FALSE
1	156636370	156636371	0.5485184833396377	0.637886455872891	TRUE
1	156636374	156636375	0.5485184833396377	0.637886455872891	TRUE
1	156636430	156636431	0.8688940731301544	0.8593810080584741	FALSE
1	156928434	156928435	0.8396397967515549	0.8281936192157985	FALSE
1	156928437	156928438	0.8396397967515549	0.8281936192157985	FALSE
1	156928449	156928450	0.8396397967515549	0.8281936192157985	FALSE
1	158217978	158217979	0.977400030586948	0.9948919085822502	TRUE
1	158267712	158267713	0.991577670690441	0.9964589354886192	TRUE
1	158268602	158268603	0.9689019962389042	0.9843649981287144	TRUE
1	158887016	158887017	0.9100792481255112	0.9779045895430216	TRUE
1	158890121	158890122	0.9002797444928483	0.9759950515034194	TRUE
1	158890128	158890129	0.9002797444928483	0.9759950515034194	TRUE
1	158891137	158891138	0.9002797444928483	0.9759950515034194	TRUE
1	158891249	158891250	0.9002797444928483	0.9759950515034194	TRUE
1	158891277	158891278	0.8856858861595365	0.9725511623062522	TRUE
1	158891666	158891667	0.9002797444928483	0.9759950515034194	TRUE
1	158891680	158891681	0.9002797444928483	0.9759950515034194	TRUE
1	160604870	160604871	0.9970724022282108	0.9982897170235392	TRUE
1	160695229	160695230	0.9915658499134644	0.9963457871704914	TRUE
1	160697866	160697867	0.9915658499134644	0.9963457871704914	TRUE
1	161052054	161052055	0.7330697866589564	0.7007079574119348	FALSE
1	161573123	161573124	0.61576530444802	0.8333238246664757	TRUE
1	161577048	161577049	0.8582710286493858	0.9571668480270856	TRUE
1	161577213	161577214	0.6483523496006904	0.8541002560932099	TRUE
1	161578325	161578326	0.61576530444802	0.8333238246664757	TRUE
1	161581984	161581985	0.8582710286493858	0.9571668480270856	TRUE
1	161583601	161583602	0.5215131168717766	0.7573438310292062	TRUE
1	161583708	161583709	0.61576530444802	0.8333238246664757	TRUE
1	161583873	161583874	0.6138980166502421	0.8251083910474342	TRUE
1	161584094	161584095	0.61576530444802	0.8333238246664757	TRUE
1	161584099	161584100	0.61576530444802	0.8333238246664757	TRUE
1	161585597	161585598	0.8582710286493858	0.9571668480270856	TRUE
1	161586448	161586449	0.8582710286493858	0.9571668480270856	TRUE
1	161587774	161587775	0.8713084368660798	0.96223368921827	TRUE
1	161587938	161587939	0.61576530444802	0.8333238246664757	TRUE
1	161588330	161588331	0.61576530444802	0.8333238246664757	TRUE
1	161590811	161590812	0.8582710286493858	0.9571668480270856	TRUE
1	161591749	161591750	0.8582710286493858	0.9571668480270856	TRUE
1	161591786	161591787	0.8582710286493858	0.9571668480270856	TRUE
1	161591885	161591886	0.970617477927708	0.9872654626709813	TRUE
1	161591890	161591891	0.970617477927708	0.9872654626709813	TRUE
1	161594466	161594467	0.8582710286493858	0.9571668480270856	TRUE
1	161606436	161606437	0.9114763602388204	0.9714797532227768	TRUE
1	161614030	161614031	0.9114763602388204	0.9714797532227768	TRUE
1	161615008	161615009	0.8974927944258569	0.9674342608669554	TRUE
1	161615028	161615029	0.9248836978971762	0.9758074235783608	TRUE
1	161625053	161625054	0.9825073169329674	0.9916089405229944	TRUE
1	161639902	161639903	0.911362166444832	0.9705919961115468	TRUE
1	161641507	161641508	0.9200752687646652	0.9748978874145708	TRUE
1	161642068	161642069	0.7528702007810194	0.8967926715543553	TRUE
1	161642619	161642620	0.9114763602388204	0.9714797532227768	TRUE
1	161650298	161650299	0.9137584502778676	0.9722071759155216	TRUE
1	161651031	161651032	0.9108380689947924	0.9698274349512752	TRUE
1	161654258	161654259	0.9825073169329674	0.9916089405229944	TRUE
1	161654291	161654292	0.9825073169329674	0.9916089405229944	TRUE
1	161654445	161654446	0.9114763602388204	0.9714797532227768	TRUE
1	161654449	161654450	0.9114763602388204	0.9714797532227768	TRUE
1	161655715	161655716	0.7315311701276459	0.884004452395432	TRUE
1	161655731	161655732	0.7315311701276459	0.884004452395432	TRUE
1	161656874	161656875	0.9114763602388204	0.9714797532227768	TRUE
1	161657214	161657215	0.7528702007810194	0.8967926715543553	TRUE
1	161657216	161657217	0.7528702007810194	0.8967926715543553	TRUE
1	161658462	161658463	0.7528702007810194	0.8967926715543553	TRUE
1	161658665	161658666	0.9114763602388204	0.9714797532227768	TRUE
1	161658729	161658730	0.9114763602388204	0.9714797532227768	TRUE
1	161659053	161659054	0.7581561855303882	0.899227424071596	TRUE
1	161659151	161659152	0.7528702007810194	0.8967926715543553	TRUE
1	161659199	161659200	0.7528702007810194	0.8967926715543553	TRUE
1	161660719	161660720	0.911362166444832	0.9705919961115468	TRUE
1	161664398	161664399	0.9114763602388204	0.9714797532227768	TRUE
1	161665154	161665155	0.9114763602388204	0.9714797532227768	TRUE
1	161665405	161665406	0.6495127875850386	0.8263121225233362	TRUE
1	161665512	161665513	0.7315311701276459	0.884004452395432	TRUE
1	161665677	161665678	0.7299797724149772	0.8779211028874575	TRUE
1	161665898	161665899	0.7315311701276459	0.884004452395432	TRUE
1	161665903	161665904	0.7315311701276459	0.884004452395432	TRUE
1	161667384	161667385	0.9137584502778676	0.9722071759155216	TRUE
1	161667401	161667402	0.9114763602388204	0.9714797532227768	TRUE
1	161667499	161667500	0.9114763602388204	0.9714797532227768	TRUE
1	161971681	161971682	0.8836693136580133	0.8904071960767422	FALSE
1	162155280	162155281	0.8765571752623555	0.8730841346600123	FALSE
1	162155288	162155289	0.8765571752623555	0.8730841346600123	FALSE
1	162936583	162936584	0.7782671760795458	0.722966086099991	TRUE
1	165971828	165971829	0.9601706667940588	0.9818468906886556	TRUE
1	165971848	165971849	0.9601706667940588	0.9818468906886556	TRUE
1	165971942	165971943	0.9601706667940588	0.9818468906886556	TRUE
1	165972393	165972394	0.9891415987246092	0.99588047512508	TRUE
1	165972751	165972752	0.9891415987246092	0.99588047512508	TRUE
1	166046773	166046774	0.9321933505117938	0.9176754157203884	FALSE
1	166243934	166243935	0.9337887898947208	0.9844995027740244	TRUE
1	166245369	166245370	0.9337887898947208	0.9844995027740244	TRUE
1	166245862	166245863	0.9337887898947208	0.9844995027740244	TRUE
1	166245863	166245864	0.9337887898947208	0.9844995027740244	TRUE
1	166245868	166245869	0.9337887898947208	0.9844995027740244	TRUE
1	166246019	166246020	0.7886837314899282	0.934254975729794	TRUE
1	166246335	166246336	0.7886837314899282	0.934254975729794	TRUE
1	166246542	166246543	0.933299607229184	0.9835887402771686	TRUE
1	166246543	166246544	0.933299607229184	0.9835887402771686	TRUE
1	166246595	166246596	0.9337887898947208	0.9844995027740244	TRUE
1	166246605	166246606	0.9337887898947208	0.9844995027740244	TRUE
1	166246663	166246664	0.9337887898947208	0.9844995027740244	TRUE
1	166246750	166246751	0.9337887898947208	0.9844995027740244	TRUE
1	166246778	166246779	0.7886837314899282	0.934254975729794	TRUE
1	166246868	166246869	0.7886837314899282	0.934254975729794	TRUE
1	166247153	166247154	0.9337887898947208	0.9844995027740244	TRUE
1	166247196	166247197	0.9337887898947208	0.9844995027740244	TRUE
1	166247371	166247372	0.9337887898947208	0.9844995027740244	TRUE
1	166247663	166247664	0.9337887898947208	0.9844995027740244	TRUE
1	166247790	166247791	0.9337887898947208	0.9844995027740244	TRUE
1	166248706	166248707	0.9337887898947208	0.9844995027740244	TRUE
1	166248721	166248722	0.9337887898947208	0.9844995027740244	TRUE
1	166533639	166533640	0.922369465414189	0.9112090705688374	FALSE
1	167701319	167701320	0.9618945471306878	0.9548510745426294	TRUE
1	168298827	168298828	0.9074036641934626	0.912288871345279	FALSE
1	168298831	168298832	0.9074036641934626	0.912288871345279	FALSE
1	168298835	168298836	0.9074036641934626	0.912288871345279	FALSE
1	168349013	168349014	0.3241836227889031	0.5535724668061672	TRUE
1	168349123	168349124	0.9780236208165956	0.9950252507486989	TRUE
1	168457876	168457877	0.8339808097964712	0.8197846991742297	FALSE
1	168574359	168574360	0.9908512104833171	0.9950314461900776	TRUE
1	168574360	168574361	0.9908512104833171	0.9950314461900776	TRUE
1	168574365	168574366	0.9905881064175844	0.9948982692335429	TRUE
1	168574395	168574396	0.9905881064175844	0.9948982692335429	TRUE
1	168574398	168574399	0.9905881064175844	0.9948982692335429	TRUE
1	172060382	172060383	0.6966270639805914	0.8973612777253829	TRUE
1	172060383	172060384	0.6966270639805914	0.8973612777253829	TRUE
1	172985267	172985268	0.8951129388921579	0.974640778376687	TRUE
1	174236023	174236024	0.8951129388921579	0.974640778376687	TRUE
1	174381576	174381577	0.9681171658679372	0.9927404122413854	TRUE
1	174382149	174382150	0.8893279120660342	0.968349841731435	TRUE
1	174382157	174382158	0.9681171658679372	0.9927404122413854	TRUE
1	174592258	174592259	0.8263629631783174	0.947699071774768	TRUE
1	174592819	174592820	0.9487328056015322	0.988119481568197	TRUE
1	175331077	175331078	0.8125641588119463	0.7915481316217471	FALSE
1	176258994	176258995	0.8994842062552522	0.975739216512785	TRUE
1	176259146	176259147	0.8968670287496141	0.9751018705715908	TRUE
1	176259570	176259571	0.6970939409647986	0.8975646591586475	TRUE
1	176260873	176260874	0.8968670287496141	0.9751018705715908	TRUE
1	176281987	176281988	0.8711077202128714	0.8672877748577484	FALSE
1	176310309	176310310	0.9002559598226706	0.975988844337164	TRUE
1	177149268	177149269	0.616793997771163	0.7349907071387924	TRUE
1	178695645	178695646	0.8099853445447623	0.809661433229309	FALSE
1	178695646	178695647	0.8099853445447623	0.809661433229309	FALSE
1	178695647	178695648	0.8099853445447623	0.809661433229309	FALSE
1	178695648	178695649	0.8099853445447623	0.809661433229309	FALSE
1	178695694	178695695	0.8099853445447623	0.809661433229309	FALSE
1	178695695	178695696	0.8099853445447623	0.809661433229309	FALSE
1	178695697	178695698	0.8099853445447623	0.809661433229309	FALSE
1	178696121	178696122	0.43865705174037606	0.5507882154120991	TRUE
1	178696243	178696244	0.8099853445447623	0.809661433229309	FALSE
1	179008447	179008448	0.9336291096914082	0.9252854029646762	FALSE
1	179488601	179488602	0.8518957826806233	0.8387523374476958	FALSE
1	179488603	179488604	0.8518957826806233	0.8387523374476958	FALSE
1	180553290	180553291	0.9984453359575964	0.9989767384651184	FALSE
1	180870732	180870733	0.6966270639805914	0.8973612777253829	TRUE
1	180871604	180871605	0.6966270639805914	0.8973612777253829	TRUE
1	182510541	182510542	0.991577670690441	0.9964589354886192	TRUE
1	182510638	182510639	0.9984453359575964	0.9989767384651184	FALSE
1	182510664	182510665	0.9851491708400164	0.9871158147706308	FALSE
1	182510690	182510691	0.9851491708400164	0.9871158147706308	FALSE
1	183273860	183273861	0.8133492247265998	0.8117516914884995	FALSE
1	183617261	183617262	0.9915658499134644	0.9963457871704914	TRUE
1	183617306	183617307	0.9915658499134644	0.9963457871704914	TRUE
1	183617320	183617321	0.9918018479257472	0.9964413128877322	TRUE
1	183617329	183617330	0.9915658499134644	0.9963457871704914	TRUE
1	183617332	183617333	0.9921101471473068	0.996480997054394	TRUE
1	184354461	184354462	0.876424519063546	0.8620891867177646	FALSE
1	185687531	185687532	0.9039991287470984	0.903199840985578	FALSE
1	185687568	185687569	0.9914029422820996	0.9921294686584337	FALSE
1	185887871	185887872	0.8951129388921579	0.974640778376687	TRUE
1	185951479	185951480	0.9984431388459042	0.9989439567291484	TRUE
1	186307528	186307529	0.9528399939810356	0.956569011590574	FALSE
1	187347228	187347229	0.8798638322280518	0.9710083686790127	TRUE
1	187599389	187599390	0.8798638322280518	0.9710083686790127	TRUE
1	187599495	187599496	0.8951129388921579	0.974640778376687	TRUE
1	187599739	187599740	0.6931047638672156	0.8958210563667313	TRUE
1	187599745	187599746	0.6931047638672156	0.8958210563667313	TRUE
1	187600858	187600859	0.6931047638672156	0.8958210563667313	TRUE
1	187600887	187600888	0.6931047638672156	0.8958210563667313	TRUE
1	187600912	187600913	0.6931047638672156	0.8958210563667313	TRUE
1	187601788	187601789	0.6931047638672156	0.8958210563667313	TRUE
1	187602037	187602038	0.6931047638672156	0.8958210563667313	TRUE
1	187602085	187602086	0.6931047638672156	0.8958210563667313	TRUE
1	188310266	188310267	0.9904442925945532	0.9894338760811868	TRUE
1	188310271	188310272	0.9904442925945532	0.9894338760811868	TRUE
1	188310272	188310273	0.9904442925945532	0.9894338760811868	TRUE
1	189470392	189470393	0.8966624216681364	0.9750481566393128	TRUE
1	189470459	189470460	0.8966624216681364	0.9750481566393128	TRUE
1	189470473	189470474	0.8966624216681364	0.9750481566393128	TRUE
1	189470513	189470514	0.8966624216681364	0.9750481566393128	TRUE
1	189470543	189470544	0.8966624216681364	0.9750481566393128	TRUE
1	189470572	189470573	0.8992842083554374	0.9756868432739328	TRUE
1	189470577	189470578	0.8966624216681364	0.9750481566393128	TRUE
1	189470640	189470641	0.8966624216681364	0.9750481566393128	TRUE
1	189470641	189470642	0.8966624216681364	0.9750481566393128	TRUE
1	189470642	189470643	0.8966624216681364	0.9750481566393128	TRUE
1	189470643	189470644	0.8966624216681364	0.9750481566393128	TRUE
1	189470653	189470654	0.8992842083554374	0.9756868432739328	TRUE
1	189470674	189470675	0.8966624216681364	0.9750481566393128	TRUE
1	189470684	189470685	0.6966270639805914	0.8973612777253829	TRUE
1	190027033	190027034	0.9984453359575964	0.9989767384651184	TRUE
1	190027038	190027039	0.9984453359575964	0.9989767384651184	TRUE
1	190027048	190027049	0.9984453359575964	0.9989767384651184	TRUE
1	190027053	190027054	0.9984453359575964	0.9989767384651184	TRUE
1	190027069	190027070	0.9973060191374166	0.9981157699437678	TRUE
1	190027072	190027073	0.9984453359575964	0.9989767384651184	TRUE
1	190027073	190027074	0.9984453359575964	0.9989767384651184	TRUE
1	190027074	190027075	0.991577670690441	0.9964589354886192	TRUE
1	190027090	190027091	0.9909598688340154	0.9957741147653012	TRUE
1	190027094	190027095	0.9909598688340154	0.9957741147653012	TRUE
1	190027097	190027098	0.991577670690441	0.9964589354886192	TRUE
1	190027112	190027113	0.9909598688340154	0.9957741147653012	TRUE
1	190027120	190027121	0.991577670690441	0.9964589354886192	TRUE
1	190027166	190027167	0.991577670690441	0.9964589354886192	TRUE
1	190027167	190027168	0.991577670690441	0.9964589354886192	TRUE
1	190027172	190027173	0.991577670690441	0.9964589354886192	TRUE
1	190027189	190027190	0.991577670690441	0.9964589354886192	TRUE
1	190027203	190027204	0.9921212111328218	0.9965899730894304	TRUE
1	190027207	190027208	0.991577670690441	0.9964589354886192	TRUE
1	190027211	190027212	0.9918133406735302	0.9965515136040584	TRUE
1	190027218	190027219	0.991577670690441	0.9964589354886192	TRUE
1	190027219	190027220	0.991577670690441	0.9964589354886192	TRUE
1	191120047	191120048	0.9616357416369966	0.959773559568396	FALSE
1	192002819	192002820	0.4982771712158347	0.6047728751471046	TRUE
1	192002821	192002822	0.4982771712158347	0.6047728751471046	TRUE
1	192003107	192003108	0.4714348795205549	0.585967588903476	TRUE
1	192003109	192003110	0.4714348795205549	0.585967588903476	TRUE
1	192856399	192856400	0.5932559945470748	0.680086071849359	TRUE
1	193718330	193718331	0.8979160152678076	0.9753769612487334	TRUE
1	193718363	193718364	0.6994940370923505	0.8986073521234873	TRUE
1	193718690	193718691	0.8979160152678076	0.9753769612487334	TRUE
1	193719913	193719914	0.6994940370923505	0.8986073521234873	TRUE
1	193720373	193720374	0.8979160152678076	0.9753769612487334	TRUE
1	193720845	193720846	0.9005095258961552	0.976007438643796	TRUE
1	193721041	193721042	0.8979160152678076	0.9753769612487334	TRUE
1	193721684	193721685	0.6994940370923505	0.8986073521234873	TRUE
1	193721685	193721686	0.6994940370923505	0.8986073521234873	TRUE
1	195742061	195742062	0.8635158463266958	0.837767534979697	TRUE
1	195926930	195926931	0.9291255439517416	0.9707524379454874	TRUE
1	195927351	195927352	0.9802126131677342	0.9933042974289518	TRUE
1	195927356	195927357	0.9802126131677342	0.9933042974289518	TRUE
1	195927809	195927810	0.9291255439517416	0.9707524379454874	TRUE
1	195927826	195927827	0.9291255439517416	0.9707524379454874	TRUE
1	196223744	196223745	0.8966624216681364	0.9750481566393128	TRUE
1	196885498	196885499	0.7428970530468303	0.737903966532448	TRUE
1	196885500	196885501	0.7428970530468303	0.737903966532448	TRUE
1	196885509	196885510	0.7428970530468303	0.737903966532448	TRUE
1	196885529	196885530	0.7428970530468303	0.737903966532448	TRUE
1	197710412	197710413	0.8966624216681364	0.9750481566393128	TRUE
1	197711313	197711314	0.8966624216681364	0.9750481566393128	TRUE
1	197711463	197711464	0.6966270639805914	0.8973612777253829	TRUE
1	199903799	199903800	0.952597324630072	0.9478389794631062	FALSE
1	199903801	199903802	0.952597324630072	0.9478389794631062	FALSE
1	200284817	200284818	0.8034523151452605	0.7960225243479051	FALSE
1	201202750	201202751	0.9870878600169606	0.9875034277348363	FALSE
1	201234257	201234258	0.8863419369220135	0.9615052643960283	TRUE
1	201642524	201642525	0.9852469344819405	0.9862758038737448	FALSE
1	201924462	201924463	0.8112503819592323	0.8193279793524691	FALSE
1	202185237	202185238	0.9887594567402638	0.993202691683792	TRUE
1	203754109	203754110	0.8058485020631658	0.7899062217702161	FALSE
1	203769787	203769788	0.981355103638786	0.9846002937978175	FALSE
1	203770509	203770510	0.812762505406467	0.7926788507217395	FALSE
1	205496350	205496351	0.9479926811728564	0.9405814392427424	FALSE
1	206200487	206200488	0.8776917411096763	0.9681332526505276	TRUE
1	206247049	206247050	0.8776917411096763	0.9681332526505276	TRUE
1	206250494	206250495	0.8776917411096763	0.9681332526505276	TRUE
1	206251748	206251749	0.8891733548794384	0.9719408786693962	TRUE
1	206255660	206255661	0.8776917411096763	0.9681332526505276	TRUE
1	206272227	206272228	0.8776917411096763	0.9681332526505276	TRUE
1	206305140	206305141	0.8776917411096763	0.9681332526505276	TRUE
1	206315641	206315642	0.8776917411096763	0.9681332526505276	TRUE
1	206743992	206743993	0.735286494483322	0.7100307447434423	TRUE
1	207513783	207513784	0.37250229510101096	0.37471011829861856	TRUE
1	207526819	207526820	0.9414923445775848	0.9768073090134274	TRUE
1	207527946	207527947	0.8098317951126979	0.9040585773783328	TRUE
1	207531974	207531975	0.8098317951126979	0.9040585773783328	TRUE
1	207532259	207532260	0.8199749581652227	0.9072907774158576	TRUE
1	207532908	207532909	0.8264239000191148	0.9148488445491412	TRUE
1	207533751	207533752	0.8098317951126979	0.9040585773783328	TRUE
1	207534094	207534095	0.8098317951126979	0.9040585773783328	TRUE
1	207534099	207534100	0.8098317951126979	0.9040585773783328	TRUE
1	207534138	207534139	0.8098317951126979	0.9040585773783328	TRUE
1	207534532	207534533	0.9414923445775848	0.9768073090134274	TRUE
1	207534541	207534542	0.7851598709519715	0.8914421826247757	TRUE
1	207535185	207535186	0.8098317951126979	0.9040585773783328	TRUE
1	207535361	207535362	0.8098317951126979	0.9040585773783328	TRUE
1	207818320	207818321	0.43642629355297174	0.3442001379592053	FALSE
1	207818340	207818341	0.8348304135904401	0.8260340356599608	FALSE
1	208086974	208086975	0.9820736365588628	0.9819986663310016	FALSE
1	208086976	208086977	0.9820736365588628	0.9819986663310016	FALSE
1	208086978	208086979	0.9820736365588628	0.9819986663310016	FALSE
1	208432129	208432130	0.9984453359575964	0.9989767384651184	FALSE
1	208432763	208432764	0.9984453359575964	0.9989767384651184	FALSE
1	209119746	209119747	0.9738888368061532	0.9707909351196904	FALSE
1	209915534	209915535	0.8263629631783174	0.947699071774768	TRUE
1	211000998	211000999	0.9957790977905342	0.9985222622945472	TRUE
1	211001000	211001001	0.9957790977905342	0.9985222622945472	TRUE
1	211001001	211001002	0.9957790977905342	0.9985222622945472	TRUE
1	211001004	211001005	0.9957790977905342	0.9985222622945472	TRUE
1	211113975	211113976	0.9765587620152358	0.9738770561806026	FALSE
1	211404188	211404189	0.9487328056015322	0.988119481568197	TRUE
1	211404198	211404199	0.9473228404665311	0.9878033074752912	TRUE
1	211404201	211404202	0.9469279671902656	0.987084119857731	TRUE
1	211404211	211404212	0.9524362238232944	0.9887089646915308	TRUE
1	211404213	211404214	0.9524362238232944	0.9887089646915308	TRUE
1	211404215	211404216	0.9524362238232944	0.9887089646915308	TRUE
1	212445666	212445667	0.9967012293129198	0.9973314947022048	FALSE
1	212910236	212910237	0.9915658499134644	0.9963457871704914	TRUE
1	212910254	212910255	0.9915658499134644	0.9963457871704914	TRUE
1	212914476	212914477	0.911785444827812	0.9438662015575634	TRUE
1	212914478	212914479	0.8754603822900173	0.9130175496026672	TRUE
1	214402670	214402671	0.9607176930001724	0.95751912014594	FALSE
1	214483353	214483354	0.9941784851220056	0.9962197699722272	TRUE
1	214490906	214490907	0.8815174563359979	0.8783102107792325	FALSE
1	214679656	214679657	0.851210370992781	0.8442411157866822	FALSE
1	217133644	217133645	0.9503785508227096	0.9447239032310876	FALSE
1	218005117	218005118	0.9613773422683392	0.9566934125243812	FALSE
1	218145486	218145487	0.9623133485384496	0.9609869515267404	TRUE
1	218145488	218145489	0.9623133485384496	0.9609869515267404	TRUE
1	218665724	218665725	0.9213854897645052	0.9202965842507164	FALSE
1	219456731	219456732	0.9904543714454378	0.9963815030933396	TRUE
1	219456929	219456930	0.9904543714454378	0.9963815030933396	TRUE
1	219457232	219457233	0.9914188927430352	0.9966523508267984	TRUE
1	219457242	219457243	0.9904543714454378	0.9963815030933396	TRUE
1	219457680	219457681	0.9904543714454378	0.9963815030933396	TRUE
1	219611820	219611821	0.9035212667459877	0.9623238608982184	TRUE
1	219612449	219612450	0.8974969163996201	0.9609276988625908	TRUE
1	219759086	219759087	0.9259085111730702	0.9227171495699712	FALSE
1	219866473	219866474	0.6970939409647986	0.8975646591586475	TRUE
1	219866474	219866475	0.6970939409647986	0.8975646591586475	TRUE
1	219866497	219866498	0.6970939409647986	0.8975646591586475	TRUE
1	219866521	219866522	0.6970939409647986	0.8975646591586475	TRUE
1	219866611	219866612	0.7192998222572375	0.9045232751031153	TRUE
1	219866631	219866632	0.6970939409647986	0.8975646591586475	TRUE
1	219866665	219866666	0.7111051856326299	0.9009916755056344	TRUE
1	219866672	219866673	0.6970939409647986	0.8975646591586475	TRUE
1	219866675	219866676	0.6970939409647986	0.8975646591586475	TRUE
1	219866721	219866722	0.6970939409647986	0.8975646591586475	TRUE
1	219866722	219866723	0.6970939409647986	0.8975646591586475	TRUE
1	219866877	219866878	0.8968670287496141	0.9751018705715908	TRUE
1	219866913	219866914	0.8968670287496141	0.9751018705715908	TRUE
1	219866914	219866915	0.8968670287496141	0.9751018705715908	TRUE
1	219866937	219866938	0.8968670287496141	0.9751018705715908	TRUE
1	219866940	219866941	0.8968670287496141	0.9751018705715908	TRUE
1	219867351	219867352	0.9029243949139484	0.9760041976415544	TRUE
1	221475196	221475197	0.6101865032287549	0.7271305208461686	TRUE
1	222480941	222480942	0.9715761057392566	0.9853062144952728	TRUE
1	222480942	222480943	0.9715761057392566	0.9853062144952728	TRUE
1	222480994	222480995	0.9715761057392566	0.9853062144952728	TRUE
1	222481020	222481021	0.9715761057392566	0.9853062144952728	TRUE
1	222481022	222481023	0.9715761057392566	0.9853062144952728	TRUE
1	222481023	222481024	0.9715761057392566	0.9853062144952728	TRUE
1	222481031	222481032	0.9660623987617096	0.980098625673564	TRUE
1	222481032	222481033	0.9660623987617096	0.980098625673564	TRUE
1	222481037	222481038	0.9683273093471444	0.9832810679526296	TRUE
1	222481061	222481062	0.8485901930635271	0.9442965107929469	TRUE
1	222486889	222486890	0.24771353740175955	0.41981654542420865	TRUE
1	222689519	222689520	0.847358713459335	0.8367197871156651	FALSE
1	223024885	223024886	0.9915658499134644	0.9963457871704914	TRUE
1	223028341	223028342	0.9915658499134644	0.9963457871704914	TRUE
1	223672637	223672638	0.8985179098953241	0.8897450768570563	FALSE
1	223737713	223737714	0.9432577744192762	0.945473919669692	FALSE
1	224011804	224011805	0.37507561868083966	0.5806990589739431	TRUE
1	224011862	224011863	0.37507561868083966	0.5806990589739431	TRUE
1	224011866	224011867	0.37507561868083966	0.5806990589739431	TRUE
1	224011867	224011868	0.37507561868083966	0.5806990589739431	TRUE
1	224011868	224011869	0.37507561868083966	0.5806990589739431	TRUE
1	224013689	224013690	0.37507561868083966	0.5806990589739431	TRUE
1	224013709	224013710	0.37507561868083966	0.5806990589739431	TRUE
1	224013721	224013722	0.37507561868083966	0.5806990589739431	TRUE
1	224013723	224013724	0.37507561868083966	0.5806990589739431	TRUE
1	224014134	224014135	0.37507561868083966	0.5806990589739431	TRUE
1	224014168	224014169	0.37507561868083966	0.5806990589739431	TRUE
1	224014748	224014749	0.37507561868083966	0.5806990589739431	TRUE
1	224043910	224043911	0.8918226300326745	0.8726586285889835	FALSE
1	224074529	224074530	0.9857078026184648	0.986930455933313	FALSE
1	224101179	224101180	0.8624883133807474	0.9127698997752663	TRUE
1	224101182	224101183	0.8537975993047117	0.8975639347290643	TRUE
1	225060682	225060683	0.9730924305717636	0.9935857366678632	TRUE
1	225060746	225060747	0.9732981211345648	0.9939451191552616	TRUE
1	225060762	225060763	0.9732981211345648	0.9939451191552616	TRUE
1	225060768	225060769	0.9732981211345648	0.9939451191552616	TRUE
1	225060807	225060808	0.9732981211345648	0.9939451191552616	TRUE
1	225060813	225060814	0.9732981211345648	0.9939451191552616	TRUE
1	225060814	225060815	0.9732981211345648	0.9939451191552616	TRUE
1	225060816	225060817	0.9732981211345648	0.9939451191552616	TRUE
1	225060817	225060818	0.9732981211345648	0.9939451191552616	TRUE
1	225060826	225060827	0.9732981211345648	0.9939451191552616	TRUE
1	225060862	225060863	0.994995922594536	0.998247176744292	TRUE
1	226196579	226196580	0.9986092411999468	0.9991024205453808	TRUE
1	226196583	226196584	0.9986092411999468	0.9991024205453808	TRUE
1	227494640	227494641	0.8245387661985676	0.9131246194545986	TRUE
1	227494889	227494890	0.5981061379253766	0.7330195585244731	TRUE
1	227495378	227495379	0.8568147151833383	0.9305516174490208	TRUE
1	227495553	227495554	0.8612349845479811	0.9358240980655896	TRUE
1	227496457	227496458	0.8577793612376737	0.9342088606134548	TRUE
1	227496967	227496968	0.8568147151833383	0.9305516174490208	TRUE
1	227498527	227498528	0.8577793612376737	0.9342088606134548	TRUE
1	227503720	227503721	0.9413956344570064	0.9742672539714308	TRUE
1	227503887	227503888	0.9413956344570064	0.9742672539714308	TRUE
1	227503999	227504000	0.9470522152311962	0.9761537577030728	TRUE
1	227504530	227504531	0.9413956344570064	0.9742672539714308	TRUE
1	227504638	227504639	0.944998066518037	0.9751990588672664	TRUE
1	227504674	227504675	0.8095614772214073	0.8944123428191899	TRUE
1	227505068	227505069	0.9413956344570064	0.9742672539714308	TRUE
1	227505101	227505102	0.9413956344570064	0.9742672539714308	TRUE
1	227505257	227505258	0.8095614772214073	0.8944123428191899	TRUE
1	227505769	227505770	0.9413956344570064	0.9742672539714308	TRUE
1	227506433	227506434	0.9410376297812632	0.9735956442475706	TRUE
1	228427081	228427082	0.9667786034201774	0.9686922311156244	FALSE
1	229028226	229028227	0.28282013410759554	0.208758069268187	FALSE
1	229028234	229028235	0.28282013410759554	0.208758069268187	FALSE
1	230396572	230396573	0.9592827051583542	0.953611086987601	FALSE
1	232118438	232118439	0.9915658499134644	0.9963457871704914	TRUE
1	232118439	232118440	0.9909471888856156	0.995639180001838	TRUE
1	232121369	232121370	0.9915658499134644	0.9963457871704914	TRUE
1	232121391	232121392	0.9915658499134644	0.9963457871704914	TRUE
1	232121397	232121398	0.9915658499134644	0.9963457871704914	TRUE
1	232121402	232121403	0.9915658499134644	0.9963457871704914	TRUE
1	232121406	232121407	0.9915658499134644	0.9963457871704914	TRUE
1	232232138	232232139	0.9915658499134644	0.9963457871704914	TRUE
1	232232142	232232143	0.9915658499134644	0.9963457871704914	TRUE
1	232232147	232232148	0.9915658499134644	0.9963457871704914	TRUE
1	232232175	232232176	0.9915658499134644	0.9963457871704914	TRUE
1	234776945	234776946	0.9984453359575964	0.9989767384651184	FALSE
1	234777005	234777006	0.9984453359575964	0.9989767384651184	FALSE
1	234778287	234778288	0.9984453359575964	0.9989767384651184	FALSE
1	234779114	234779115	0.9984453359575964	0.9989767384651184	FALSE
1	234782697	234782698	0.9984453359575964	0.9989767384651184	FALSE
1	234787269	234787270	0.7995895526732664	0.9102815851476688	TRUE
1	234790495	234790496	0.5303626622025408	0.7021633231872815	TRUE
1	234812412	234812413	0.5135816640257604	0.6941900747177695	TRUE
1	235296838	235296839	0.9477728390275214	0.9430496701788852	FALSE
1	235296842	235296843	0.9477728390275214	0.9430496701788852	FALSE
1	236405794	236405795	0.8823007244902189	0.8744101989018042	TRUE
1	236538098	236538099	0.9971558358093444	0.9978480426754264	TRUE
1	236654908	236654909	0.8308776949967175	0.8243156031176069	FALSE
1	237020967	237020968	0.8893279120660342	0.968349841731435	TRUE
1	237021074	237021075	0.8893279120660342	0.968349841731435	TRUE
1	237021125	237021126	0.8893279120660342	0.968349841731435	TRUE
1	237021913	237021914	0.8893279120660342	0.968349841731435	TRUE
1	237022361	237022362	0.8949190283960675	0.969776060883477	TRUE
1	237022430	237022431	0.8893279120660342	0.968349841731435	TRUE
1	237022664	237022665	0.8893279120660342	0.968349841731435	TRUE
1	237022896	237022897	0.8893279120660342	0.968349841731435	TRUE
1	237022960	237022961	0.8893279120660342	0.968349841731435	TRUE
1	237022961	237022962	0.8893279120660342	0.968349841731435	TRUE
1	237022985	237022986	0.8893279120660342	0.968349841731435	TRUE
1	237023011	237023012	0.8893279120660342	0.968349841731435	TRUE
1	237023320	237023321	0.9681171658679372	0.9927404122413854	TRUE
1	237023369	237023370	0.9681171658679372	0.9927404122413854	TRUE
1	237023656	237023657	0.9681171658679372	0.9927404122413854	TRUE
1	237023805	237023806	0.8893279120660342	0.968349841731435	TRUE
1	237079134	237079135	0.6931047638672156	0.8958210563667313	TRUE
1	237080966	237080967	0.8951129388921579	0.974640778376687	TRUE
1	237452092	237452093	0.98881588672536	0.9883836329244232	FALSE
1	239404435	239404436	0.781302173412193	0.763751256660784	FALSE
1	239404437	239404438	0.781302173412193	0.763751256660784	FALSE
1	239404467	239404468	0.7991137838977462	0.7775471408592347	FALSE
1	239959430	239959431	0.7820086623451907	0.758165565303931	FALSE
1	239959431	239959432	0.7820086623451907	0.758165565303931	FALSE
1	239975020	239975021	0.8632633779921013	0.9077634828136976	TRUE
1	239975028	239975029	0.9717825725368222	0.971545550027326	FALSE
1	239975031	239975032	0.9717825725368222	0.971545550027326	FALSE
1	240406136	240406137	0.33207567427381546	0.4356626924199088	TRUE
1	240795220	240795221	0.9984453359575964	0.9989767384651184	FALSE
1	241089066	241089067	0.9604720722468788	0.952964720591324	FALSE
1	241089068	241089069	0.9604720722468788	0.952964720591324	FALSE
1	241327031	241327032	0.9536463432940716	0.9515451636649586	FALSE
1	242048395	242048396	0.6970939409647986	0.8975646591586475	TRUE
1	242048520	242048521	0.6970939409647986	0.8975646591586475	TRUE
1	242048720	242048721	0.6970939409647986	0.8975646591586475	TRUE
1	242049466	242049467	0.8968670287496141	0.9751018705715908	TRUE
1	242049525	242049526	0.8968670287496141	0.9751018705715908	TRUE
1	242049765	242049766	0.9029243949139484	0.9760041976415544	TRUE
1	242049789	242049790	0.8968670287496141	0.9751018705715908	TRUE
1	242050028	242050029	0.8968670287496141	0.9751018705715908	TRUE
1	242050074	242050075	0.8968670287496141	0.9751018705715908	TRUE
1	242050078	242050079	0.8968670287496141	0.9751018705715908	TRUE
1	242050099	242050100	0.8968670287496141	0.9751018705715908	TRUE
1	242050100	242050101	0.8968670287496141	0.9751018705715908	TRUE
1	242050102	242050103	0.8968670287496141	0.9751018705715908	TRUE
1	242050164	242050165	0.8968670287496141	0.9751018705715908	TRUE
1	242050206	242050207	0.6970939409647986	0.8975646591586475	TRUE
1	242051159	242051160	0.8968670287496141	0.9751018705715908	TRUE
1	242207839	242207840	0.5787599541261476	0.6697826885421596	TRUE
1	242207849	242207850	0.5787599541261476	0.6697826885421596	TRUE
1	242207851	242207852	0.5787599541261476	0.6697826885421596	TRUE
1	242207875	242207876	0.8822814013056094	0.8755728771258647	FALSE
1	242207877	242207878	0.8822814013056094	0.8755728771258647	FALSE
1	242207891	242207892	0.8822814013056094	0.8755728771258647	FALSE
1	242259306	242259307	0.9809983734148328	0.991309307750329	TRUE
1	242921083	242921084	0.9800130488873086	0.9915412239395242	TRUE
1	242976039	242976040	0.9612251577880916	0.987450750216256	TRUE
1	242976045	242976046	0.9612251577880916	0.987450750216256	TRUE
1	242976046	242976047	0.9612251577880916	0.987450750216256	TRUE
1	242976058	242976059	0.9622778287079652	0.9877759505298768	TRUE
1	242976073	242976074	0.9622778287079652	0.9877759505298768	TRUE
1	242976081	242976082	0.9612251577880916	0.987450750216256	TRUE
1	242976109	242976110	0.9612251577880916	0.987450750216256	TRUE
1	242976116	242976117	0.9612251577880916	0.987450750216256	TRUE
1	243362113	243362114	0.8887884508139373	0.9331251389465264	TRUE
1	244397885	244397886	0.9086347092590438	0.903451831304932	FALSE
1	244397890	244397891	0.9086347092590438	0.903451831304932	FALSE
1	244625406	244625407	0.9746098690299057	0.971530594942723	FALSE
1	244727623	244727624	0.9984453359575964	0.9989767384651184	FALSE
1	245880021	245880022	0.9625492742524846	0.9643675137568024	FALSE
1	245951396	245951397	0.9919065553730188	0.996291698846242	TRUE
1	245951424	245951425	0.9924601529970644	0.9968929048251388	TRUE
1	245951430	245951431	0.9924601529970644	0.9968929048251388	TRUE
1	245951436	245951437	0.9924601529970644	0.9968929048251388	TRUE
1	245951438	245951439	0.9924601529970644	0.9968929048251388	TRUE
1	245951439	245951440	0.9924601529970644	0.9968929048251388	TRUE
1	245951448	245951449	0.9924601529970644	0.9968929048251388	TRUE
1	246252065	246252066	0.2240243011773584	0.3251969349315969	TRUE
1	246252096	246252097	0.2240243011773584	0.3251969349315969	TRUE
1	246478743	246478744	0.9523796898162634	0.9555144815873984	FALSE
1	246478791	246478792	0.7856961635726173	0.860941322405435	TRUE
1	246717727	246717728	0.9714802244717338	0.9920531830532308	TRUE
1	247170285	247170286	0.9984453359575964	0.9989767384651184	FALSE
1	247170346	247170347	0.9984453359575964	0.9989767384651184	FALSE
1	247170350	247170351	0.9984453359575964	0.9989767384651184	FALSE
1	247170371	247170372	0.9984453359575964	0.9989767384651184	FALSE
1	247170391	247170392	0.9984453359575964	0.9989767384651184	FALSE
1	247170470	247170471	0.9915658499134644	0.9963457871704914	TRUE
1	247170542	247170543	0.9984431388459042	0.9989439567291484	TRUE
1	247170680	247170681	0.9984431388459042	0.9989439567291484	TRUE
1	247170720	247170721	0.9915658499134644	0.9963457871704914	TRUE
1	247174231	247174232	0.9984453359575964	0.9989767384651184	FALSE
1	247809876	247809877	0.9904642176784082	0.9963815030933396	TRUE
1	247809896	247809897	0.9904642176784082	0.9963815030933396	TRUE
1	247810191	247810192	0.9904642176784082	0.9963815030933396	TRUE
1	248604571	248604572	0.9979919980683744	0.9988093004348072	TRUE
1	248607609	248607610	0.9984453359575964	0.9989767384651184	FALSE
1	248610336	248610337	0.9984453359575964	0.9989767384651184	FALSE
1	248612423	248612424	0.9984330481627334	0.9989156778128552	TRUE
1	248614280	248614281	0.9963130203130236	0.9980607773797509	TRUE
1	248615062	248615063	0.99668754450535	0.9982061562256286	TRUE
1	248616711	248616712	0.9963130203130236	0.9980607773797509	TRUE
1	248617048	248617049	0.9963130203130236	0.9980607773797509	TRUE
1	248617120	248617121	0.9963130203130236	0.9980607773797509	TRUE
1	248617318	248617319	0.9963130203130236	0.9980607773797509	TRUE
1	248618129	248618130	0.9984453359575964	0.9989767384651184	TRUE
1	248618184	248618185	0.9984453359575964	0.9989767384651184	TRUE
1	248619775	248619776	0.9984453359575964	0.9989767384651184	FALSE
1	248619807	248619808	0.9984453359575964	0.9989767384651184	FALSE
1	248619820	248619821	0.9984453359575964	0.9989767384651184	FALSE
1	248620284	248620285	0.9984453359575964	0.9989767384651184	FALSE
1	248621350	248621351	0.9984431388459042	0.9989439567291484	TRUE
1	248621385	248621386	0.9984431388459042	0.9989439567291484	TRUE
1	248621488	248621489	0.9984431388459042	0.9989439567291484	TRUE
1	248621557	248621558	0.9984431388459042	0.9989439567291484	TRUE
1	248622110	248622111	0.9984453359575964	0.9989767384651184	FALSE
1	248622143	248622144	0.9984453359575964	0.9989767384651184	FALSE
1	248624757	248624758	0.9986092411999468	0.9991024205453808	TRUE
1	248624768	248624769	0.9986092411999468	0.9991024205453808	TRUE
1	248625759	248625760	0.9984453359575964	0.9989767384651184	FALSE
1	248625828	248625829	0.9984453359575964	0.9989767384651184	FALSE
1	248626009	248626010	0.9984453359575964	0.9989767384651184	FALSE
1	248626121	248626122	0.9984453359575964	0.9989767384651184	FALSE
1	248626152	248626153	0.9984453359575964	0.9989767384651184	FALSE
1	248626202	248626203	0.9984453359575964	0.9989767384651184	FALSE
1	248627700	248627701	0.9984453359575964	0.9989767384651184	TRUE
1	248630175	248630176	0.9984453359575964	0.9989767384651184	FALSE
1	248630273	248630274	0.998188913348167	0.9988259693420491	FALSE
1	248630444	248630445	0.9984453359575964	0.9989767384651184	FALSE
1	248631302	248631303	0.9986092411999468	0.9991024205453808	TRUE
1	248631371	248631372	0.9986092411999468	0.9991024205453808	TRUE
1	248631503	248631504	0.9984453359575964	0.9989767384651184	FALSE
1	248631506	248631507	0.9984453359575964	0.9989767384651184	FALSE
1	248632343	248632344	0.9046162120162063	0.9650719147135894	TRUE
1	248635254	248635255	0.7372618594430619	0.8757505484849424	TRUE
1	248635424	248635425	0.9138184871763964	0.9692337030285167	TRUE
1	248636564	248636565	0.7150851247469405	0.8607598603794688	TRUE
1	248638166	248638167	0.9810372003583352	0.9896756003971214	TRUE
1	248638955	248638956	0.9046162120162063	0.9650719147135894	TRUE
1	248639128	248639129	0.9046162120162063	0.9650719147135894	TRUE
1	248639129	248639130	0.9046162120162063	0.9650719147135894	TRUE
1	248639735	248639736	0.7150851247469405	0.8607598603794688	TRUE
1	248640049	248640050	0.7150851247469405	0.8607598603794688	TRUE
1	248640283	248640284	0.9138184871763964	0.9692337030285167	TRUE
1	248641351	248641352	0.9046162120162063	0.9650719147135894	TRUE
1	248641588	248641589	0.8982739483370769	0.9585694116155736	TRUE
1	248641712	248641713	0.8099217335456678	0.9239907780146552	TRUE
1	248641734	248641735	0.9046162120162063	0.9650719147135894	TRUE
1	248641852	248641853	0.9046162120162063	0.9650719147135894	TRUE
1	248641853	248641854	0.9046162120162063	0.9650719147135894	TRUE
1	248641854	248641855	0.9046162120162063	0.9650719147135894	TRUE
1	248642042	248642043	0.9046162120162063	0.9650719147135894	TRUE
1	248642043	248642044	0.9046162120162063	0.9650719147135894	TRUE
1	248642144	248642145	0.9046162120162063	0.9650719147135894	TRUE
1	248642745	248642746	0.8982739483370769	0.9585694116155736	TRUE
1	248643047	248643048	0.9046162120162063	0.9650719147135894	TRUE
1	248643452	248643453	0.7150851247469405	0.8607598603794688	TRUE
1	248644311	248644312	0.9046162120162063	0.9650719147135894	TRUE
1	248644484	248644485	0.9102639798259164	0.9663251818647518	TRUE
1	248644518	248644519	0.9046162120162063	0.9650719147135894	TRUE
1	248644847	248644848	0.9046162120162063	0.9650719147135894	TRUE
1	248645088	248645089	0.9810372003583352	0.9896756003971214	TRUE
1	248645113	248645114	0.9810372003583352	0.9896756003971214	TRUE
1	248645122	248645123	0.9724007989675328	0.985533850414376	TRUE
1	248645197	248645198	0.983005172603152	0.9909333261113278	TRUE
1	248645479	248645480	0.91173212026649	0.9277227190896876	TRUE
1	248645577	248645578	0.91173212026649	0.9277227190896876	TRUE
1	248645583	248645584	0.91173212026649	0.9277227190896876	TRUE
1	248645870	248645871	0.9810372003583352	0.9896756003971214	TRUE
1	248645875	248645876	0.9810372003583352	0.9896756003971214	TRUE
1	248645912	248645913	0.9822487992672336	0.990055151077142	TRUE
1	248645974	248645975	0.9810372003583352	0.9896756003971214	TRUE
1	248646638	248646639	0.9046162120162063	0.9650719147135894	TRUE
1	248646868	248646869	0.9044940960229044	0.96399209208243275	TRUE
2	1417456	1417457	0.9404552113428932	0.9655704356509645	TRUE
2	1424880	1424881	0.961103486359844	0.9646944406222856	FALSE
2	1424888	1424889	0.961103486359844	0.9646944406222856	FALSE
2	1424904	1424905	0.961103486359844	0.9646944406222856	FALSE
2	1424905	1424906	0.961103486359844	0.9646944406222856	FALSE
2	1424924	1424925	0.961103486359844	0.9646944406222856	FALSE
2	1424938	1424939	0.961103486359844	0.9646944406222856	FALSE
2	1424954	1424955	0.961103486359844	0.9646944406222856	FALSE
2	1424956	1424957	0.961103486359844	0.9646944406222856	FALSE
2	1424961	1424962	0.961103486359844	0.9646944406222856	FALSE
2	1424972	1424973	0.961103486359844	0.9646944406222856	FALSE
2	1424998	1424999	0.961103486359844	0.9646944406222856	FALSE
2	1640024	1640025	0.7648121814790689	0.8418041550448895	TRUE
2	1706971	1706972	0.8856948801599579	0.928323139625938	TRUE
2	1750612	1750613	0.5530518744589352	0.5422342582481693	FALSE
2	1750632	1750633	0.6822023617116739	0.685836764702482	FALSE
2	1834854	1834855	0.9088648528570378	0.9193464552586026	FALSE
2	3651311	3651312	0.9984453359575964	0.9989767384651184	FALSE
2	3651312	3651313	0.995854243194087	0.9968863047269252	FALSE
2	3651319	3651320	0.34831296886129	0.3781277468409657	TRUE
2	3651320	3651321	0.34831296886129	0.3781277468409657	TRUE
2	3651321	3651322	0.34831296886129	0.3781277468409657	TRUE
2	3795684	3795685	0.8951129388921579	0.974640778376687	TRUE
2	3795706	3795707	0.8951129388921579	0.974640778376687	TRUE
2	3795708	3795709	0.8951129388921579	0.974640778376687	TRUE
2	3795765	3795766	0.8951129388921579	0.974640778376687	TRUE
2	3795798	3795799	0.8951129388921579	0.974640778376687	TRUE
2	3795838	3795839	0.8951129388921579	0.974640778376687	TRUE
2	3795853	3795854	0.8977695555875033	0.9752896283166992	TRUE
2	3795897	3795898	0.8951129388921579	0.974640778376687	TRUE
2	3795942	3795943	0.8951129388921579	0.974640778376687	TRUE
2	3795996	3795997	0.6931047638672156	0.8958210563667313	TRUE
2	3796041	3796042	0.6931047638672156	0.8958210563667313	TRUE
2	3796109	3796110	0.8977695555875033	0.9752896283166992	TRUE
2	3796149	3796150	0.8951129388921579	0.974640778376687	TRUE
2	3796173	3796174	0.8951129388921579	0.974640778376687	TRUE
2	3796190	3796191	0.8951129388921579	0.974640778376687	TRUE
2	3796192	3796193	0.8951129388921579	0.974640778376687	TRUE
2	3796270	3796271	0.8951129388921579	0.974640778376687	TRUE
2	3796305	3796306	0.8951129388921579	0.974640778376687	TRUE
2	3796323	3796324	0.8951129388921579	0.974640778376687	TRUE
2	3796326	3796327	0.8951129388921579	0.974640778376687	TRUE
2	3796328	3796329	0.8951129388921579	0.974640778376687	TRUE
2	3796332	3796333	0.8951129388921579	0.974640778376687	TRUE
2	3796344	3796345	0.8951129388921579	0.974640778376687	TRUE
2	3796369	3796370	0.8951129388921579	0.974640778376687	TRUE
2	3796402	3796403	0.8951129388921579	0.974640778376687	TRUE
2	3796417	3796418	0.8951129388921579	0.974640778376687	TRUE
2	3796439	3796440	0.8951129388921579	0.974640778376687	TRUE
2	3796465	3796466	0.6931047638672156	0.8958210563667313	TRUE
2	3796532	3796533	0.6931047638672156	0.8958210563667313	TRUE
2	3796551	3796552	0.6931047638672156	0.8958210563667313	TRUE
2	3796557	3796558	0.6931047638672156	0.8958210563667313	TRUE
2	3797890	3797891	0.8951129388921579	0.974640778376687	TRUE
2	3797891	3797892	0.8951129388921579	0.974640778376687	TRUE
2	3797894	3797895	0.8951129388921579	0.974640778376687	TRUE
2	4260512	4260513	0.8530903737496878	0.8525803643707097	FALSE
2	4260627	4260628	0.8530903737496878	0.8525803643707097	FALSE
2	4260642	4260643	0.8566408871822879	0.8558905190856597	FALSE
2	6123987	6123988	0.8511319993332155	0.8458572523322415	FALSE
2	6238375	6238376	0.25924468047559823	0.3660458076453379	TRUE
2	6238407	6238408	0.25924468047559823	0.3660458076453379	TRUE
2	6238439	6238440	0.25924468047559823	0.3660458076453379	TRUE
2	6238471	6238472	0.25924468047559823	0.3660458076453379	TRUE
2	6238622	6238623	0.08476570508166702	0.11440508574418076	TRUE
2	6238654	6238655	0.25924468047559823	0.3660458076453379	TRUE
2	6498738	6498739	0.909641701392506	0.9066681431288536	FALSE
2	6833269	6833270	0.8986170498761276	0.8958284648498189	FALSE
2	8684540	8684541	0.9984453359575964	0.9989767384651184	FALSE
2	9730745	9730746	0.17371187404311805	0.2372214734372866	TRUE
2	9730760	9730761	0.17371187404311805	0.2372214734372866	TRUE
2	9730822	9730823	0.0894584898942184	0.05103222742876413	FALSE
2	9730827	9730828	0.0894584898942184	0.05103222742876413	FALSE
2	10216044	10216045	0.9984453359575964	0.9989767384651184	FALSE
2	10291713	10291714	0.9180811640397442	0.9215927381946576	TRUE
2	10806045	10806046	0.998188913348167	0.9988259693420491	FALSE
2	10998378	10998379	0.8951129388921579	0.974640778376687	TRUE
2	10998461	10998462	0.6931047638672156	0.8958210563667313	TRUE
2	11000237	11000238	0.8951129388921579	0.974640778376687	TRUE
2	11000275	11000276	0.8951129388921579	0.974640778376687	TRUE
2	12524496	12524497	0.9768274059545112	0.994760106776518	TRUE
2	12573293	12573294	0.9915658499134644	0.9963457871704914	TRUE
2	12573300	12573301	0.9915658499134644	0.9963457871704914	TRUE
2	12573301	12573302	0.9915658499134644	0.9963457871704914	TRUE
2	13998783	13998784	0.9979662939084754	0.99852595514104	TRUE
2	14848554	14848555	0.9681171658679372	0.9927404122413854	TRUE
2	14848555	14848556	0.9681171658679372	0.9927404122413854	TRUE
2	14849659	14849660	0.9712732490976004	0.9932819613091292	TRUE
2	14850107	14850108	0.9681171658679372	0.9927404122413854	TRUE
2	14850121	14850122	0.9681171658679372	0.9927404122413854	TRUE
2	14850201	14850202	0.9681171658679372	0.9927404122413854	TRUE
2	14850203	14850204	0.9681171658679372	0.9927404122413854	TRUE
2	14850204	14850205	0.9681171658679372	0.9927404122413854	TRUE
2	14851206	14851207	0.9681171658679372	0.9927404122413854	TRUE
2	14851609	14851610	0.9681171658679372	0.9927404122413854	TRUE
2	14852086	14852087	0.8893279120660342	0.968349841731435	TRUE
2	14852496	14852497	0.9681171658679372	0.9927404122413854	TRUE
2	15067388	15067389	0.3166047379934018	0.2412646871336495	FALSE
2	16018141	16018142	0.7555086794835388	0.7312170373954193	FALSE
2	16228219	16228220	0.7817036491216951	0.7111118431091986	FALSE
2	16598081	16598082	0.8966624216681364	0.9750481566393128	TRUE
2	16879008	16879009	0.9973610436939104	0.9984436450844406	TRUE
2	17477987	17477988	0.866683687529422	0.8729922813731743	FALSE
2	18243064	18243065	0.6906675096075122	0.7577377013497758	TRUE
2	18243117	18243118	0.924026521073518	0.9131490148305544	TRUE
2	19311310	19311311	0.8968670287496141	0.9751018705715908	TRUE
2	21001051	21001052	0.4908674912212494	0.6080019865596231	TRUE
2	22099565	22099566	0.6255015227971613	0.7334289642061859	TRUE
2	23226464	23226465	0.8966624216681364	0.9750481566393128	TRUE
2	23226527	23226528	0.8966624216681364	0.9750481566393128	TRUE
2	23226704	23226705	0.8992842083554374	0.9756868432739328	TRUE
2	23226791	23226792	0.8966624216681364	0.9750481566393128	TRUE
2	23226839	23226840	0.8992842083554374	0.9756868432739328	TRUE
2	23227496	23227497	0.8992842083554374	0.9756868432739328	TRUE
2	23227532	23227533	0.8966624216681364	0.9750481566393128	TRUE
2	23227653	23227654	0.8966624216681364	0.9750481566393128	TRUE
2	23227878	23227879	0.6966270639805914	0.8973612777253829	TRUE
2	23227907	23227908	0.6966270639805914	0.8973612777253829	TRUE
2	23228029	23228030	0.8966624216681364	0.9750481566393128	TRUE
2	23228315	23228316	0.8966624216681364	0.9750481566393128	TRUE
2	23228318	23228319	0.8966624216681364	0.9750481566393128	TRUE
2	23228326	23228327	0.8966624216681364	0.9750481566393128	TRUE
2	23228341	23228342	0.8966624216681364	0.9750481566393128	TRUE
2	23228342	23228343	0.8966624216681364	0.9750481566393128	TRUE
2	23228984	23228985	0.8966624216681364	0.9750481566393128	TRUE
2	23229080	23229081	0.8966624216681364	0.9750481566393128	TRUE
2	25634637	25634638	0.991577670690441	0.9964589354886192	TRUE
2	25634642	25634643	0.991577670690441	0.9964589354886192	TRUE
2	25634643	25634644	0.991577670690441	0.9964589354886192	TRUE
2	25634645	25634646	0.991577670690441	0.9964589354886192	TRUE
2	25634646	25634647	0.991577670690441	0.9964589354886192	TRUE
2	25634650	25634651	0.991577670690441	0.9964589354886192	TRUE
2	25634656	25634657	0.991577670690441	0.9964589354886192	TRUE
2	25634674	25634675	0.991577670690441	0.9964589354886192	TRUE
2	25634693	25634694	0.991577670690441	0.9964589354886192	TRUE
2	25634711	25634712	0.991577670690441	0.9964589354886192	TRUE
2	25634720	25634721	0.991577670690441	0.9964589354886192	TRUE
2	25634735	25634736	0.991577670690441	0.9964589354886192	TRUE
2	25634744	25634745	0.991577670690441	0.9964589354886192	TRUE
2	25634745	25634746	0.991577670690441	0.9964589354886192	TRUE
2	25634746	25634747	0.9689019962389042	0.9843649981287144	TRUE
2	25634765	25634766	0.9689019962389042	0.9843649981287144	TRUE
2	25634798	25634799	0.9689019962389042	0.9843649981287144	TRUE
2	25634818	25634819	0.9689019962389042	0.9843649981287144	TRUE
2	26589077	26589078	0.9020253601428097	0.9067003916470172	FALSE
2	26928688	26928689	0.9984453359575964	0.9989767384651184	FALSE
2	27193698	27193699	0.9752020622150228	0.9730411028957092	FALSE
2	28112148	28112149	0.9315288217306068	0.9245218108290366	FALSE
2	28196322	28196323	0.9986092411999468	0.9991024205453808	TRUE
2	28196324	28196325	0.9978646598091632	0.9986205530674062	TRUE
2	29083612	29083613	0.9967012293129198	0.9973314947022048	FALSE
2	29802587	29802588	0.6341351817719184	0.6363698133185974	FALSE
2	30643124	30643125	0.9126497423762118	0.9636892022994272	TRUE
2	32447816	32447817	0.9984453359575964	0.9989767384651184	FALSE
2	32447819	32447820	0.9984453359575964	0.9989767384651184	FALSE
2	32447827	32447828	0.9973060191374166	0.9981157699437678	FALSE
2	32447828	32447829	0.9973060191374166	0.9981157699437678	FALSE
2	32447829	32447830	0.9973060191374166	0.9981157699437678	FALSE
2	32447830	32447831	0.9973060191374166	0.9981157699437678	FALSE
2	32447832	32447833	0.9973060191374166	0.9981157699437678	FALSE
2	32447833	32447834	0.9973060191374166	0.9981157699437678	FALSE
2	33537322	33537323	0.9967012293129198	0.9973314947022048	FALSE
2	33761053	33761054	0.991577670690441	0.9964589354886192	TRUE
2	33761070	33761071	0.991577670690441	0.9964589354886192	TRUE
2	34574148	34574149	0.9506235940849884	0.9773731579511222	TRUE
2	34574275	34574276	0.9506235940849884	0.9773731579511222	TRUE
2	34574369	34574370	0.9506235940849884	0.9773731579511222	TRUE
2	34574381	34574382	0.9506235940849884	0.9773731579511222	TRUE
2	34574499	34574500	0.9506235940849884	0.9773731579511222	TRUE
2	36114733	36114734	0.8977695555875033	0.9752896283166992	TRUE
2	41697606	41697607	0.7526049354089881	0.7541796116904791	FALSE
2	41824318	41824319	0.9979919980683744	0.9988093004348072	TRUE
2	41824669	41824670	0.9986092411999468	0.9991024205453808	TRUE
2	41824879	41824880	0.9984453359575964	0.9989767384651184	TRUE
2	41825382	41825383	0.9984453359575964	0.9989767384651184	TRUE
2	42549716	42549717	0.8486540431225537	0.8487957551856167	TRUE
2	42991140	42991141	0.8951129388921579	0.974640778376687	TRUE
2	42993453	42993454	0.8951129388921579	0.974640778376687	TRUE
2	42993467	42993468	0.8951129388921579	0.974640778376687	TRUE
2	43515199	43515200	0.8281311455031054	0.8322913548483644	FALSE
2	43515206	43515207	0.8281311455031054	0.8322913548483644	FALSE
2	43515213	43515214	0.8281311455031054	0.8322913548483644	FALSE
2	43662415	43662416	0.8951129388921579	0.974640778376687	TRUE
2	43664044	43664045	0.6931047638672156	0.8958210563667313	TRUE
2	44067271	44067272	0.9884298831175878	0.9905229075626072	FALSE
2	44067276	44067277	0.9399789971273084	0.9678728600992648	TRUE
2	44067277	44067278	0.9399789971273084	0.9678728600992648	TRUE
2	44067293	44067294	0.9228761706652032	0.9543459152913466	TRUE
2	44589632	44589633	0.991577670690441	0.9964589354886192	TRUE
2	44589642	44589643	0.991577670690441	0.9964589354886192	TRUE
2	45062302	45062303	0.8951129388921579	0.974640778376687	TRUE
2	45062598	45062599	0.8977695555875033	0.9752896283166992	TRUE
2	45063430	45063431	0.8511780536789734	0.9618016245780808	TRUE
2	45063458	45063459	0.6931047638672156	0.8958210563667313	TRUE
2	45064641	45064642	0.8977695555875033	0.9752896283166992	TRUE
2	45064872	45064873	0.6914249790057295	0.8902805076861139	TRUE
2	45065168	45065169	0.8951129388921579	0.974640778376687	TRUE
2	45078435	45078436	0.8966624216681364	0.9750481566393128	TRUE
2	45079288	45079289	0.6966270639805914	0.8973612777253829	TRUE
2	45079683	45079684	0.8966624216681364	0.9750481566393128	TRUE
2	45187152	45187153	0.996945830672036	0.9948951568746914	FALSE
2	46363013	46363014	0.8686806056628728	0.8580621040252198	FALSE
2	46363016	46363017	0.8686806056628728	0.8580621040252198	FALSE
2	47900644	47900645	0.988927114993691	0.990567809444244	FALSE
2	49493338	49493339	0.9969342312925494	0.9979762890251092	TRUE
2	50329675	50329676	0.9423498220699972	0.925088309585386	TRUE
2	50589607	50589608	0.9986092411999468	0.9991024205453808	TRUE
2	50589674	50589675	0.9986092411999468	0.9991024205453808	TRUE
2	50654203	50654204	0.9909598688340154	0.9957741147653012	TRUE
2	50654204	50654205	0.9909598688340154	0.9957741147653012	TRUE
2	51548122	51548123	0.9984453359575964	0.9989767384651184	FALSE
2	51548134	51548135	0.9984453359575964	0.9989767384651184	FALSE
2	51548372	51548373	0.9984453359575964	0.9989767384651184	FALSE
2	52988471	52988472	0.9984112708921742	0.9989543050460024	TRUE
2	52988478	52988479	0.9984112708921742	0.9989543050460024	TRUE
2	52988493	52988494	0.9984112708921742	0.9989543050460024	TRUE
2	52988512	52988513	0.9984112708921742	0.9989543050460024	TRUE
2	52988513	52988514	0.9984112708921742	0.9989543050460024	TRUE
2	54095974	54095975	0.974540963875312	0.9773312798152166	FALSE
2	55401448	55401449	0.9968949947811346	0.9979021640375886	FALSE
2	55401450	55401451	0.9984453359575964	0.9989767384651184	FALSE
2	55401452	55401453	0.9984453359575964	0.9989767384651184	FALSE
2	55401479	55401480	0.9984453359575964	0.9989767384651184	FALSE
2	57720484	57720485	0.938803220352666	0.934409194883226	FALSE
2	57720496	57720497	0.938803220352666	0.934409194883226	FALSE
2	57720500	57720501	0.938803220352666	0.934409194883226	FALSE
2	58384036	58384037	0.8968670287496141	0.9751018705715908	TRUE
2	58384038	58384039	0.8968670287496141	0.9751018705715908	TRUE
2	60085787	60085788	0.8893279120660342	0.968349841731435	TRUE
2	60086500	60086501	0.9681171658679372	0.9927404122413854	TRUE
2	60086937	60086938	0.9681171658679372	0.9927404122413854	TRUE
2	60086939	60086940	0.9681171658679372	0.9927404122413854	TRUE
2	60132045	60132046	0.9957790977905342	0.9985222622945472	TRUE
2	60145738	60145739	0.8966624216681364	0.9750481566393128	TRUE
2	60145740	60145741	0.6966270639805914	0.8973612777253829	TRUE
2	62638992	62638993	0.9984112708921742	0.9989543050460024	TRUE
2	62638994	62638995	0.9984112708921742	0.9989543050460024	TRUE
2	62840354	62840355	0.9002797444928483	0.9759950515034194	TRUE
2	62840356	62840357	0.9002797444928483	0.9759950515034194	TRUE
2	62840361	62840362	0.9002797444928483	0.9759950515034194	TRUE
2	62840363	62840364	0.9002797444928483	0.9759950515034194	TRUE
2	62894926	62894927	0.9886344600719272	0.987829310416391	TRUE
2	63705738	63705739	0.9891435061732542	0.9958812037136066	TRUE
2	63705744	63705745	0.9891435061732542	0.9958812037136066	TRUE
2	63705749	63705750	0.9891435061732542	0.9958812037136066	TRUE
2	63705756	63705757	0.9891435061732542	0.9958812037136066	TRUE
2	63705765	63705766	0.9891435061732542	0.9958812037136066	TRUE
2	65197759	65197760	0.9986092411999468	0.9991024205453808	TRUE
2	65322295	65322296	0.9692199550621664	0.9577089224944202	TRUE
2	65963220	65963221	0.7788240504051382	0.9022109677173512	TRUE
2	70441671	70441672	0.7793798731647462	0.8289624896042631	TRUE
2	71183008	71183009	0.7624088300504444	0.8763254509131567	TRUE
2	71413598	71413599	0.8951129388921579	0.974640778376687	TRUE
2	71413790	71413791	0.6931047638672156	0.8958210563667313	TRUE
2	71414924	71414925	0.8951129388921579	0.974640778376687	TRUE
2	72401546	72401547	0.8318215963808773	0.816769390090312	FALSE
2	72401579	72401580	0.8318215963808773	0.816769390090312	FALSE
2	76366166	76366167	0.7506779990042846	0.7318412885801485	FALSE
2	76366171	76366172	0.7506779990042846	0.7318412885801485	FALSE
2	76366174	76366175	0.7506779990042846	0.7318412885801485	FALSE
2	76366186	76366187	0.7506779990042846	0.7318412885801485	FALSE
2	76796050	76796051	0.989909179671376	0.9964536178831336	TRUE
2	76796052	76796053	0.989909179671376	0.9964536178831336	TRUE
2	76796119	76796120	0.9882613765718268	0.9959326014615568	TRUE
2	76796120	76796121	0.9882613765718268	0.9959326014615568	TRUE
2	76796131	76796132	0.989909179671376	0.9964536178831336	TRUE
2	76796141	76796142	0.989909179671376	0.9964536178831336	TRUE
2	76796143	76796144	0.989909179671376	0.9964536178831336	TRUE
2	76796144	76796145	0.989909179671376	0.9964536178831336	TRUE
2	76796148	76796149	0.989909179671376	0.9964536178831336	TRUE
2	76796156	76796157	0.989909179671376	0.9964536178831336	TRUE
2	76796173	76796174	0.989909179671376	0.9964536178831336	TRUE
2	76799294	76799295	0.9473228404665311	0.9878033074752912	TRUE
2	76799299	76799300	0.9473228404665311	0.9878033074752912	TRUE
2	76799330	76799331	0.9473228404665311	0.9878033074752912	TRUE
2	76799335	76799336	0.9473228404665311	0.9878033074752912	TRUE
2	76799355	76799356	0.9473228404665311	0.9878033074752912	TRUE
2	76799444	76799445	0.9473228404665311	0.9878033074752912	TRUE
2	77092838	77092839	0.9915658499134644	0.9963457871704914	TRUE
2	77668276	77668277	0.6810172057970783	0.8443132899592484	TRUE
2	77755890	77755891	0.7049424421161656	0.9009568393227498	TRUE
2	77757611	77757612	0.9002797444928483	0.9759950515034194	TRUE
2	77757614	77757615	0.9002797444928483	0.9759950515034194	TRUE
2	77757678	77757679	0.9002797444928483	0.9759950515034194	TRUE
2	77968027	77968028	0.9915658499134644	0.9963457871704914	TRUE
2	77968031	77968032	0.9915658499134644	0.9963457871704914	TRUE
2	77968038	77968039	0.9915658499134644	0.9963457871704914	TRUE
2	79054515	79054516	0.9915658499134644	0.9963457871704914	TRUE
2	79054516	79054517	0.9915658499134644	0.9963457871704914	TRUE
2	79054538	79054539	0.9918018479257472	0.9964413128877322	TRUE
2	79054543	79054544	0.9915658499134644	0.9963457871704914	TRUE
2	79054552	79054553	0.9909471888856156	0.995639180001838	TRUE
2	79283159	79283160	0.9002797444928483	0.9759950515034194	TRUE
2	79283259	79283260	0.9002797444928483	0.9759950515034194	TRUE
2	79283330	79283331	0.7049424421161656	0.9009568393227498	TRUE
2	79284320	79284321	0.9002797444928483	0.9759950515034194	TRUE
2	79338643	79338644	0.8676775115579772	0.8506244776108354	TRUE
2	79338644	79338645	0.8676775115579772	0.8506244776108354	TRUE
2	85316057	85316058	0.9956728070628864	0.9973905001808796	TRUE
2	85316065	85316066	0.9956728070628864	0.9973905001808796	TRUE
2	85316114	85316115	0.9956728070628864	0.9973905001808796	TRUE
2	85316131	85316132	0.9956728070628864	0.9973905001808796	TRUE
2	85316477	85316478	0.9956728070628864	0.9973905001808796	TRUE
2	85316501	85316502	0.9956728070628864	0.9973905001808796	TRUE
2	85316508	85316509	0.9956728070628864	0.9973905001808796	TRUE
2	85316509	85316510	0.9956728070628864	0.9973905001808796	TRUE
2	85316519	85316520	0.9956728070628864	0.9973905001808796	TRUE
2	85316572	85316573	0.9956728070628864	0.9973905001808796	TRUE
2	86710306	86710307	0.8043124570012871	0.9124291955999834	TRUE
2	86723014	86723015	0.8043124570012871	0.9124291955999834	TRUE
2	86723217	86723218	0.7997688737274253	0.9102815851476688	TRUE
2	86724551	86724552	0.5138613059501056	0.6941900747177695	TRUE
2	86725546	86725547	0.8170406077638999	0.9204335648214972	TRUE
2	86725635	86725636	0.8170406077638999	0.9204335648214972	TRUE
2	86725647	86725648	0.8170406077638999	0.9204335648214972	TRUE
2	86725760	86725761	0.7997688737274253	0.9102815851476688	TRUE
2	86725950	86725951	0.7997688737274253	0.9102815851476688	TRUE
2	86726001	86726002	0.7997688737274253	0.9102815851476688	TRUE
2	86726089	86726090	0.8043124570012871	0.9124291955999834	TRUE
2	86726132	86726133	0.8164298546763621	0.9164567258725108	TRUE
2	86726535	86726536	0.7997688737274253	0.9102815851476688	TRUE
2	86726567	86726568	0.7997688737274253	0.9102815851476688	TRUE
2	86726724	86726725	0.7997688737274253	0.9102815851476688	TRUE
2	86726757	86726758	0.7997688737274253	0.9102815851476688	TRUE
2	86726876	86726877	0.7995422709315549	0.9076699426852288	TRUE
2	86726964	86726965	0.5138613059501056	0.6941900747177695	TRUE
2	86727634	86727635	0.8103230586237763	0.9133242362490586	TRUE
2	86728515	86728516	0.8170406077638999	0.9204335648214972	TRUE
2	86729442	86729443	0.8043124570012871	0.9124291955999834	TRUE
2	86729587	86729588	0.9561181009333553	0.9723753604075408	TRUE
2	86729668	86729669	0.7997688737274253	0.9102815851476688	TRUE
2	86733089	86733090	0.7997688737274253	0.9102815851476688	TRUE
2	86733128	86733129	0.7997688737274253	0.9102815851476688	TRUE
2	86736189	86736190	0.8170406077638999	0.9204335648214972	TRUE
2	86736467	86736468	0.8170406077638999	0.9204335648214972	TRUE
2	86736747	86736748	0.7997688737274253	0.9102815851476688	TRUE
2	86738954	86738955	0.7997688737274253	0.9102815851476688	TRUE
2	86739403	86739404	0.521007023983991	0.6998044706102224	TRUE
2	86739484	86739485	0.5138613059501056	0.6941900747177695	TRUE
2	86740444	86740445	0.5135079604094035	0.6874479685852817	TRUE
2	87713088	87713089	0.8374564054936139	0.9492129665729446	TRUE
2	87714539	87714540	0.8216913569118062	0.9425036088309572	TRUE
2	87718513	87718514	0.5768930613307008	0.8070097721235406	TRUE
2	87721052	87721053	0.8216913569118062	0.9425036088309572	TRUE
2	87723475	87723476	0.8216913569118062	0.9425036088309572	TRUE
2	87725851	87725852	0.8216913569118062	0.9425036088309572	TRUE
2	87726907	87726908	0.8214840261409434	0.9407688955171808	TRUE
2	87727889	87727890	0.5491020807461956	0.7803924440010069	TRUE
2	87727936	87727937	0.5491020807461956	0.7803924440010069	TRUE
2	87732010	87732011	0.8216913569118062	0.9425036088309572	TRUE
2	87733878	87733879	0.8182900512839469	0.9325298396738282	TRUE
2	87738133	87738134	0.8216913569118062	0.9425036088309572	TRUE
2	87747094	87747095	0.8216913569118062	0.9425036088309572	TRUE
2	87749579	87749580	0.5494522565648812	0.7857544710254744	TRUE
2	87755516	87755517	0.8216913569118062	0.9425036088309572	TRUE
2	87762259	87762260	0.8216913569118062	0.9425036088309572	TRUE
2	87773934	87773935	0.5494522565648812	0.7857544710254744	TRUE
2	87776744	87776745	0.8216913569118062	0.9425036088309572	TRUE
2	87777972	87777973	0.5494522565648812	0.7857544710254744	TRUE
2	87791882	87791883	0.5494522565648812	0.7857544710254744	TRUE
2	87795881	87795882	0.8216913569118062	0.9425036088309572	TRUE
2	87796710	87796711	0.5494522565648812	0.7857544710254744	TRUE
2	87803547	87803548	0.5494522565648812	0.7857544710254744	TRUE
2	87806882	87806883	0.5494522565648812	0.7857544710254744	TRUE
2	87811109	87811110	0.5494522565648812	0.7857544710254744	TRUE
2	87818467	87818468	0.8216913569118062	0.9425036088309572	TRUE
2	87820638	87820639	0.8216913569118062	0.9425036088309572	TRUE
2	87825558	87825559	0.6086647363292863	0.7175532897468323	TRUE
2	87899789	87899790	0.8782577853880543	0.9630510088458004	TRUE
2	87919673	87919674	0.8784089380862531	0.9641580038342176	TRUE
2	87925957	87925958	0.8784089380862531	0.9641580038342176	TRUE
2	87926933	87926934	0.8784089380862531	0.9641580038342176	TRUE
2	87927162	87927163	0.8784089380862531	0.9641580038342176	TRUE
2	87927376	87927377	0.8784089380862531	0.9641580038342176	TRUE
2	87932288	87932289	0.8784089380862531	0.9641580038342176	TRUE
2	87932463	87932464	0.8784089380862531	0.9641580038342176	TRUE
2	87935096	87935097	0.8782577853880543	0.9630510088458004	TRUE
2	87956612	87956613	0.8784089380862531	0.9641580038342176	TRUE
2	87959066	87959067	0.9752526430414268	0.989398385311434	TRUE
2	87959069	87959070	0.9752526430414268	0.989398385311434	TRUE
2	87964820	87964821	0.9382538310902944	0.9835406674076492	TRUE
2	87973478	87973479	0.8784089380862531	0.9641580038342176	TRUE
2	88065818	88065819	0.9986092411999468	0.9991024205453808	TRUE
2	88773799	88773800	0.980213100207756	0.9880182946259688	TRUE
2	90151812	90151813	0.9137600386309364	0.9684639511391874	TRUE
2	90151843	90151844	0.9083101405738544	0.9672875874374514	TRUE
2	90152026	90152027	0.9818310147466828	0.990346144022408	TRUE
2	90152036	90152037	0.9818310147466828	0.990346144022408	TRUE
2	90152037	90152038	0.9818310147466828	0.990346144022408	TRUE
2	90152127	90152128	0.9083101405738544	0.9672875874374514	TRUE
2	90152130	90152131	0.9083101405738544	0.9672875874374514	TRUE
2	90153325	90153326	0.9084278712714254	0.9682718358735658	TRUE
2	90153441	90153442	0.9084278712714254	0.9682718358735658	TRUE
2	90153442	90153443	0.9084278712714254	0.9682718358735658	TRUE
2	90153447	90153448	0.9084278712714254	0.9682718358735658	TRUE
2	90153820	90153821	0.9084278712714254	0.9682718358735658	TRUE
2	90153832	90153833	0.8829730456277908	0.9589210958912716	TRUE
2	90154566	90154567	0.9818562296050188	0.990643319513802	TRUE
2	90154578	90154579	0.9818562296050188	0.990643319513802	TRUE
2	90154920	90154921	0.9084278712714254	0.9682718358735658	TRUE
2	90155875	90155876	0.9084278712714254	0.9682718358735658	TRUE
2	90156069	90156070	0.9137600386309364	0.9684639511391874	TRUE
2	90156080	90156081	0.9083101405738544	0.9672875874374514	TRUE
2	90156267	90156268	0.9083101405738544	0.9672875874374514	TRUE
2	90156314	90156315	0.7238786016298608	0.8686922790733003	TRUE
2	90156583	90156584	0.9083101405738544	0.9672875874374514	TRUE
2	90156632	90156633	0.9083101405738544	0.9672875874374514	TRUE
2	90156663	90156664	0.9083101405738544	0.9672875874374514	TRUE
2	90156806	90156807	0.9083101405738544	0.9672875874374514	TRUE
2	90156897	90156898	0.9137600386309364	0.9684639511391874	TRUE
2	90156963	90156964	0.9083101405738544	0.9672875874374514	TRUE
2	90157046	90157047	0.9137600386309364	0.9684639511391874	TRUE
2	90157185	90157186	0.9083101405738544	0.9672875874374514	TRUE
2	90157199	90157200	0.9083101405738544	0.9672875874374514	TRUE
2	90157412	90157413	0.9084278712714254	0.9682718358735658	TRUE
2	90157433	90157434	0.9084278712714254	0.9682718358735658	TRUE
2	90157709	90157710	0.9084278712714254	0.9682718358735658	TRUE
2	90157843	90157844	0.9083101405738544	0.9672875874374514	TRUE
2	90157939	90157940	0.9083101405738544	0.9672875874374514	TRUE
2	90157988	90157989	0.9084278712714254	0.9682718358735658	TRUE
2	90158181	90158182	0.9084278712714254	0.9682718358735658	TRUE
2	90158414	90158415	0.9818310147466828	0.990346144022408	TRUE
2	90158429	90158430	0.9818310147466828	0.990346144022408	TRUE
2	90158463	90158464	0.9818310147466828	0.990346144022408	TRUE
2	90158485	90158486	0.9818310147466828	0.990346144022408	TRUE
2	90158543	90158544	0.9083101405738544	0.9672875874374514	TRUE
2	90158629	90158630	0.9084278712714254	0.9682718358735658	TRUE
2	90158799	90158800	0.9084278712714254	0.9682718358735658	TRUE
2	90158859	90158860	0.9084278712714254	0.9682718358735658	TRUE
2	90159096	90159097	0.9084278712714254	0.9682718358735658	TRUE
2	90159216	90159217	0.9084278712714254	0.9682718358735658	TRUE
2	90159227	90159228	0.9084278712714254	0.9682718358735658	TRUE
2	90159410	90159411	0.9084278712714254	0.9682718358735658	TRUE
2	90159431	90159432	0.9084278712714254	0.9682718358735658	TRUE
2	90159699	90159700	0.9084278712714254	0.9682718358735658	TRUE
2	90159739	90159740	0.9084278712714254	0.9682718358735658	TRUE
2	90159773	90159774	0.9084278712714254	0.9682718358735658	TRUE
2	90159787	90159788	0.9084278712714254	0.9682718358735658	TRUE
2	90159811	90159812	0.9818562296050188	0.990643319513802	TRUE
2	90159818	90159819	0.9818562296050188	0.990643319513802	TRUE
2	90159825	90159826	0.9818562296050188	0.990643319513802	TRUE
2	90159826	90159827	0.9818562296050188	0.990643319513802	TRUE
2	90159827	90159828	0.9818562296050188	0.990643319513802	TRUE
2	90159828	90159829	0.9818562296050188	0.990643319513802	TRUE
2	90159869	90159870	0.9818562296050188	0.990643319513802	TRUE
2	90159936	90159937	0.9818562296050188	0.990643319513802	TRUE
2	90159938	90159939	0.9818562296050188	0.990643319513802	TRUE
2	90159946	90159947	0.9818562296050188	0.990643319513802	TRUE
2	90159947	90159948	0.9084278712714254	0.9682718358735658	TRUE
2	90160079	90160080	0.7241612283985862	0.8722512687820363	TRUE
2	90160271	90160272	0.9084278712714254	0.9682718358735658	TRUE
2	90160335	90160336	0.9084278712714254	0.9682718358735658	TRUE
2	90160661	90160662	0.9083101405738544	0.9672875874374514	TRUE
2	90160877	90160878	0.9083101405738544	0.9672875874374514	TRUE
2	90160926	90160927	0.9083101405738544	0.9672875874374514	TRUE
2	90161140	90161141	0.9083101405738544	0.9672875874374514	TRUE
2	90161149	90161150	0.9083101405738544	0.9672875874374514	TRUE
2	90161325	90161326	0.9083101405738544	0.9672875874374514	TRUE
2	90161536	90161537	0.9083101405738544	0.9672875874374514	TRUE
2	90161808	90161809	0.9084278712714254	0.9682718358735658	TRUE
2	90161838	90161839	0.9084278712714254	0.9682718358735658	TRUE
2	90161861	90161862	0.9084278712714254	0.9682718358735658	TRUE
2	90162299	90162300	0.9084278712714254	0.9682718358735658	TRUE
2	90162816	90162817	0.9084278712714254	0.9682718358735658	TRUE
2	90163235	90163236	0.9084278712714254	0.9682718358735658	TRUE
2	90163237	90163238	0.9084278712714254	0.9682718358735658	TRUE
2	90163308	90163309	0.9084278712714254	0.9682718358735658	TRUE
2	90163485	90163486	0.9084278712714254	0.9682718358735658	TRUE
2	90163942	90163943	0.9083101405738544	0.9672875874374514	TRUE
2	90164032	90164033	0.9083101405738544	0.9672875874374514	TRUE
2	90164117	90164118	0.9083101405738544	0.9672875874374514	TRUE
2	90164216	90164217	0.9083101405738544	0.9672875874374514	TRUE
2	90164474	90164475	0.9083101405738544	0.9672875874374514	TRUE
2	90164543	90164544	0.9083101405738544	0.9672875874374514	TRUE
2	90164581	90164582	0.9083101405738544	0.9672875874374514	TRUE
2	90164876	90164877	0.9137600386309364	0.9684639511391874	TRUE
2	90164948	90164949	0.9084278712714254	0.9682718358735658	TRUE
2	90165080	90165081	0.9083101405738544	0.9672875874374514	TRUE
2	90165412	90165413	0.9083101405738544	0.9672875874374514	TRUE
2	90165465	90165466	0.9084278712714254	0.9682718358735658	TRUE
2	90165575	90165576	0.9818562296050188	0.990643319513802	TRUE
2	90165605	90165606	0.9818562296050188	0.990643319513802	TRUE
2	90165655	90165656	0.9818562296050188	0.990643319513802	TRUE
2	90165703	90165704	0.9818562296050188	0.990643319513802	TRUE
2	90165708	90165709	0.9818562296050188	0.990643319513802	TRUE
2	90165720	90165721	0.982359081293263	0.9908865513830146	TRUE
2	90165852	90165853	0.9172960315632112	0.9720633809772652	TRUE
2	90165896	90165897	0.9172960315632112	0.9720633809772652	TRUE
2	90165994	90165995	0.9084278712714254	0.9682718358735658	TRUE
2	90166170	90166171	0.9084278712714254	0.9682718358735658	TRUE
2	90166365	90166366	0.9084278712714254	0.9682718358735658	TRUE
2	90166477	90166478	0.9084278712714254	0.9682718358735658	TRUE
2	90166484	90166485	0.9138714351490024	0.9694139244240229	TRUE
2	90166600	90166601	0.9084278712714254	0.9682718358735658	TRUE
2	90166612	90166613	0.9084278712714254	0.9682718358735658	TRUE
2	90166658	90166659	0.9084278712714254	0.9682718358735658	TRUE
2	90166737	90166738	0.9084278712714254	0.9682718358735658	TRUE
2	90166761	90166762	0.9084278712714254	0.9682718358735658	TRUE
2	90166950	90166951	0.9084278712714254	0.9682718358735658	TRUE
2	90167000	90167001	0.9084278712714254	0.9682718358735658	TRUE
2	90167089	90167090	0.9084278712714254	0.9682718358735658	TRUE
2	90167135	90167136	0.9084278712714254	0.9682718358735658	TRUE
2	90167212	90167213	0.9084278712714254	0.9682718358735658	TRUE
2	90167244	90167245	0.9084278712714254	0.9682718358735658	TRUE
2	90167430	90167431	0.9830164038414644	0.990987618392622	TRUE
2	90167431	90167432	0.9818562296050188	0.990643319513802	TRUE
2	90167519	90167520	0.9818562296050188	0.990643319513802	TRUE
2	90167527	90167528	0.982359081293263	0.9908865513830146	TRUE
2	90167575	90167576	0.9818562296050188	0.990643319513802	TRUE
2	90167616	90167617	0.9084278712714254	0.9682718358735658	TRUE
2	94560961	94560962	0.9411058983985598	0.966341167810264	TRUE
2	97054350	97054351	0.9414923445775848	0.9768073090134274	TRUE
2	97072196	97072197	0.9414923445775848	0.9768073090134274	TRUE
2	97123419	97123420	0.9602773090349808	0.9865001610391964	TRUE
2	97123434	97123435	0.9576307450091536	0.9859868525668524	TRUE
2	97150892	97150893	0.7380781403125917	0.9267966901878968	TRUE
2	97163126	97163127	0.9619335992198006	0.9876883540207596	TRUE
2	97220933	97220934	0.3141881462248491	0.5627759327497273	TRUE
2	97230472	97230473	0.603494450894292	0.9334987516689206	TRUE
2	97235517	97235518	0.8055750585695814	0.9530100268550876	TRUE
2	97237760	97237761	0.8055750585695814	0.9530100268550876	TRUE
2	97238950	97238951	0.5230135241337034	0.8194159182404321	TRUE
2	97243096	97243097	0.8053534274539933	0.9515760146136504	TRUE
2	97243172	97243173	0.8053534274539933	0.9515760146136504	TRUE
2	97243201	97243202	0.8098004247762911	0.9527864199571494	TRUE
2	97245075	97245076	0.8055750585695814	0.9530100268550876	TRUE
2	97246273	97246274	0.8055750585695814	0.9530100268550876	TRUE
2	97248103	97248104	0.8055750585695814	0.9530100268550876	TRUE
2	97248278	97248279	0.8055750585695814	0.9530100268550876	TRUE
2	97248426	97248427	0.8055750585695814	0.9530100268550876	TRUE
2	97250345	97250346	0.8055750585695814	0.9530100268550876	TRUE
2	97250538	97250539	0.8055750585695814	0.9530100268550876	TRUE
2	97250552	97250553	0.8055750585695814	0.9530100268550876	TRUE
2	97252712	97252713	0.8224571388431957	0.9585472935653342	TRUE
2	97254844	97254845	0.8055750585695814	0.9530100268550876	TRUE
2	97256802	97256803	0.8021523334172519	0.952028237712126	TRUE
2	97258176	97258177	0.8021523334172519	0.952028237712126	TRUE
2	97258953	97258954	0.8055750585695814	0.9530100268550876	TRUE
2	97258990	97258991	0.8055750585695814	0.9530100268550876	TRUE
2	97260378	97260379	0.3992851862627946	0.5694969830537624	TRUE
2	97260409	97260410	0.3992851862627946	0.5694969830537624	TRUE
2	97260979	97260980	0.8055750585695814	0.9530100268550876	TRUE
2	97261295	97261296	0.8055750585695814	0.9530100268550876	TRUE
2	97261451	97261452	0.8055750585695814	0.9530100268550876	TRUE
2	97262617	97262618	0.8053534274539933	0.9515760146136504	TRUE
2	97262697	97262698	0.8053534274539933	0.9515760146136504	TRUE
2	97262778	97262779	0.8053534274539933	0.9515760146136504	TRUE
2	97262943	97262944	0.8053534274539933	0.9515760146136504	TRUE
2	97262962	97262963	0.8098004247762911	0.9527864199571494	TRUE
2	97263073	97263074	0.8216533481079262	0.9550492932240776	TRUE
2	97263122	97263123	0.8053534274539933	0.9515760146136504	TRUE
2	97263173	97263174	0.8053534274539933	0.9515760146136504	TRUE
2	97271930	97271931	0.24084206011437737	0.668103518124049	TRUE
2	97272608	97272609	0.24084206011437737	0.668103518124049	TRUE
2	97272642	97272643	0.24611325719031932	0.6739719111156808	TRUE
2	97273961	97273962	0.24084206011437737	0.668103518124049	TRUE
2	97274113	97274114	0.1943847811807724	0.6062618683852775	TRUE
2	97274352	97274353	0.24084206011437737	0.668103518124049	TRUE
2	97275207	97275208	0.24084206011437737	0.668103518124049	TRUE
2	97275333	97275334	0.24084206011437737	0.668103518124049	TRUE
2	97277841	97277842	0.4917084576942853	0.8161812534668123	TRUE
2	97278354	97278355	0.785198432009163	0.952028237712126	TRUE
2	97279003	97279004	0.8158936505722071	0.9546757647863496	TRUE
2	97279051	97279052	0.8055750585695814	0.9530100268550876	TRUE
2	97279252	97279253	0.8055750585695814	0.9530100268550876	TRUE
2	97280222	97280223	0.7850226400789204	0.952028237712126	TRUE
2	97280458	97280459	0.7850226400789204	0.952028237712126	TRUE
2	97282560	97282561	0.0660312340713126	0.14351420315287547	TRUE
2	97282598	97282599	0.0660312340713126	0.14351420315287547	TRUE
2	97282771	97282772	0.5230135241337034	0.8194159182404321	TRUE
2	97283200	97283201	0.5230135241337034	0.8194159182404321	TRUE
2	97283854	97283855	0.5210460879432179	0.810670714926442	TRUE
2	97284244	97284245	0.5301477206974878	0.8233164245832494	TRUE
2	97284310	97284311	0.5230135241337034	0.8194159182404321	TRUE
2	97284334	97284335	0.5230135241337034	0.8194159182404321	TRUE
2	97284356	97284357	0.5230135241337034	0.8194159182404321	TRUE
2	97284592	97284593	0.5230135241337034	0.8194159182404321	TRUE
2	97285043	97285044	0.5230135241337034	0.8194159182404321	TRUE
2	97285330	97285331	0.5051769867905607	0.7916510584555186	TRUE
2	97285987	97285988	0.9576307450091536	0.9859868525668524	TRUE
2	97285991	97285992	0.9576307450091536	0.9859868525668524	TRUE
2	97286019	97286020	0.8055750585695814	0.9530100268550876	TRUE
2	97286510	97286511	0.8055750585695814	0.9530100268550876	TRUE
2	97287341	97287342	0.8100181868646367	0.9541863133844372	TRUE
2	97288536	97288537	0.8224571388431957	0.9585472935653342	TRUE
2	97290070	97290071	0.5126894991906685	0.8184633682833432	TRUE
2	97290146	97290147	0.8224571388431957	0.9585472935653342	TRUE
2	97290349	97290350	0.821860524870361	0.9563851632758033	TRUE
2	97292141	97292142	0.8055750585695814	0.9530100268550876	TRUE
2	97293883	97293884	0.8055750585695814	0.9530100268550876	TRUE
2	97294114	97294115	0.8055750585695814	0.9530100268550876	TRUE
2	97294381	97294382	0.785198432009163	0.952028237712126	TRUE
2	97295629	97295630	0.785198432009163	0.952028237712126	TRUE
2	97296135	97296136	0.785198432009163	0.952028237712126	TRUE
2	97296722	97296723	0.8055750585695814	0.9530100268550876	TRUE
2	97298562	97298563	0.42358385813958066	0.7547668140534773	TRUE
2	97300185	97300186	0.5230135241337034	0.8194159182404321	TRUE
2	97303091	97303092	0.8224571388431957	0.9585472935653342	TRUE
2	97303092	97303093	0.8224571388431957	0.9585472935653342	TRUE
2	97303375	97303376	0.8055750585695814	0.9530100268550876	TRUE
2	97304498	97304499	0.8055750585695814	0.9530100268550876	TRUE
2	97305139	97305140	0.8055750585695814	0.9530100268550876	TRUE
2	97306044	97306045	0.5230135241337034	0.8194159182404321	TRUE
2	97306326	97306327	0.5230135241337034	0.8194159182404321	TRUE
2	97306369	97306370	0.5230135241337034	0.8194159182404321	TRUE
2	97306530	97306531	0.5230135241337034	0.8194159182404321	TRUE
2	97306539	97306540	0.4271747474604988	0.7390810364897309	TRUE
2	97306541	97306542	0.4271747474604988	0.7390810364897309	TRUE
2	97306692	97306693	0.8055750585695814	0.9530100268550876	TRUE
2	97306860	97306861	0.8055750585695814	0.9530100268550876	TRUE
2	97306913	97306914	0.8055750585695814	0.9530100268550876	TRUE
2	97306975	97306976	0.13115249358864403	0.2833945664953453	TRUE
2	97307017	97307018	0.5230135241337034	0.8194159182404321	TRUE
2	97307021	97307022	0.5230135241337034	0.8194159182404321	TRUE
2	97310665	97310666	0.8100181868646367	0.9541863133844372	TRUE
2	97311518	97311519	0.5230135241337034	0.8194159182404321	TRUE
2	97312188	97312189	0.5507479825820493	0.8380201011830675	TRUE
2	97313426	97313427	0.5230135241337034	0.8194159182404321	TRUE
2	97314282	97314283	0.8055750585695814	0.9530100268550876	TRUE
2	97314299	97314300	0.8055750585695814	0.9530100268550876	TRUE
2	97314424	97314425	0.8055750585695814	0.9530100268550876	TRUE
2	97314438	97314439	0.821860524870361	0.9563851632758033	TRUE
2	97321318	97321319	0.5230135241337034	0.8194159182404321	TRUE
2	97322614	97322615	0.5230135241337034	0.8194159182404321	TRUE
2	97323035	97323036	0.5230135241337034	0.8194159182404321	TRUE
2	97323430	97323431	0.5230135241337034	0.8194159182404321	TRUE
2	97323482	97323483	0.5230135241337034	0.8194159182404321	TRUE
2	97323706	97323707	0.5230135241337034	0.8194159182404321	TRUE
2	97323708	97323709	0.5230135241337034	0.8194159182404321	TRUE
[truncated: 24,200 more rows]
