# Supplementary material for: StratoMod: predicting sequencing and variant calling errors with interpretable machine learning
Source: Commun Biol. 2024 Oct 13;7:1316. doi: 10.1038/s42003-024-06981-1 (PMC11471861; doi:10.1038/s42003-024-06981-1)
Supplement: Supplementary file 8 — Supplementary Data 5 [file 42003_2024_6981_MOESM8_ESM.gz › 42003_2024_6981_MOESM8_ESM]

##fileformat=VCFv4.2
##FILTER=<ID=PASS,Description="All filters passed">
##hailversion=0.2.120-f00f916faf78
##FILTER=<ID=AC0,Description="Allele count is zero after filtering out low-confidence genotypes (GQ < 20; DP < 10; and AB < 0.2 for het calls)">
##FILTER=<ID=AS_VQSR,Description="Failed VQSR filtering thresholds of -2.502 for SNPs and -0.7156 for indels">
##FILTER=<ID=InbreedingCoeff,Description="Inbreeding coefficient < -0.3">
##age_distribution=bin_edges=[30.0, 35.0, 40.0, 45.0, 50.0, 55.0, 60.0, 65.0, 70.0, 75.0, 80.0], bin_freq=[1332, 1401, 1642, 2949, 4283, 3601, 3282, 2909, 1955, 1202], n_smaller=3760, n_larger=438
##cadd_version=v1.6
##dbsnp_version=b156
##gencode_version=Release 39
##mane_select_version=v0.95
##pangolin_version=v1.3.12,v1.4.4
##phylop_version=v2
##polyphen_version=2.2.2
##revel_version=v1.3
##seqrepo_version=2018-11-26
##sift_version=5.2.2
##spliceai_version=v1.3
##vep_version=v105
##vrs_schema_version=1.3.0
##vrs_python_version=0.8.4
##contig=<ID=chr1,length=248956422,assembly=gnomAD_GRCh38>
##contig=<ID=chr2,length=242193529,assembly=gnomAD_GRCh38>
##contig=<ID=chr3,length=198295559,assembly=gnomAD_GRCh38>
##contig=<ID=chr4,length=190214555,assembly=gnomAD_GRCh38>
##contig=<ID=chr5,length=181538259,assembly=gnomAD_GRCh38>
##contig=<ID=chr6,length=170805979,assembly=gnomAD_GRCh38>
##contig=<ID=chr7,length=159345973,assembly=gnomAD_GRCh38>
##contig=<ID=chr8,length=145138636,assembly=gnomAD_GRCh38>
##contig=<ID=chr9,length=138394717,assembly=gnomAD_GRCh38>
##contig=<ID=chr10,length=133797422,assembly=gnomAD_GRCh38>
##contig=<ID=chr11,length=135086622,assembly=gnomAD_GRCh38>
##contig=<ID=chr12,length=133275309,assembly=gnomAD_GRCh38>
##contig=<ID=chr13,length=114364328,assembly=gnomAD_GRCh38>
##contig=<ID=chr14,length=107043718,assembly=gnomAD_GRCh38>
##contig=<ID=chr15,length=101991189,assembly=gnomAD_GRCh38>
##contig=<ID=chr16,length=90338345,assembly=gnomAD_GRCh38>
##contig=<ID=chr17,length=83257441,assembly=gnomAD_GRCh38>
##contig=<ID=chr18,length=80373285,assembly=gnomAD_GRCh38>
##contig=<ID=chr19,length=58617616,assembly=gnomAD_GRCh38>
##contig=<ID=chr20,length=64444167,assembly=gnomAD_GRCh38>
##contig=<ID=chr21,length=46709983,assembly=gnomAD_GRCh38>
##contig=<ID=chr22,length=50818468,assembly=gnomAD_GRCh38>
##contig=<ID=chrX,length=156040895,assembly=gnomAD_GRCh38>
##contig=<ID=chrY,length=57227415,assembly=gnomAD_GRCh38>
##bcftools_isecVersion=1.19+htslib-1.19
##bcftools_isecCommand=isec -p results/intermediate/model/Clinvar_auto-auto_ilu_full_fn_fp-INDEL-Clinvar_Illumina_30/isec_out -O z --threads 8 results/intermediate/gnomad.vcf.gz results/intermediate/model/Clinvar_auto-auto_ilu_full_fn_fp-INDEL-Clinvar_Illumina_30/model.vcf.gz; Date=Thu Feb 15 14:35:51 2024
#CHROM	POS	ID	REF	ALT	QUAL	FILTER	INFO	FORMAT	SAMPLE
chr1	930136	rs759150188	TCTC	T	.	PASS	AC=1;AN=151316;AS_MQ=59.8401;AS_VarDP=124;AS_VQLSOD=.;QD=18.6452;gq_hist_alt_bin_freq=0|0|0|0|0|0|0|0|0|0|0|0|0|0|0|0|0|0|0|1;gq_hist_all_bin_freq=0|0|0|0|11585|10825|8959|7053|7640|5987|5014|5099|3732|2733|2179|1436|1066|797|444|1109;dp_hist_alt_bin_freq=0|0|0|0|1|0|0|0|0|0|0|0|0|0|0|0|0|0|0|0;dp_hist_all_bin_freq=0|0|252|1818|5934|11988|26408|21141|5191|1225|646|402|252|173|95|56|29|13|13|4;ab_hist_alt_bin_freq=0|0|0|0|0|0|0|0|0|1|0|0|0|0|0|0|0|0|0|0;dp_hist_alt_n_larger=0;dp_hist_all_n_larger=18	.	.
chr1	939398	rs568340123	G	GCCTCCCCAGCCACGGTGAGGACCCACCCTGGCATGATCCCCCTCATCA	.	AS_VQSR	AC=356;AN=138738;AS_MQ=59.8823;AS_VarDP=18954;AS_VQLSOD=.;QD=34.5196;gq_hist_alt_bin_freq=0|0|0|0|2|1|3|1|4|7|4|2|3|1|1|2|2|1|1|299;gq_hist_all_bin_freq=0|0|0|0|19966|12333|9217|6200|4648|3333|2257|1554|1083|701|484|317|223|144|100|6760;dp_hist_alt_bin_freq=0|0|206|91|22|12|3|0|0|0|0|0|0|0|0|0|0|0|0|0;dp_hist_all_bin_freq=0|0|677|2347|5597|10367|21599|19231|5694|1657|867|472|305|200|122|72|46|26|14|11;ab_hist_alt_bin_freq=0|0|0|0|27|34|44|40|58|25|46|6|14|7|2|3|6|0|0|0;dp_hist_alt_n_larger=0;dp_hist_all_n_larger=16	.	.
chr1	939398	rs568340123	GCCTCCCCAGCCACGGTGAGGACCCACCCTGGCATGATCCCCCTCATCA	G	.	PASS	AC=6675;AN=138390;AS_MQ=59.8960;AS_VarDP=386740;AS_VQLSOD=.;QD=15.6834;gq_hist_alt_bin_freq=0|0|0|0|1|0|1|5|9|9|18|17|17|21|17|23|27|29|17|6241;gq_hist_all_bin_freq=0|0|0|0|19958|12327|9213|6195|4637|3321|2252|1546|1076|690|476|301|216|135|97|6706;dp_hist_alt_bin_freq=0|0|252|885|1351|1383|1232|749|362|142|54|23|12|1|3|1|1|0|0|0;dp_hist_all_bin_freq=0|0|687|2295|5539|10336|21573|19220|5688|1657|867|472|305|200|122|72|46|26|14|11;ab_hist_alt_bin_freq=0|0|0|0|233|546|934|1132|1351|797|708|287|159|48|18|9|6|3|0|0;dp_hist_alt_n_larger=1;dp_hist_all_n_larger=16	.	.
chr1	939436	rs745625383	C	CCCCCTCATCACCTCCCCAGCCACGGTGAGGACCCACCCTGGCATGATCT	.	PASS	AC=257;AN=136782;AS_MQ=59.6278;AS_VarDP=10624;AS_VQLSOD=.;QD=31.4151;gq_hist_alt_bin_freq=0|0|0|0|1|0|0|1|0|0|0|0|4|2|0|0|2|1|0|237;gq_hist_all_bin_freq=0|0|0|0|20124|12513|9565|6567|5064|3736|2696|1909|1469|1022|772|557|443|303|262|1333;dp_hist_alt_bin_freq=0|0|149|69|21|3|4|2|0|0|0|0|0|0|0|0|0|0|0|0;dp_hist_all_bin_freq=0|0|381|1556|4450|9417|20965|19525|6416|2291|1348|756|494|303|175|102|64|36|19|16;ab_hist_alt_bin_freq=0|0|0|0|11|23|39|26|36|20|40|12|24|5|3|2|3|0|0|0;dp_hist_alt_n_larger=0;dp_hist_all_n_larger=21	.	.
chr1	939436	rs200996316	C	CT	.	PASS	AC=28;AN=136802;AS_MQ=59.9320;AS_VarDP=3355;AS_VQLSOD=.;QD=15.3842;gq_hist_alt_bin_freq=0|0|0|0|0|0|0|0|0|1|0|0|0|0|0|0|0|0|0|27;gq_hist_all_bin_freq=0|0|0|0|20121|12512|9563|6567|5064|3736|2696|1909|1469|1023|772|557|444|303|262|1347;dp_hist_alt_bin_freq=0|0|1|3|4|6|8|1|2|2|0|1|0|0|0|0|0|0|0|0;dp_hist_all_bin_freq=0|0|388|1554|4454|9418|20965|19525|6416|2291|1348|756|494|303|175|102|64|36|19|16;ab_hist_alt_bin_freq=0|0|0|0|1|0|0|2|5|5|7|4|3|0|1|0|0|0|0|0;dp_hist_alt_n_larger=0;dp_hist_all_n_larger=21	.	.
chr1	939436	rs745625383	CCCCCTCATCACCTCCCCAGCCACGGTGAGGACCCACCCTGGCATGATCT	C	.	PASS	AC=302;AN=136800;AS_MQ=59.7675;AS_VarDP=19660;AS_VQLSOD=.;QD=15.0631;gq_hist_alt_bin_freq=0|0|0|0|0|0|0|0|0|0|0|0|0|0|0|0|0|0|0|300;gq_hist_all_bin_freq=0|0|0|0|20123|12513|9561|6567|5064|3736|2696|1909|1469|1022|772|557|444|303|262|1346;dp_hist_alt_bin_freq=0|0|3|19|43|56|67|48|37|15|9|0|3|0|0|0|0|0|0|0;dp_hist_all_bin_freq=0|0|387|1557|4453|9417|20965|19524|6416|2291|1348|756|494|303|175|102|64|36|19|16;ab_hist_alt_bin_freq=0|0|0|0|4|13|44|68|62|45|40|18|5|0|1|0|0|0|0|0;dp_hist_alt_n_larger=0;dp_hist_all_n_larger=21	.	.
chr1	941325	rs747066446	TTC	T	.	PASS	AC=1;AN=151584;AS_MQ=60.0000;AS_VarDP=50;AS_VQLSOD=.;QD=17.4600;gq_hist_alt_bin_freq=0|0|0|0|0|0|0|0|0|0|0|0|0|0|0|0|0|0|0|1;gq_hist_all_bin_freq=0|0|0|0|13775|12286|9614|7392|7673|5808|4567|4243|2970|2204|1759|1090|755|525|357|774;dp_hist_alt_bin_freq=0|0|0|0|1|0|0|0|0|0|0|0|0|0|0|0|0|0|0|0;dp_hist_all_bin_freq=0|0|725|4350|9258|13999|25915|15976|3582|867|463|252|150|101|68|31|20|8|6|7;ab_hist_alt_bin_freq=0|0|0|0|0|0|0|0|0|0|1|0|0|0|0|0|0|0|0|0;dp_hist_alt_n_larger=0;dp_hist_all_n_larger=14	.	.
chr1	942423	rs1410048057	G	GC	.	PASS	AC=6;AN=151898;AS_MQ=59.9649;AS_VarDP=489;AS_VQLSOD=.;QD=11.5890;gq_hist_alt_bin_freq=0|0|0|0|0|0|0|0|0|0|0|0|0|0|0|0|0|0|0|6;gq_hist_all_bin_freq=0|0|0|0|5513|5803|5672|5458|6056|5370|5281|5323|4742|4208|4220|3307|3003|2599|2068|7326;dp_hist_alt_bin_freq=0|0|0|0|0|1|1|2|2|0|0|0|0|0|0|0|0|0|0|0;dp_hist_all_bin_freq=0|0|448|2701|6323|11101|16164|15125|10461|6145|3771|1916|921|422|192|122|61|28|14|12;ab_hist_alt_bin_freq=0|0|0|0|0|0|0|1|1|2|0|2|0|0|0|0|0|0|0|0;dp_hist_alt_n_larger=0;dp_hist_all_n_larger=22	.	.
chr1	942467	rs1179386454	T	TGCG	.	PASS	AC=1;AN=150888;AS_MQ=60.0000;AS_VarDP=84;AS_VQLSOD=.;QD=18.9524;gq_hist_alt_bin_freq=0|0|0|0|0|0|0|0|0|0|0|0|0|0|0|0|0|0|0|1;gq_hist_all_bin_freq=0|0|0|0|22148|13040|11181|7839|5418|4268|2830|2126|1636|1207|922|707|569|436|288|829;dp_hist_alt_bin_freq=0|0|0|0|0|0|0|0|0|0|0|1|0|0|0|0|0|0|0|0;dp_hist_all_bin_freq=0|0|344|2209|6178|12702|25747|18375|5992|1921|999|438|234|134|73|39|21|12|12|6;ab_hist_alt_bin_freq=0|0|0|0|0|0|0|0|0|0|1|0|0|0|0|0|0|0|0|0;dp_hist_alt_n_larger=0;dp_hist_all_n_larger=8	.	.
chr1	942587	rs1365443646	CAGA	C	.	PASS	AC=3;AN=151998;AS_MQ=60.0000;AS_VarDP=203;AS_VQLSOD=.;QD=21.5468;gq_hist_alt_bin_freq=0|0|0|0|0|0|0|0|0|0|0|0|0|0|0|0|0|0|0|3;gq_hist_all_bin_freq=0|0|0|0|23483|13374|11142|7674|5232|4117|2711|2024|1579|1174|871|675|539|406|259|739;dp_hist_alt_bin_freq=0|0|0|0|0|1|1|0|0|1|0|0|0|0|0|0|0|0|0|0;dp_hist_all_bin_freq=0|0|279|2066|6183|12932|26210|18641|5953|1853|940|417|228|127|73|39|21|12|11|6;ab_hist_alt_bin_freq=0|0|0|0|0|0|0|0|0|0|2|0|1|0|0|0|0|0|0|0;dp_hist_alt_n_larger=0;dp_hist_all_n_larger=8	.	.
chr1	942719	rs1217063583	G	GC	.	PASS	AC=14;AN=151890;AS_MQ=60.0000;AS_VarDP=719;AS_VQLSOD=.;QD=14.3950;gq_hist_alt_bin_freq=0|0|0|0|0|0|0|0|0|0|0|0|0|0|0|0|0|0|0|14;gq_hist_all_bin_freq=0|0|0|0|24232|13521|11091|7525|5084|4004|2650|1942|1528|1124|831|634|506|380|240|653;dp_hist_alt_bin_freq=0|0|0|1|2|2|2|4|2|0|1|0|0|0|0|0|0|0|0|0;dp_hist_all_bin_freq=0|0|325|2002|6179|12977|26288|18656|5897|1820|900|393|221|121|70|38|21|12|11|6;ab_hist_alt_bin_freq=0|0|0|0|0|0|0|1|3|1|4|1|1|2|1|0|0|0|0|0;dp_hist_alt_n_larger=0;dp_hist_all_n_larger=8	.	.
chr1	942724	rs1223597129	G	GC	.	PASS	AC=9;AN=151878;AS_MQ=60.0000;AS_VarDP=396;AS_VQLSOD=.;QD=11.4293;gq_hist_alt_bin_freq=0|0|0|0|0|0|1|0|0|0|0|0|0|0|0|0|0|0|0|8;gq_hist_all_bin_freq=0|0|0|0|24235|13524|11088|7518|5087|4014|2639|1939|1530|1125|831|634|506|381|240|648;dp_hist_alt_bin_freq=0|0|1|2|3|0|1|2|0|0|0|0|0|0|0|0|0|0|0|0;dp_hist_all_bin_freq=0|0|325|1995|6174|12974|26305|18651|5894|1820|900|393|221|122|69|38|21|12|11|6;ab_hist_alt_bin_freq=0|0|0|0|1|1|0|1|2|1|2|0|0|1|0|0|0|0|0|0;dp_hist_alt_n_larger=0;dp_hist_all_n_larger=8	.	.
chr1	942899	rs1220109335	TCGGA	T	.	PASS	AC=2;AN=151506;AS_MQ=60.0000;AS_VarDP=112;AS_VQLSOD=.;QD=19.6071;gq_hist_alt_bin_freq=0|0|0|0|0|0|0|0|0|0|0|0|0|0|0|0|0|0|0|2;gq_hist_all_bin_freq=0|0|0|0|25226|13491|10910|7341|4892|3877|2560|1845|1439|1084|781|617|482|367|227|614;dp_hist_alt_bin_freq=0|0|0|0|0|0|1|0|0|1|0|0|0|0|0|0|0|0|0|0;dp_hist_all_bin_freq=0|0|298|2025|6198|13059|26203|18555|5840|1784|893|401|216|118|66|39|21|12|11|6;ab_hist_alt_bin_freq=0|0|0|0|0|0|0|0|0|0|1|1|0|0|0|0|0|0|0|0;dp_hist_alt_n_larger=0;dp_hist_all_n_larger=8	.	.
chr1	942938	rs1233424689	AG	A	.	PASS	AC=3;AN=151732;AS_MQ=60.0000;AS_VarDP=136;AS_VQLSOD=.;QD=12.1029;gq_hist_alt_bin_freq=0|0|0|0|0|0|0|0|0|0|0|0|0|0|0|0|0|0|0|3;gq_hist_all_bin_freq=0|0|0|0|28347|14195|11721|7652|4497|3489|2094|1204|869|593|365|245|213|110|80|192;dp_hist_alt_bin_freq=0|0|0|0|1|0|0|1|0|1|0|0|0|0|0|0|0|0|0|0;dp_hist_all_bin_freq=0|0|377|2150|6606|13393|26721|18300|5312|1545|750|320|178|87|55|29|13|7|10|5;ab_hist_alt_bin_freq=0|0|0|0|0|0|0|1|0|1|1|0|0|0|0|0|0|0|0|0;dp_hist_alt_n_larger=0;dp_hist_all_n_larger=8	.	.
chr1	943057	rs1641891005	AGGTGG	A	.	PASS	AC=1;AN=152160;AS_MQ=60.0000;AS_VarDP=100;AS_VQLSOD=.;QD=26.6800;gq_hist_alt_bin_freq=0|0|0|0|0|0|0|0|0|0|0|0|0|0|0|0|0|0|0|1;gq_hist_all_bin_freq=0|0|0|0|29915|14388|11872|7507|4268|3304|1889|990|758|454|252|165|133|64|41|80;dp_hist_alt_bin_freq=0|0|0|0|0|0|0|1|0|0|0|0|0|0|0|0|0|0|0|0;dp_hist_all_bin_freq=0|0|232|2075|6828|13704|26965|18189|5185|1507|717|311|168|79|49|28|13|7|9|5;ab_hist_alt_bin_freq=0|0|0|0|0|0|0|0|0|0|1|0|0|0|0|0|0|0|0|0;dp_hist_alt_n_larger=0;dp_hist_all_n_larger=9	.	.
chr1	943076	rs1260250275	CTA	C	.	PASS	AC=2;AN=152210;AS_MQ=60.0000;AS_VarDP=154;AS_VQLSOD=.;QD=27.4675;gq_hist_alt_bin_freq=0|0|0|0|0|0|0|0|0|0|0|0|0|0|0|0|0|0|0|2;gq_hist_all_bin_freq=0|0|0|0|30017|14381|11870|7514|4253|3286|1879|972|759|454|244|162|129|61|39|85;dp_hist_alt_bin_freq=0|0|0|0|0|0|0|0|2|0|0|0|0|0|0|0|0|0|0|0;dp_hist_all_bin_freq=0|0|237|2073|6861|13730|26936|18174|5188|1515|714|311|169|78|48|27|14|7|9|5;ab_hist_alt_bin_freq=0|0|0|0|0|0|0|0|1|0|0|1|0|0|0|0|0|0|0|0;dp_hist_alt_n_larger=0;dp_hist_all_n_larger=9	.	.
chr1	943280	rs779142409	GGGA	G	.	PASS	AC=6;AN=152200;AS_MQ=60.0000;AS_VarDP=312;AS_VQLSOD=.;QD=19.5641;gq_hist_alt_bin_freq=0|0|0|0|0|0|0|0|0|0|0|0|0|0|0|0|0|0|0|6;gq_hist_all_bin_freq=0|0|0|0|31554|14322|11673|7289|3990|3039|1687|861|628|387|226|152|119|50|35|88;dp_hist_alt_bin_freq=0|0|0|0|1|2|0|2|1|0|0|0|0|0|0|0|0|0|0|0;dp_hist_all_bin_freq=0|0|289|2463|7245|13776|26415|17959|5102|1498|697|303|159|78|46|26|16|7|8|4;ab_hist_alt_bin_freq=0|0|0|0|0|0|1|0|1|1|2|0|0|1|0|0|0|0|0|0;dp_hist_alt_n_larger=0;dp_hist_all_n_larger=9	.	.
chr1	943381	rs35755565	A	AG	.	PASS	AC=144;AN=151962;AS_MQ=59.9918;AS_VarDP=7708;AS_VQLSOD=.;QD=11.9028;gq_hist_alt_bin_freq=0|0|0|0|0|0|0|0|0|0|0|0|0|0|2|0|0|0|0|142;gq_hist_all_bin_freq=0|0|0|0|32102|14159|11572|7166|3907|2962|1628|792|571|350|209|132|99|38|26|209;dp_hist_alt_bin_freq=0|0|5|19|25|31|31|19|10|1|2|1|0|0|0|0|0|0|0|0;dp_hist_all_bin_freq=0|0|470|2873|7361|13486|25922|17852|5103|1494|700|309|158|78|46|26|16|6|9|4;ab_hist_alt_bin_freq=0|0|0|0|3|3|12|6|32|28|28|13|11|6|0|1|0|0|0|0;dp_hist_alt_n_larger=0;dp_hist_all_n_larger=9	.	.
chr1	943381	rs35755565	AG	A	.	PASS	AC=9;AN=151966;AS_MQ=60.0000;AS_VarDP=438;AS_VQLSOD=.;QD=17.4840;gq_hist_alt_bin_freq=0|0|0|0|0|0|0|0|0|0|0|0|0|1|0|0|0|0|0|8;gq_hist_all_bin_freq=0|0|0|0|32102|14159|11572|7166|3907|2964|1628|792|571|350|209|132|99|38|26|209;dp_hist_alt_bin_freq=0|0|0|2|1|2|2|2|0|0|0|0|0|0|0|0|0|0|0|0;dp_hist_all_bin_freq=0|0|471|2873|7361|13487|25922|17852|5103|1494|700|309|158|78|46|26|16|6|9|4;ab_hist_alt_bin_freq=0|0|0|0|0|1|0|1|1|1|1|1|2|0|1|0|0|0|0|0;dp_hist_alt_n_larger=0;dp_hist_all_n_larger=9	.	.
chr1	943686	rs539654690	T	TC	.	PASS	AC=19;AN=145796;AS_MQ=59.9730;AS_VarDP=927;AS_VQLSOD=.;QD=13.1338;gq_hist_alt_bin_freq=0|0|0|0|0|0|0|0|0|0|0|0|0|0|0|0|0|1|0|18;gq_hist_all_bin_freq=0|0|0|0|23439|17548|11416|7145|5284|3096|1902|1240|721|376|249|116|83|57|24|131;dp_hist_alt_bin_freq=0|0|1|3|6|5|3|1|0|0|0|0|0|0|0|0|0|0|0|0;dp_hist_all_bin_freq=0|0|597|4432|9190|15264|27150|12567|2525|638|252|93|56|24|11|7|10|3|0|4;ab_hist_alt_bin_freq=0|0|0|0|0|0|0|1|3|3|8|0|3|0|1|0|0|0|0|0;dp_hist_alt_n_larger=0;dp_hist_all_n_larger=4	.	.
chr1	943774	rs772585095	T	TGAAGCTGGGGCC	.	PASS	AC=1;AN=151902;AS_MQ=60.0000;AS_VarDP=131;AS_VQLSOD=.;QD=23.0305;gq_hist_alt_bin_freq=0|0|0|0|0|0|0|0|0|0|0|0|0|0|0|0|0|0|0|1;gq_hist_all_bin_freq=0|0|0|0|23475|18104|12006|7690|5764|3416|2121|1398|824|471|304|136|96|66|22|58;dp_hist_alt_bin_freq=0|0|0|0|1|0|0|0|0|0|0|0|0|0|0|0|0|0|0|0;dp_hist_all_bin_freq=0|0|490|3884|9201|15995|28931|13486|2730|684|287|117|70|31|11|9|12|4|0|4;ab_hist_alt_bin_freq=0|0|0|0|0|0|0|0|0|0|1|0|0|0|0|0|0|0|0|0;dp_hist_alt_n_larger=0;dp_hist_all_n_larger=5	.	.
chr1	944035	rs751719239	CGGCCACGTCCCCCTATGGAGGG	C	.	PASS	AC=4;AN=152208;AS_MQ=60.0000;AS_VarDP=163;AS_VQLSOD=.;QD=16.5828;gq_hist_alt_bin_freq=0|0|0|0|0|0|0|0|0|0|0|0|0|0|0|0|0|0|0|4;gq_hist_all_bin_freq=0|0|0|0|19858|16130|11265|7644|6243|4012|2803|2190|1566|1102|926|623|505|357|247|633;dp_hist_alt_bin_freq=0|0|0|0|0|0|1|2|0|0|1|0|0|0|0|0|0|0|0|0;dp_hist_all_bin_freq=0|0|261|2748|8335|15586|29292|14761|3281|899|485|222|112|52|30|9|12|7|0|6;ab_hist_alt_bin_freq=0|0|0|0|0|0|0|1|1|0|2|0|0|0|0|0|0|0|0|0;dp_hist_alt_n_larger=0;dp_hist_all_n_larger=6	.	.
chr1	944043	rs1557612707	T	TCCCCCTATGGAGGGGGCCACGC	.	PASS	AC=1;AN=152080;AS_MQ=60.0000;AS_VarDP=128;AS_VQLSOD=.;QD=23.6797;gq_hist_alt_bin_freq=0|0|0|0|0|0|0|0|0|0|0|0|0|0|0|0|0|0|0|1;gq_hist_all_bin_freq=0|0|0|0|19797|16110|11251|7634|6248|4026|2802|2192|1569|1108|929|627|511|360|248|628;dp_hist_alt_bin_freq=0|0|0|0|1|0|0|0|0|0|0|0|0|0|0|0|0|0|0|0;dp_hist_all_bin_freq=0|0|270|2717|8297|15591|29278|14764|3284|899|481|225|111|52|30|9|13|7|0|6;ab_hist_alt_bin_freq=0|0|0|0|0|0|0|0|0|0|0|0|1|0|0|0|0|0|0|0;dp_hist_alt_n_larger=0;dp_hist_all_n_larger=6	.	.
chr1	1013466	rs3841266	T	TA	.	PASS	AC=131371;AN=152146;AS_MQ=59.9959;AS_VarDP=5293959;AS_VQLSOD=.;QD=39.5475;gq_hist_alt_bin_freq=0|0|0|0|23|25|76|197|171|510|930|646|1654|2268|1323|3045|3618|1934|4172|51897;gq_hist_all_bin_freq=0|0|0|0|913|725|565|542|478|727|1078|752|1745|2322|1369|3073|3658|1950|4185|51932;dp_hist_alt_bin_freq=0|0|570|3030|7427|11657|13694|13433|10426|6482|3186|1431|628|266|127|53|32|23|6|11;dp_hist_all_bin_freq=0|0|577|3194|7872|12443|14878|14100|10593|6539|3210|1443|631|271|129|54|32|23|6|12;ab_hist_alt_bin_freq=0|0|0|0|54|184|577|1067|2297|2339|3225|1973|1242|472|142|49|11|5|0|0;dp_hist_alt_n_larger=7;dp_hist_all_n_larger=7	.	.
chr1	1014459	rs747304757	A	AGCCCGT	.	PASS	AC=2;AN=152224;AS_MQ=60.0000;AS_VarDP=172;AS_VQLSOD=.;QD=23.2093;gq_hist_alt_bin_freq=0|0|0|0|0|0|0|0|0|0|0|0|0|0|0|0|0|0|0|2;gq_hist_all_bin_freq=0|0|0|0|3314|4200|4170|4174|5607|4991|4959|5720|5614|4664|5112|4359|3916|3386|2884|9042;dp_hist_alt_bin_freq=0|0|0|0|0|2|0|0|0|0|0|0|0|0|0|0|0|0|0|0;dp_hist_all_bin_freq=0|0|141|1558|5071|10258|20552|19164|9329|3876|2934|1736|740|393|154|90|46|25|17|6;ab_hist_alt_bin_freq=0|0|0|0|0|0|0|0|1|0|0|0|0|0|1|0|0|0|0|0;dp_hist_alt_n_larger=0;dp_hist_all_n_larger=22	.	.
chr1	1020060	rs569722974	GC	G	.	PASS	AC=51699;AN=106364;AS_MQ=59.6426;AS_VarDP=1648693;AS_VQLSOD=.;QD=24.5819;gq_hist_alt_bin_freq=0|0|0|0|1037|1083|2098|1986|1391|1644|1554|1022|1134|901|637|799|980|831|750|22132;gq_hist_all_bin_freq=0|0|0|0|1803|1761|3045|2948|2039|2461|2219|1431|1614|1288|855|1040|1191|994|895|27566;dp_hist_alt_bin_freq=0|0|12400|13174|8549|3998|1307|366|126|35|14|3|4|1|0|1|0|0|0|0;dp_hist_all_bin_freq=0|0|16110|17064|11389|5549|2025|679|236|65|20|3|5|3|0|1|0|0|0|0;ab_hist_alt_bin_freq=0|0|0|0|542|1689|2175|2918|4241|3286|4990|3103|1672|1277|606|751|785|251|12|0;dp_hist_alt_n_larger=1;dp_hist_all_n_larger=1	.	.
chr1	1020060	rs569722974	GCC	G	.	PASS	AC=35216;AN=106804;AS_MQ=59.6542;AS_VarDP=1144486;AS_VQLSOD=.;QD=28.2776;gq_hist_alt_bin_freq=0|0|0|0|278|390|787|816|591|823|776|581|635|512|373|482|568|538|532|21197;gq_hist_all_bin_freq=0|0|0|0|1790|1780|3032|2921|2027|2431|2178|1387|1584|1241|815|1006|1053|922|858|28345;dp_hist_alt_bin_freq=0|0|9001|9615|6532|3122|1098|342|124|28|11|2|3|0|0|1|0|0|0|0;dp_hist_all_bin_freq=0|0|16221|17135|11412|5562|2027|679|236|65|20|3|5|3|0|1|0|0|0|0;ab_hist_alt_bin_freq=0|0|0|0|250|891|1220|2016|3205|2845|4997|3693|2082|1658|711|507|374|74|20|1;dp_hist_alt_n_larger=0;dp_hist_all_n_larger=1	.	.
chr1	1020066	rs1553170651	C	CCCGCCCG	.	AS_VQSR	AC=1416;AN=142808;AS_MQ=59.6315;AS_VarDP=51659;AS_VQLSOD=.;QD=16.5330;gq_hist_alt_bin_freq=0|0|0|0|2|4|4|2|5|5|2|4|9|2|3|3|5|11|15|1324;gq_hist_all_bin_freq=0|0|0|0|8146|7092|7626|6889|5810|6377|5740|4007|4568|3461|2220|2351|1706|934|982|3443;dp_hist_alt_bin_freq=0|0|670|470|179|50|28|1|1|0|1|0|0|0|0|0|0|0|0|0;dp_hist_all_bin_freq=0|0|3278|8047|12958|14756|13801|9334|5130|2349|1004|393|143|86|37|17|2|9|2|0;ab_hist_alt_bin_freq=0|0|0|0|119|172|206|205|226|123|167|69|55|22|7|5|9|1|0|0;dp_hist_alt_n_larger=0;dp_hist_all_n_larger=6	.	.
chr1	1020204	rs1196847979	G	GGCCGCTGCT	.	PASS	AC=5;AN=151162;AS_MQ=60.0000;AS_VarDP=435;AS_VQLSOD=.;QD=19.5908;gq_hist_alt_bin_freq=0|0|0|0|0|0|0|0|0|0|0|0|0|0|0|0|0|0|0|5;gq_hist_all_bin_freq=0|0|0|0|23554|16395|11054|7283|5549|3506|2372|1825|1154|825|635|402|305|213|149|360;dp_hist_alt_bin_freq=0|0|1|0|2|1|1|0|0|0|0|0|0|0|0|0|0|0|0|0;dp_hist_all_bin_freq=0|0|1347|5616|9326|15286|22973|13287|4759|1669|725|314|140|67|26|26|9|4|2|0;ab_hist_alt_bin_freq=0|0|0|0|0|0|0|0|2|1|2|0|0|0|0|0|0|0|0|0;dp_hist_alt_n_larger=0;dp_hist_all_n_larger=5	.	.
chr1	1020223	rs1039651972	TGTG	T	.	PASS	AC=16;AN=151260;AS_MQ=59.9932;AS_VarDP=1185;AS_VQLSOD=.;QD=18.3932;gq_hist_alt_bin_freq=0|0|0|0|0|0|0|0|0|0|0|0|0|0|0|0|0|0|0|16;gq_hist_all_bin_freq=0|0|0|0|23287|13095|9260|6455|4967|4293|3385|2306|2345|1803|1018|1013|745|400|381|877;dp_hist_alt_bin_freq=0|0|0|2|1|3|1|2|2|2|2|1|0|0|0|0|0|0|0|0;dp_hist_all_bin_freq=0|0|633|2933|6580|12595|23756|16594|6540|2505|1571|930|522|251|104|50|23|18|9|5;ab_hist_alt_bin_freq=0|0|0|0|0|0|1|0|4|3|3|4|1|0|0|0|0|0|0|0;dp_hist_alt_n_larger=0;dp_hist_all_n_larger=11	.	.
chr1	1040744	rs749209897	CAAG	C	.	PASS	AC=96;AN=151748;AS_MQ=59.9968;AS_VarDP=5398;AS_VQLSOD=.;QD=18.4074;gq_hist_alt_bin_freq=0|0|0|0|0|0|0|0|0|0|0|0|0|0|0|0|0|0|0|96;gq_hist_all_bin_freq=0|0|0|0|31283|20117|10910|5935|3682|1760|977|530|266|145|76|46|22|13|4|108;dp_hist_alt_bin_freq=0|0|1|5|19|26|18|15|8|4|0|0|0|0|0|0|0|0|0|0;dp_hist_all_bin_freq=0|0|1032|5679|12173|20461|27071|8188|1019|159|57|15|13|3|1|0|0|0|2|1;ab_hist_alt_bin_freq=0|0|0|0|1|0|6|10|18|15|29|10|5|1|1|0|0|0|0|0;dp_hist_alt_n_larger=0;dp_hist_all_n_larger=0	.	.
chr1	1041119	rs1266764583	GGGC	G	.	PASS	AC=69296;AN=132364;AS_MQ=59.6208;AS_VarDP=1350857;AS_VQLSOD=.;QD=39.7853;gq_hist_alt_bin_freq=0|0|0|0|213|306|3261|4694|2941|5025|4425|2413|3205|2068|1161|1131|627|355|284|4838;gq_hist_all_bin_freq=0|0|0|0|1804|2339|7122|8774|5331|8876|7689|3927|5431|3601|1865|1991|1188|531|524|5141;dp_hist_alt_bin_freq=0|0|12898|13620|7361|2320|564|123|38|11|6|4|1|1|0|0|0|0|0|0;dp_hist_all_bin_freq=0|0|20629|23366|14197|5687|1682|426|99|26|11|7|2|2|0|0|0|0|0|0;ab_hist_alt_bin_freq=0|0|0|0|45|84|173|295|604|459|940|565|631|325|166|110|138|54|0|0;dp_hist_alt_n_larger=0;dp_hist_all_n_larger=0	.	.
chr1	1041678	rs765679438	CGCTCCGGCCAGTGCCAGGGTCGAGGTGAGCGGCTCCCCCGGGGGAGG	C	.	PASS	AC=16;AN=151808;AS_MQ=59.1595;AS_VarDP=1428;AS_VQLSOD=.;QD=11.3088;gq_hist_alt_bin_freq=0|0|0|0|0|0|0|0|0|0|0|0|0|0|0|0|0|0|0|16;gq_hist_all_bin_freq=0|0|0|0|20755|15990|11281|7498|6420|4329|3028|2357|1505|952|627|413|234|145|99|213;dp_hist_alt_bin_freq=0|0|1|2|5|5|1|1|0|1|0|0|0|0|0|0|0|0|0|0;dp_hist_all_bin_freq=0|0|1162|4872|9799|16186|28833|12453|1956|294|103|53|27|32|19|8|14|11|7|3;ab_hist_alt_bin_freq=0|0|0|0|0|1|1|2|2|3|4|1|2|0|0|0|0|0|0|0;dp_hist_alt_n_larger=0;dp_hist_all_n_larger=14	.	.
chr1	1041776	rs70949546	CCGGCCAGTGCCAGGGTCGAGGTGGGCGGCTCCCCCGGGGGAGGGCTG	C	.	PASS	AC=75612;AN=132574;AS_MQ=58.9807;AS_VarDP=1791200;AS_VQLSOD=.;QD=32.5107;gq_hist_alt_bin_freq=0|0|0|0|488|477|1440|2489|2922|3359|3524|3597|3443|3055|2596|2173|1821|1342|977|6720;gq_hist_all_bin_freq=0|0|0|0|10422|6547|5463|4649|4335|4220|4022|3926|3631|3173|2692|2222|1840|1370|987|6739;dp_hist_alt_bin_freq=0|0|8293|12296|10316|5823|2437|813|270|100|41|11|11|3|2|3|1|0|0|0;dp_hist_all_bin_freq=0|0|12532|18362|15489|9985|6615|2356|605|169|71|18|17|5|4|4|2|0|1|0;ab_hist_alt_bin_freq=0|0|0|0|163|345|535|624|862|456|621|280|183|99|82|115|314|572|0|0;dp_hist_alt_n_larger=3;dp_hist_all_n_larger=3	.	.
chr1	1041792	rs1266491527	TCGAGG	T	.	PASS	AC=1656;AN=50312;AS_MQ=59.1267;AS_VarDP=75533;AS_VQLSOD=.;QD=17.6027;gq_hist_alt_bin_freq=0|0|0|0|4|3|8|6|4|6|4|4|9|7|9|8|12|8|10|1506;gq_hist_all_bin_freq=0|0|0|0|9086|5525|3618|1921|1279|763|463|320|196|127|104|62|35|41|31|1545;dp_hist_alt_bin_freq=0|0|178|332|392|317|194|123|43|15|8|1|2|2|1|0|0|0|0|0;dp_hist_all_bin_freq=0|0|4068|5754|5071|4046|4049|1614|363|89|36|8|9|3|3|1|1|0|1|0;ab_hist_alt_bin_freq=0|0|0|0|37|83|132|165|241|153|253|159|164|84|50|29|11|2|0|0;dp_hist_alt_n_larger=0;dp_hist_all_n_larger=0	.	.
chr1	1041798	rs1205795915	TGGGCGGCTCCCCCGGGGGAGGGCTGCGGCCAGTGCCAGGGTC	T	.	PASS	AC=1664;AN=51530;AS_MQ=59.2400;AS_VarDP=88462;AS_VQLSOD=.;QD=14.8186;gq_hist_alt_bin_freq=0|0|0|0|1|3|2|4|7|5|4|8|4|5|9|6|5|7|9|1544;gq_hist_all_bin_freq=0|0|0|0|9098|5627|3818|2045|1330|798|477|345|195|130|109|64|31|42|33|1584;dp_hist_alt_bin_freq=0|0|97|235|332|344|247|170|102|56|21|7|5|4|0|1|1|0|1|0;dp_hist_all_bin_freq=0|0|4237|5814|5174|4120|4069|1664|429|132|48|14|12|5|2|2|2|0|2|0;ab_hist_alt_bin_freq=0|0|0|0|88|182|212|206|233|161|222|122|82|36|21|12|7|1|0|0;dp_hist_alt_n_larger=0;dp_hist_all_n_larger=0	.	.
chr1	1042169	rs753318299	G	GC	.	PASS	AC=25;AN=152306;AS_MQ=59.9882;AS_VarDP=1342;AS_VQLSOD=.;QD=13.8487;gq_hist_alt_bin_freq=0|0|0|0|0|0|0|0|0|0|0|0|0|0|0|0|0|0|0|25;gq_hist_all_bin_freq=0|0|0|0|4464|5006|4838|4695|5797|5073|4891|5763|5301|4501|4763|3828|3523|3082|2438|8131;dp_hist_alt_bin_freq=0|0|0|1|8|8|5|1|1|1|0|0|0|0|0|0|0|0|0|0;dp_hist_all_bin_freq=0|0|187|2049|5554|10938|20743|17974|9073|3884|2672|1530|774|317|184|92|51|25|15|10;ab_hist_alt_bin_freq=0|0|0|0|0|1|0|3|2|4|4|6|2|1|2|0|0|0|0|0;dp_hist_alt_n_larger=0;dp_hist_all_n_larger=22	.	.
chr1	1043220	rs200933055	GCC	G	.	PASS	AC=4;AN=114152;AS_MQ=60.0000;AS_VarDP=233;AS_VQLSOD=.;QD=14.5751;gq_hist_alt_bin_freq=0|0|0|0|0|0|0|0|0|0|0|0|0|0|0|0|0|0|0|4;gq_hist_all_bin_freq=0|0|0|0|11874|9420|7787|6262|5069|4641|3678|2437|2135|1379|771|600|363|194|154|312;dp_hist_alt_bin_freq=0|0|0|0|0|2|2|0|0|0|0|0|0|0|0|0|0|0|0|0;dp_hist_all_bin_freq=0|0|153|1584|5575|10108|19089|14394|3763|1051|561|330|202|109|77|27|22|9|8|4;ab_hist_alt_bin_freq=0|0|0|0|0|0|0|1|0|1|2|0|0|0|0|0|0|0|0|0;dp_hist_alt_n_larger=0;dp_hist_all_n_larger=10	.	.
chr1	1043223	rs35881187	CCT	C	.	PASS	AC=67250;AN=151830;AS_MQ=59.9952;AS_VarDP=3576032;AS_VQLSOD=.;QD=28.6737;gq_hist_alt_bin_freq=0|0|0|0|28|43|93|111|117|288|438|302|673|858|499|1135|1217|639|1279|41133;gq_hist_all_bin_freq=0|0|0|0|7552|5707|3684|2612|2276|1822|1578|1259|1260|1252|836|1339|1338|735|1335|41271;dp_hist_alt_bin_freq=0|0|519|2391|5379|8199|9425|8813|6461|3969|1992|923|391|186|103|39|27|12|7|2;dp_hist_all_bin_freq=0|0|612|3127|8325|13425|18892|15457|7780|4238|2101|997|438|205|124|51|38|15|8|5;ab_hist_alt_bin_freq=0|0|0|0|101|362|1251|2390|5223|5242|7255|4384|2829|1004|293|106|24|8|0|0;dp_hist_alt_n_larger=15;dp_hist_all_n_larger=18	.	.
chr1	1045575	rs139005472	AC	A	.	PASS	AC=3423;AN=152106;AS_MQ=59.9954;AS_VarDP=205447;AS_VQLSOD=.;QD=13.4862;gq_hist_alt_bin_freq=0|0|0|0|0|0|1|1|1|3|2|4|9|8|14|10|8|6|8|3246;gq_hist_all_bin_freq=0|0|0|0|6204|6942|6277|5469|6572|5733|5174|5677|4822|4024|4000|2857|2442|1872|1292|6637;dp_hist_alt_bin_freq=0|0|54|245|575|685|635|478|312|176|88|44|17|5|1|2|2|1|0|0;dp_hist_all_bin_freq=0|0|176|1729|5679|11285|23685|20491|7269|2248|1450|897|519|254|137|75|38|24|13|7;ab_hist_alt_bin_freq=0|0|0|0|15|50|183|318|567|535|682|452|280|115|18|15|1|0|0|0;dp_hist_alt_n_larger=1;dp_hist_all_n_larger=18	.	.
chr1	1046480	rs763573703	G	GC	.	PASS	AC=6;AN=151690;AS_MQ=60.0000;AS_VarDP=385;AS_VQLSOD=.;QD=8.76104;gq_hist_alt_bin_freq=0|0|0|0|0|0|0|0|0|0|0|0|0|1|0|0|0|0|0|5;gq_hist_all_bin_freq=0|0|0|0|15006|13236|10318|8076|7424|5520|4336|3586|2510|1815|1349|867|606|401|233|562;dp_hist_alt_bin_freq=0|0|1|0|1|2|2|0|0|0|0|0|0|0|0|0|0|0|0|0;dp_hist_all_bin_freq=0|0|332|2516|7040|12087|23718|19827|6472|1933|886|455|266|136|81|37|14|20|3|8;ab_hist_alt_bin_freq=0|0|0|0|0|0|1|0|0|1|1|1|2|0|0|0|0|0|0|0;dp_hist_alt_n_larger=0;dp_hist_all_n_larger=14	.	.
chr1	1047565	rs771963324	TG	T	.	PASS	AC=17;AN=152186;AS_MQ=59.9890;AS_VarDP=971;AS_VQLSOD=.;QD=19.7765;gq_hist_alt_bin_freq=0|0|0|0|0|0|0|0|0|0|0|0|0|0|0|0|0|0|0|17;gq_hist_all_bin_freq=0|0|0|0|1742|2115|2134|2115|3055|3266|3475|4148|4684|4277|4539|4540|4537|4248|4198|23020;dp_hist_alt_bin_freq=0|0|0|1|3|4|1|5|1|2|0|0|0|0|0|0|0|0|0|0;dp_hist_all_bin_freq=0|0|158|1449|4733|9690|14833|15267|11211|7979|5290|2841|1365|661|292|126|80|45|20|17;ab_hist_alt_bin_freq=0|0|0|0|0|0|0|1|3|2|6|4|0|0|0|1|0|0|0|0;dp_hist_alt_n_larger=0;dp_hist_all_n_larger=36	.	.
chr1	1048232	rs1645159594	G	GGCCCCCC	.	PASS	AC=4;AN=152082;AS_MQ=60.0000;AS_VarDP=298;AS_VQLSOD=.;QD=22.2752;gq_hist_alt_bin_freq=0|0|0|0|0|0|0|0|0|0|0|0|0|0|0|0|0|0|0|4;gq_hist_all_bin_freq=0|0|0|0|20072|15850|11003|7532|6492|4318|3023|2278|1491|965|662|436|291|166|107|1355;dp_hist_alt_bin_freq=0|0|0|1|1|1|0|1|0|0|0|0|0|0|0|0|0|0|0|0;dp_hist_all_bin_freq=0|0|228|2127|7178|13444|27480|19181|4490|1017|394|236|124|65|33|16|11|3|3|3;ab_hist_alt_bin_freq=0|0|0|0|0|1|0|0|0|0|0|1|1|1|0|0|0|0|0|0;dp_hist_alt_n_larger=0;dp_hist_all_n_larger=8	.	.
chr1	1048767	rs57668569	C	CA	.	PASS	AC=2532;AN=113826;AS_MQ=49.8326;AS_VarDP=116427;AS_VQLSOD=.;QD=24.7612;gq_hist_alt_bin_freq=0|0|0|0|32|38|49|58|81|71|73|74|133|79|87|118|114|70|83|1292;gq_hist_all_bin_freq=0|0|0|0|1399|1015|1221|1278|1177|1361|1225|1312|1621|1188|1341|1406|944|1135|1058|38229;dp_hist_alt_bin_freq=0|0|1233|648|340|154|48|25|4|0|0|0|0|0|0|0|0|0|0|0;dp_hist_all_bin_freq=0|0|9309|12330|13330|10842|6337|2890|1194|434|143|61|20|13|2|1|1|2|1|0;ab_hist_alt_bin_freq=0|0|0|0|180|337|258|296|295|201|339|200|121|88|35|13|12|0|1|1;dp_hist_alt_n_larger=0;dp_hist_all_n_larger=0	.	.
chr1	1048767	rs57668569	CAAAA	C	.	PASS	AC=5333;AN=114174;AS_MQ=49.9949;AS_VarDP=198869;AS_VQLSOD=.;QD=33.2467;gq_hist_alt_bin_freq=0|0|0|0|23|23|41|53|41|48|53|22|36|20|16|14|21|27|42|4604;gq_hist_all_bin_freq=0|0|0|0|1461|1032|1238|1304|1246|1360|1224|1317|1635|1186|1323|1399|927|1113|1034|38285;dp_hist_alt_bin_freq=0|0|2029|1538|847|405|175|70|13|5|1|0|0|0|0|1|0|0|0|0;dp_hist_all_bin_freq=0|0|9356|12407|13359|10860|6340|2890|1194|434|143|61|20|13|2|1|1|2|1|0;ab_hist_alt_bin_freq=0|0|0|0|184|478|462|585|769|496|775|421|235|167|83|62|78|35|8|1;dp_hist_alt_n_larger=0;dp_hist_all_n_larger=0	.	.
chr1	1048767	rs57668569	CAAAAAAAAAAA	C	.	PASS	AC=66871;AN=114650;AS_MQ=51.9434;AS_VarDP=2471723;AS_VQLSOD=.;QD=33.5863;gq_hist_alt_bin_freq=0|0|0|0|477|455|707|798|793|1068|937|1019|1255|843|1175|1104|706|958|844|36847;gq_hist_all_bin_freq=0|0|0|0|1388|1003|1186|1200|1099|1342|1203|1243|1448|1008|1297|1235|822|1050|932|39866;dp_hist_alt_bin_freq=0|0|6353|10633|12379|10249|5856|2720|1142|420|136|58|20|13|2|1|1|2|1|0;dp_hist_all_bin_freq=0|0|9475|12490|13385|10864|6346|2890|1194|434|143|61|20|13|2|1|1|2|1|0;ab_hist_alt_bin_freq=0|0|0|0|98|381|725|1328|2770|2957|5115|4858|3471|3535|2120|2027|1688|1495|516|22;dp_hist_alt_n_larger=0;dp_hist_all_n_larger=0	.	.
chr1	1048791	rs140904842	CAG	C	.	PASS	AC=70293;AN=139470;AS_MQ=52.0525;AS_VarDP=2783454;AS_VQLSOD=.;QD=31.8419;gq_hist_alt_bin_freq=0|0|0|0|566|423|756|846|559|1045|992|701|1045|1086|737|1099|1047|722|1053|39098;gq_hist_all_bin_freq=0|0|0|0|7364|4720|3308|2428|1600|1628|1399|969|1213|1178|785|1146|1067|738|1064|39114;dp_hist_alt_bin_freq=0|0|5039|8950|11498|10964|7714|4235|1996|866|297|119|56|23|11|1|2|1|1|1;dp_hist_all_bin_freq=0|0|5504|11324|15630|15452|12064|5836|2380|969|325|131|63|23|12|1|2|1|1|1;ab_hist_alt_bin_freq=0|0|0|0|120|354|767|1348|2972|3134|6198|5010|5466|3666|1852|1377|750|261|0|0;dp_hist_alt_n_larger=1;dp_hist_all_n_larger=2	.	.
chr1	1049050	rs1156907002	TGCAGCTCAGGTGGGCGGGGAGGGGACGGGGCCGGG	T	.	PASS	AC=24;AN=141166;AS_MQ=59.8558;AS_VarDP=738;AS_VQLSOD=.;QD=14.8591;gq_hist_alt_bin_freq=0|0|0|0|0|0|0|0|0|0|0|0|0|0|1|0|0|0|1|22;gq_hist_all_bin_freq=0|0|0|0|35047|14729|8963|4664|2536|1519|852|464|288|170|91|59|40|23|19|1072;dp_hist_alt_bin_freq=0|0|9|11|2|2|0|0|0|0|0|0|0|0|0|0|0|0|0|0;dp_hist_all_bin_freq=0|0|3404|11211|17007|18437|15182|4363|731|124|43|15|7|7|1|2|0|1|0|1;ab_hist_alt_bin_freq=0|0|0|0|1|5|4|2|3|1|6|2|0|0|0|0|0|0|0|0;dp_hist_alt_n_larger=0;dp_hist_all_n_larger=0	.	.
chr1	1049065	rs1333053420	C	CGGGGA	.	PASS	AC=4;AN=130736;AS_MQ=59.8435;AS_VarDP=108;AS_VQLSOD=.;QD=21.4907;gq_hist_alt_bin_freq=0|0|0|0|0|0|0|0|0|0|0|0|0|0|0|0|0|0|0|4;gq_hist_all_bin_freq=0|0|0|0|34538|13336|8192|4070|2096|1345|765|385|257|145|75|58|37|14|11|44;dp_hist_alt_bin_freq=0|0|0|3|0|1|0|0|0|0|0|0|0|0|0|0|0|0|0|0;dp_hist_all_bin_freq=0|0|3742|10675|15439|16795|13929|3954|661|106|36|14|6|6|1|2|0|1|0|1;ab_hist_alt_bin_freq=0|0|0|0|0|0|0|0|2|1|0|0|1|0|0|0|0|0|0|0;dp_hist_alt_n_larger=0;dp_hist_all_n_larger=0	.	.
chr1	1049076	rs759046825	CG	C	.	PASS	AC=2;AN=129894;AS_MQ=59.9451;AS_VarDP=297;AS_VQLSOD=.;QD=12.6633;gq_hist_alt_bin_freq=0|0|0|0|0|0|0|0|0|0|0|0|0|0|0|0|0|0|0|2;gq_hist_all_bin_freq=0|0|0|0|36017|12457|7538|3395|1493|882|465|206|167|115|114|52|81|45|82|1838;dp_hist_alt_bin_freq=0|0|1|1|0|0|0|0|0|0|0|0|0|0|0|0|0|0|0|0;dp_hist_all_bin_freq=0|0|5166|12335|15568|15492|12169|3452|585|109|36|13|11|6|1|2|0|1|0|1;ab_hist_alt_bin_freq=0|0|0|0|0|0|2|0|0|0|0|0|0|0|0|0|0|0|0|0;dp_hist_alt_n_larger=0;dp_hist_all_n_larger=0	.	.
chr1	1049076	rs776309511	CGGGGCCGGGGCAGCTCAGGTGGGCGGGGAGGGGACGGGCGGGGGAGGG	C	.	PASS	AC=12;AN=129890;AS_MQ=59.7628;AS_VarDP=548;AS_VQLSOD=.;QD=12.0438;gq_hist_alt_bin_freq=0|0|0|0|0|0|0|1|0|0|0|0|0|0|0|0|0|0|0|11;gq_hist_all_bin_freq=0|0|0|0|36017|12457|7538|3394|1493|881|465|206|167|115|114|52|81|45|82|1838;dp_hist_alt_bin_freq=0|0|7|3|2|0|0|0|0|0|0|0|0|0|0|0|0|0|0|0;dp_hist_all_bin_freq=0|0|5166|12333|15568|15492|12169|3452|585|109|36|13|11|6|1|2|0|1|0|1;ab_hist_alt_bin_freq=0|0|0|0|1|0|2|1|2|1|2|2|1|0|0|0|0|0|0|0;dp_hist_alt_n_larger=0;dp_hist_all_n_larger=0	.	.
chr1	1049078	rs769295738	GGGCCGGGGCAGCTCAGGTGGGCGGGGAGGGGACGGGC	G	.	AS_VQSR	AC=12;AN=141764;AS_MQ=59.9009;AS_VarDP=555;AS_VQLSOD=.;QD=11.2559;gq_hist_alt_bin_freq=0|0|0|0|0|0|0|0|0|0|0|0|0|0|0|1|0|0|0|11;gq_hist_all_bin_freq=0|0|0|0|39501|13905|8774|4142|1852|1213|626|255|203|115|66|31|33|15|26|85;dp_hist_alt_bin_freq=0|0|3|6|3|0|0|0|0|0|0|0|0|0|0|0|0|0|0|0;dp_hist_all_bin_freq=0|0|6176|14694|17144|16174|12374|3498|598|112|37|13|11|6|1|2|0|1|0|1;ab_hist_alt_bin_freq=0|0|0|0|2|1|0|1|2|2|2|2|0|0|0|0|0|0|0|0;dp_hist_alt_n_larger=0;dp_hist_all_n_larger=0	.	.
chr1	1049111	rs754994713	C	CG	.	PASS	AC=391;AN=20074;AS_MQ=59.7029;AS_VarDP=20677;AS_VQLSOD=.;QD=18.0776;gq_hist_alt_bin_freq=0|0|0|0|3|2|5|6|2|2|3|3|5|1|3|2|5|4|6|324;gq_hist_all_bin_freq=0|0|0|0|4400|1870|1316|595|275|166|133|82|83|64|48|34|48|22|44|851;dp_hist_alt_bin_freq=0|0|279|80|15|2|0|0|0|0|0|0|0|0|0|0|0|0|0|0;dp_hist_all_bin_freq=0|0|1960|2576|2456|1448|1043|396|97|27|13|3|7|4|0|0|0|0|0|1;ab_hist_alt_bin_freq=0|0|0|0|19|40|44|41|59|37|62|14|28|11|4|0|2|0|0|0;dp_hist_alt_n_larger=0;dp_hist_all_n_larger=0	.	.
chr1	1049111	rs754994713	C	CGG	.	AS_VQSR	AC=97;AN=20096;AS_MQ=59.7194;AS_VarDP=5470;AS_VQLSOD=.;QD=17.0221;gq_hist_alt_bin_freq=0|0|0|0|0|0|1|0|0|1|1|0|1|1|1|0|2|1|4|84;gq_hist_all_bin_freq=0|0|0|0|4400|1870|1315|596|275|166|133|88|84|65|49|36|48|22|45|850;dp_hist_alt_bin_freq=0|0|77|20|0|0|0|0|0|0|0|0|0|0|0|0|0|0|0|0;dp_hist_all_bin_freq=0|0|1965|2581|2457|1448|1043|396|97|27|13|3|7|4|0|0|0|0|0|1;ab_hist_alt_bin_freq=0|0|0|0|9|8|11|12|16|11|14|4|6|0|4|0|1|0|0|0;dp_hist_alt_n_larger=0;dp_hist_all_n_larger=0	.	.
chr1	1049111	rs754994713	CG	C	.	PASS	AC=407;AN=20112;AS_MQ=59.8189;AS_VarDP=15458;AS_VQLSOD=.;QD=20.9766;gq_hist_alt_bin_freq=0|0|0|0|0|0|6|2|2|3|8|0|2|1|5|4|2|3|4|354;gq_hist_all_bin_freq=0|0|0|0|4400|1870|1316|596|274|169|135|88|84|65|49|36|50|23|45|849;dp_hist_alt_bin_freq=0|0|258|110|23|3|1|1|0|0|0|0|0|0|0|0|0|0|0|0;dp_hist_all_bin_freq=0|0|1970|2583|2457|1448|1043|396|97|27|13|3|7|4|0|0|0|0|0|1;ab_hist_alt_bin_freq=0|0|0|0|5|11|21|35|51|27|77|36|64|27|11|11|10|3|0|0;dp_hist_alt_n_larger=0;dp_hist_all_n_larger=0	.	.
chr1	1049113	rs567082250	GGC	G	.	PASS	AC=12933;AN=64296;AS_MQ=59.8209;AS_VarDP=461318;AS_VQLSOD=.;QD=20.6229;gq_hist_alt_bin_freq=0|0|0|0|83|193|840|568|236|270|200|195|208|88|116|129|216|353|288|6871;gq_hist_all_bin_freq=0|0|0|0|7709|3725|4667|2876|1312|1393|889|470|525|258|179|220|266|370|324|6944;dp_hist_alt_bin_freq=0|0|7655|2589|495|93|18|2|1|1|0|0|0|0|0|0|0|0|0|0;dp_hist_all_bin_freq=0|0|11393|9357|5976|3069|1585|535|141|38|13|6|7|3|0|1|0|2|0|1;ab_hist_alt_bin_freq=0|0|0|0|242|511|815|914|1244|832|1744|558|975|488|220|122|108|10|0|0;dp_hist_alt_n_larger=0;dp_hist_all_n_larger=0	.	.
chr1	1049114	rs558237106	GC	G	.	PASS	AC=32831;AN=61600;AS_MQ=59.8561;AS_VarDP=948043;AS_VQLSOD=.;QD=24.1033;gq_hist_alt_bin_freq=0|0|0|0|134|269|3070|2508|1068|1484|898|460|493|259|253|330|428|613|295|10936;gq_hist_all_bin_freq=0|0|0|0|1805|1468|4401|3433|1592|2065|1300|621|686|355|291|397|462|621|317|10977;dp_hist_alt_bin_freq=0|0|15700|6142|1369|216|53|13|2|1|1|1|0|0|0|0|0|0|0|0;dp_hist_all_bin_freq=0|0|17666|8434|2988|999|477|164|39|16|4|2|1|1|0|0|0|0|0|0;ab_hist_alt_bin_freq=0|0|0|0|342|649|992|1237|1851|1345|2850|1173|1884|911|383|252|268|20|0|0;dp_hist_alt_n_larger=0;dp_hist_all_n_larger=0	.	.
chr1	1049927	rs769494139	GCCCCTGCCAGCCCAA	G	.	PASS	AC=19;AN=151080;AS_MQ=59.9913;AS_VarDP=1616;AS_VQLSOD=.;QD=17.6343;gq_hist_alt_bin_freq=0|0|0|0|0|0|0|0|0|0|0|0|0|0|0|0|0|0|0|19;gq_hist_all_bin_freq=0|0|0|0|23735|13302|10489|7592|5835|4312|3192|2185|1566|1090|774|486|326|214|133|309;dp_hist_alt_bin_freq=0|0|0|1|1|1|5|3|3|3|2|0|0|0|0|0|0|0|0|0;dp_hist_all_bin_freq=0|0|295|2326|7223|12608|19738|16867|8932|4019|1996|860|324|158|100|34|20|14|6|8;ab_hist_alt_bin_freq=0|0|0|0|0|1|0|6|2|6|2|2|0|0|0|0|0|0|0|0;dp_hist_alt_n_larger=0;dp_hist_all_n_larger=12	.	.
chr1	1050063	rs71576592	AG	A	.	PASS	AC=73169;AN=133716;AS_MQ=59.9684;AS_VarDP=2703749;AS_VQLSOD=.;QD=26.0978;gq_hist_alt_bin_freq=0|0|0|0|452|539|926|1246|1025|1570|1917|1349|1854|1931|1191|1434|1360|833|1004|35014;gq_hist_all_bin_freq=0|0|0|0|2465|2446|2605|2683|2284|2511|2754|2055|2404|2306|1524|1675|1509|945|1080|35569;dp_hist_alt_bin_freq=0|0|5370|11287|13883|11201|6808|3171|1209|464|159|54|16|7|6|2|3|2|0|2;dp_hist_all_bin_freq=0|0|5557|11772|15059|13182|9775|5937|3105|1343|615|271|105|46|22|9|6|4|1|2;ab_hist_alt_bin_freq=0|0|0|0|330|1029|1896|3080|5234|4738|6828|4634|2504|1744|752|597|540|214|52|1;dp_hist_alt_n_larger=1;dp_hist_all_n_larger=4	.	.
chr1	1050335	rs747502112	T	TG	.	PASS	AC=1;AN=151182;AS_MQ=60.0000;AS_VarDP=46;AS_VQLSOD=.;QD=13.6304;gq_hist_alt_bin_freq=0|0|0|0|0|0|0|0|0|0|0|0|0|0|0|0|0|0|0|1;gq_hist_all_bin_freq=0|0|0|0|12986|11874|9462|7416|7523|5802|4665|4319|3126|2359|1995|1211|920|604|453|876;dp_hist_alt_bin_freq=0|0|0|1|0|0|0|0|0|0|0|0|0|0|0|0|0|0|0|0;dp_hist_all_bin_freq=0|0|385|2453|6860|13042|25395|18813|5494|1466|739|425|208|139|79|37|14|15|10|3;ab_hist_alt_bin_freq=0|0|0|0|0|0|0|0|0|0|0|0|1|0|0|0|0|0|0|0;dp_hist_alt_n_larger=0;dp_hist_all_n_larger=14	.	.
chr1	1050346	rs368348742	CA	C	.	PASS	AC=753;AN=152054;AS_MQ=59.9975;AS_VarDP=40097;AS_VQLSOD=.;QD=16.7165;gq_hist_alt_bin_freq=0|0|0|0|0|0|0|0|0|2|0|0|2|1|0|0|2|0|0|745;gq_hist_all_bin_freq=0|0|0|0|12852|11834|9430|7369|7508|5785|4627|4311|3106|2351|1992|1211|917|604|454|1617;dp_hist_alt_bin_freq=0|0|22|86|180|171|147|70|40|23|4|6|1|0|1|1|0|0|0|0;dp_hist_all_bin_freq=0|0|414|2547|6981|13133|25457|18785|5497|1469|738|429|206|139|80|38|13|15|10|3;ab_hist_alt_bin_freq=0|0|0|0|1|13|36|60|128|106|167|107|78|30|13|7|4|0|0|0;dp_hist_alt_n_larger=0;dp_hist_all_n_larger=14	.	.
chr1	1050498	rs765397453	AGAC	A	.	PASS	AC=5;AN=152122;AS_MQ=60.0000;AS_VarDP=292;AS_VQLSOD=.;QD=19.6884;gq_hist_alt_bin_freq=0|0|0|0|0|0|0|0|0|0|0|0|0|0|0|0|0|0|0|5;gq_hist_all_bin_freq=0|0|0|0|11436|11075|8979|7225|7633|5929|4901|4682|3423|2685|2394|1449|1200|852|661|1537;dp_hist_alt_bin_freq=0|0|0|1|0|3|0|1|0|0|0|0|0|0|0|0|0|0|0|0;dp_hist_all_bin_freq=0|0|229|2022|6500|13078|25678|19175|5813|1639|843|506|247|150|81|37|17|17|9|4;ab_hist_alt_bin_freq=0|0|0|0|0|0|0|1|0|1|1|0|0|1|1|0|0|0|0|0;dp_hist_alt_n_larger=0;dp_hist_all_n_larger=16	.	.
chr1	1051311	rs1302115581	TCAG	T	.	PASS	AC=4;AN=151832;AS_MQ=60.0000;AS_VarDP=119;AS_VQLSOD=.;QD=12.5042;gq_hist_alt_bin_freq=0|0|0|0|0|0|0|0|0|0|0|0|0|0|0|0|0|0|0|4;gq_hist_all_bin_freq=0|0|0|0|15315|13501|10684|8376|7601|5475|4189|3325|2366|1651|1214|710|529|364|213|403;dp_hist_alt_bin_freq=0|0|0|0|1|1|1|1|0|0|0|0|0|0|0|0|0|0|0|0;dp_hist_all_bin_freq=0|0|213|1787|5746|11874|23701|19165|7645|2994|1482|668|313|157|69|42|20|11|8|8;ab_hist_alt_bin_freq=0|0|0|0|1|0|1|1|1|0|0|0|0|0|0|0|0|0|0|0;dp_hist_alt_n_larger=0;dp_hist_all_n_larger=13	.	.
chr1	1053852	rs753401796	CTA	C	.	PASS	AC=8;AN=152284;AS_MQ=60.0000;AS_VarDP=705;AS_VQLSOD=.;QD=17.9844;gq_hist_alt_bin_freq=0|0|0|0|0|0|0|0|0|0|0|0|0|0|0|0|0|0|0|8;gq_hist_all_bin_freq=0|0|0|0|12291|11453|9170|7279|7580|5929|4866|4642|3503|2533|2128|1398|1031|748|462|1129;dp_hist_alt_bin_freq=0|0|0|0|0|3|1|1|1|1|0|0|1|0|0|0|0|0|0|0;dp_hist_all_bin_freq=0|0|56|951|4616|11693|26363|22364|6246|1697|829|531|321|219|106|66|31|18|11|10;ab_hist_alt_bin_freq=0|0|0|0|0|0|1|1|0|2|3|1|0|0|0|0|0|0|0|0;dp_hist_alt_n_larger=0;dp_hist_all_n_larger=14	.	.
chr1	1054830	rs747557413	T	TGCCGGAGCTGCCCGTGGGCCC	.	PASS	AC=5;AN=152138;AS_MQ=59.9555;AS_VarDP=307;AS_VQLSOD=.;QD=16.9609;gq_hist_alt_bin_freq=0|0|0|0|0|0|0|0|0|0|0|0|0|0|0|0|0|0|0|5;gq_hist_all_bin_freq=0|0|0|0|10779|11008|9020|7327|7930|6209|4998|4911|3726|2724|2301|1489|1127|799|503|1218;dp_hist_alt_bin_freq=0|0|0|1|2|1|0|0|1|0|0|0|0|0|0|0|0|0|0|0;dp_hist_all_bin_freq=0|0|246|1809|5088|11361|25850|22298|5979|1465|741|501|301|197|92|59|32|17|13|7;ab_hist_alt_bin_freq=0|0|0|0|0|0|1|1|1|2|0|0|0|0|0|0|0|0|0|0;dp_hist_alt_n_larger=0;dp_hist_all_n_larger=13	.	.
chr1	1211626	rs1253678132	CT	C	.	PASS	AC=3;AN=152012;AS_MQ=60.0000;AS_VarDP=247;AS_VQLSOD=.;QD=16.4939;gq_hist_alt_bin_freq=0|0|0|0|0|0|0|0|0|0|0|0|0|0|0|0|0|0|0|3;gq_hist_all_bin_freq=0|0|0|0|22450|16439|10857|7158|5798|3693|2629|2134|1405|1012|775|490|351|254|192|369;dp_hist_alt_bin_freq=0|0|0|0|1|2|0|0|0|0|0|0|0|0|0|0|0|0|0|0;dp_hist_all_bin_freq=0|0|348|1685|5346|12144|26951|21736|5284|1234|632|311|147|75|46|29|7|11|6|4;ab_hist_alt_bin_freq=0|0|0|0|0|0|0|0|0|0|2|1|0|0|0|0|0|0|0|0;dp_hist_alt_n_larger=0;dp_hist_all_n_larger=10	.	.
chr1	1211815	rs780877916	TGGC	T	.	PASS	AC=6;AN=152086;AS_MQ=60.0000;AS_VarDP=378;AS_VQLSOD=.;QD=19.2646;gq_hist_alt_bin_freq=0|0|0|0|0|0|0|0|0|0|0|0|0|0|0|0|0|0|0|6;gq_hist_all_bin_freq=0|0|0|0|21925|16285|10906|7228|5900|3752|2667|2168|1450|1069|826|533|388|289|210|447;dp_hist_alt_bin_freq=0|0|0|0|2|0|0|0|3|1|0|0|0|0|0|0|0|0|0|0;dp_hist_all_bin_freq=0|0|191|1676|5401|12164|26955|21759|5325|1242|656|325|157|77|48|29|7|11|6|4;ab_hist_alt_bin_freq=0|0|0|0|0|0|1|1|0|1|3|0|0|0|0|0|0|0|0|0;dp_hist_alt_n_larger=0;dp_hist_all_n_larger=10	.	.
chr1	1212060	rs769217131	T	TG	.	PASS	AC=7;AN=152112;AS_MQ=60.0000;AS_VarDP=389;AS_VQLSOD=.;QD=12.7481;gq_hist_alt_bin_freq=0|0|0|0|0|0|0|0|0|0|0|0|0|0|0|0|0|0|0|7;gq_hist_all_bin_freq=0|0|0|0|20787|15824|10911|7674|6059|4101|2839|2143|1584|1059|902|575|417|330|212|639;dp_hist_alt_bin_freq=0|0|0|0|1|1|2|0|2|0|0|1|0|0|0|0|0|0|0|0;dp_hist_all_bin_freq=0|0|184|1555|5469|12066|25356|20923|6723|2075|939|394|192|98|27|22|10|9|6|2;ab_hist_alt_bin_freq=0|0|0|0|0|0|0|1|1|1|3|0|0|1|0|0|0|0|0|0;dp_hist_alt_n_larger=0;dp_hist_all_n_larger=6	.	.
chr1	1212066	rs774777119	GT	G	.	PASS	AC=4;AN=152182;AS_MQ=60.0000;AS_VarDP=396;AS_VQLSOD=.;QD=16.7727;gq_hist_alt_bin_freq=0|0|0|0|0|0|0|0|0|0|0|0|0|0|0|0|0|0|0|4;gq_hist_all_bin_freq=0|0|0|0|20807|15839|10920|7676|6062|4092|2835|2142|1582|1059|901|576|417|330|212|641;dp_hist_alt_bin_freq=0|0|0|0|0|0|2|1|1|0|0|0|0|0|0|0|0|0|0|0;dp_hist_all_bin_freq=0|0|188|1550|5478|12079|25361|20926|6726|2076|942|393|192|98|27|22|10|9|6|2;ab_hist_alt_bin_freq=0|0|0|0|0|0|1|0|0|0|2|1|0|0|0|0|0|0|0|0;dp_hist_alt_n_larger=0;dp_hist_all_n_larger=6	.	.
chr1	1213110	rs750655851	T	TG	.	PASS	AC=29;AN=152126;AS_MQ=60.0000;AS_VarDP=1364;AS_VQLSOD=.;QD=11.6173;gq_hist_alt_bin_freq=0|0|0|0|0|0|0|0|0|0|0|1|0|0|0|0|0|1|0|27;gq_hist_all_bin_freq=0|0|0|0|24121|17029|11241|7201|5359|3493|2179|1615|1136|742|577|352|264|204|146|345;dp_hist_alt_bin_freq=0|0|1|2|7|5|4|4|3|2|0|0|0|0|0|0|0|1|0|0;dp_hist_all_bin_freq=0|0|127|1135|4832|11870|27190|21413|6044|1756|824|393|206|101|40|31|14|9|5|6;ab_hist_alt_bin_freq=0|0|0|0|0|1|2|2|4|8|3|5|3|0|0|1|0|0|0|0;dp_hist_alt_n_larger=0;dp_hist_all_n_larger=8	.	.
chr1	1232289	rs1553151150	T	TGCGGCGGGCGTG	.	PASS	AC=4;AN=145426;AS_MQ=60.0000;AS_VarDP=297;AS_VQLSOD=.;QD=20.7340;gq_hist_alt_bin_freq=0|0|0|0|0|0|0|0|0|0|0|0|0|0|0|0|0|0|0|4;gq_hist_all_bin_freq=0|0|0|0|22548|14596|9060|5850|5012|3490|2363|2140|1546|1114|1003|694|523|456|283|2035;dp_hist_alt_bin_freq=0|0|0|0|2|0|2|0|0|0|0|0|0|0|0|0|0|0|0|0;dp_hist_all_bin_freq=0|0|734|3181|5551|11749|25477|19957|4017|849|508|299|189|81|40|28|20|12|6|4;ab_hist_alt_bin_freq=0|0|0|0|0|0|0|0|2|0|1|1|0|0|0|0|0|0|0|0;dp_hist_alt_n_larger=0;dp_hist_all_n_larger=11	.	.
chr1	1232289	rs1553151151	T	TGCGGCGGGCGTGGCG	.	PASS	AC=1325;AN=145524;AS_MQ=59.9902;AS_VarDP=60865;AS_VQLSOD=.;QD=21.9583;gq_hist_alt_bin_freq=0|0|0|0|0|0|1|1|1|0|1|1|0|1|1|1|2|3|1|1296;gq_hist_all_bin_freq=0|0|0|0|22548|14596|9060|5850|5012|3489|2363|2140|1546|1114|1003|694|523|456|283|2032;dp_hist_alt_bin_freq=0|0|98|299|296|287|170|83|48|17|4|2|4|1|0|0|0|0|0|0;dp_hist_all_bin_freq=0|0|732|3181|5550|11748|25477|19957|4017|849|508|299|189|81|40|28|20|12|6|4;ab_hist_alt_bin_freq=0|0|0|0|7|29|73|106|230|177|275|179|119|52|22|15|3|2|1|1;dp_hist_alt_n_larger=1;dp_hist_all_n_larger=11	.	.
chr1	1232289	rs1553151151	T	TGCGGCGGGCGTGGCGGCGGCGGGCGTGGCG	.	PASS	AC=1;AN=145426;AS_MQ=60.0000;AS_VarDP=13;AS_VQLSOD=.;QD=37.1538;gq_hist_alt_bin_freq=0|0|0|0|0|0|0|0|0|0|0|0|0|0|0|0|0|0|0|1;gq_hist_all_bin_freq=0|0|0|0|22548|14596|9060|5850|5012|3490|2363|2140|1546|1114|1003|694|523|456|283|2035;dp_hist_alt_bin_freq=0|0|1|0|0|0|0|0|0|0|0|0|0|0|0|0|0|0|0|0;dp_hist_all_bin_freq=0|0|734|3181|5551|11749|25477|19957|4017|849|508|299|189|81|40|28|20|12|6|4;ab_hist_alt_bin_freq=0|0|0|0|0|0|0|0|0|0|1|0|0|0|0|0|0|0|0|0;dp_hist_alt_n_larger=0;dp_hist_all_n_larger=11	.	.
chr1	1232422	rs1638536337	T	TC	.	PASS	AC=1;AN=145874;AS_MQ=60.0000;AS_VarDP=30;AS_VQLSOD=.;QD=13.8333;gq_hist_alt_bin_freq=0|0|0|0|0|0|0|0|0|0|0|0|0|0|0|0|0|0|0|1;gq_hist_all_bin_freq=0|0|0|0|23378|15333|9623|6173|5170|3615|2386|2006|1432|964|860|558|398|319|190|532;dp_hist_alt_bin_freq=0|0|0|0|0|0|1|0|0|0|0|0|0|0|0|0|0|0|0|0;dp_hist_all_bin_freq=0|0|702|2703|5464|11407|26281|20866|3818|787|375|199|147|72|41|22|19|14|8|4;ab_hist_alt_bin_freq=0|0|0|0|0|0|0|0|0|0|1|0|0|0|0|0|0|0|0|0;dp_hist_alt_n_larger=0;dp_hist_all_n_larger=8	.	.
chr1	1232491	rs1638539426	G	GCGCCGCAGCGTGATC	.	PASS	AC=1;AN=146552;AS_MQ=60.0000;AS_VarDP=54;AS_VQLSOD=.;QD=24.2963;gq_hist_alt_bin_freq=0|0|0|0|0|0|0|0|0|0|0|0|0|0|0|0|0|0|0|1;gq_hist_all_bin_freq=0|0|0|0|24100|15411|9639|6078|5060|3534|2329|1960|1402|945|843|551|389|317|190|528;dp_hist_alt_bin_freq=0|0|0|0|1|0|0|0|0|0|0|0|0|0|0|0|0|0|0|0;dp_hist_all_bin_freq=0|0|748|2564|5323|11579|26445|21044|3860|806|372|201|147|71|41|22|19|14|8|4;ab_hist_alt_bin_freq=0|0|0|0|0|0|0|0|0|0|0|0|1|0|0|0|0|0|0|0;dp_hist_alt_n_larger=0;dp_hist_all_n_larger=8	.	.
chr1	1232630	rs750088530	GA	G	.	PASS	AC=2;AN=150212;AS_MQ=60.0000;AS_VarDP=80;AS_VQLSOD=.;QD=14.6375;gq_hist_alt_bin_freq=0|0|0|0|0|0|0|0|0|0|0|0|0|0|0|0|0|0|0|2;gq_hist_all_bin_freq=0|0|0|0|25312|15792|9731|6118|5082|3564|2337|1976|1400|946|849|558|388|317|197|539;dp_hist_alt_bin_freq=0|0|0|0|0|0|1|0|0|1|0|0|0|0|0|0|0|0|0|0;dp_hist_all_bin_freq=0|0|870|2428|5373|11828|27400|21589|3892|807|372|209|149|72|42|22|19|14|8|4;ab_hist_alt_bin_freq=0|0|0|0|0|0|0|0|1|0|1|0|0|0|0|0|0|0|0|0;dp_hist_alt_n_larger=0;dp_hist_all_n_larger=8	.	.
chr1	1232632	rs755700896	C	CCTG	.	PASS	AC=6;AN=150094;AS_MQ=60.0000;AS_VarDP=457;AS_VQLSOD=.;QD=17.9212;gq_hist_alt_bin_freq=0|0|0|0|0|0|0|0|0|0|0|0|0|0|0|0|0|0|0|6;gq_hist_all_bin_freq=0|0|0|0|25284|15785|9709|6110|5082|3554|2332|1976|1407|948|851|560|390|319|196|544;dp_hist_alt_bin_freq=0|0|0|0|0|1|0|3|0|2|0|0|0|0|0|0|0|0|0|0;dp_hist_all_bin_freq=0|0|831|2404|5353|11822|27419|21603|3889|807|372|209|149|72|42|22|19|14|8|4;ab_hist_alt_bin_freq=0|0|0|0|0|0|0|0|2|1|1|2|0|0|0|0|0|0|0|0;dp_hist_alt_n_larger=0;dp_hist_all_n_larger=8	.	.
chr1	1232684	rs786200942	GTGCTGGCCA	G	.	PASS	AC=1;AN=150724;AS_MQ=60.0000;AS_VarDP=48;AS_VQLSOD=.;QD=19.5000;gq_hist_alt_bin_freq=0|0|0|0|0|0|0|0|0|0|0|0|0|0|0|0|0|0|0|1;gq_hist_all_bin_freq=0|0|0|0|25412|15924|9847|6126|5084|3546|2312|1975|1383|936|846|548|389|313|190|531;dp_hist_alt_bin_freq=0|0|0|0|0|0|0|0|0|1|0|0|0|0|0|0|0|0|0|0;dp_hist_all_bin_freq=0|0|773|2295|5349|11902|27719|21698|3893|808|378|207|149|74|42|22|19|14|8|4;ab_hist_alt_bin_freq=0|0|0|0|0|0|0|0|0|0|1|0|0|0|0|0|0|0|0|0;dp_hist_alt_n_larger=0;dp_hist_all_n_larger=8	.	.
chr1	1232787	rs778123798	TGCGCGCCC	T	.	PASS	AC=4;AN=150012;AS_MQ=60.0000;AS_VarDP=653;AS_VQLSOD=.;QD=17.0842;gq_hist_alt_bin_freq=0|0|0|0|0|0|0|0|0|0|0|0|0|0|0|0|0|0|0|4;gq_hist_all_bin_freq=0|0|0|0|24853|15764|9876|6193|5154|3605|2352|1971|1399|929|857|551|383|326|189|550;dp_hist_alt_bin_freq=0|0|1|0|0|0|0|0|0|0|1|1|1|0|0|0|0|0|0|0;dp_hist_all_bin_freq=0|0|458|1908|5008|11889|28157|21922|3870|799|386|208|155|75|42|22|19|14|8|4;ab_hist_alt_bin_freq=0|0|0|0|0|1|0|1|0|2|0|0|0|0|0|0|0|0|0|0;dp_hist_alt_n_larger=0;dp_hist_all_n_larger=8	.	.
chr1	1232806	rs1057034356	G	GCGC	.	PASS	AC=2;AN=151456;AS_MQ=60.0000;AS_VarDP=155;AS_VQLSOD=.;QD=18.2968;gq_hist_alt_bin_freq=0|0|0|0|0|0|0|0|0|0|0|0|0|0|0|0|0|0|0|2;gq_hist_all_bin_freq=0|0|0|0|25541|16396|10184|6314|5337|3541|2218|1887|1253|801|707|407|307|236|167|432;dp_hist_alt_bin_freq=0|0|0|0|0|0|1|0|0|0|1|0|0|0|0|0|0|0|0|0;dp_hist_all_bin_freq=0|0|370|1646|4772|12256|29484|22348|3385|669|306|168|126|78|45|17|21|17|5|5;ab_hist_alt_bin_freq=0|0|0|0|0|0|0|0|0|1|1|0|0|0|0|0|0|0|0|0;dp_hist_alt_n_larger=0;dp_hist_all_n_larger=10	.	.
chr1	1232859	rs533071750	C	CG	.	PASS	AC=24;AN=151900;AS_MQ=59.9903;AS_VarDP=1916;AS_VQLSOD=.;QD=11.8570;gq_hist_alt_bin_freq=0|0|0|0|0|0|0|0|0|0|0|0|0|0|0|0|0|0|0|24;gq_hist_all_bin_freq=0|0|0|0|25740|16446|10160|6317|5310|3531|2206|1882|1237|795|702|406|306|235|166|457;dp_hist_alt_bin_freq=0|0|0|1|2|3|6|2|5|3|0|2|0|0|0|0|0|0|0|0;dp_hist_all_bin_freq=0|0|320|1560|4733|12301|29693|22429|3390|675|301|170|126|78|45|17|21|17|5|5;ab_hist_alt_bin_freq=0|0|0|0|0|0|0|3|6|1|6|6|1|1|0|0|0|0|0|0;dp_hist_alt_n_larger=0;dp_hist_all_n_larger=10	.	.
chr1	1232859	rs533071750	CG	C	.	PASS	AC=5;AN=151792;AS_MQ=60.0000;AS_VarDP=257;AS_VQLSOD=.;QD=15.1556;gq_hist_alt_bin_freq=0|0|0|0|0|0|0|0|0|0|0|0|0|0|0|0|0|0|0|5;gq_hist_all_bin_freq=0|0|0|0|25740|16446|10160|6317|5310|3531|2206|1882|1237|795|702|406|306|235|166|457;dp_hist_alt_bin_freq=0|0|0|0|1|2|0|1|1|0|0|0|0|0|0|0|0|0|0|0;dp_hist_all_bin_freq=0|0|320|1560|4733|12301|29693|22429|3390|675|301|170|126|78|45|17|21|17|5|5;ab_hist_alt_bin_freq=0|0|0|0|0|0|0|0|1|2|1|1|0|0|0|0|0|0|0|0;dp_hist_alt_n_larger=0;dp_hist_all_n_larger=10	.	.
chr1	1233176	rs1329926209	T	TGCAA	.	PASS	AC=1;AN=152218;AS_MQ=59.8791;AS_VarDP=149;AS_VQLSOD=.;QD=19.6846;gq_hist_alt_bin_freq=0|0|0|0|0|0|0|0|0|0|0|0|0|0|0|0|0|0|0|1;gq_hist_all_bin_freq=0|0|0|0|25879|16733|10260|6250|5290|3485|2163|1863|1230|788|694|391|302|231|156|394;dp_hist_alt_bin_freq=0|0|0|0|0|0|0|0|0|0|0|1|0|0|0|0|0|0|0|0;dp_hist_all_bin_freq=0|0|118|1013|4450|12641|30412|22659|3366|656|301|172|129|73|45|17|20|17|5|5;ab_hist_alt_bin_freq=0|0|0|0|0|0|0|0|1|0|0|0|0|0|0|0|0|0|0|0;dp_hist_alt_n_larger=0;dp_hist_all_n_larger=10	.	.
chr1	1233255	rs1339079870	A	AG	.	PASS	AC=1;AN=152182;AS_MQ=60.0000;AS_VarDP=20;AS_VQLSOD=.;QD=8.75000;gq_hist_alt_bin_freq=0|0|0|0|0|0|0|0|0|0|0|0|0|0|0|0|0|0|0|1;gq_hist_all_bin_freq=0|0|0|0|25904|16763|10243|6235|5301|3479|2162|1860|1220|783|695|387|300|224|153|382;dp_hist_alt_bin_freq=0|0|0|0|1|0|0|0|0|0|0|0|0|0|0|0|0|0|0|0;dp_hist_all_bin_freq=0|0|101|985|4464|12653|30438|22664|3346|654|295|175|127|69|46|17|20|17|5|5;ab_hist_alt_bin_freq=0|0|0|0|0|0|1|0|0|0|0|0|0|0|0|0|0|0|0|0;dp_hist_alt_n_larger=0;dp_hist_all_n_larger=10	.	.
chr1	1336261	rs756990609	G	GC	.	PASS	AC=3;AN=152126;AS_MQ=60.0000;AS_VarDP=133;AS_VQLSOD=.;QD=10.8797;gq_hist_alt_bin_freq=0|0|0|0|0|0|0|0|0|0|0|0|0|0|0|0|0|0|0|3;gq_hist_all_bin_freq=0|0|0|0|8409|8877|7644|6294|7313|6108|5141|5656|4541|3546|3359|2329|1885|1392|1034|2535;dp_hist_alt_bin_freq=0|0|0|1|0|0|1|0|0|1|0|0|0|0|0|0|0|0|0|0;dp_hist_all_bin_freq=0|0|128|993|4193|10865|24797|22305|7511|2002|1285|850|484|284|157|85|42|28|19|10;ab_hist_alt_bin_freq=0|0|0|0|0|0|0|0|0|0|1|1|1|0|0|0|0|0|0|0;dp_hist_alt_n_larger=0;dp_hist_all_n_larger=25	.	.
chr1	1337959	rs762939816	TA	T	.	PASS	AC=39;AN=151846;AS_MQ=59.9705;AS_VarDP=2008;AS_VQLSOD=.;QD=16.5319;gq_hist_alt_bin_freq=0|0|0|0|0|0|0|0|0|0|0|0|0|0|0|0|0|0|0|39;gq_hist_all_bin_freq=0|0|0|0|15562|13435|10655|8325|7180|5423|4218|3298|2476|1748|1178|866|545|322|200|434;dp_hist_alt_bin_freq=0|0|0|6|15|8|6|1|2|1|0|0|0|0|0|0|0|0|0|0;dp_hist_all_bin_freq=0|0|303|2588|7582|13245|22983|17480|7170|2505|1117|449|212|105|48|29|19|7|8|5;ab_hist_alt_bin_freq=0|0|0|0|1|0|2|1|7|5|9|6|3|3|0|2|0|0|0|0;dp_hist_alt_n_larger=0;dp_hist_all_n_larger=10	.	.
chr1	1340746	rs199520509	G	GCA	.	PASS	AC=9484;AN=151870;AS_MQ=59.9038;AS_VarDP=590176;AS_VQLSOD=.;QD=18.8034;gq_hist_alt_bin_freq=0|0|0|0|7|3|2|9|5|15|27|6|32|37|17|28|43|17|42|8765;gq_hist_all_bin_freq=0|0|0|0|20304|14264|9786|6502|4821|3223|2297|1590|1254|850|587|424|382|218|190|9184;dp_hist_alt_bin_freq=0|0|216|822|1432|1730|1641|1317|908|533|264|88|65|12|9|4|5|3|2|2;dp_hist_all_bin_freq=0|0|305|1644|5214|10574|19265|18870|10359|4738|2521|1238|581|245|145|74|48|21|6|13;ab_hist_alt_bin_freq=0|0|0|0|62|167|453|785|1501|1465|1820|1139|774|307|98|44|15|7|0|0;dp_hist_alt_n_larger=2;dp_hist_all_n_larger=15	.	.
chr1	1341362	rs200805477	GAC	G	.	PASS	AC=15015;AN=152148;AS_MQ=59.9924;AS_VarDP=987770;AS_VQLSOD=.;QD=21.0690;gq_hist_alt_bin_freq=0|0|0|0|5|7|7|15|15|27|29|32|66|68|45|95|89|37|92|13146;gq_hist_all_bin_freq=0|0|0|0|11767|9989|8395|6587|5884|4529|3599|2806|2414|1689|1394|1020|788|507|470|14177;dp_hist_alt_bin_freq=0|0|169|762|1697|2331|2432|2167|1748|1139|691|321|173|73|40|5|10|5|4|1;dp_hist_all_bin_freq=0|0|229|1383|4064|8259|14923|17525|12998|7352|4520|2385|1163|579|295|132|71|62|24|16;ab_hist_alt_bin_freq=0|0|0|0|38|171|511|987|2168|2219|2963|1835|1076|421|109|55|5|5|0|0;dp_hist_alt_n_larger=7;dp_hist_all_n_larger=35	.	.
chr1	1341540	rs201306306	GCA	G	.	PASS	AC=8135;AN=141376;AS_MQ=59.9794;AS_VarDP=471413;AS_VQLSOD=.;QD=19.7877;gq_hist_alt_bin_freq=0|0|0|0|4|4|12|11|11|19|27|15|41|50|24|61|49|23|55|6973;gq_hist_all_bin_freq=0|0|0|0|42278|5395|4585|3071|1579|2084|1484|630|872|553|235|304|211|103|142|7115;dp_hist_alt_bin_freq=0|0|111|455|1073|1472|1407|1092|749|489|275|139|64|24|13|9|3|2|1|0;dp_hist_all_bin_freq=0|0|137|893|3404|7351|11470|12927|11032|8255|6150|4026|2295|1322|636|329|165|96|57|44;ab_hist_alt_bin_freq=0|0|0|0|27|112|303|589|1222|1117|1517|892|553|240|67|28|6|1|0|0;dp_hist_alt_n_larger=1;dp_hist_all_n_larger=52	.	.
chr1	1341550	rs75244934	GCA	G	.	PASS	AC=27657;AN=150696;AS_MQ=59.9679;AS_VarDP=1746278;AS_VQLSOD=.;QD=21.8916;gq_hist_alt_bin_freq=0|0|0|0|15|13|26|58|52|97|105|106|188|226|144|272|302|142|316|21131;gq_hist_all_bin_freq=0|0|0|0|44020|3853|1692|539|335|433|418|297|450|416|256|391|401|198|377|21213;dp_hist_alt_bin_freq=0|0|238|953|2451|3710|4005|3765|3224|2244|1312|686|341|115|74|26|18|11|8|3;dp_hist_all_bin_freq=0|0|253|1284|4376|8562|12168|13450|11716|8687|6162|3911|2220|1207|604|296|166|90|53|37;ab_hist_alt_bin_freq=0|0|0|0|74|256|844|1662|3487|3450|4396|2479|1401|496|155|50|15|5|0|0;dp_hist_alt_n_larger=9;dp_hist_all_n_larger=47	.	.
chr1	1341593	rs145370195	G	GACAC	.	PASS	AC=147431;AN=152128;AS_MQ=59.9888;AS_VarDP=5927608;AS_VQLSOD=.;QD=44.2053;gq_hist_alt_bin_freq=0|0|0|0|35|32|77|147|138|404|747|538|1521|2152|1380|2998|3738|2091|4343|55545;gq_hist_all_bin_freq=0|0|0|0|73|55|96|152|143|412|749|543|1522|2154|1381|2998|3738|2092|4344|55553;dp_hist_alt_bin_freq=0|0|349|2057|6007|10336|12520|12841|11593|8725|5596|3020|1511|642|316|170|98|38|24|18;dp_hist_all_bin_freq=0|0|349|2059|6015|10348|12551|12870|11612|8735|5597|3022|1512|644|318|170|98|38|24|18;ab_hist_alt_bin_freq=0|0|0|0|10|53|139|317|775|848|1097|643|409|111|40|14|1|1|0|0;dp_hist_alt_n_larger=25;dp_hist_all_n_larger=25	.	.
chr1	1341659	rs573517540	CCA	C	.	PASS	AC=822;AN=152380;AS_MQ=59.9950;AS_VarDP=56725;AS_VQLSOD=.;QD=18.1722;gq_hist_alt_bin_freq=0|0|0|0|0|0|0|0|0|0|0|0|1|0|0|0|0|1|0|815;gq_hist_all_bin_freq=0|0|0|0|8644|8800|8432|7128|7395|6394|5140|4678|4240|3086|2758|2181|1728|1313|952|3262;dp_hist_alt_bin_freq=0|0|1|30|112|136|145|146|110|62|40|18|8|5|2|1|0|0|1|0;dp_hist_all_bin_freq=0|0|49|745|3447|8609|20366|20433|9486|4145|3252|2366|1391|840|438|242|130|68|43|37;ab_hist_alt_bin_freq=0|0|0|0|4|7|24|79|129|144|212|134|57|18|3|1|1|0|0|0;dp_hist_alt_n_larger=0;dp_hist_all_n_larger=44	.	.
chr1	1342864	rs374768310	CTG	C	.	PASS	AC=771;AN=152260;AS_MQ=59.9612;AS_VarDP=47390;AS_VQLSOD=.;QD=19.2642;gq_hist_alt_bin_freq=0|0|0|0|0|0|0|0|0|0|0|0|0|0|0|1|3|2|1|748;gq_hist_all_bin_freq=0|0|0|0|30867|9572|6957|5152|4408|3314|2603|2174|1710|1398|1177|968|898|672|633|3568;dp_hist_alt_bin_freq=0|0|5|42|118|160|144|100|82|66|25|11|2|0|0|0|0|0|0|0;dp_hist_all_bin_freq=0|0|288|2486|7481|12974|20158|17079|8308|3789|1839|776|397|217|123|58|34|20|18|5;ab_hist_alt_bin_freq=0|0|0|0|6|9|38|60|139|114|163|99|72|30|7|6|2|0|0|0;dp_hist_alt_n_larger=0;dp_hist_all_n_larger=21	.	.
chr1	1435798	rs749383814	T	TGGCGCGGAGC	.	PASS	AC=100;AN=149610;AS_MQ=59.9912;AS_VarDP=5682;AS_VQLSOD=.;QD=19.4567;gq_hist_alt_bin_freq=0|0|0|0|0|0|0|0|0|0|0|0|0|0|0|0|0|0|0|100;gq_hist_all_bin_freq=0|0|0|0|24554|16969|11206|6945|5327|3344|2174|1506|1000|546|402|225|165|97|48|244;dp_hist_alt_bin_freq=0|0|2|10|17|17|18|20|7|6|2|1|0|0|0|0|0|0|0|0;dp_hist_all_bin_freq=0|0|494|2403|6354|12679|27087|19946|3956|821|398|214|128|102|68|41|29|9|10|0;ab_hist_alt_bin_freq=0|0|0|0|1|6|4|7|20|21|17|8|11|4|1|0|0|0|0|0;dp_hist_alt_n_larger=0;dp_hist_all_n_larger=13	.	.
chr1	1435798	rs749383814	TGGCGCGGAGC	T	.	PASS	AC=7;AN=149504;AS_MQ=60.0000;AS_VarDP=303;AS_VQLSOD=.;QD=16.9142;gq_hist_alt_bin_freq=0|0|0|0|0|0|0|0|0|0|0|0|0|0|0|0|0|0|0|7;gq_hist_all_bin_freq=0|0|0|0|24554|16969|11206|6945|5327|3344|2174|1506|1000|546|402|225|165|97|48|244;dp_hist_alt_bin_freq=0|0|0|0|1|0|2|1|1|2|0|0|0|0|0|0|0|0|0|0;dp_hist_all_bin_freq=0|0|494|2403|6354|12679|27087|19946|3956|821|398|214|128|102|68|41|29|9|10|0;ab_hist_alt_bin_freq=0|0|0|0|0|0|1|0|3|0|2|1|0|0|0|0|0|0|0|0;dp_hist_alt_n_larger=0;dp_hist_all_n_larger=13	.	.
chr1	1435945	rs1553196206	C	CCGGGCGGGGGCG	.	PASS	AC=32955;AN=150784;AS_MQ=59.9901;AS_VarDP=1540232;AS_VQLSOD=.;QD=26.3008;gq_hist_alt_bin_freq=0|0|0|0|25|26|50|123|130|188|314|253|321|453|327|361|431|305|305|24091;gq_hist_all_bin_freq=0|0|0|0|15296|10439|6991|4461|3527|2436|1815|1379|1061|939|679|600|610|418|370|24319;dp_hist_alt_bin_freq=0|0|1596|4180|6054|5880|4476|2871|1526|654|276|98|51|16|9|5|5|1|2|1;dp_hist_all_bin_freq=0|0|1909|5580|9440|13260|22212|16782|3935|1129|542|243|122|66|49|30|20|6|7|1;ab_hist_alt_bin_freq=0|0|0|0|128|583|1118|2009|3673|3625|4907|3397|1619|941|285|148|48|18|1|0;dp_hist_alt_n_larger=2;dp_hist_all_n_larger=7	.	.
chr1	1437103	rs767263669	AC	A	.	PASS	AC=2;AN=152200;AS_MQ=60.0000;AS_VarDP=60;AS_VQLSOD=.;QD=16.3333;gq_hist_alt_bin_freq=0|0|0|0|0|0|0|0|0|0|0|0|0|0|0|0|0|0|0|2;gq_hist_all_bin_freq=0|0|0|0|19569|14474|9684|6642|6194|4592|3380|3207|2316|1734|1375|972|617|438|259|647;dp_hist_alt_bin_freq=0|0|0|0|0|1|1|0|0|0|0|0|0|0|0|0|0|0|0|0;dp_hist_all_bin_freq=0|0|83|1142|5425|12414|28386|22558|4184|751|385|269|199|108|85|41|24|15|11|4;ab_hist_alt_bin_freq=0|0|0|0|0|0|0|0|0|1|0|1|0|0|0|0|0|0|0|0;dp_hist_alt_n_larger=0;dp_hist_all_n_larger=16	.	.
chr1	1439326	rs746212067	AG	A	.	PASS	AC=10;AN=152002;AS_MQ=60.0000;AS_VarDP=550;AS_VQLSOD=.;QD=15.2345;gq_hist_alt_bin_freq=0|0|0|0|0|0|0|0|0|0|0|0|0|0|0|0|0|0|0|10;gq_hist_all_bin_freq=0|0|0|0|19172|14267|9742|6618|6012|4327|3248|3153|2348|1736|1491|1050|777|584|417|1059;dp_hist_alt_bin_freq=0|0|0|0|1|2|0|2|5|0|0|0|0|0|0|0|0|0|0|0;dp_hist_all_bin_freq=0|0|250|1605|5390|12632|28078|21369|4370|927|555|347|185|116|71|36|26|11|10|8;ab_hist_alt_bin_freq=0|0|0|0|0|0|1|1|0|0|3|4|1|0|0|0|0|0|0|0;dp_hist_alt_n_larger=0;dp_hist_all_n_larger=15	.	.
chr1	1439462	rs1638612983	T	TCGTC	.	PASS	AC=1;AN=151174;AS_MQ=60.0000;AS_VarDP=45;AS_VQLSOD=.;QD=21.0000;gq_hist_alt_bin_freq=0|0|0|0|0|0|0|0|0|0|0|0|0|0|0|0|0|0|0|1;gq_hist_all_bin_freq=0|0|0|0|15896|11040|7948|5602|5607|4180|3452|3725|3095|2459|2477|1919|1696|1495|1234|3762;dp_hist_alt_bin_freq=0|0|0|0|1|0|0|0|0|0|0|0|0|0|0|0|0|0|0|0;dp_hist_all_bin_freq=0|0|839|2814|5602|11134|24705|19603|5720|1954|1427|867|454|206|111|67|27|17|13|12;ab_hist_alt_bin_freq=0|0|0|0|0|0|0|0|0|0|1|0|0|0|0|0|0|0|0|0;dp_hist_alt_n_larger=0;dp_hist_all_n_larger=15	.	.
chr1	1439536	rs1557770517	G	GGCTA	.	AS_VQSR	AC=1;AN=149862;AS_MQ=60.0000;AS_VarDP=21;AS_VQLSOD=.;QD=28.5238;gq_hist_alt_bin_freq=0|0|0|0|0|0|0|0|0|0|0|0|0|0|0|0|0|0|0|1;gq_hist_all_bin_freq=0|0|0|0|15724|11126|7803|5448|5541|4103|3409|3707|3076|2449|2466|1909|1692|1491|1228|3759;dp_hist_alt_bin_freq=0|0|0|0|1|0|0|0|0|0|0|0|0|0|0|0|0|0|0|0;dp_hist_all_bin_freq=0|0|700|2565|5506|11170|24556|19537|5729|1949|1432|865|455|206|111|66|27|17|13|12;ab_hist_alt_bin_freq=0|0|0|0|0|0|0|0|0|0|0|0|0|1|0|0|0|0|0|0;dp_hist_alt_n_larger=0;dp_hist_all_n_larger=15	.	.
chr1	1534010	rs745393319	CAGA	C	.	PASS	AC=2;AN=152192;AS_MQ=58.3206;AS_VarDP=225;AS_VQLSOD=.;QD=17.5822;gq_hist_alt_bin_freq=0|0|0|0|0|0|0|0|0|0|0|0|0|0|0|0|0|0|0|2;gq_hist_all_bin_freq=0|0|0|0|9879|9688|8390|7060|7430|6055|5152|4750|3963|3018|2653|2033|1531|1179|977|2338;dp_hist_alt_bin_freq=0|0|0|0|0|1|0|0|1|0|0|0|0|0|0|0|0|0|0|0;dp_hist_all_bin_freq=0|0|302|3625|8283|13474|25894|16554|4607|1335|886|537|271|140|75|46|20|16|6|6;ab_hist_alt_bin_freq=0|0|0|0|0|0|1|0|0|0|1|0|0|0|0|0|0|0|0|0;dp_hist_alt_n_larger=0;dp_hist_all_n_larger=19	.	.
chr1	1540508	rs1228529247	C	CG	.	PASS	AC=9545;AN=41326;AS_MQ=59.9293;AS_VarDP=348822;AS_VQLSOD=.;QD=11.9115;gq_hist_alt_bin_freq=0|0|0|0|52|49|158|213|173|235|265|116|148|194|209|257|155|142|243|6018;gq_hist_all_bin_freq=0|0|0|0|4823|2597|1466|872|588|497|448|219|241|267|262|300|187|170|280|7428;dp_hist_alt_bin_freq=0|0|3067|3057|1623|611|202|41|16|5|2|1|1|0|0|0|1|0|0|0;dp_hist_all_bin_freq=0|0|4166|4739|3691|2890|2936|1488|481|136|69|24|9|5|5|2|4|0|0|0;ab_hist_alt_bin_freq=0|0|0|0|215|600|665|923|1367|927|1337|808|390|284|104|64|36|0|0|1;dp_hist_alt_n_larger=0;dp_hist_all_n_larger=0	.	.
chr1	1540508	rs1228529247	C	CGG	.	PASS	AC=1203;AN=41484;AS_MQ=59.9289;AS_VarDP=42389;AS_VQLSOD=.;QD=15.7093;gq_hist_alt_bin_freq=0|0|0|0|0|2|8|16|14|8|3|1|13|12|21|11|8|17|22|1002;gq_hist_all_bin_freq=0|0|0|0|4856|2605|1488|878|591|508|453|217|240|269|263|304|186|169|276|7419;dp_hist_alt_bin_freq=0|0|509|388|197|47|9|5|3|0|0|0|0|0|0|0|0|0|0|0;dp_hist_all_bin_freq=0|0|4189|4767|3708|2895|2936|1490|482|136|70|24|9|5|5|2|4|0|0|0;ab_hist_alt_bin_freq=0|0|0|0|73|141|174|170|186|98|159|42|49|9|10|4|3|1|0|0;dp_hist_alt_n_larger=0;dp_hist_all_n_larger=0	.	.
chr1	1540508	rs1228529247	CG	C	.	PASS	AC=617;AN=41460;AS_MQ=59.9402;AS_VarDP=35511;AS_VQLSOD=.;QD=11.2191;gq_hist_alt_bin_freq=0|0|0|0|6|11|3|5|15|8|10|8|5|5|12|9|9|4|13|488;gq_hist_all_bin_freq=0|0|0|0|4836|2602|1482|873|596|507|455|220|242|269|264|304|186|169|282|7423;dp_hist_alt_bin_freq=0|0|144|159|145|91|40|24|6|1|0|0|1|0|0|0|0|0|0|0;dp_hist_all_bin_freq=0|0|4193|4762|3703|2892|2934|1489|482|136|70|24|9|5|5|2|4|0|0|0;ab_hist_alt_bin_freq=0|0|0|0|32|20|26|21|60|69|107|83|84|47|29|17|9|1|0|0;dp_hist_alt_n_larger=0;dp_hist_all_n_larger=0	.	.
chr1	1615464	rs562151581	C	CG	.	PASS	AC=852;AN=152336;AS_MQ=59.9969;AS_VarDP=54118;AS_VQLSOD=.;QD=13.0607;gq_hist_alt_bin_freq=0|0|0|0|0|0|0|0|0|0|0|1|0|0|1|1|1|0|1|838;gq_hist_all_bin_freq=0|0|0|0|7261|6978|6036|5090|5930|5076|4520|4963|4397|3777|4013|3134|2869|2488|1993|7584;dp_hist_alt_bin_freq=0|0|8|33|105|149|166|135|110|60|48|19|6|1|2|1|0|0|0|0;dp_hist_all_bin_freq=0|0|113|1186|4506|10293|21902|19280|8644|3202|2781|2104|1072|513|225|121|77|37|16|13;ab_hist_alt_bin_freq=0|0|0|0|2|11|36|61|145|150|213|122|61|24|8|2|0|0|0|0;dp_hist_alt_n_larger=0;dp_hist_all_n_larger=24	.	.
chr1	1705645	rs754605532	TTTTC	T	.	PASS	AC=7;AN=78444;AS_MQ=36.9109;AS_VarDP=368;AS_VQLSOD=.;QD=27.0598;gq_hist_alt_bin_freq=0|0|0|0|0|1|0|0|0|0|0|0|0|0|0|0|0|0|0|6;gq_hist_all_bin_freq=0|0|0|0|22119|9085|4317|1801|905|447|206|119|80|48|27|17|15|5|9|22;dp_hist_alt_bin_freq=0|0|1|1|1|2|1|1|0|0|0|0|0|0|0|0|0|0|0|0;dp_hist_all_bin_freq=0|0|8122|12686|7104|4675|5746|795|47|16|9|5|2|5|3|3|3|0|1|0;ab_hist_alt_bin_freq=0|0|0|0|0|0|0|0|1|0|0|0|1|0|0|1|3|0|1|0;dp_hist_alt_n_larger=0;dp_hist_all_n_larger=0	.	.
chr1	1793064	rs33952351	C	CA	.	PASS	AC=44211;AN=142150;AS_MQ=59.9269;AS_VarDP=1991473;AS_VQLSOD=.;QD=12.8000;gq_hist_alt_bin_freq=0|0|0|0|77|101|217|287|283|456|543|464|653|850|636|784|761|702|806|29872;gq_hist_all_bin_freq=0|0|0|0|7043|6147|4796|3695|3630|2881|2399|2070|1749|1560|1115|1076|964|823|884|30219;dp_hist_alt_bin_freq=0|0|2593|6558|9106|8700|5907|2977|1113|346|127|41|13|7|1|1|1|0|0|0;dp_hist_all_bin_freq=0|0|2735|7705|12715|14825|18555|10827|2497|664|284|124|54|37|10|7|3|2|2|2;ab_hist_alt_bin_freq=0|0|0|0|268|973|1784|2969|5260|4676|6408|4353|2081|1288|411|231|64|7|2|0;dp_hist_alt_n_larger=1;dp_hist_all_n_larger=3	.	.
chr1	1804587	rs773542848	G	GA	.	PASS	AC=6;AN=152322;AS_MQ=59.9958;AS_VarDP=687;AS_VQLSOD=.;QD=16.7758;gq_hist_alt_bin_freq=0|0|0|0|0|0|0|0|0|0|0|0|0|0|0|0|0|0|0|6;gq_hist_all_bin_freq=0|0|0|0|32088|19791|10810|5838|3561|1850|937|594|278|161|77|57|21|12|7|20;dp_hist_alt_bin_freq=0|0|0|0|1|0|2|2|0|1|0|0|0|0|0|0|0|0|0|0;dp_hist_all_bin_freq=0|0|232|2076|7632|14370|29714|17592|3260|709|282|114|62|22|17|8|3|5|2|2;ab_hist_alt_bin_freq=0|0|0|0|0|0|0|0|4|0|0|0|2|0|0|0|0|0|0|0;dp_hist_alt_n_larger=0;dp_hist_all_n_larger=0	.	.
chr1	2028300	rs769061415	A	ATGCCCGCCGCCCCTTCCGCATG	.	PASS	AC=1;AN=149862;AS_MQ=60.0000;AS_VarDP=14;AS_VQLSOD=.;QD=12.5000;gq_hist_alt_bin_freq=0|0|0|0|0|0|0|0|0|0|0|0|0|0|0|0|0|0|0|1;gq_hist_all_bin_freq=0|0|0|0|16431|11137|9679|7725|6937|5829|4627|3646|2814|1934|1365|916|649|399|262|581;dp_hist_alt_bin_freq=0|0|1|0|0|0|0|0|0|0|0|0|0|0|0|0|0|0|0|0;dp_hist_all_bin_freq=0|0|386|2770|8125|14365|25650|16628|4469|1205|657|325|155|98|44|22|15|2|2|2;ab_hist_alt_bin_freq=0|0|0|0|0|0|0|1|0|0|0|0|0|0|0|0|0|0|0|0;dp_hist_alt_n_larger=0;dp_hist_all_n_larger=11	.	.
chr1	2028301	rs1252094812	T	TGCCCGCCGCCCCTTCCGCATGTGCCCGCCGCCCCTTCCGCGCGC	.	PASS	AC=1;AN=150074;AS_MQ=59.2199;AS_VarDP=13;AS_VQLSOD=.;QD=27.3077;gq_hist_alt_bin_freq=0|0|0|0|0|0|0|0|0|0|0|0|0|0|0|0|0|0|0|1;gq_hist_all_bin_freq=0|0|0|0|16417|11121|9681|7734|6944|5840|4634|3654|2825|1944|1381|925|655|406|268|562;dp_hist_alt_bin_freq=0|0|1|0|0|0|0|0|0|0|0|0|0|0|0|0|0|0|0|0;dp_hist_all_bin_freq=0|0|384|2793|8138|14367|25651|16637|4474|1215|659|323|154|98|44|22|15|2|2|2;ab_hist_alt_bin_freq=0|0|0|0|0|0|0|0|0|0|1|0|0|0|0|0|0|0|0|0;dp_hist_alt_n_larger=0;dp_hist_all_n_larger=11	.	.
chr1	2028301	rs2102151165	T	TGCCCGCCGCCCCTTCCGCGCGC	.	AC0	AC=0;AN=149982;AS_MQ=60.0000;AS_VarDP=6;AS_VQLSOD=.;QD=36.0000;gq_hist_alt_bin_freq=0|0|0|0|0|0|0|0|0|0|0|0|0|0|0|0|0|0|0|0;gq_hist_all_bin_freq=0|0|0|0|16417|11121|9681|7734|6944|5840|4634|3654|2825|1944|1381|925|655|406|268|562;dp_hist_alt_bin_freq=0|0|0|0|0|0|0|0|0|0|0|0|0|0|0|0|0|0|0|0;dp_hist_all_bin_freq=0|0|384|2793|8138|14367|25651|16637|4474|1215|659|323|154|98|44|22|15|2|2|2;ab_hist_alt_bin_freq=0|0|0|0|0|0|0|0|0|0|0|0|0|0|0|0|0|0|0|0;dp_hist_alt_n_larger=0;dp_hist_all_n_larger=11	.	.
chr1	2029168	rs1201664324	ACAT	A	.	PASS	AC=3;AN=152252;AS_MQ=60.0000;AS_VarDP=93;AS_VQLSOD=.;QD=18.1613;gq_hist_alt_bin_freq=0|0|0|0|0|0|0|0|0|0|0|0|0|0|0|0|0|0|0|3;gq_hist_all_bin_freq=0|0|0|0|11123|10622|8743|7354|7478|6150|5196|4897|3722|2766|2394|1675|1165|880|579|1382;dp_hist_alt_bin_freq=0|0|0|0|1|1|0|0|1|0|0|0|0|0|0|0|0|0|0|0;dp_hist_all_bin_freq=0|0|69|781|4377|11403|26288|21721|6949|2112|1117|605|274|176|117|61|26|18|12|7;ab_hist_alt_bin_freq=0|0|0|0|0|0|1|0|0|0|1|1|0|0|0|0|0|0|0|0;dp_hist_alt_n_larger=0;dp_hist_all_n_larger=13	.	.
chr1	2030116	rs1351197180	CAG	C	.	PASS	AC=2;AN=152196;AS_MQ=60.0000;AS_VarDP=203;AS_VQLSOD=.;QD=20.3498;gq_hist_alt_bin_freq=0|0|0|0|0|0|0|0|0|0|0|0|0|0|0|0|0|0|0|2;gq_hist_all_bin_freq=0|0|0|0|13888|12816|9771|7399|7719|5981|4514|4217|2932|2062|1639|927|727|487|297|722;dp_hist_alt_bin_freq=0|0|0|0|0|0|0|1|1|0|0|0|0|0|0|0|0|0|0|0;dp_hist_all_bin_freq=0|0|83|831|4671|12583|29624|22032|4241|811|438|295|191|127|70|39|18|18|7|6;ab_hist_alt_bin_freq=0|0|0|0|0|0|0|0|0|1|0|1|0|0|0|0|0|0|0|0;dp_hist_alt_n_larger=0;dp_hist_all_n_larger=13	.	.
chr1	2228740	rs1219383549	G	GAGCGGC	.	PASS	AC=1;AN=146196;AS_MQ=60.0000;AS_VarDP=34;AS_VQLSOD=.;QD=19.9412;gq_hist_alt_bin_freq=0|0|0|0|0|0|0|0|0|0|0|0|0|0|0|0|0|0|0|1;gq_hist_all_bin_freq=0|0|0|0|30975|18072|9731|5523|3650|2020|1162|759|470|242|171|87|78|47|31|80;dp_hist_alt_bin_freq=0|0|0|0|0|0|1|0|0|0|0|0|0|0|0|0|0|0|0|0;dp_hist_all_bin_freq=0|0|1833|5052|7716|13613|27632|14124|2337|408|176|70|50|30|18|8|11|5|4|3;ab_hist_alt_bin_freq=0|0|0|0|0|0|0|0|0|1|0|0|0|0|0|0|0|0|0|0;dp_hist_alt_n_larger=0;dp_hist_all_n_larger=8	.	.
chr1	2228955	rs1553189874	G	GGTGCCC	.	PASS	AC=1;AN=150540;AS_MQ=60.0000;AS_VarDP=100;AS_VQLSOD=.;QD=22.1900;gq_hist_alt_bin_freq=0|0|0|0|0|0|0|0|0|0|0|0|0|0|0|0|0|0|0|1;gq_hist_all_bin_freq=0|0|0|0|29956|17866|10103|5899|4158|2537|1500|1124|733|431|335|168|141|94|68|157;dp_hist_alt_bin_freq=0|0|0|0|0|0|0|1|0|0|0|0|0|0|0|0|0|0|0|0;dp_hist_all_bin_freq=0|0|763|2657|6575|14470|31039|16197|2603|471|219|95|73|38|24|9|15|5|4|4;ab_hist_alt_bin_freq=0|0|0|0|0|0|0|0|0|0|0|1|0|0|0|0|0|0|0|0;dp_hist_alt_n_larger=0;dp_hist_all_n_larger=9	.	.
chr1	2306122	rs863223726	GAGA	G	.	PASS	AC=1;AN=152254;AS_MQ=60.0000;AS_VarDP=179;AS_VQLSOD=.;QD=17.7430;gq_hist_alt_bin_freq=0|0|0|0|0|0|0|0|0|0|0|0|0|0|0|0|0|0|0|1;gq_hist_all_bin_freq=0|0|0|0|17425|14618|10386|7632|6740|4904|3612|3167|2094|1567|1173|824|617|436|279|653;dp_hist_alt_bin_freq=0|0|0|0|0|0|1|0|0|0|0|0|0|0|0|0|0|0|0|0;dp_hist_all_bin_freq=0|0|103|976|4738|12689|28997|21655|4559|1052|572|317|188|121|62|37|23|12|13|1;ab_hist_alt_bin_freq=0|0|0|0|0|0|0|0|0|0|0|1|0|0|0|0|0|0|0|0;dp_hist_alt_n_larger=0;dp_hist_all_n_larger=12	.	.
chr1	2306728	rs1557854927	C	CTGCGGGCAGCGAGGGCGCTGCGGAGCTGGAGCCGTAGAT	.	PASS	AC=3;AN=152068;AS_MQ=60.0000;AS_VarDP=102;AS_VQLSOD=.;QD=25.6667;gq_hist_alt_bin_freq=0|0|0|0|0|0|0|0|0|0|0|0|0|0|0|0|0|0|0|3;gq_hist_all_bin_freq=0|0|0|0|17914|14910|10361|7578|6635|4817|3474|3007|1975|1455|1110|799|599|401|271|728;dp_hist_alt_bin_freq=0|0|0|0|0|1|1|0|1|0|0|0|0|0|0|0|0|0|0|0;dp_hist_all_bin_freq=0|0|225|1209|4892|12759|28720|21421|4438|1034|559|329|179|112|59|39|21|12|12|1;ab_hist_alt_bin_freq=0|0|0|0|0|0|1|0|0|0|1|1|0|0|0|0|0|0|0|0;dp_hist_alt_n_larger=0;dp_hist_all_n_larger=13	.	.
chr1	2306730	rs1308786369	G	GCGGGCAGCGAGGGCGCTGCGGAGCTGGAGCCGTAGATT	.	AS_VQSR	AC=2;AN=152110;AS_MQ=60.0000;AS_VarDP=76;AS_VQLSOD=.;QD=24.0789;gq_hist_alt_bin_freq=0|0|0|0|0|0|0|0|0|0|0|0|0|0|0|0|0|0|0|2;gq_hist_all_bin_freq=0|0|0|0|17912|14918|10366|7575|6641|4818|3476|3007|1975|1455|1110|800|600|401|271|730;dp_hist_alt_bin_freq=0|0|0|0|0|0|0|2|0|0|0|0|0|0|0|0|0|0|0|0;dp_hist_all_bin_freq=0|0|224|1226|4890|12762|28718|21424|4440|1032|560|328|181|113|59|39|21|12|12|1;ab_hist_alt_bin_freq=0|0|0|0|0|0|0|0|0|0|0|1|1|0|0|0|0|0|0|0;dp_hist_alt_n_larger=0;dp_hist_all_n_larger=13	.	.
chr1	2306765	rs869025526	GATT	G	.	PASS	AC=1;AN=152066;AS_MQ=60.0000;AS_VarDP=83;AS_VQLSOD=.;QD=17.6024;gq_hist_alt_bin_freq=0|0|0|0|0|0|0|0|0|0|0|0|0|0|0|0|0|0|0|1;gq_hist_all_bin_freq=0|0|0|0|17881|14932|10354|7593|6641|4816|3486|3002|1971|1457|1107|794|596|399|273|731;dp_hist_alt_bin_freq=0|0|0|0|0|1|0|0|0|0|0|0|0|0|0|0|0|0|0|0;dp_hist_all_bin_freq=0|0|239|1280|4929|12723|28669|21404|4429|1027|558|326|178|114|59|39|21|12|12|1;ab_hist_alt_bin_freq=0|0|0|0|0|0|0|1|0|0|0|0|0|0|0|0|0|0|0|0;dp_hist_alt_n_larger=0;dp_hist_all_n_larger=13	.	.
chr1	2306778	rs1356960548	CCGCCGCAGCGCCGCCGACAA	C	.	PASS	AC=9;AN=151938;AS_MQ=59.9725;AS_VarDP=489;AS_VQLSOD=.;QD=19.3497;gq_hist_alt_bin_freq=0|0|0|0|0|0|0|0|0|0|0|0|0|0|0|0|0|0|0|9;gq_hist_all_bin_freq=0|0|0|0|17849|14907|10361|7599|6644|4816|3472|3004|1965|1453|1107|793|596|397|273|733;dp_hist_alt_bin_freq=0|0|0|0|0|1|0|3|1|1|2|1|0|0|0|0|0|0|0|0;dp_hist_all_bin_freq=0|0|239|1301|4923|12698|28649|21376|4432|1027|555|325|176|111|59|39|21|12|12|1;ab_hist_alt_bin_freq=0|0|0|0|0|0|0|1|1|1|3|1|2|0|0|0|0|0|0|0;dp_hist_alt_n_larger=0;dp_hist_all_n_larger=13	.	.
chr1	2405660	rs142006474	TGA	T	.	PASS	AC=587;AN=152334;AS_MQ=59.9953;AS_VarDP=36672;AS_VQLSOD=.;QD=18.9165;gq_hist_alt_bin_freq=0|0|0|0|0|0|0|0|0|0|0|0|0|0|0|2|0|1|0|580;gq_hist_all_bin_freq=0|0|0|0|7880|8167|6805|5777|6987|5921|5069|5626|4691|3755|3581|2572|2195|1712|1243|4127;dp_hist_alt_bin_freq=0|0|4|30|80|138|131|99|53|30|9|6|2|1|0|0|0|0|0|0;dp_hist_all_bin_freq=0|0|99|1012|4405|10609|24574|23076|7040|2067|1382|856|450|261|113|63|40|29|7|7;ab_hist_alt_bin_freq=0|0|0|0|0|11|32|50|98|81|119|93|56|20|15|4|1|0|0|0;dp_hist_alt_n_larger=0;dp_hist_all_n_larger=18	.	.
chr1	2406580	rs61752093	CAG	C	.	PASS	AC=9;AN=152304;AS_MQ=60.0000;AS_VarDP=636;AS_VQLSOD=.;QD=18.8632;gq_hist_alt_bin_freq=0|0|0|0|0|0|0|0|0|0|0|0|0|0|0|0|0|0|0|9;gq_hist_all_bin_freq=0|0|0|0|7973|8756|7355|6284|7354|6186|5301|5777|4784|3764|3332|2386|1962|1462|930|2487;dp_hist_alt_bin_freq=0|0|0|0|1|1|4|1|1|0|0|0|0|1|0|0|0|0|0|0;dp_hist_all_bin_freq=0|0|145|1573|5976|12350|25314|20744|6032|1607|987|624|334|191|82|63|22|14|9|14;ab_hist_alt_bin_freq=0|0|0|0|0|0|0|0|0|2|3|3|1|0|0|0|0|0|0|0;dp_hist_alt_n_larger=0;dp_hist_all_n_larger=12	.	.
chr1	2406709	rs1433344985	C	CCCGCACGCACCTGCGGTGAGACAGG	.	PASS	AC=7;AN=152228;AS_MQ=59.9446;AS_VarDP=441;AS_VQLSOD=.;QD=25.1587;gq_hist_alt_bin_freq=0|0|0|0|0|0|0|0|0|0|0|0|0|0|0|0|0|0|0|7;gq_hist_all_bin_freq=0|0|0|0|6342|7257|6270|5526|6815|5974|5167|5922|5167|4142|4155|3030|2665|2083|1466|4133;dp_hist_alt_bin_freq=0|0|0|0|3|2|0|2|0|0|0|0|0|0|0|0|0|0|0|0;dp_hist_all_bin_freq=0|0|149|1448|5411|11450|24244|20745|6954|2173|1642|911|487|245|102|67|32|15|14|9;ab_hist_alt_bin_freq=0|0|0|0|0|0|0|0|0|3|2|1|1|0|0|0|0|0|0|0;dp_hist_alt_n_larger=0;dp_hist_all_n_larger=16	.	.
chr1	2406791	rs61750435	C	CT	.	PASS	AC=12;AN=152252;AS_MQ=60.0000;AS_VarDP=1267;AS_VQLSOD=.;QD=16.6693;gq_hist_alt_bin_freq=0|0|0|0|0|0|0|0|0|0|0|0|0|0|0|0|0|0|0|12;gq_hist_all_bin_freq=0|0|0|0|6443|7309|6282|5504|6783|5955|5136|5898|5173|4142|4169|3035|2656|2084|1460|4097;dp_hist_alt_bin_freq=0|0|0|0|1|0|0|1|7|1|2|0|0|0|0|0|0|0|0|0;dp_hist_all_bin_freq=0|0|117|1401|5414|11498|24287|20754|6961|2165|1636|909|487|243|101|67|32|15|14|9;ab_hist_alt_bin_freq=0|0|0|0|0|0|0|1|3|2|3|1|1|0|1|0|0|0|0|0;dp_hist_alt_n_larger=0;dp_hist_all_n_larger=16	.	.
chr1	2406831	rs1357189926	A	AC	.	PASS	AC=1;AN=151990;AS_MQ=60.0000;AS_VarDP=28;AS_VQLSOD=.;QD=9.53571;gq_hist_alt_bin_freq=0|0|0|0|0|0|0|0|0|0|0|0|0|0|0|0|0|0|0|1;gq_hist_all_bin_freq=0|0|0|0|6400|7247|6268|5486|6756|5959|5125|5912|5173|4141|4191|3039|2660|2085|1460|4093;dp_hist_alt_bin_freq=0|0|0|0|0|1|0|0|0|0|0|0|0|0|0|0|0|0|0|0;dp_hist_all_bin_freq=0|0|108|1392|5371|11482|24247|20747|6949|2173|1632|912|486|241|100|69|32|15|14|9;ab_hist_alt_bin_freq=0|0|0|0|0|0|0|1|0|0|0|0|0|0|0|0|0|0|0|0;dp_hist_alt_n_larger=0;dp_hist_all_n_larger=16	.	.
chr1	2409100	rs142572177	CT	C	.	PASS	AC=4266;AN=152234;AS_MQ=59.9939;AS_VarDP=236210;AS_VQLSOD=.;QD=17.8205;gq_hist_alt_bin_freq=0|0|0|0|0|1|0|3|0|2|17|5|12|15|10|21|15|7|16|3975;gq_hist_all_bin_freq=0|0|0|0|16526|14168|10346|7634|6828|4684|3331|2726|1860|1197|905|605|423|281|174|4370;dp_hist_alt_bin_freq=0|0|85|427|773|941|845|493|300|133|52|27|13|8|2|0|0|0|0|0;dp_hist_all_bin_freq=0|0|383|2750|7762|13839|27541|18219|3555|973|432|261|149|89|48|24|9|8|6|4;ab_hist_alt_bin_freq=0|0|0|0|30|70|197|293|641|611|932|595|345|144|48|24|6|0|0|0;dp_hist_alt_n_larger=0;dp_hist_all_n_larger=6	.	.
chr1	2410405	rs1384671249	TGA	T	.	PASS	AC=2;AN=152236;AS_MQ=60.0000;AS_VarDP=156;AS_VQLSOD=.;QD=15.9295;gq_hist_alt_bin_freq=0|0|0|0|0|0|0|0|0|0|0|0|0|0|0|0|0|0|0|2;gq_hist_all_bin_freq=0|0|0|0|23898|17010|11341|7523|5699|3781|2415|1698|1050|638|400|212|141|107|71|134;dp_hist_alt_bin_freq=0|0|0|0|0|2|0|0|0|0|0|0|0|0|0|0|0|0|0|0;dp_hist_all_bin_freq=0|0|175|1646|6473|13724|30980|18937|2796|650|298|178|124|51|43|15|9|6|4|5;ab_hist_alt_bin_freq=0|0|0|0|0|0|0|0|1|0|1|0|0|0|0|0|0|0|0|0;dp_hist_alt_n_larger=0;dp_hist_all_n_larger=4	.	.
chr1	2412498	rs62636524	GC	G	.	PASS	AC=2;AN=152016;AS_MQ=60.0000;AS_VarDP=47;AS_VQLSOD=.;QD=12.7660;gq_hist_alt_bin_freq=0|0|0|0|0|0|0|0|0|0|0|0|0|0|0|0|0|0|0|2;gq_hist_all_bin_freq=0|0|0|0|24983|12384|9468|5856|5004|3909|3019|2813|2085|1614|1459|974|687|535|341|877;dp_hist_alt_bin_freq=0|0|0|1|0|1|0|0|0|0|0|0|0|0|0|0|0|0|0|0;dp_hist_all_bin_freq=0|0|121|812|3230|10316|26031|24993|6757|1640|864|523|335|165|87|51|35|19|10|6;ab_hist_alt_bin_freq=0|0|0|0|0|0|0|1|0|0|1|0|0|0|0|0|0|0|0|0;dp_hist_alt_n_larger=0;dp_hist_all_n_larger=13	.	.
chr1	2412552	rs570192538	CCA	C	.	PASS	AC=833;AN=152010;AS_MQ=59.9957;AS_VarDP=55862;AS_VQLSOD=.;QD=19.3108;gq_hist_alt_bin_freq=0|0|0|0|0|0|0|0|0|0|0|0|0|2|0|0|1|0|1|812;gq_hist_all_bin_freq=0|0|0|0|24923|12278|9359|5745|4913|3800|2946|2760|2030|1582|1438|957|676|528|338|1678;dp_hist_alt_bin_freq=0|0|6|21|61|125|157|154|107|80|36|35|18|9|4|2|0|0|0|0;dp_hist_all_bin_freq=0|0|124|844|3239|10300|25845|24960|6785|1682|886|546|348|167|90|52|35|19|10|5;ab_hist_alt_bin_freq=0|0|0|0|3|12|22|64|146|142|202|122|56|23|9|3|0|0|0|0;dp_hist_alt_n_larger=1;dp_hist_all_n_larger=14	.	.
chr1	2412624	rs1405798424	G	GGGCGGGGCCGGACTGGGGCTGGA	.	PASS	AC=918;AN=152030;AS_MQ=59.9786;AS_VarDP=49848;AS_VQLSOD=.;QD=22.1029;gq_hist_alt_bin_freq=0|0|0|0|0|0|0|0|0|1|0|1|0|0|0|1|0|1|2|902;gq_hist_all_bin_freq=0|0|0|0|24858|12219|9273|5723|4864|3819|2958|2748|2086|1595|1429|996|699|549|351|1794;dp_hist_alt_bin_freq=0|0|27|112|197|213|164|99|55|30|9|1|0|0|0|0|0|0|1|0;dp_hist_all_bin_freq=0|0|161|990|3385|10414|25720|24803|6750|1668|857|511|328|161|89|45|30|19|12|6;ab_hist_alt_bin_freq=0|0|0|0|4|20|52|110|150|140|196|109|77|32|7|1|0|0|0|0;dp_hist_alt_n_larger=0;dp_hist_all_n_larger=12	.	.
chr1	2498647	rs142848828	G	GGTGGGGGCC	.	PASS	AC=7938;AN=151786;AS_MQ=59.9884;AS_VarDP=367238;AS_VQLSOD=.;QD=20.2564;gq_hist_alt_bin_freq=0|0|0|0|2|0|13|14|13|22|29|17|43|27|17|33|21|10|33|7340;gq_hist_all_bin_freq=0|0|0|0|8369|5758|3750|2702|2003|1899|2145|1646|2871|2869|1915|3412|3608|2093|3624|27171;dp_hist_alt_bin_freq=0|0|840|1772|2207|1577|777|304|106|34|7|3|1|2|0|1|1|0|2|0;dp_hist_all_bin_freq=0|0|1458|4898|10032|13873|16661|12988|7746|4415|2165|873|385|169|78|34|19|14|9|7;ab_hist_alt_bin_freq=0|0|0|0|79|226|512|729|1371|1036|1486|839|633|248|85|58|17|5|0|0;dp_hist_alt_n_larger=0;dp_hist_all_n_larger=11	.	.
chr1	2504391	rs555614613	TTCC	T	.	PASS	AC=820;AN=151474;AS_MQ=59.9890;AS_VarDP=43528;AS_VQLSOD=.;QD=19.0395;gq_hist_alt_bin_freq=0|0|0|0|0|0|0|1|0|0|0|1|0|1|0|1|2|1|0|805;gq_hist_all_bin_freq=0|0|0|0|22499|16813|11127|7091|5724|3617|2393|1843|1162|733|587|418|264|192|126|1088;dp_hist_alt_bin_freq=0|0|32|98|175|185|125|102|52|24|12|3|2|1|0|0|0|1|0|0;dp_hist_all_bin_freq=0|0|197|1218|4836|11623|27845|22654|5033|1156|525|251|142|78|49|25|23|3|4|4;ab_hist_alt_bin_freq=0|0|0|0|5|24|40|66|159|126|166|100|70|29|6|9|3|0|0|0;dp_hist_alt_n_larger=0;dp_hist_all_n_larger=11	.	.
chr1	2561507	rs149579135	AG	A	.	PASS	AC=243;AN=151998;AS_MQ=59.9954;AS_VarDP=13257;AS_VQLSOD=.;QD=16.9452;gq_hist_alt_bin_freq=0|0|0|0|0|0|0|0|0|0|0|0|0|0|0|0|0|0|1|241;gq_hist_all_bin_freq=0|0|0|0|23174|16678|10614|6875|5985|3926|2634|2114|1301|771|588|343|225|169|83|460;dp_hist_alt_bin_freq=0|0|10|35|49|61|37|33|7|4|5|1|0|0|0|0|0|0|0|0;dp_hist_all_bin_freq=0|0|458|2480|6794|12725|29114|20107|2944|585|281|157|100|69|41|32|18|12|8|4;ab_hist_alt_bin_freq=0|0|0|0|0|4|11|14|50|46|44|29|30|13|0|1|0|0|0|0;dp_hist_alt_n_larger=0;dp_hist_all_n_larger=11	.	.
chr1	3069056	rs534904951	AGGC	A	.	PASS	AC=2670;AN=149218;AS_MQ=59.9517;AS_VarDP=100827;AS_VQLSOD=.;QD=19.8832;gq_hist_alt_bin_freq=0|0|0|0|1|2|10|7|7|7|11|12|15|6|3|8|5|6|10|2484;gq_hist_all_bin_freq=0|0|0|0|22649|15604|9962|6708|5161|3368|2209|1717|1004|616|445|260|169|117|78|4488;dp_hist_alt_bin_freq=0|0|655|774|570|361|157|53|15|5|1|1|2|0|0|0|0|0|0|0;dp_hist_all_bin_freq=0|0|2004|7626|13524|16273|21473|10547|2215|505|170|116|44|24|11|8|6|2|1|1;ab_hist_alt_bin_freq=0|0|0|0|32|99|165|231|382|299|535|293|261|124|53|25|19|2|0|0;dp_hist_alt_n_larger=0;dp_hist_all_n_larger=5	.	.
chr1	3069544	rs541892148	T	TC	.	PASS	AC=1139;AN=135782;AS_MQ=59.9820;AS_VarDP=60485;AS_VQLSOD=.;QD=11.3553;gq_hist_alt_bin_freq=0|0|0|0|0|2|1|0|1|1|3|5|6|6|1|9|19|10|14|1049;gq_hist_all_bin_freq=0|0|0|0|21839|14240|8905|5839|4738|3313|2363|1807|1212|783|521|320|218|140|102|1513;dp_hist_alt_bin_freq=0|0|115|213|236|235|144|97|57|19|8|2|0|1|0|0|0|0|0|0;dp_hist_all_bin_freq=0|0|2305|5852|8265|12590|22415|12526|2744|564|268|125|61|47|29|22|14|9|5|5;ab_hist_alt_bin_freq=0|0|0|0|6|32|75|108|209|144|229|148|86|54|14|9|1|0|0|0;dp_hist_alt_n_larger=0;dp_hist_all_n_larger=7	.	.
chr1	3396467	rs565661633	TTCTC	T	.	PASS	AC=136;AN=152206;AS_MQ=59.9951;AS_VarDP=9606;AS_VQLSOD=.;QD=18.4872;gq_hist_alt_bin_freq=0|0|0|0|0|0|0|0|1|0|0|0|0|0|0|0|1|0|0|132;gq_hist_all_bin_freq=0|0|0|0|8419|8722|7257|6244|7119|6009|5486|5723|4728|3799|3355|2447|1907|1438|931|2460;dp_hist_alt_bin_freq=0|0|2|7|17|21|38|26|14|5|2|1|0|1|0|0|0|0|0|0;dp_hist_all_bin_freq=0|0|263|2359|6938|12419|25597|19536|5333|1560|984|542|256|105|75|31|15|10|9|2;ab_hist_alt_bin_freq=0|0|0|0|1|1|14|9|27|23|30|11|12|2|1|1|0|0|0|0;dp_hist_alt_n_larger=0;dp_hist_all_n_larger=10	.	.
chr1	3402771	rs138423019	C	CCTCGTT	.	PASS	AC=961;AN=152310;AS_MQ=59.9959;AS_VarDP=51073;AS_VQLSOD=.;QD=20.4147;gq_hist_alt_bin_freq=0|0|0|0|0|0|0|0|0|0|0|0|1|0|0|2|2|2|5|933;gq_hist_all_bin_freq=0|0|0|0|14118|12129|9734|7143|6727|5269|3682|3415|2667|2030|1841|1404|1099|885|738|3215;dp_hist_alt_bin_freq=0|0|17|82|182|232|181|128|67|36|10|9|1|0|0|0|0|0|0|0;dp_hist_all_bin_freq=0|0|199|1738|6476|12301|24666|19550|6545|2233|1196|619|294|129|62|31|25|14|4|8;ab_hist_alt_bin_freq=0|0|0|0|4|20|47|89|150|149|197|126|99|37|5|4|0|1|0|0;dp_hist_alt_n_larger=0;dp_hist_all_n_larger=6	.	.
chr1	3403005	rs1643499408	CGCCCTCCTCTGAGTCTTCCTCCCCTTCCCGT	C	.	PASS	AC=6;AN=142970;AS_MQ=60.0000;AS_VarDP=388;AS_VQLSOD=.;QD=6.90722;gq_hist_alt_bin_freq=0|0|0|0|0|0|0|0|0|0|0|0|0|0|0|0|0|0|0|4;gq_hist_all_bin_freq=0|0|0|0|14043|11899|9704|7151|6754|5311|3646|3299|2493|1862|1601|1084|766|581|363|868;dp_hist_alt_bin_freq=0|0|0|0|1|1|1|0|1|0|0|0|0|0|0|0|0|0|0|0;dp_hist_all_bin_freq=0|0|354|1948|5935|11274|23627|18782|5944|1729|914|450|237|95|57|26|23|14|4|7;ab_hist_alt_bin_freq=0|0|0|0|2|1|1|0|0|0|0|0|0|0|0|0|0|0|0|0;dp_hist_alt_n_larger=0;dp_hist_all_n_larger=5	.	.
chr1	3403006	rs765185537	GCCCTCCTCTGAGTCTTCCTCCCCTTCCCGTA	G	.	PASS	AC=3691;AN=144470;AS_MQ=59.9310;AS_VarDP=177133;AS_VQLSOD=.;QD=15.9425;gq_hist_alt_bin_freq=0|0|0|0|1|1|3|3|6|10|7|11|23|8|17|17|13|14|18|3399;gq_hist_all_bin_freq=0|0|0|0|13737|11532|9362|6884|6486|5153|3442|3124|2349|1741|1508|1025|713|559|360|4202;dp_hist_alt_bin_freq=0|0|269|670|937|758|483|288|91|36|15|3|0|1|0|0|0|0|0|0;dp_hist_all_bin_freq=0|0|602|2484|6475|11450|23170|18461|5916|1769|934|449|239|95|55|26|23|13|4|7;ab_hist_alt_bin_freq=0|0|0|0|70|195|393|467|657|458|596|294|169|71|26|16|4|4|0|0;dp_hist_alt_n_larger=0;dp_hist_all_n_larger=5	.	.
chr1	3403037	rs148238606	A	ACCCTCCTCTGAGTCTTCCTCCCCTTCCCGTG	.	PASS	AC=5631;AN=142888;AS_MQ=59.5877;AS_VarDP=204160;AS_VQLSOD=.;QD=25.6446;gq_hist_alt_bin_freq=0|0|0|0|7|6|14|19|20|18|31|28|30|37|17|16|14|20|14|5108;gq_hist_all_bin_freq=0|0|0|0|4869|4554|3801|3086|3397|2876|2508|2610|2145|1820|1745|1330|1087|994|723|33847;dp_hist_alt_bin_freq=0|0|1549|1819|1108|594|208|77|32|10|2|0|0|0|0|0|0|0|0|0;dp_hist_all_bin_freq=0|0|2835|6280|10031|13074|17736|13181|4898|1774|835|363|198|82|41|19|16|13|5|5;ab_hist_alt_bin_freq=0|0|0|0|149|337|573|683|978|577|888|392|322|151|53|36|20|7|0|0;dp_hist_alt_n_larger=0;dp_hist_all_n_larger=6	.	.
chr1	3403037	rs148238606	ACCCTCCTCTGAGTCTTCCTCCCCTTCCCGTG	A	.	PASS	AC=40586;AN=142974;AS_MQ=59.9452;AS_VarDP=2027556;AS_VQLSOD=.;QD=21.0848;gq_hist_alt_bin_freq=0|0|0|0|31|39|95|131|231|287|314|448|454|467|531|465|489|504|410|29146;gq_hist_all_bin_freq=0|0|0|0|4870|4554|3801|3090|3396|2874|2508|2607|2146|1822|1743|1327|1087|993|723|33896;dp_hist_alt_bin_freq=0|0|1284|3953|6595|7663|6581|4317|2080|981|350|129|54|26|13|4|1|3|2|3;dp_hist_all_bin_freq=0|0|2886|6296|10031|13064|17729|13180|4895|1773|835|363|198|82|41|19|16|13|5|5;ab_hist_alt_bin_freq=0|0|0|0|297|1117|2145|3358|5265|4481|5272|3135|1311|735|219|97|45|24|3|0;dp_hist_alt_n_larger=3;dp_hist_all_n_larger=6	.	.
chr1	3411922	rs779522289	CGAG	C	.	PASS	AC=3;AN=152240;AS_MQ=60.0000;AS_VarDP=176;AS_VQLSOD=.;QD=18.7727;gq_hist_alt_bin_freq=0|0|0|0|0|0|0|0|0|0|0|0|0|0|0|0|0|0|0|3;gq_hist_all_bin_freq=0|0|0|0|12865|11970|9320|7052|7206|5747|4405|4494|3261|2464|2087|1442|1068|825|534|1321;dp_hist_alt_bin_freq=0|0|0|0|1|0|0|1|1|0|0|0|0|0|0|0|0|0|0|0;dp_hist_all_bin_freq=0|0|313|2656|6674|12531|26593|19769|4973|1207|630|331|180|89|48|25|11|12|7|4;ab_hist_alt_bin_freq=0|0|0|0|0|0|0|0|0|2|1|0|0|0|0|0|0|0|0|0;dp_hist_alt_n_larger=0;dp_hist_all_n_larger=8	.	.
chr1	3412096	rs772557308	TGACAAG	T	.	PASS	AC=7;AN=152020;AS_MQ=60.0000;AS_VarDP=580;AS_VQLSOD=.;QD=18.3690;gq_hist_alt_bin_freq=0|0|0|0|0|0|0|0|0|0|0|0|0|0|0|0|0|0|0|7;gq_hist_all_bin_freq=0|0|0|0|13717|12224|9427|7110|7114|5744|4418|4315|3095|2354|1948|1346|952|723|437|1086;dp_hist_alt_bin_freq=0|0|0|1|1|2|1|1|1|0|0|0|0|0|0|0|0|0|0|0;dp_hist_all_bin_freq=0|0|261|1850|5648|11934|26843|21156|5450|1260|688|405|228|122|71|35|21|13|6|8;ab_hist_alt_bin_freq=0|0|0|0|0|0|0|1|1|1|1|1|2|0|0|0|0|0|0|0;dp_hist_alt_n_larger=0;dp_hist_all_n_larger=11	.	.
chr1	3412706	rs771093380	G	GAGGGGCTGCCCC	.	PASS	AC=7;AN=152156;AS_MQ=60.0000;AS_VarDP=168;AS_VQLSOD=.;QD=19.4286;gq_hist_alt_bin_freq=0|0|0|0|0|0|0|0|0|0|0|0|0|0|0|0|0|0|0|7;gq_hist_all_bin_freq=0|0|0|0|14143|12298|9345|7066|7009|5660|4331|4159|2982|2271|1901|1376|952|744|482|1359;dp_hist_alt_bin_freq=0|0|2|0|2|2|0|0|0|1|0|0|0|0|0|0|0|0|0|0;dp_hist_all_bin_freq=0|0|128|1069|5083|12163|27347|21462|5637|1403|791|447|251|128|77|38|19|12|5|7;ab_hist_alt_bin_freq=0|0|0|0|0|0|0|0|1|2|3|0|1|0|0|0|0|0|0|0;dp_hist_alt_n_larger=0;dp_hist_all_n_larger=11	.	.
chr1	3412717	rs776728016	C	CCAGGTG	.	PASS	AC=1;AN=152168;AS_MQ=60.0000;AS_VarDP=81;AS_VQLSOD=.;QD=18.1111;gq_hist_alt_bin_freq=0|0|0|0|0|0|0|0|0|0|0|0|0|0|0|0|0|0|0|1;gq_hist_all_bin_freq=0|0|0|0|14159|12276|9365|7075|7006|5656|4329|4160|2981|2270|1902|1376|952|744|482|1351;dp_hist_alt_bin_freq=0|0|0|0|0|0|0|0|0|1|0|0|0|0|0|0|0|0|0|0;dp_hist_all_bin_freq=0|0|128|1077|5075|12174|27343|21463|5636|1402|792|447|251|127|77|38|19|12|5|7;ab_hist_alt_bin_freq=0|0|0|0|0|0|0|0|1|0|0|0|0|0|0|0|0|0|0|0;dp_hist_alt_n_larger=0;dp_hist_all_n_larger=11	.	.
chr1	3417663	rs35843880	G	GA	.	PASS	AC=1382;AN=152296;AS_MQ=59.9960;AS_VarDP=97394;AS_VQLSOD=.;QD=12.6588;gq_hist_alt_bin_freq=0|0|0|0|1|0|0|0|1|0|1|0|4|2|2|5|3|2|3|1344;gq_hist_all_bin_freq=0|0|0|0|15672|13310|10403|7890|7403|5496|4134|3522|2319|1602|1091|635|475|270|186|1681;dp_hist_alt_bin_freq=0|0|16|83|194|277|295|220|151|76|32|12|8|1|1|1|0|0|0|0;dp_hist_all_bin_freq=0|0|138|1291|5263|11418|27150|23354|4869|1166|586|376|227|115|54|34|20|9|6|2;ab_hist_alt_bin_freq=0|0|0|0|3|25|61|121|216|209|358|193|107|40|14|6|1|0|0|0;dp_hist_alt_n_larger=1;dp_hist_all_n_larger=11	.	.
chr1	3430943	rs753254261	AGGAGGAGGACGACGATGACCT	A	.	PASS	AC=1;AN=152172;AS_MQ=60.0000;AS_VarDP=127;AS_VQLSOD=.;QD=16.0945;gq_hist_alt_bin_freq=0|0|0|0|0|0|0|0|0|0|0|0|0|0|0|0|0|0|0|1;gq_hist_all_bin_freq=0|0|0|0|14570|12398|9618|7328|7160|5650|4329|4069|3023|2188|1819|1229|857|625|352|871;dp_hist_alt_bin_freq=0|0|0|0|0|0|0|1|0|0|0|0|0|0|0|0|0|0|0|0;dp_hist_all_bin_freq=0|0|138|1300|5104|11582|27050|22928|5206|1178|672|388|238|133|65|37|27|11|11|5;ab_hist_alt_bin_freq=0|0|0|0|0|0|0|0|1|0|0|0|0|0|0|0|0|0|0|0;dp_hist_alt_n_larger=0;dp_hist_all_n_larger=13	.	.
chr1	3430950	rs758774731	G	GGAC	.	PASS	AC=53;AN=152352;AS_MQ=59.9914;AS_VarDP=3979;AS_VQLSOD=.;QD=19.2234;gq_hist_alt_bin_freq=0|0|0|0|0|0|0|0|0|0|0|0|0|0|0|0|0|0|0|52;gq_hist_all_bin_freq=0|0|0|0|14567|12401|9610|7328|7168|5647|4325|4067|3018|2184|1816|1227|857|625|352|925;dp_hist_alt_bin_freq=0|0|0|1|6|8|10|12|10|1|2|0|1|0|1|0|0|0|0|0;dp_hist_all_bin_freq=0|0|139|1308|5115|11601|27049|22919|5210|1175|672|386|240|134|65|37|27|11|11|5;ab_hist_alt_bin_freq=0|0|0|0|0|1|1|7|11|8|12|5|3|3|0|0|0|0|0|0;dp_hist_alt_n_larger=0;dp_hist_all_n_larger=13	.	.
chr1	3430953	rs1553180122	CGACGATGACCTGGAGGAG	C	.	PASS	AC=1;AN=152196;AS_MQ=60.0000;AS_VarDP=50;AS_VQLSOD=.;QD=6.92000;gq_hist_alt_bin_freq=0|0|0|0|0|0|0|0|0|0|0|0|0|0|0|0|0|0|0|1;gq_hist_all_bin_freq=0|0|0|0|14559|12397|9615|7328|7168|5649|4329|4071|3022|2183|1818|1231|859|625|351|893;dp_hist_alt_bin_freq=0|0|0|0|0|1|0|0|0|0|0|0|0|0|0|0|0|0|0|0;dp_hist_all_bin_freq=0|0|148|1298|5102|11592|27047|22925|5206|1177|674|387|239|134|64|38|27|11|11|5;ab_hist_alt_bin_freq=0|0|0|0|0|0|1|0|0|0|0|0|0|0|0|0|0|0|0|0;dp_hist_alt_n_larger=0;dp_hist_all_n_larger=13	.	.
chr1	3431061	rs747338094	TGAG	T	.	PASS	AC=12;AN=152160;AS_MQ=60.0000;AS_VarDP=727;AS_VQLSOD=.;QD=19.3934;gq_hist_alt_bin_freq=0|0|0|0|0|0|0|0|0|0|0|0|0|0|0|0|0|0|0|11;gq_hist_all_bin_freq=0|0|0|0|14332|12331|9677|7380|7218|5677|4334|4087|3032|2190|1811|1240|854|621|354|883;dp_hist_alt_bin_freq=0|0|0|0|2|2|5|1|0|0|1|0|0|0|0|0|0|0|0|0;dp_hist_all_bin_freq=0|0|165|1340|5065|11515|27011|22930|5199|1186|679|391|239|133|62|38|28|11|11|5;ab_hist_alt_bin_freq=0|0|0|0|0|0|2|0|3|1|3|0|1|1|0|0|0|0|0|0;dp_hist_alt_n_larger=0;dp_hist_all_n_larger=13	.	.
chr1	3431716	rs75521395	GC	G	.	PASS	AC=3880;AN=152324;AS_MQ=59.9955;AS_VarDP=305753;AS_VQLSOD=.;QD=14.6765;gq_hist_alt_bin_freq=0|0|0|0|1|0|2|3|3|2|2|5|8|3|7|8|12|6|21|3625;gq_hist_all_bin_freq=0|0|0|0|16070|13141|9864|7256|6445|4622|3536|3069|2213|1574|1328|889|678|507|328|4582;dp_hist_alt_bin_freq=0|0|32|122|309|572|681|693|553|368|209|97|38|19|9|2|1|1|1|0;dp_hist_all_bin_freq=0|0|115|1182|4910|11616|26327|22680|5701|1709|872|466|239|111|84|34|21|14|8|4;ab_hist_alt_bin_freq=0|0|0|0|9|40|121|259|623|635|861|532|301|112|21|14|3|0|0|0;dp_hist_alt_n_larger=1;dp_hist_all_n_larger=9	.	.
chr1	3433530	rs879837688	CTGGGATGG	C	.	PASS	AC=28949;AN=144604;AS_MQ=59.4695;AS_VarDP=1463853;AS_VQLSOD=.;QD=18.5391;gq_hist_alt_bin_freq=0|0|0|0|111|98|115|140|141|228|216|265|309|297|315|371|337|338|397|21184;gq_hist_all_bin_freq=0|0|0|0|10942|8850|6879|4991|4275|3329|2439|2019|1751|1212|1090|929|739|622|587|21595;dp_hist_alt_bin_freq=0|0|1020|3219|5140|5431|4311|2805|1593|765|346|125|56|27|9|8|1|4|1|1;dp_hist_all_bin_freq=0|0|2011|5911|9570|12907|18653|14708|5042|1855|869|360|162|92|39|19|19|14|7|4;ab_hist_alt_bin_freq=0|0|0|0|324|632|1106|1521|2457|2014|3043|2195|2134|1573|1159|1121|972|538|0|0;dp_hist_alt_n_larger=0;dp_hist_all_n_larger=7	.	.
chr1	3433539	rs1557674940	CCCGCCCTGCCCACGCGCTCACCTGCCTGTCT	C	.	PASS	AC=9962;AN=141430;AS_MQ=59.4207;AS_VarDP=538664;AS_VQLSOD=.;QD=19.2159;gq_hist_alt_bin_freq=0|0|0|0|38|43|42|47|49|65|65|67|67|107|63|89|76|79|97|8507;gq_hist_all_bin_freq=0|0|0|0|10348|8229|6470|4710|4068|3123|2393|1957|1710|1290|1103|963|811|644|609|22239;dp_hist_alt_bin_freq=0|0|706|1568|2021|1875|1307|923|541|276|171|53|37|8|6|4|1|2|2|0;dp_hist_all_bin_freq=0|0|2734|6854|9846|11757|16364|13553|5106|2126|1218|538|262|140|70|30|26|15|12|5;ab_hist_alt_bin_freq=0|0|0|0|257|576|792|969|1289|971|1180|830|505|474|344|361|334|150|13|0;dp_hist_alt_n_larger=0;dp_hist_all_n_larger=11	.	.
chr1	3433569	rs1557674999	CTGGGATGG	C	.	PASS	AC=811;AN=95154;AS_MQ=59.4479;AS_VarDP=44736;AS_VQLSOD=.;QD=7.24841;gq_hist_alt_bin_freq=0|0|0|0|0|5|3|21|7|13|22|17|23|34|21|27|26|25|22|524;gq_hist_all_bin_freq=0|0|0|0|8754|7456|6294|4907|4274|3425|2728|2066|1850|1289|1034|799|630|419|330|1286;dp_hist_alt_bin_freq=0|0|285|292|130|60|15|4|2|2|0|0|0|0|0|0|0|0|0|0;dp_hist_all_bin_freq=0|0|1814|4045|5639|7579|12298|10520|3419|1140|579|245|107|70|34|8|21|7|5|3;ab_hist_alt_bin_freq=0|0|0|0|177|174|146|87|89|28|32|7|12|6|2|5|6|2|0|0;dp_hist_alt_n_larger=0;dp_hist_all_n_larger=8	.	.
chr1	3775433	rs566629828	AGTCAGCCTAGGGGCTGT	A	.	PASS	AC=1384;AN=152074;AS_MQ=59.9896;AS_VarDP=99770;AS_VQLSOD=.;QD=18.0265;gq_hist_alt_bin_freq=0|0|0|0|0|0|0|0|1|0|1|1|1|0|0|1|0|0|0|1368;gq_hist_all_bin_freq=0|0|0|0|16116|13930|10593|8079|7377|5115|3822|3109|2043|1396|1044|612|450|285|196|1811;dp_hist_alt_bin_freq=0|0|6|62|163|269|296|258|162|82|38|16|12|6|2|0|1|0|0|0;dp_hist_all_bin_freq=0|0|394|3353|8379|14759|27620|15966|3581|952|460|209|119|87|38|15|19|5|10|6;ab_hist_alt_bin_freq=0|0|0|0|7|31|105|169|277|254|251|156|65|39|7|2|0|0|0|0;dp_hist_alt_n_larger=0;dp_hist_all_n_larger=6	.	.
chr1	3815090	rs3838969	C	CT	.	PASS	AC=102689;AN=152154;AS_MQ=59.9962;AS_VarDP=5246259;AS_VQLSOD=.;QD=30.0676;gq_hist_alt_bin_freq=0|0|0|0|37|37|38|96|102|229|415|344|791|1184|804|1772|2095|1179|2216|55123;gq_hist_all_bin_freq=0|0|0|0|4381|2682|1312|666|459|386|510|388|808|1188|805|1776|2099|1180|2217|55162;dp_hist_alt_bin_freq=0|0|180|1362|4487|8520|10848|11871|10745|8367|5143|2696|1279|541|206|103|41|37|15|8;dp_hist_all_bin_freq=0|0|189|1432|4979|10104|15703|14177|10902|8406|5165|2707|1286|542|206|105|42|38|15|8;ab_hist_alt_bin_freq=0|0|0|0|59|279|916|2378|5163|5959|7428|4949|2020|890|195|80|23|6|2|0;dp_hist_alt_n_larger=13;dp_hist_all_n_larger=13	.	.
chr1	3815689	rs35136906	AT	A	.	PASS	AC=92389;AN=144344;AS_MQ=59.9111;AS_VarDP=3170667;AS_VQLSOD=.;QD=17.4061;gq_hist_alt_bin_freq=0|0|0|0|490|521|1232|1690|1560|2543|2814|2038|2975|3189|1950|2657|2421|1574|1966|32401;gq_hist_all_bin_freq=0|0|0|0|4512|3156|2670|2406|2046|2806|2999|2155|3058|3228|1996|2684|2435|1584|1970|32455;dp_hist_alt_bin_freq=0|0|5251|12127|15243|13884|8867|4240|1637|525|155|51|25|11|3|1|1|0|0|0;dp_hist_all_bin_freq=0|0|5321|12355|15857|15465|13676|6760|1866|572|178|57|26|15|4|5|2|1|0|0;ab_hist_alt_bin_freq=0|0|0|0|212|733|1461|2388|4585|4538|7020|4992|2664|1756|692|426|190|23|0|0;dp_hist_alt_n_larger=0;dp_hist_all_n_larger=0	.	.
chr1	3826260	rs199670608	TTA	T	.	PASS	AC=2145;AN=152320;AS_MQ=59.9966;AS_VarDP=160668;AS_VQLSOD=.;QD=19.4909;gq_hist_alt_bin_freq=0|0|0|0|1|0|1|0|0|0|4|1|0|2|1|8|3|1|3|2085;gq_hist_all_bin_freq=0|0|0|0|12826|9393|7472|5880|7246|6038|5104|5330|3944|3056|2541|1630|1275|766|511|3088;dp_hist_alt_bin_freq=0|0|13|91|229|358|480|396|270|165|65|24|10|5|2|0|2|0|0|0;dp_hist_all_bin_freq=0|0|203|2027|6945|12368|27596|20421|4249|994|585|315|180|98|55|25|19|7|2|2;ab_hist_alt_bin_freq=0|0|0|0|5|21|99|178|384|348|456|288|192|73|17|9|1|1|0|0;dp_hist_alt_n_larger=0;dp_hist_all_n_larger=9	.	.
chr1	3826869	rs5772126	T	TG	.	PASS	AC=135429;AN=152266;AS_MQ=59.9810;AS_VarDP=5303459;AS_VQLSOD=.;QD=31.6225;gq_hist_alt_bin_freq=0|0|0|0|17|16|124|285|259|846|1297|947|2396|2860|1727|3639|4142|2347|4633|49124;gq_hist_all_bin_freq=0|0|0|0|630|361|334|377|330|884|1320|959|2402|2861|1729|3641|4142|2347|4633|49124;dp_hist_alt_bin_freq=0|0|741|3798|8635|12754|15049|14115|9928|5452|2511|981|371|171|76|26|19|13|7|3;dp_hist_all_bin_freq=0|0|747|3859|8777|13056|15621|14418|9944|5457|2517|982|371|171|76|26|19|13|7|3;ab_hist_alt_bin_freq=0|0|0|0|37|142|484|1054|2297|2311|3390|2092|1397|540|158|70|14|3|0|0;dp_hist_alt_n_larger=9;dp_hist_all_n_larger=10	.	.
chr1	3826989	rs111326389	C	CA	.	PASS	AC=30269;AN=151988;AS_MQ=59.9631;AS_VarDP=1692847;AS_VQLSOD=.;QD=15.2880;gq_hist_alt_bin_freq=0|0|0|0|8|26|26|30|54|99|148|113|206|242|147|302|325|199|343|24552;gq_hist_all_bin_freq=0|0|0|0|8338|8037|6658|5098|5391|4034|3088|2788|2118|1596|1142|945|747|500|539|24916;dp_hist_alt_bin_freq=0|0|513|2153|4593|5996|5737|4248|2132|893|333|137|44|17|9|6|4|2|1|0;dp_hist_all_bin_freq=0|0|714|4128|10229|15216|23485|15386|4318|1355|602|270|114|46|27|15|14|6|3|0;ab_hist_alt_bin_freq=0|0|0|0|99|364|1090|1853|3908|3754|5483|3269|2209|887|309|132|31|6|0|0;dp_hist_alt_n_larger=2;dp_hist_all_n_larger=7	.	.
chr1	3829332	rs771531523	CTTTT	C	.	PASS	AC=1;AN=152166;AS_MQ=60.0000;AS_VarDP=31;AS_VQLSOD=.;QD=19.5161;gq_hist_alt_bin_freq=0|0|0|0|0|0|0|0|0|0|0|0|0|0|0|0|0|0|0|1;gq_hist_all_bin_freq=0|0|0|0|5477|6571|5956|5409|6533|5845|5327|6204|5467|4471|4495|3481|2951|2255|1628|4013;dp_hist_alt_bin_freq=0|0|0|0|0|0|1|0|0|0|0|0|0|0|0|0|0|0|0|0;dp_hist_all_bin_freq=0|0|149|2045|6409|11239|23531|20777|7012|2264|1411|710|292|116|49|31|19|10|8|1;ab_hist_alt_bin_freq=0|0|0|0|0|0|0|0|0|0|1|0|0|0|0|0|0|0|0|0;dp_hist_alt_n_larger=0;dp_hist_all_n_larger=10	.	.
chr1	3830776	rs61056063	CA	C	.	PASS	AC=59784;AN=108284;AS_MQ=59.6383;AS_VarDP=1861134;AS_VQLSOD=.;QD=18.6439;gq_hist_alt_bin_freq=0|0|0|0|2034|1821|3303|3529|2271|2426|2460|2227|1483|1501|1621|1874|1213|1079|1539|13017;gq_hist_all_bin_freq=0|0|0|0|2702|2272|4391|4688|2899|3368|3174|2633|2016|1889|1791|2043|1391|1197|1694|16005;dp_hist_alt_bin_freq=0|0|14820|16131|8680|2857|698|144|46|15|6|1|0|0|0|0|0|0|0|0;dp_hist_all_bin_freq=0|0|18433|19711|10860|3705|1078|272|64|21|8|1|0|0|0|0|0|0|0|0;ab_hist_alt_bin_freq=0|0|0|0|606|2016|2284|3059|4365|3165|4908|2901|1440|1041|509|528|154|16|4|0;dp_hist_alt_n_larger=0;dp_hist_all_n_larger=0	.	.
chr1	3830776	rs61056063	CAA	C	.	PASS	AC=36503;AN=108892;AS_MQ=59.6326;AS_VarDP=1180872;AS_VQLSOD=.;QD=22.8105;gq_hist_alt_bin_freq=0|0|0|0|538|496|1273|1339|804|1306|1180|910|1030|975|971|926|1022|911|1125|15526;gq_hist_all_bin_freq=0|0|0|0|2698|2255|4362|4415|2840|3353|3116|2100|1980|1872|1641|1419|1442|1294|1440|18227;dp_hist_alt_bin_freq=0|0|10802|10959|5913|1978|511|119|34|14|2|0|0|0|0|0|0|0|0|0;dp_hist_all_bin_freq=0|0|18610|19805|10885|3707|1081|272|64|21|8|1|0|0|0|0|0|0|0|0;ab_hist_alt_bin_freq=0|0|0|0|200|949|1263|1950|3263|2733|4917|3609|2090|1637|710|515|262|41|18|1;dp_hist_alt_n_larger=0;dp_hist_all_n_larger=0	.	.
chr1	3833651	rs35801288	AC	A	.	PASS	AC=57040;AN=152036;AS_MQ=59.9936;AS_VarDP=3243825;AS_VQLSOD=.;QD=21.1276;gq_hist_alt_bin_freq=0|0|0|0|30|35|45|80|99|170|287|212|437|547|365|712|731|477|858|40770;gq_hist_all_bin_freq=0|0|0|0|3183|3418|2873|2415|3014|2680|2557|2655|2465|2103|1765|1668|1504|1007|1167|41485;dp_hist_alt_bin_freq=0|0|405|2277|5198|7912|9429|8840|6150|3269|1463|564|199|78|36|15|11|3|0|4;dp_hist_all_bin_freq=0|0|479|3092|7856|12500|19321|17324|8461|3839|1816|749|281|116|57|28|24|4|3|5;ab_hist_alt_bin_freq=0|0|0|0|115|470|1459|2829|5931|6143|8191|4830|3017|1202|336|124|28|14|0|0;dp_hist_alt_n_larger=2;dp_hist_all_n_larger=4	.	.
chr1	3835164	rs34966926	G	GT	.	PASS	AC=47185;AN=148272;AS_MQ=59.9889;AS_VarDP=2218337;AS_VQLSOD=.;QD=14.4890;gq_hist_alt_bin_freq=0|0|0|0|85|91|136|261|254|429|593|444|655|822|527|876|847|565|738|31343;gq_hist_all_bin_freq=0|0|0|0|5475|5021|4140|3651|3943|3378|2985|2833|2451|2074|1553|1470|1277|833|899|32111;dp_hist_alt_bin_freq=0|0|1459|4635|7909|8989|7436|4816|2147|842|282|90|30|15|7|7|1|1|0|0;dp_hist_all_bin_freq=0|0|1583|5557|10859|14615|20421|14641|4175|1294|517|214|110|55|17|23|5|2|3|1;ab_hist_alt_bin_freq=0|0|0|0|168|709|1523|2448|4838|4683|6836|4851|2190|1265|427|183|67|9|1|0;dp_hist_alt_n_larger=0;dp_hist_all_n_larger=2	.	.
chr1	3835164	rs34966926	GT	G	.	PASS	AC=906;AN=148370;AS_MQ=59.9902;AS_VarDP=47687;AS_VQLSOD=.;QD=17.4721;gq_hist_alt_bin_freq=0|0|0|0|1|0|0|0|2|0|2|1|0|4|5|6|1|2|3|868;gq_hist_all_bin_freq=0|0|0|0|5485|5027|4155|3655|3948|3384|2986|2833|2464|2072|1550|1480|1270|830|904|32100;dp_hist_alt_bin_freq=0|0|41|124|224|200|149|103|33|14|5|1|0|1|0|0|0|0|0|0;dp_hist_all_bin_freq=0|0|1589|5577|10874|14619|20425|14641|4175|1294|517|214|110|55|17|23|5|2|3|1;ab_hist_alt_bin_freq=0|0|0|0|6|21|46|69|143|129|205|128|86|36|9|4|3|1|0|0;dp_hist_alt_n_larger=0;dp_hist_all_n_larger=2	.	.
chr1	3836304	rs34181241	CA	C	.	PASS	AC=762;AN=114992;AS_MQ=59.7982;AS_VarDP=57265;AS_VQLSOD=.;QD=22.4802;gq_hist_alt_bin_freq=0|0|0|0|6|11|10|26|21|22|21|49|18|28|46|47|31|37|37|342;gq_hist_all_bin_freq=0|0|0|0|2397|2118|4218|4426|2923|3969|3344|2195|2631|1902|1447|1346|1587|1102|1114|20787;dp_hist_alt_bin_freq=0|0|336|246|116|35|13|5|1|0|0|0|0|0|0|0|0|0|0|0;dp_hist_all_bin_freq=0|0|15833|20090|13708|5689|1639|396|111|28|9|1|1|0|1|0|0|0|0|0;ab_hist_alt_bin_freq=0|0|0|0|26|54|75|95|128|78|146|61|57|16|3|3|1|0|0|0;dp_hist_alt_n_larger=0;dp_hist_all_n_larger=0	.	.
chr1	3836304	rs34181241	CAA	C	.	PASS	AC=75934;AN=114772;AS_MQ=59.8116;AS_VarDP=2280807;AS_VQLSOD=.;QD=27.6390;gq_hist_alt_bin_freq=0|0|0|0|2067|1828|3771|4002|2548|3575|3013|1866|2319|1745|1277|1185|1199|1046|1188|19296;gq_hist_all_bin_freq=0|0|0|0|2375|2070|4172|4390|2842|3945|3332|2135|2556|1937|1419|1313|1290|1133|1267|21219;dp_hist_alt_bin_freq=0|0|14336|18340|12427|5032|1379|303|81|21|5|0|0|0|1|0|0|0|0|0;dp_hist_all_bin_freq=0|0|15806|20040|13688|5677|1638|395|111|28|9|1|1|0|1|0|0|0|0|0;ab_hist_alt_bin_freq=0|0|0|0|485|1563|2016|2797|4132|3142|5102|3320|1735|1391|735|789|580|91|14|1;dp_hist_alt_n_larger=0;dp_hist_all_n_larger=0	.	.
chr1	3836304	rs34181241	CAAA	C	.	AS_VQSR	AC=25823;AN=115184;AS_MQ=59.8010;AS_VarDP=937572;AS_VQLSOD=.;QD=31.7019;gq_hist_alt_bin_freq=0|0|0|0|235|270|492|528|481|522|564|591|602|568|541|587|772|730|600|15157;gq_hist_all_bin_freq=0|0|0|0|2391|2070|4193|4384|2837|3854|3324|2158|2493|1866|1325|1344|1335|1110|1034|21883;dp_hist_alt_bin_freq=0|0|6508|8065|5553|2302|641|115|39|12|3|0|1|0|1|0|0|0|0|0;dp_hist_all_bin_freq=0|0|15889|20124|13713|5690|1638|396|111|28|9|1|1|0|1|0|0|0|0|0;ab_hist_alt_bin_freq=0|0|0|0|193|779|1129|1762|2840|2450|4141|3119|1717|1302|585|388|216|33|7|0;dp_hist_alt_n_larger=0;dp_hist_all_n_larger=0	.	.
chr1	3836468	rs36051675	G	GT	.	PASS	AC=48332;AN=90532;AS_MQ=59.5108;AS_VarDP=1247758;AS_VQLSOD=.;QD=16.4758;gq_hist_alt_bin_freq=0|0|0|0|1055|1685|2382|2978|3278|2831|2564|2484|2044|1925|1454|1391|1058|852|767|4815;gq_hist_all_bin_freq=0|0|0|0|2760|2976|3533|4091|3983|3564|3065|2871|2352|2160|1623|1602|1208|987|856|7642;dp_hist_alt_bin_freq=0|0|15376|11811|4851|1224|242|43|8|3|3|2|0|0|0|0|0|0|0|0;dp_hist_all_bin_freq=0|0|18679|14336|6380|2423|1710|1062|438|161|50|22|5|4|1|2|0|0|0|0;ab_hist_alt_bin_freq=0|0|0|0|376|1246|1035|1400|1973|1396|3259|2516|1987|1939|991|592|64|7|3|0;dp_hist_alt_n_larger=0;dp_hist_all_n_larger=0	.	.
chr1	3836468	rs36051675	G	GTT	.	PASS	AC=4383;AN=90836;AS_MQ=59.4457;AS_VarDP=160518;AS_VQLSOD=.;QD=23.2909;gq_hist_alt_bin_freq=0|0|0|0|175|202|219|257|244|307|228|247|241|200|156|172|141|130|103|856;gq_hist_all_bin_freq=0|0|0|0|2837|3055|3606|4095|4012|3575|3073|2871|2360|2147|1632|1692|1144|964|886|7476;dp_hist_alt_bin_freq=0|0|2243|1207|344|72|8|4|0|0|0|0|0|0|0|0|0|0|0|0;dp_hist_all_bin_freq=0|0|18754|14393|6398|2424|1711|1062|438|161|50|22|5|4|1|2|0|0|0|0;ab_hist_alt_bin_freq=0|0|0|0|57|197|158|226|302|233|555|477|371|404|210|131|48|1|0|0;dp_hist_alt_n_larger=0;dp_hist_all_n_larger=0	.	.
chr1	3836468	rs36051675	G	GTTT	.	PASS	AC=9853;AN=90818;AS_MQ=59.3928;AS_VarDP=297068;AS_VQLSOD=.;QD=28.0802;gq_hist_alt_bin_freq=0|0|0|0|172|197|212|310|272|385|313|317|248|260|234|289|287|233|173|4645;gq_hist_all_bin_freq=0|0|0|0|2827|3036|3594|4088|4003|3556|3052|2847|2329|2137|1591|1542|1207|967|826|7814;dp_hist_alt_bin_freq=0|0|4331|2943|1008|224|35|3|2|1|0|0|0|0|0|0|0|0|0|0;dp_hist_all_bin_freq=0|0|18748|14389|6398|2425|1711|1062|438|161|50|22|5|4|1|2|0|0|0|0;ab_hist_alt_bin_freq=0|0|0|0|46|175|150|262|497|409|1222|1164|958|1013|574|467|282|26|0|0;dp_hist_alt_n_larger=0;dp_hist_all_n_larger=0	.	.
chr1	3836479	rs762038535	T	TTTG	.	PASS	AC=220;AN=146140;AS_MQ=59.4765;AS_VarDP=9139;AS_VQLSOD=.;QD=16.9885;gq_hist_alt_bin_freq=0|0|0|0|0|0|2|0|1|0|1|0|0|4|1|1|2|2|0|205;gq_hist_all_bin_freq=0|0|0|0|11898|7347|11312|10644|6016|8202|6224|2617|3673|2041|739|938|524|190|199|456;dp_hist_alt_bin_freq=0|0|14|46|61|56|25|13|2|1|0|0|1|0|0|0|0|0|0|0;dp_hist_all_bin_freq=0|0|1132|6940|14214|17024|15609|10198|4957|1919|640|243|80|31|12|14|1|3|2|0;ab_hist_alt_bin_freq=0|0|0|0|1|2|9|19|33|28|52|26|26|6|8|3|4|1|0|0;dp_hist_alt_n_larger=0;dp_hist_all_n_larger=1	.	.
chr1	3837356	rs749829859	ATAGT	A	.	PASS	AC=1;AN=152208;AS_MQ=60.0000;AS_VarDP=225;AS_VQLSOD=.;QD=19.5511;gq_hist_alt_bin_freq=0|0|0|0|0|0|0|0|0|0|0|0|0|0|0|0|0|0|0|1;gq_hist_all_bin_freq=0|0|0|0|17974|15243|10460|7258|7145|5075|3544|3222|1976|1346|1073|627|401|268|161|331;dp_hist_alt_bin_freq=0|0|0|0|0|0|0|1|0|0|0|0|0|0|0|0|0|0|0|0;dp_hist_all_bin_freq=0|0|142|1549|6874|13472|32816|18079|2240|415|221|135|75|41|14|6|11|5|1|1;ab_hist_alt_bin_freq=0|0|0|0|0|0|0|0|0|0|1|0|0|0|0|0|0|0|0|0;dp_hist_alt_n_larger=0;dp_hist_all_n_larger=7	.	.
chr1	3844709	rs57165532	G	GA	.	PASS	AC=47069;AN=92374;AS_MQ=58.7619;AS_VarDP=1626782;AS_VQLSOD=.;QD=18.6832;gq_hist_alt_bin_freq=0|0|0|0|77|97|651|797|508|942|1134|791|1184|1087|697|1019|1058|730|918|25681;gq_hist_all_bin_freq=0|0|0|0|2174|1550|1776|1551|1113|1471|1511|1118|1517|1330|896|1219|1223|829|1012|25901;dp_hist_alt_bin_freq=0|0|6715|9253|9735|6807|3270|1126|337|84|24|15|3|0|0|1|1|0|0|0;dp_hist_all_bin_freq=0|0|7039|9905|11004|8287|5568|2753|1021|361|145|69|18|11|3|1|4|1|1|0;ab_hist_alt_bin_freq=0|0|0|0|546|1368|1891|2690|4002|3454|5318|3830|1950|1468|559|339|195|38|9|1;dp_hist_alt_n_larger=0;dp_hist_all_n_larger=0	.	.
chr1	3847263	rs535885590	C	CTGGGCACTAGGCCAGTTCGTGG	.	PASS	AC=897;AN=152320;AS_MQ=59.9948;AS_VarDP=41887;AS_VQLSOD=.;QD=22.9012;gq_hist_alt_bin_freq=0|0|0|0|0|0|0|0|0|0|0|0|1|0|1|2|1|1|3|877;gq_hist_all_bin_freq=0|0|0|0|12101|11248|8978|7447|8392|6418|5126|4782|3311|2333|1738|968|731|482|363|1683;dp_hist_alt_bin_freq=0|0|71|181|219|207|129|51|19|5|2|2|0|0|0|0|0|0|0|0;dp_hist_all_bin_freq=0|0|209|1945|7165|12323|28896|20487|3479|723|388|222|124|60|32|14|13|10|4|2;ab_hist_alt_bin_freq=0|0|0|0|7|15|52|68|157|129|182|111|84|50|13|7|2|0|0|0;dp_hist_alt_n_larger=0;dp_hist_all_n_larger=5	.	.
chr1	3847387	rs139277653	GA	G	.	PASS	AC=5448;AN=152262;AS_MQ=59.9968;AS_VarDP=290854;AS_VQLSOD=.;QD=15.3763;gq_hist_alt_bin_freq=0|0|0|0|0|0|4|7|2|10|23|12|23|34|8|32|33|19|41|4836;gq_hist_all_bin_freq=0|0|0|0|9421|9040|7421|6339|7413|6179|5102|5275|4086|3037|2507|1606|1298|850|564|5934;dp_hist_alt_bin_freq=0|0|82|508|883|1153|951|780|425|200|69|23|6|2|1|0|1|0|0|0;dp_hist_all_bin_freq=0|0|225|2156|7304|12547|27673|19835|4183|1022|538|283|147|63|44|15|18|7|4|4;ab_hist_alt_bin_freq=0|0|0|0|14|89|223|391|794|758|1117|637|442|177|57|24|9|0|0|0;dp_hist_alt_n_larger=0;dp_hist_all_n_larger=4	.	.
chr1	3848531	rs371141201	C	CA	.	PASS	AC=7743;AN=99914;AS_MQ=59.7344;AS_VarDP=270325;AS_VQLSOD=.;QD=16.2669;gq_hist_alt_bin_freq=0|0|0|0|40|68|79|143|131|118|146|189|192|193|152|218|292|230|218|4814;gq_hist_all_bin_freq=0|0|0|0|3724|3170|2481|2120|1825|1411|1274|1107|1199|1147|814|872|1042|660|685|26424;dp_hist_alt_bin_freq=0|0|2966|2606|1208|353|80|7|2|1|0|0|0|0|0|0|0|0|0|0;dp_hist_all_bin_freq=0|0|15205|14239|7627|4294|5324|2697|389|94|52|19|10|4|1|0|0|0|0|0;ab_hist_alt_bin_freq=0|0|0|0|76|290|344|503|921|756|1400|965|570|472|192|135|61|10|10|0;dp_hist_alt_n_larger=0;dp_hist_all_n_larger=0	.	.
chr1	3848531	rs371141201	C	CAAAAA	.	AS_VQSR	AC=34304;AN=98632;AS_MQ=59.6179;AS_VarDP=1035454;AS_VQLSOD=.;QD=33.3965;gq_hist_alt_bin_freq=0|0|0|0|66|86|235|355|270|351|467|392|614|732|521|545|610|356|417|22248;gq_hist_all_bin_freq=0|0|0|0|3725|3154|2450|2083|1810|1400|1234|1057|1175|1132|798|850|961|620|640|26222;dp_hist_alt_bin_freq=0|0|11945|10455|4413|1166|227|51|4|2|1|0|0|1|0|0|0|0|0|0;dp_hist_all_bin_freq=0|0|14890|14000|7551|4282|5322|2697|389|94|52|19|10|4|1|0|0|0|0|0;ab_hist_alt_bin_freq=0|0|0|0|817|2158|2332|2819|3776|2477|3627|1916|972|659|235|144|147|44|85|7;dp_hist_alt_n_larger=0;dp_hist_all_n_larger=0	.	.
chr1	3848860	rs144847714	G	GT	.	PASS	AC=2940;AN=152062;AS_MQ=59.9955;AS_VarDP=205212;AS_VQLSOD=.;QD=18.2616;gq_hist_alt_bin_freq=0|0|0|0|0|0|0|0|0|0|0|0|1|3|2|4|3|2|6|2882;gq_hist_all_bin_freq=0|0|0|0|11437|10393|7953|5722|5469|3957|2753|2389|1746|1156|932|727|494|317|314|20213;dp_hist_alt_bin_freq=0|0|25|110|312|531|645|557|395|202|84|22|8|10|1|0|1|0|0|0;dp_hist_all_bin_freq=0|0|530|4216|9953|14996|23663|14552|4918|1821|771|314|130|66|17|11|5|2|0|1;ab_hist_alt_bin_freq=0|0|0|0|6|37|120|247|494|464|636|438|272|118|19|11|2|0|0|0;dp_hist_alt_n_larger=0;dp_hist_all_n_larger=6	.	.
chr1	3852358	rs1334483830	TC	T	.	PASS	AC=2;AN=152166;AS_MQ=60.0000;AS_VarDP=61;AS_VQLSOD=.;QD=14.6393;gq_hist_alt_bin_freq=0|0|0|0|0|0|0|0|0|0|0|0|0|0|0|0|0|0|0|2;gq_hist_all_bin_freq=0|0|0|0|6504|7260|6486|5645|7213|6279|5786|6570|5389|4311|4105|2868|2321|1756|1131|2459;dp_hist_alt_bin_freq=0|0|0|0|0|1|1|0|0|0|0|0|0|0|0|0|0|0|0|0;dp_hist_all_bin_freq=0|0|203|2461|7134|12155|24775|19678|6034|1674|951|540|245|117|56|20|14|6|5|7;ab_hist_alt_bin_freq=0|0|0|0|0|0|0|1|0|1|0|0|0|0|0|0|0|0|0|0;dp_hist_alt_n_larger=0;dp_hist_all_n_larger=8	.	.
chr1	3852426	rs140077679	T	TTA	.	PASS	AC=282;AN=152338;AS_MQ=59.9981;AS_VarDP=15972;AS_VQLSOD=.;QD=18.8941;gq_hist_alt_bin_freq=0|0|0|0|0|0|0|0|0|0|0|0|0|0|0|1|1|1|0|276;gq_hist_all_bin_freq=0|0|0|0|6346|7161|6493|5660|7209|6294|5770|6573|5385|4301|4103|2870|2320|1757|1131|2737;dp_hist_alt_bin_freq=0|0|3|27|51|58|49|44|26|17|1|1|1|1|0|0|0|0|0|0;dp_hist_all_bin_freq=0|0|158|2470|7156|12193|24762|19663|6042|1701|952|535|244|118|56|20|14|6|5|7;ab_hist_alt_bin_freq=0|0|0|0|3|2|12|20|46|37|62|47|32|11|2|1|1|0|0|0;dp_hist_alt_n_larger=0;dp_hist_all_n_larger=8	.	.
chr1	5863878	rs779059295	G	GC	.	PASS	AC=2;AN=152168;AS_MQ=60.0000;AS_VarDP=65;AS_VQLSOD=.;QD=11.0308;gq_hist_alt_bin_freq=0|0|0|0|0|0|0|0|0|0|0|0|0|0|0|0|0|0|0|2;gq_hist_all_bin_freq=0|0|0|0|13951|11906|8721|6719|6990|5657|4625|4657|3482|2579|2191|1421|987|692|441|1065;dp_hist_alt_bin_freq=0|0|0|0|0|0|1|1|0|0|0|0|0|0|0|0|0|0|0|0;dp_hist_all_bin_freq=0|0|257|1924|6120|12322|27981|20794|4328|937|579|378|191|116|60|47|25|7|4|5;ab_hist_alt_bin_freq=0|0|0|0|0|0|0|0|2|0|0|0|0|0|0|0|0|0|0|0;dp_hist_alt_n_larger=0;dp_hist_all_n_larger=9	.	.
chr1	5864044	rs1325812736	AG	A	.	PASS	AC=1;AN=152078;AS_MQ=60.0000;AS_VarDP=63;AS_VQLSOD=.;QD=17.2222;gq_hist_alt_bin_freq=0|0|0|0|0|0|0|0|0|0|0|0|0|0|0|0|0|0|0|1;gq_hist_all_bin_freq=0|0|0|0|14425|11999|8624|6599|6929|5566|4555|4609|3452|2552|2178|1412|977|678|440|1044;dp_hist_alt_bin_freq=0|0|0|0|0|0|0|1|0|0|0|0|0|0|0|0|0|0|0|0;dp_hist_all_bin_freq=0|0|231|1810|5953|12428|28170|20816|4308|934|568|369|184|114|58|46|25|7|4|5;ab_hist_alt_bin_freq=0|0|0|0|0|0|0|0|0|0|1|0|0|0|0|0|0|0|0|0;dp_hist_alt_n_larger=0;dp_hist_all_n_larger=9	.	.
chr1	5866476	rs201335783	AG	A	.	PASS	AC=438;AN=152354;AS_MQ=59.9965;AS_VarDP=31422;AS_VQLSOD=.;QD=17.2544;gq_hist_alt_bin_freq=0|0|0|0|0|0|0|0|0|0|0|0|0|0|0|0|0|0|0|439;gq_hist_all_bin_freq=0|0|0|0|17562|13180|9563|7040|6421|5147|4027|3373|2669|1955|1467|1018|775|474|340|1107;dp_hist_alt_bin_freq=0|0|2|13|48|82|92|93|58|30|13|4|2|2|0|0|0|0|0|0;dp_hist_all_bin_freq=0|0|268|2374|6907|12455|27760|19735|4158|1181|590|353|143|82|47|23|18|9|4|0;ab_hist_alt_bin_freq=0|0|0|0|1|5|14|43|87|78|93|57|38|12|4|6|1|0|0|0;dp_hist_alt_n_larger=0;dp_hist_all_n_larger=11	.	.
chr1	5866521	rs35241273	TA	T	.	PASS	AC=7013;AN=152224;AS_MQ=59.9966;AS_VarDP=442048;AS_VQLSOD=.;QD=15.1779;gq_hist_alt_bin_freq=0|0|0|0|0|2|4|4|2|4|10|5|9|16|12|20|9|14|23|6703;gq_hist_all_bin_freq=0|0|0|0|16911|12868|8803|6140|5860|4253|3223|3046|2186|1652|1355|904|703|472|333|7344;dp_hist_alt_bin_freq=0|0|104|461|966|1339|1458|1236|719|325|140|49|19|8|8|0|3|1|1|0;dp_hist_all_bin_freq=0|0|340|2476|7133|12629|27889|19629|3842|996|508|299|132|74|45|20|20|7|5|0;ab_hist_alt_bin_freq=0|0|0|0|20|93|285|520|1152|1084|1582|965|609|251|65|33|4|1|0|0;dp_hist_alt_n_larger=0;dp_hist_all_n_larger=9	.	.
chr1	5867799	rs762371581	TGATA	T	.	PASS	AC=2;AN=151848;AS_MQ=60.0000;AS_VarDP=178;AS_VQLSOD=.;QD=19.6910;gq_hist_alt_bin_freq=0|0|0|0|0|0|0|0|0|0|0|0|0|0|0|0|0|0|0|2;gq_hist_all_bin_freq=0|0|0|0|22983|16351|10684|7097|5918|3963|2724|2157|1416|872|602|367|240|176|119|255;dp_hist_alt_bin_freq=0|0|0|0|0|1|0|0|0|1|0|0|0|0|0|0|0|0|0|0;dp_hist_all_bin_freq=0|0|240|1834|6412|12352|28673|20819|3681|853|441|261|144|86|49|26|27|8|6|3;ab_hist_alt_bin_freq=0|0|0|0|0|0|0|0|0|0|1|0|0|1|0|0|0|0|0|0;dp_hist_alt_n_larger=0;dp_hist_all_n_larger=9	.	.
chr1	5873294	rs1278089386	CA	C	.	PASS	AC=4;AN=152320;AS_MQ=60.0000;AS_VarDP=137;AS_VQLSOD=.;QD=16.9781;gq_hist_alt_bin_freq=0|0|0|0|0|0|0|0|0|0|0|0|0|0|0|0|0|0|0|4;gq_hist_all_bin_freq=0|0|0|0|21508|15187|10093|6686|6201|4308|3085|2764|1904|1324|1050|646|435|301|180|429;dp_hist_alt_bin_freq=0|0|0|1|0|1|1|1|0|0|0|0|0|0|0|0|0|0|0|0;dp_hist_all_bin_freq=0|0|194|1588|6226|12505|30208|20845|3093|614|319|214|128|74|33|23|12|11|6|1;ab_hist_alt_bin_freq=0|0|0|0|0|0|0|0|1|1|0|1|1|0|0|0|0|0|0|0;dp_hist_alt_n_larger=0;dp_hist_all_n_larger=7	.	.
chr1	5873344	rs757249675	AC	A	.	PASS	AC=4;AN=152144;AS_MQ=60.0000;AS_VarDP=147;AS_VQLSOD=.;QD=11.9320;gq_hist_alt_bin_freq=0|0|0|0|0|0|0|0|0|0|0|0|0|0|0|0|0|0|0|4;gq_hist_all_bin_freq=0|0|0|0|21362|15103|10078|6699|6191|4290|3118|2814|1902|1356|1066|662|447|313|200|471;dp_hist_alt_bin_freq=0|0|0|0|0|0|0|4|0|0|0|0|0|0|0|0|0|0|0|0;dp_hist_all_bin_freq=0|0|176|1673|6239|12510|30071|20692|3176|668|347|218|137|71|32|25|12|11|6|1;ab_hist_alt_bin_freq=0|0|0|0|0|0|0|3|0|1|0|0|0|0|0|0|0|0|0|0;dp_hist_alt_n_larger=0;dp_hist_all_n_larger=7	.	.
chr1	5874618	rs1557616007	AC	A	.	PASS	AC=2;AN=152010;AS_MQ=60.0000;AS_VarDP=100;AS_VQLSOD=.;QD=17.3300;gq_hist_alt_bin_freq=0|0|0|0|0|0|0|0|0|0|0|0|0|0|0|0|0|0|0|2;gq_hist_all_bin_freq=0|0|0|0|11439|10561|8638|7176|7408|5878|5070|4619|3726|2831|2458|1721|1290|918|680|1592;dp_hist_alt_bin_freq=0|0|1|1|0|0|0|0|0|0|0|0|0|0|0|0|0|0|0|0;dp_hist_all_bin_freq=0|0|263|2604|7517|13643|25690|17870|5131|1504|844|436|226|119|68|35|19|15|6|4;ab_hist_alt_bin_freq=0|0|0|0|0|0|0|0|0|0|0|0|2|0|0|0|0|0|0|0;dp_hist_alt_n_larger=0;dp_hist_all_n_larger=11	.	.
chr1	5874860	rs769643669	CACT	C	.	PASS	AC=2;AN=152218;AS_MQ=60.0000;AS_VarDP=67;AS_VQLSOD=.;QD=19.1642;gq_hist_alt_bin_freq=0|0|0|0|0|0|0|0|0|0|0|0|0|0|0|0|0|0|0|2;gq_hist_all_bin_freq=0|0|0|0|12503|9500|8028|6698|7103|5919|5132|4903|3964|2931|2630|1855|1435|1075|712|1721;dp_hist_alt_bin_freq=0|0|0|0|0|0|1|1|0|0|0|0|0|0|0|0|0|0|0|0;dp_hist_all_bin_freq=0|0|336|2974|7523|13411|25743|17684|5027|1484|895|502|257|108|71|43|20|8|10|5;ab_hist_alt_bin_freq=0|0|0|0|0|0|0|1|0|0|0|1|0|0|0|0|0|0|0|0;dp_hist_alt_n_larger=0;dp_hist_all_n_larger=8	.	.
chr1	5874907	rs748950922	G	GT	.	PASS	AC=1;AN=152280;AS_MQ=60.0000;AS_VarDP=57;AS_VQLSOD=.;QD=12.5439;gq_hist_alt_bin_freq=0|0|0|0|0|0|0|0|0|0|0|0|0|0|0|0|0|0|0|1;gq_hist_all_bin_freq=0|0|0|0|12702|9518|8060|6681|7081|5896|5065|4879|3931|2907|2612|1841|1426|1063|704|1715;dp_hist_alt_bin_freq=0|0|0|0|0|0|1|0|0|0|0|0|0|0|0|0|0|0|0|0;dp_hist_all_bin_freq=0|0|337|2856|7491|13436|25849|17700|5006|1477|899|498|258|109|71|43|20|8|10|5;ab_hist_alt_bin_freq=0|0|0|0|0|0|0|0|1|0|0|0|0|0|0|0|0|0|0|0;dp_hist_alt_n_larger=0;dp_hist_all_n_larger=8	.	.
chr1	5875009	rs1168286961	A	AG	.	PASS	AC=2;AN=152182;AS_MQ=60.0000;AS_VarDP=51;AS_VQLSOD=.;QD=15.1373;gq_hist_alt_bin_freq=0|0|0|0|0|0|0|0|0|0|0|0|0|0|0|0|0|0|0|2;gq_hist_all_bin_freq=0|0|0|0|12561|9332|7996|6690|7171|5924|5089|4919|3940|2932|2627|1863|1457|1081|722|1787;dp_hist_alt_bin_freq=0|0|0|1|0|0|0|1|0|0|0|0|0|0|0|0|0|0|0|0;dp_hist_all_bin_freq=0|0|225|2712|7427|13507|26041|17676|5047|1494|921|503|260|109|74|44|20|8|10|5;ab_hist_alt_bin_freq=0|0|0|0|0|0|0|0|1|0|1|0|0|0|0|0|0|0|0|0;dp_hist_alt_n_larger=0;dp_hist_all_n_larger=8	.	.
chr1	5875334	rs544208468	G	GT	.	PASS	AC=53117;AN=151894;AS_MQ=59.9956;AS_VarDP=2939837;AS_VQLSOD=.;QD=25.0461;gq_hist_alt_bin_freq=0|0|0|0|30|28|59|74|70|187|287|200|457|581|374|722|768|399|841|37542;gq_hist_all_bin_freq=0|0|0|0|5320|4712|3829|3009|3182|2611|2303|2209|2114|1801|1511|1573|1397|880|1162|38274;dp_hist_alt_bin_freq=0|0|422|2233|5338|7585|8428|7571|5506|2986|1508|593|245|87|61|29|14|5|2|1;dp_hist_all_bin_freq=0|0|511|3048|7738|12530|20559|16808|7699|3621|1872|810|366|140|91|42|22|10|8|2;ab_hist_alt_bin_freq=0|0|0|0|98|438|1269|2552|5435|5564|7620|4594|2934|1131|343|135|35|12|1|0;dp_hist_alt_n_larger=5;dp_hist_all_n_larger=10	.	.
chr1	5880117	rs752910449	T	TTGAGCTTCCA	.	PASS	AC=2;AN=152158;AS_MQ=60.0000;AS_VarDP=65;AS_VQLSOD=.;QD=18.4615;gq_hist_alt_bin_freq=0|0|0|0|0|0|0|0|0|0|0|0|0|0|0|0|0|0|0|2;gq_hist_all_bin_freq=0|0|0|0|20432|16011|11478|7906|6709|4520|3078|2208|1400|829|587|361|204|121|84|151;dp_hist_alt_bin_freq=0|0|0|0|1|0|0|0|1|0|0|0|0|0|0|0|0|0|0|0;dp_hist_all_bin_freq=0|0|164|2067|7140|12802|26914|19286|5077|1365|609|313|158|72|45|30|7|14|7|2;ab_hist_alt_bin_freq=0|0|0|0|0|0|0|1|0|1|0|0|0|0|0|0|0|0|0|0;dp_hist_alt_n_larger=0;dp_hist_all_n_larger=7	.	.
chr1	5887326	rs1643875847	C	CG	.	PASS	AC=1;AN=152240;AS_MQ=60.0000;AS_VarDP=66;AS_VQLSOD=.;QD=16.6818;gq_hist_alt_bin_freq=0|0|0|0|0|0|0|0|0|0|0|0|0|0|0|0|0|0|0|1;gq_hist_all_bin_freq=0|0|0|0|16506|14046|10333|7454|7526|5452|3961|3454|2435|1526|1255|722|473|299|202|476;dp_hist_alt_bin_freq=0|0|0|0|0|0|0|0|0|0|0|0|0|1|0|0|0|0|0|0;dp_hist_all_bin_freq=0|0|124|1418|5872|12405|28897|21554|3930|871|440|255|139|81|60|32|18|8|6|4;ab_hist_alt_bin_freq=0|0|0|0|0|0|0|0|0|0|1|0|0|0|0|0|0|0|0|0;dp_hist_alt_n_larger=0;dp_hist_all_n_larger=6	.	.
chr1	5887410	rs751681273	CACG	C	.	PASS	AC=10;AN=152248;AS_MQ=60.0000;AS_VarDP=640;AS_VQLSOD=.;QD=18.8516;gq_hist_alt_bin_freq=0|0|0|0|0|0|0|0|0|0|0|0|0|0|0|0|0|0|0|10;gq_hist_all_bin_freq=0|0|0|0|16698|14091|10301|7401|7485|5422|3938|3443|2420|1518|1248|714|469|298|204|474;dp_hist_alt_bin_freq=0|0|0|3|0|0|1|5|1|0|0|0|0|0|0|0|0|0|0|0;dp_hist_all_bin_freq=0|0|139|1337|5815|12479|28953|21570|3920|870|436|255|138|78|60|32|18|8|6|4;ab_hist_alt_bin_freq=0|0|0|0|0|1|0|0|1|2|3|2|0|0|1|0|0|0|0|0;dp_hist_alt_n_larger=0;dp_hist_all_n_larger=6	.	.
chr1	5904680	rs768381001	G	GCTGGCCGGC	.	PASS	AC=1;AN=152236;AS_MQ=60.0000;AS_VarDP=22;AS_VQLSOD=.;QD=21.5000;gq_hist_alt_bin_freq=0|0|0|0|0|0|0|0|0|0|0|0|0|0|0|0|0|0|0|1;gq_hist_all_bin_freq=0|0|0|0|14361|13278|10168|7770|8593|6279|4306|3977|2471|1678|1158|686|481|303|178|431;dp_hist_alt_bin_freq=0|0|0|0|1|0|0|0|0|0|0|0|0|0|0|0|0|0|0|0;dp_hist_all_bin_freq=0|0|128|1870|6681|11986|30882|21031|2396|488|233|164|104|70|32|21|11|8|4|4;ab_hist_alt_bin_freq=0|0|0|0|0|0|0|0|0|0|1|0|0|0|0|0|0|0|0|0;dp_hist_alt_n_larger=0;dp_hist_all_n_larger=5	.	.
chr1	5905354	rs1368105372	CTGAG	C	.	PASS	AC=7;AN=152210;AS_MQ=60.0000;AS_VarDP=357;AS_VQLSOD=.;QD=17.0448;gq_hist_alt_bin_freq=0|0|0|0|0|0|0|0|0|0|0|0|0|0|0|0|0|0|0|7;gq_hist_all_bin_freq=0|0|0|0|10682|10632|8430|7127|8154|6606|5416|5347|4059|2864|2352|1438|991|681|371|955;dp_hist_alt_bin_freq=0|0|0|1|1|2|0|1|0|1|1|0|0|0|0|0|0|0|0|0;dp_hist_all_bin_freq=0|0|177|2132|7244|12790|28456|19556|3810|791|493|302|172|76|41|25|20|8|3|1;ab_hist_alt_bin_freq=0|0|0|0|0|0|0|0|2|2|1|2|0|0|0|0|0|0|0|0;dp_hist_alt_n_larger=0;dp_hist_all_n_larger=8	.	.
chr1	5905649	rs1282891020	CACA	C	.	PASS	AC=1;AN=152198;AS_MQ=60.0000;AS_VarDP=127;AS_VQLSOD=.;QD=19.3228;gq_hist_alt_bin_freq=0|0|0|0|0|0|0|0|0|0|0|0|0|0|0|0|0|0|0|1;gq_hist_all_bin_freq=0|0|0|0|11093|10693|8458|7068|8149|6581|5395|5359|4029|2796|2300|1385|956|633|352|852;dp_hist_alt_bin_freq=0|0|0|0|0|0|0|0|0|1|0|0|0|0|0|0|0|0|0|0;dp_hist_all_bin_freq=0|0|163|2188|7184|12799|28544|19587|3763|778|456|287|172|75|42|22|19|8|4|0;ab_hist_alt_bin_freq=0|0|0|0|0|0|0|0|1|0|0|0|0|0|0|0|0|0|0|0;dp_hist_alt_n_larger=0;dp_hist_all_n_larger=8	.	.
chr1	5907139	rs751662952	GCC	G	.	PASS	AC=3;AN=152266;AS_MQ=60.0000;AS_VarDP=108;AS_VQLSOD=.;QD=23.5370;gq_hist_alt_bin_freq=0|0|0|0|0|0|0|0|0|0|0|0|0|0|0|0|0|0|0|3;gq_hist_all_bin_freq=0|0|0|0|31108|8798|7146|5780|4862|4744|3912|2678|2339|1647|986|745|494|245|216|433;dp_hist_alt_bin_freq=0|0|0|2|0|0|0|0|1|0|0|0|0|0|0|0|0|0|0|0;dp_hist_all_bin_freq=0|0|101|1207|5198|11422|27242|23394|4863|1201|692|322|217|141|62|26|15|10|9|2;ab_hist_alt_bin_freq=0|0|0|0|0|0|0|0|0|0|0|1|1|1|0|0|0|0|0|0;dp_hist_alt_n_larger=0;dp_hist_all_n_larger=9	.	.
chr1	5909134	rs756154468	T	TG	.	PASS	AC=11;AN=152210;AS_MQ=60.0000;AS_VarDP=1060;AS_VQLSOD=.;QD=11.9321;gq_hist_alt_bin_freq=0|0|0|0|0|0|0|0|0|0|0|0|0|0|0|0|1|0|0|9;gq_hist_all_bin_freq=0|0|0|0|16778|13926|10171|7613|7613|5685|3927|3466|2382|1469|1104|637|436|264|152|423;dp_hist_alt_bin_freq=0|0|1|1|0|2|2|2|2|0|0|0|0|0|0|0|0|0|0|0;dp_hist_all_bin_freq=0|0|176|1610|6055|12385|30054|21329|3059|551|310|187|121|91|49|27|21|6|5|5;ab_hist_alt_bin_freq=0|0|0|0|0|2|0|1|1|2|2|2|0|0|0|0|0|0|0|0;dp_hist_alt_n_larger=0;dp_hist_all_n_larger=5	.	.
chr1	5927775	.	C	CCACCTGCTT	.	PASS	AC=5;AN=152244;AS_MQ=60.0000;AS_VarDP=429;AS_VQLSOD=.;QD=18.9161;gq_hist_alt_bin_freq=0|0|0|0|0|0|0|0|0|0|0|0|0|0|0|0|0|0|0|5;gq_hist_all_bin_freq=0|0|0|0|18709|14473|10782|7899|7159|5411|3602|2694|1847|1153|783|487|330|227|152|355;dp_hist_alt_bin_freq=0|0|0|1|0|0|2|2|0|0|0|0|0|0|0|0|0|0|0|0;dp_hist_all_bin_freq=0|0|411|2624|7440|12781|31631|18088|2119|431|245|108|68|56|26|13|9|5|0|5;ab_hist_alt_bin_freq=0|0|0|0|0|0|0|0|1|0|3|1|0|0|0|0|0|0|0|0;dp_hist_alt_n_larger=0;dp_hist_all_n_larger=3	.	.
chr1	5933177	rs770306587	CT	C	.	PASS	AC=22;AN=152320;AS_MQ=60.0000;AS_VarDP=1180;AS_VQLSOD=.;QD=16.9636;gq_hist_alt_bin_freq=0|0|0|0|0|0|0|0|0|0|0|0|0|0|0|0|0|0|0|22;gq_hist_all_bin_freq=0|0|0|0|15992|14008|10368|7609|7882|5885|4134|3803|2244|1414|1050|577|415|277|139|304;dp_hist_alt_bin_freq=0|0|0|1|5|6|2|5|0|2|1|0|0|0|0|0|0|0|0|0;dp_hist_all_bin_freq=0|0|134|1456|6743|13083|32074|19162|2399|438|253|148|97|51|22|15|11|5|3|1;ab_hist_alt_bin_freq=0|0|0|0|0|1|1|2|3|2|6|3|2|1|1|0|0|0|0|0;dp_hist_alt_n_larger=0;dp_hist_all_n_larger=6	.	.
chr1	5947874	rs147579829	GA	G	.	PASS	AC=10377;AN=149186;AS_MQ=59.9913;AS_VarDP=545819;AS_VQLSOD=.;QD=13.0741;gq_hist_alt_bin_freq=0|0|0|0|4|7|8|14|15|40|68|44|66|71|59|83|93|77|95|8969;gq_hist_all_bin_freq=0|0|0|0|9680|9343|7665|6257|7023|5612|4441|4448|3225|2290|1849|1209|855|603|376|9658;dp_hist_alt_bin_freq=0|0|297|1145|1955|2196|1838|1291|593|241|104|30|19|2|2|0|0|0|0|0;dp_hist_all_bin_freq=0|0|469|2745|7394|12649|25969|18966|4261|1005|496|290|151|58|35|14|12|8|3|4;ab_hist_alt_bin_freq=0|0|0|0|53|145|405|682|1447|1355|2031|1357|922|417|154|75|15|2|0|0;dp_hist_alt_n_larger=0;dp_hist_all_n_larger=5	.	.
chr1	5948220	rs781558715	TCCAGGGCA	T	.	PASS	AC=2;AN=152090;AS_MQ=60.0000;AS_VarDP=223;AS_VQLSOD=.;QD=16.1211;gq_hist_alt_bin_freq=0|0|0|0|0|0|0|0|0|0|0|0|0|0|0|0|0|0|0|2;gq_hist_all_bin_freq=0|0|0|0|12158|11486|9104|7321|8051|6340|4921|4952|3549|2500|1967|1261|856|560|312|707;dp_hist_alt_bin_freq=0|0|0|0|0|0|1|1|0|0|0|0|0|0|0|0|0|0|0|0;dp_hist_all_bin_freq=0|0|191|1853|6759|12677|28554|20087|4045|831|447|293|157|61|42|15|11|8|5|4;ab_hist_alt_bin_freq=0|0|0|0|0|0|1|0|0|0|1|0|0|0|0|0|0|0|0|0;dp_hist_alt_n_larger=0;dp_hist_all_n_larger=5	.	.
chr1	5969026	rs34702999	CA	C	.	PASS	AC=88227;AN=135382;AS_MQ=59.9016;AS_VarDP=2948606;AS_VQLSOD=.;QD=16.4311;gq_hist_alt_bin_freq=0|0|0|0|910|926|1624|2308|1901|2704|3089|2096|2972|2919|1940|2268|2057|1388|1573|30607;gq_hist_all_bin_freq=0|0|0|0|3033|2261|2464|2862|2325|3000|3261|2200|3050|2968|1978|2292|2066|1400|1579|30924;dp_hist_alt_bin_freq=0|0|7076|14869|16695|12668|6376|2454|794|234|77|23|9|6|1|0|0|0|0|0;dp_hist_all_bin_freq=0|0|7222|15272|17458|13818|8744|3685|1011|289|101|36|14|7|3|1|0|0|1|0;ab_hist_alt_bin_freq=0|0|0|0|350|1299|2169|3182|5389|4725|6874|4865|2456|1718|633|455|225|23|5|0;dp_hist_alt_n_larger=0;dp_hist_all_n_larger=1	.	.
chr1	5978415	rs1216905623	T	TAGGAGACA	.	PASS	AC=1;AN=152102;AS_MQ=60.0000;AS_VarDP=49;AS_VQLSOD=.;QD=20.4082;gq_hist_alt_bin_freq=0|0|0|0|0|0|0|0|0|0|0|0|0|0|0|0|0|0|0|1;gq_hist_all_bin_freq=0|0|0|0|25058|19977|12321|7334|4955|2706|1317|883|475|323|240|143|107|73|43|96;dp_hist_alt_bin_freq=0|0|0|0|0|0|0|0|0|1|0|0|0|0|0|0|0|0|0|0;dp_hist_all_bin_freq=0|0|294|4748|13440|23306|28063|5477|434|119|71|53|24|10|4|3|2|1|1|1;ab_hist_alt_bin_freq=0|0|0|0|0|0|0|0|0|0|1|0|0|0|0|0|0|0|0|0;dp_hist_alt_n_larger=0;dp_hist_all_n_larger=0	.	.
chr1	5978416	rs143323188	AG	A	.	PASS	AC=154;AN=152260;AS_MQ=59.9991;AS_VarDP=10460;AS_VQLSOD=.;QD=15.9205;gq_hist_alt_bin_freq=0|0|0|0|0|0|0|0|0|0|0|0|0|0|0|2|0|0|0|150;gq_hist_all_bin_freq=0|0|0|0|25013|19934|12297|7325|4952|2701|1316|883|475|323|240|145|107|73|43|244;dp_hist_alt_bin_freq=0|0|5|14|14|22|27|33|25|6|0|4|0|2|0|0|0|0|0|0;dp_hist_all_bin_freq=0|0|295|4764|13420|23285|28052|5496|459|121|72|59|24|12|4|3|2|1|1|1;ab_hist_alt_bin_freq=0|0|0|0|1|2|10|14|27|19|35|21|13|6|1|0|0|0|0|0;dp_hist_alt_n_larger=0;dp_hist_all_n_larger=0	.	.
chr1	6082281	rs143758613	GTCTTT	G	.	PASS	AC=5725;AN=152314;AS_MQ=59.9964;AS_VarDP=335243;AS_VQLSOD=.;QD=20.5996;gq_hist_alt_bin_freq=0|0|0|0|1|0|1|2|1|10|10|15|25|25|19|28|30|20|24|5133;gq_hist_all_bin_freq=0|0|0|0|12391|10241|7804|5979|6602|5059|4040|4023|3110|2276|2063|1477|1330|1051|869|7783;dp_hist_alt_bin_freq=0|0|48|335|819|1052|1074|858|620|308|129|57|28|11|4|1|0|0|0|0;dp_hist_all_bin_freq=0|0|176|1756|6524|12453|27149|19856|4676|1618|914|461|248|131|61|33|16|10|5|1;ab_hist_alt_bin_freq=0|0|0|0|23|89|246|414|893|862|1123|669|416|166|52|18|5|1|0|0;dp_hist_alt_n_larger=0;dp_hist_all_n_larger=10	.	.
chr1	6124668	rs760160713	T	TGG	.	PASS	AC=2747;AN=63590;AS_MQ=59.9119;AS_VarDP=90410;AS_VQLSOD=.;QD=18.5108;gq_hist_alt_bin_freq=0|0|0|0|9|14|58|58|37|55|34|23|42|48|73|72|53|42|75|1856;gq_hist_all_bin_freq=0|0|0|0|1007|1075|1352|1440|1159|1296|1219|912|917|978|981|957|829|778|946|15919;dp_hist_alt_bin_freq=0|0|1140|906|355|116|28|3|1|0|0|0|0|0|0|0|0|0|0|0;dp_hist_all_bin_freq=0|0|8896|9664|6564|3422|1683|853|395|158|72|32|6|9|3|5|2|0|0|0;ab_hist_alt_bin_freq=0|0|0|0|62|122|233|266|393|222|476|182|230|102|42|19|12|1|0|0;dp_hist_alt_n_larger=0;dp_hist_all_n_larger=1	.	.
chr1	6424707	rs1244794470	T	TGCGGG	.	PASS	AC=1469;AN=81168;AS_MQ=59.9813;AS_VarDP=50315;AS_VQLSOD=.;QD=19.9382;gq_hist_alt_bin_freq=0|0|0|0|0|0|3|2|2|3|4|3|2|4|0|2|5|1|3|1404;gq_hist_all_bin_freq=0|0|0|0|13483|8576|5580|3525|2481|1566|1175|750|523|320|231|128|100|56|51|2015;dp_hist_alt_bin_freq=0|0|442|498|317|120|44|15|2|0|0|0|0|0|0|0|0|0|0|0;dp_hist_all_bin_freq=0|0|1057|2436|4405|7086|10923|8317|3557|1541|700|297|120|58|30|20|3|2|1|3;ab_hist_alt_bin_freq=0|0|0|0|25|51|108|149|231|158|294|165|134|44|29|13|8|3|0|0;dp_hist_alt_n_larger=0;dp_hist_all_n_larger=4	.	.
chr1	6424707	rs1244794470	T	TGCGGGGCGGGGCGGG	.	AS_VQSR	AC=456;AN=81188;AS_MQ=59.9546;AS_VarDP=15083;AS_VQLSOD=.;QD=19.8452;gq_hist_alt_bin_freq=0|0|0|0|0|0|0|0|1|0|0|0|0|1|0|0|1|2|7|441;gq_hist_all_bin_freq=0|0|0|0|13484|8577|5580|3525|2481|1566|1178|749|524|320|232|129|103|56|51|2015;dp_hist_alt_bin_freq=0|0|180|143|83|30|15|2|0|0|0|0|0|0|0|0|0|0|0|0;dp_hist_all_bin_freq=0|0|1061|2439|4408|7086|10923|8317|3557|1541|700|297|120|58|30|20|3|2|1|3;ab_hist_alt_bin_freq=0|0|0|0|15|26|42|46|79|38|92|36|39|20|12|4|1|1|0|0;dp_hist_alt_n_larger=0;dp_hist_all_n_larger=4	.	.
chr1	6439999	rs199767941	ACTT	A	.	PASS	AC=3164;AN=147534;AS_MQ=59.8119;AS_VarDP=154511;AS_VQLSOD=.;QD=19.8421;gq_hist_alt_bin_freq=0|0|0|0|0|0|3|4|4|8|16|8|9|10|8|9|13|7|14|2916;gq_hist_all_bin_freq=0|0|0|0|25878|16418|10191|6266|4349|3087|1791|1022|761|439|200|158|102|40|42|2968;dp_hist_alt_bin_freq=0|0|144|431|726|724|491|298|138|52|15|5|2|2|1|0|0|0|0|0;dp_hist_all_bin_freq=0|0|428|2655|7448|13137|28911|17462|2569|593|246|124|65|36|14|12|5|3|0|0;ab_hist_alt_bin_freq=0|0|0|0|19|60|162|282|475|411|646|365|281|122|44|16|12|4|0|0;dp_hist_alt_n_larger=0;dp_hist_all_n_larger=4	.	.
chr1	6440008	rs61328926	C	CA	.	PASS	AC=25624;AN=148300;AS_MQ=59.7497;AS_VarDP=1235555;AS_VQLSOD=.;QD=12.6768;gq_hist_alt_bin_freq=0|0|0|0|33|42|58|121|99|173|282|175|241|319|264|338|377|158|317|20099;gq_hist_all_bin_freq=0|0|0|0|20826|13366|7243|3987|2766|1563|1006|638|485|447|349|393|408|169|327|20127;dp_hist_alt_bin_freq=0|0|1324|3859|5401|5294|3826|2044|895|287|101|37|16|6|4|0|0|1|0|1;dp_hist_all_bin_freq=0|0|1524|5386|10252|14398|25263|14185|2209|532|180|91|40|16|11|5|4|3|0|1;ab_hist_alt_bin_freq=0|0|0|0|170|594|1187|1899|3379|3227|4328|3066|1460|835|288|127|40|7|0|0;dp_hist_alt_n_larger=0;dp_hist_all_n_larger=0	.	.
chr1	6440530	rs1161126141	C	CG	.	InbreedingCoeff	AC=7794;AN=17052;AS_MQ=59.8773;AS_VarDP=256800;AS_VQLSOD=.;QD=15.5740;gq_hist_alt_bin_freq=0|0|0|0|15|40|160|121|51|99|120|176|155|29|53|70|205|307|378|5344;gq_hist_all_bin_freq=0|0|0|0|828|147|215|138|57|110|128|180|160|35|55|78|212|309|381|5484;dp_hist_alt_bin_freq=0|0|4094|2388|670|139|26|6|0|0|0|0|0|0|0|0|0|0|0|0;dp_hist_all_bin_freq=0|0|4235|2566|983|370|246|102|9|4|1|1|0|0|0|0|0|0|0|0;ab_hist_alt_bin_freq=0|0|0|0|108|259|486|613|1041|723|1498|613|811|363|158|94|87|0|0|0;dp_hist_alt_n_larger=0;dp_hist_all_n_larger=0	.	.
chr1	6440530	rs1161126141	CG	C	.	PASS	AC=147;AN=17152;AS_MQ=59.8362;AS_VarDP=4811;AS_VQLSOD=.;QD=21.4271;gq_hist_alt_bin_freq=0|0|0|0|0|0|1|0|0|0|1|0|0|0|1|1|0|1|1|141;gq_hist_all_bin_freq=0|0|0|0|834|169|215|141|63|111|130|183|163|36|57|78|212|309|381|5485;dp_hist_alt_bin_freq=0|0|101|29|14|2|0|1|0|0|0|0|0|0|0|0|0|0|0|0;dp_hist_all_bin_freq=0|0|4268|2581|985|370|246|102|9|4|1|1|0|0|0|0|0|0|0|0;ab_hist_alt_bin_freq=0|0|0|0|2|11|11|9|25|16|35|11|12|10|1|3|1|0|0|0;dp_hist_alt_n_larger=0;dp_hist_all_n_larger=0	.	.
chr1	6440566	rs371548369	C	CG	.	PASS	AC=120410;AN=124204;AS_MQ=59.7234;AS_VarDP=2378138;AS_VQLSOD=.;QD=41.9997;gq_hist_alt_bin_freq=0|0|0|0|27|44|4617|6743|3617|7471|7360|3511|6324|5277|2280|3589|2676|1057|1484|5995;gq_hist_all_bin_freq=0|0|0|0|29|44|4617|6744|3619|7471|7360|3511|6325|5277|2280|3589|2676|1057|1485|5995;dp_hist_alt_bin_freq=0|0|18709|19912|13853|6561|2212|610|138|49|16|5|2|5|0|0|0|0|0|0;dp_hist_all_bin_freq=0|0|18711|19913|13854|6561|2213|612|138|49|16|5|2|5|0|0|0|0|0|0;ab_hist_alt_bin_freq=0|0|0|0|55|119|216|294|571|424|787|431|466|209|103|55|34|12|0|0;dp_hist_alt_n_larger=0;dp_hist_all_n_larger=0	.	.
chr1	6444584	rs774970657	CGCT	C	.	PASS	AC=5;AN=152298;AS_MQ=59.8852;AS_VarDP=494;AS_VQLSOD=.;QD=17.4514;gq_hist_alt_bin_freq=0|0|0|0|0|0|0|0|0|0|0|0|0|0|0|0|0|0|0|5;gq_hist_all_bin_freq=0|0|0|0|21171|14664|10194|7071|5753|4725|3411|2560|1941|1399|1001|691|513|316|223|457;dp_hist_alt_bin_freq=0|0|0|0|1|1|0|1|1|0|0|0|1|0|0|0|0|0|0|0;dp_hist_all_bin_freq=0|0|131|1363|5322|12071|28623|22056|4271|999|572|310|164|90|50|30|12|10|3|7;ab_hist_alt_bin_freq=0|0|0|0|0|0|0|1|0|4|0|0|0|0|0|0|0|0|0|0;dp_hist_alt_n_larger=0;dp_hist_all_n_larger=6	.	.
chr1	6445949	rs533560269	AC	A	.	PASS	AC=1391;AN=151504;AS_MQ=56.8272;AS_VarDP=72698;AS_VQLSOD=.;QD=19.4321;gq_hist_alt_bin_freq=0|0|0|0|0|0|0|1|0|0|2|3|1|2|2|1|0|0|3|1360;gq_hist_all_bin_freq=0|0|0|0|32067|20209|10383|5250|3312|1529|725|455|205|90|54|22|14|4|9|1365;dp_hist_alt_bin_freq=0|0|51|202|302|322|221|132|79|37|17|9|3|0|0|0|0|0|0|0;dp_hist_all_bin_freq=0|0|652|4677|9144|13889|28323|16631|1780|340|127|73|33|10|5|3|1|3|1|1;ab_hist_alt_bin_freq=0|0|0|0|6|21|73|144|206|201|300|204|125|53|12|7|4|2|0|0;dp_hist_alt_n_larger=0;dp_hist_all_n_larger=0	.	.
chr1	6448961	rs548962140	GCCACCGCCGCCC	G	.	PASS	AC=785;AN=151984;AS_MQ=59.9802;AS_VarDP=49361;AS_VQLSOD=.;QD=18.4818;gq_hist_alt_bin_freq=0|0|0|0|0|0|0|0|1|0|0|0|0|0|0|0|0|1|0|779;gq_hist_all_bin_freq=0|0|0|0|25543|16153|9344|5585|4536|3007|2175|2085|1538|1198|1094|774|599|500|307|1500;dp_hist_alt_bin_freq=0|0|15|31|76|132|157|128|100|71|41|17|7|4|0|0|1|0|0|1;dp_hist_all_bin_freq=0|0|256|1240|5200|13183|30384|20555|3291|818|451|251|149|72|40|18|16|5|6|2;ab_hist_alt_bin_freq=0|0|0|0|4|14|44|83|161|143|152|103|54|11|5|2|1|0|0|0;dp_hist_alt_n_larger=0;dp_hist_all_n_larger=1	.	.
chr1	6448976	rs761087054	A	ACCG	.	PASS	AC=146;AN=151096;AS_MQ=59.9881;AS_VarDP=10557;AS_VQLSOD=.;QD=19.2799;gq_hist_alt_bin_freq=0|0|0|0|0|0|0|0|0|0|0|0|0|0|0|0|0|0|0|145;gq_hist_all_bin_freq=0|0|0|0|25560|16190|9377|5616|4567|3020|2196|2091|1537|1205|1093|776|598|498|307|865;dp_hist_alt_bin_freq=0|0|2|11|27|16|33|24|15|8|8|1|0|0|0|0|0|0|0|0;dp_hist_all_bin_freq=0|0|216|1129|5124|13026|30439|20637|3216|756|421|235|144|67|39|18|16|5|6|1;ab_hist_alt_bin_freq=0|0|0|0|1|2|6|14|21|30|23|20|11|12|1|2|0|0|0|0;dp_hist_alt_n_larger=0;dp_hist_all_n_larger=1	.	.
chr1	6449070	rs925875533	CGCT	C	.	PASS	AC=59;AN=152218;AS_MQ=59.9198;AS_VarDP=3399;AS_VQLSOD=.;QD=17.6396;gq_hist_alt_bin_freq=0|0|0|0|0|0|0|0|0|0|0|0|0|0|0|0|0|0|0|59;gq_hist_all_bin_freq=0|0|0|0|25835|16372|9462|5673|4601|3039|2204|2095|1540|1205|1093|777|600|498|309|806;dp_hist_alt_bin_freq=0|0|0|1|12|16|9|11|6|1|0|1|2|0|0|0|0|0|0|0;dp_hist_all_bin_freq=0|0|155|1123|5188|13266|30706|20750|3219|752|415|233|147|67|41|18|16|5|6|1;ab_hist_alt_bin_freq=0|0|0|0|0|1|1|6|17|9|11|9|4|0|0|0|1|0|0|0;dp_hist_alt_n_larger=0;dp_hist_all_n_larger=1	.	.
chr1	6452202	rs1322396601	CT	C	.	PASS	AC=852;AN=145540;AS_MQ=59.7553;AS_VarDP=52367;AS_VQLSOD=.;QD=7.44222;gq_hist_alt_bin_freq=0|0|0|0|4|10|1|11|14|9|20|7|8|14|12|12|11|6|7|697;gq_hist_all_bin_freq=0|0|0|0|23884|16528|10142|6405|4993|3192|2208|1645|1031|679|456|263|184|115|76|939;dp_hist_alt_bin_freq=0|0|150|206|217|138|81|26|16|8|0|0|1|0|0|0|0|0|0|0;dp_hist_all_bin_freq=0|0|855|2931|6867|12201|26854|18640|3119|664|284|150|77|39|26|13|6|5|2|3;ab_hist_alt_bin_freq=0|0|0|0|51|34|50|62|158|85|169|81|80|43|12|7|5|0|0|0;dp_hist_alt_n_larger=0;dp_hist_all_n_larger=4	.	.
chr1	6457181	rs1399633263	CAGG	C	.	PASS	AC=1;AN=152138;AS_MQ=59.2486;AS_VarDP=291;AS_VQLSOD=.;QD=7.63574;gq_hist_alt_bin_freq=0|0|0|0|0|0|0|0|0|0|0|0|0|0|0|0|0|0|0|1;gq_hist_all_bin_freq=0|0|0|0|24492|17736|11851|7381|5673|3349|2123|1291|792|494|325|181|135|79|50|117;dp_hist_alt_bin_freq=0|0|0|0|0|0|1|0|0|0|0|0|0|0|0|0|0|0|0|0;dp_hist_all_bin_freq=0|0|117|1559|6711|14531|32800|17045|2318|483|242|130|63|29|16|13|5|3|0|1;ab_hist_alt_bin_freq=0|0|0|0|0|0|0|0|0|0|1|0|0|0|0|0|0|0|0|0;dp_hist_alt_n_larger=0;dp_hist_all_n_larger=3	.	.
chr1	6460118	rs1569771486	TGAA	T	.	PASS	AC=1;AN=152186;AS_MQ=60.0000;AS_VarDP=29;AS_VQLSOD=.;QD=15.6207;gq_hist_alt_bin_freq=0|0|0|0|0|0|0|0|0|0|0|0|0|0|0|0|0|0|0|1;gq_hist_all_bin_freq=0|0|0|0|22895|16554|10929|7244|5790|3909|2714|2109|1292|899|615|365|251|178|93|256;dp_hist_alt_bin_freq=0|0|0|0|1|0|0|0|0|0|0|0|0|0|0|0|0|0|0|0;dp_hist_all_bin_freq=0|0|192|2170|7434|13815|29110|18730|3190|696|334|192|101|60|25|15|8|6|4|3;ab_hist_alt_bin_freq=0|0|0|0|0|0|0|0|0|1|0|0|0|0|0|0|0|0|0|0;dp_hist_alt_n_larger=0;dp_hist_all_n_larger=8	.	.
chr1	6466142	rs45616733	CCGTGCTCT	C	.	PASS	AC=28735;AN=151814;AS_MQ=59.9944;AS_VarDP=1471757;AS_VQLSOD=.;QD=24.1835;gq_hist_alt_bin_freq=0|0|0|0|27|23|41|62|61|149|243|153|355|436|230|468|466|227|396|19915;gq_hist_all_bin_freq=0|0|0|0|28994|10257|5353|2950|2091|1342|876|684|668|594|353|528|513|266|419|19962;dp_hist_alt_bin_freq=0|0|342|1643|3749|4784|4492|3611|2205|1318|619|282|113|57|19|10|4|2|1|1;dp_hist_all_bin_freq=0|0|545|2853|7746|13292|25165|18759|4226|1733|787|382|172|96|36|28|12|6|2|5;ab_hist_alt_bin_freq=0|0|0|0|95|344|1045|1745|3348|3066|4105|2127|1300|457|126|58|15|11|0|0;dp_hist_alt_n_larger=0;dp_hist_all_n_larger=5	.	.
chr1	6466180	rs45542640	GCGCC	G	.	PASS	AC=28668;AN=151884;AS_MQ=59.9935;AS_VarDP=1434307;AS_VQLSOD=.;QD=24.2375;gq_hist_alt_bin_freq=0|0|0|0|33|24|49|73|59|184|274|177|390|427|248|480|430|240|401|19695;gq_hist_all_bin_freq=0|0|0|0|29143|10277|5345|2934|2076|1370|905|709|707|586|372|541|476|280|425|19742;dp_hist_alt_bin_freq=0|0|372|1813|3956|4747|4598|3457|2175|1115|537|245|99|42|16|6|3|2|0|0;dp_hist_all_bin_freq=0|0|556|3019|7977|13303|25318|18618|4194|1529|706|345|157|81|33|24|11|6|1|4;ab_hist_alt_bin_freq=0|0|0|0|80|361|981|1654|3304|3015|3993|2206|1412|539|143|52|19|12|0|0;dp_hist_alt_n_larger=1;dp_hist_all_n_larger=6	.	.
chr1	6466581	rs553519753	T	TG	.	PASS	AC=154;AN=152072;AS_MQ=59.9574;AS_VarDP=9991;AS_VQLSOD=.;QD=13.4447;gq_hist_alt_bin_freq=0|0|0|0|0|0|0|0|0|0|0|1|0|0|0|1|0|0|0|151;gq_hist_all_bin_freq=0|0|0|0|34806|14285|8612|5567|4162|2839|1807|1334|895|533|351|217|158|92|63|256;dp_hist_alt_bin_freq=0|0|3|8|12|28|45|25|19|7|3|2|1|0|0|0|0|0|0|0;dp_hist_all_bin_freq=0|0|417|3268|8159|13423|27273|19020|3075|708|284|146|87|47|22|20|12|5|2|4;ab_hist_alt_bin_freq=0|0|0|0|1|3|7|15|19|32|33|19|15|4|2|2|0|0|0|0;dp_hist_alt_n_larger=0;dp_hist_all_n_larger=5	.	.
chr1	6466797	rs372197062	TA	T	.	PASS	AC=9765;AN=138526;AS_MQ=59.9035;AS_VarDP=453711;AS_VQLSOD=.;QD=9.48053;gq_hist_alt_bin_freq=0|0|0|0|56|55|97|158|147|211|186|155|207|243|184|191|199|230|269|6272;gq_hist_all_bin_freq=0|0|0|0|31414|10936|6019|3658|2923|2091|1373|1110|850|634|477|377|328|305|314|6437;dp_hist_alt_bin_freq=0|0|1404|2569|2318|1490|711|255|80|27|5|1|0|0|0|0|0|0|0|0;dp_hist_all_bin_freq=0|0|2034|5033|7731|11052|23073|16726|2505|552|224|132|80|46|19|17|7|5|2|3;ab_hist_alt_bin_freq=0|0|0|0|259|383|517|653|1194|950|1551|985|835|379|164|90|20|0|0|0;dp_hist_alt_n_larger=0;dp_hist_all_n_larger=5	.	.
chr1	6468074	rs536097668	TGAG	T	.	PASS	AC=27;AN=152316;AS_MQ=59.9895;AS_VarDP=1986;AS_VQLSOD=.;QD=18.1803;gq_hist_alt_bin_freq=0|0|0|0|0|0|0|0|0|0|0|0|0|0|0|0|0|0|1|27;gq_hist_all_bin_freq=0|0|0|0|37166|11065|6171|3986|3672|2939|2189|2122|1676|1225|1066|775|609|426|281|731;dp_hist_alt_bin_freq=0|0|1|1|0|2|8|4|4|4|3|0|0|1|0|0|0|0|0|0;dp_hist_all_bin_freq=0|0|110|988|4760|12265|29171|22362|4088|1007|552|369|176|107|52|43|17|13|3|4;ab_hist_alt_bin_freq=0|0|0|0|1|0|4|1|3|8|5|3|2|0|1|0|0|0|0|0;dp_hist_alt_n_larger=0;dp_hist_all_n_larger=12	.	.
chr1	6468468	rs759212541	TGA	T	.	PASS	AC=7;AN=152024;AS_MQ=60.0000;AS_VarDP=333;AS_VQLSOD=.;QD=16.8859;gq_hist_alt_bin_freq=0|0|0|0|0|0|0|0|0|0|0|0|0|0|0|0|0|0|0|7;gq_hist_all_bin_freq=0|0|0|0|38573|11227|6332|3914|3556|2851|2073|1935|1511|1069|882|601|450|335|206|497;dp_hist_alt_bin_freq=0|0|0|0|0|0|2|1|2|1|1|0|0|0|0|0|0|0|0|0;dp_hist_all_bin_freq=0|0|278|1602|5398|12474|29007|21734|3554|840|441|302|150|93|60|36|16|10|3|3;ab_hist_alt_bin_freq=0|0|0|0|0|0|0|2|2|1|1|0|1|0|0|0|0|0|0|0;dp_hist_alt_n_larger=0;dp_hist_all_n_larger=11	.	.
chr1	6469120	rs960528373	C	CCTTCCT	.	PASS	AC=1;AN=147644;AS_MQ=60.0000;AS_VarDP=27;AS_VQLSOD=.;QD=24.1852;gq_hist_alt_bin_freq=0|0|0|0|0|0|0|0|0|0|0|0|0|0|0|0|0|0|0|1;gq_hist_all_bin_freq=0|0|0|0|38962|10180|5923|3782|3326|3002|2161|1788|1459|1012|699|541|330|205|145|307;dp_hist_alt_bin_freq=0|0|0|0|0|1|0|0|0|0|0|0|0|0|0|0|0|0|0|0;dp_hist_all_bin_freq=0|0|167|1598|5589|11907|28099|21135|3394|831|439|283|150|95|62|33|13|8|3|3;ab_hist_alt_bin_freq=0|0|0|0|0|0|0|0|0|0|0|0|1|0|0|0|0|0|0|0;dp_hist_alt_n_larger=0;dp_hist_all_n_larger=13	.	.
chr1	6469122	rs113541584	T	TTCC	.	PASS	AC=49;AN=145484;AS_MQ=59.9899;AS_VarDP=2969;AS_VQLSOD=.;QD=18.0711;gq_hist_alt_bin_freq=0|0|0|0|0|0|0|0|0|0|0|0|0|0|0|0|0|0|0|49;gq_hist_all_bin_freq=0|0|0|0|36391|8015|3936|2105|1979|1511|1114|1098|836|621|521|409|266|213|174|13501;dp_hist_alt_bin_freq=0|0|1|5|3|17|15|6|1|1|0|0|0|0|0|0|0|0|0|0;dp_hist_all_bin_freq=0|0|562|2868|6881|12503|25713|19081|3256|876|390|252|119|76|54|25|12|7|3|3;ab_hist_alt_bin_freq=0|0|0|0|0|1|2|9|12|5|10|8|1|1|0|0|0|0|0|0;dp_hist_alt_n_larger=0;dp_hist_all_n_larger=9	.	.
chr1	6469122	rs113541584	T	TTCCTCC	.	PASS	AC=14;AN=145380;AS_MQ=59.9728;AS_VarDP=684;AS_VQLSOD=.;QD=21.1096;gq_hist_alt_bin_freq=0|0|0|0|0|0|0|0|0|0|0|0|0|0|0|0|0|0|0|14;gq_hist_all_bin_freq=0|0|0|0|36391|8015|3936|2105|1979|1511|1114|1098|836|621|521|409|266|213|174|13501;dp_hist_alt_bin_freq=0|0|0|4|2|4|0|1|2|1|0|0|0|0|0|0|0|0|0|0;dp_hist_all_bin_freq=0|0|562|2868|6881|12503|25713|19081|3256|876|390|252|119|76|54|25|12|7|3|3;ab_hist_alt_bin_freq=0|0|0|0|0|0|1|2|2|5|1|1|1|1|0|0|0|0|0|0;dp_hist_alt_n_larger=0;dp_hist_all_n_larger=9	.	.
chr1	6469122	rs113541584	TTCC	T	.	PASS	AC=12741;AN=145336;AS_MQ=59.9838;AS_VarDP=712144;AS_VQLSOD=.;QD=19.9605;gq_hist_alt_bin_freq=0|0|0|0|3|2|9|15|23|51|37|37|71|73|53|58|40|43|59|11434;gq_hist_all_bin_freq=0|0|0|0|36385|8014|3932|2102|1975|1507|1111|1093|834|619|516|408|262|209|169|13480;dp_hist_alt_bin_freq=0|0|372|1515|2459|2776|2335|1445|651|298|88|42|14|4|4|3|0|0|2|0;dp_hist_all_bin_freq=0|0|558|2861|6869|12490|25695|19067|3252|875|389|252|119|76|54|25|12|7|3|3;ab_hist_alt_bin_freq=0|0|0|0|77|286|632|1021|1840|1866|2507|1704|749|419|128|50|17|5|0|0;dp_hist_alt_n_larger=0;dp_hist_all_n_larger=9	.	.
chr1	6469122	rs113541584	TTCCTCC	T	.	PASS	AC=2041;AN=145478;AS_MQ=59.9849;AS_VarDP=124967;AS_VQLSOD=.;QD=20.9747;gq_hist_alt_bin_freq=0|0|0|0|2|0|0|0|1|1|1|1|1|3|1|9|4|2|8|1968;gq_hist_all_bin_freq=0|0|0|0|36391|8015|3936|2105|1979|1511|1114|1098|836|621|521|409|266|213|174|13498;dp_hist_alt_bin_freq=0|0|66|224|394|432|385|263|144|61|21|8|2|1|1|0|0|0|0|0;dp_hist_all_bin_freq=0|0|562|2868|6881|12500|25713|19081|3256|876|390|252|119|76|54|25|12|7|3|3;ab_hist_alt_bin_freq=0|0|0|0|17|42|106|189|355|347|389|239|182|61|23|11|6|0|0|0;dp_hist_alt_n_larger=0;dp_hist_all_n_larger=9	.	.
chr1	6469122	rs113541584	TTCCTCCTCCTCCTCCTCC	T	.	PASS	AC=1;AN=145380;AS_MQ=60.0000;AS_VarDP=26;AS_VQLSOD=.;QD=12.1923;gq_hist_alt_bin_freq=0|0|0|0|0|0|0|0|0|0|0|0|0|0|0|0|0|0|0|1;gq_hist_all_bin_freq=0|0|0|0|36391|8015|3936|2105|1979|1511|1114|1098|836|621|521|409|266|213|174|13501;dp_hist_alt_bin_freq=0|0|0|0|0|1|0|0|0|0|0|0|0|0|0|0|0|0|0|0;dp_hist_all_bin_freq=0|0|562|2868|6881|12503|25713|19081|3256|876|390|252|119|76|54|25|12|7|3|3;ab_hist_alt_bin_freq=0|0|0|0|0|0|1|0|0|0|0|0|0|0|0|0|0|0|0|0;dp_hist_alt_n_larger=0;dp_hist_all_n_larger=9	.	.
chr1	6469126	rs201182604	TC	T	.	PASS	AC=3692;AN=125088;AS_MQ=59.9842;AS_VarDP=202750;AS_VQLSOD=.;QD=19.0764;gq_hist_alt_bin_freq=0|0|0|0|2|0|1|2|3|5|6|3|10|9|7|13|20|7|11|3429;gq_hist_all_bin_freq=0|0|0|0|36498|7994|3907|2081|1943|1467|1086|1062|770|565|474|373|259|178|121|3729;dp_hist_alt_bin_freq=0|0|70|315|656|785|669|498|322|129|51|20|7|3|3|0|0|0|0|0;dp_hist_all_bin_freq=0|0|202|1481|4744|10134|23696|17891|2808|675|345|232|111|78|52|24|13|8|1|3;ab_hist_alt_bin_freq=0|0|0|0|14|46|137|244|519|568|780|515|329|154|43|18|5|1|0|0;dp_hist_alt_n_larger=0;dp_hist_all_n_larger=9	.	.
chr1	6469128	rs1456598112	C	CCTCCTCCTCCTCCTCCTCTTCCTCCTCCTGCTCA	.	PASS	AC=219;AN=145238;AS_MQ=59.7495;AS_VarDP=12046;AS_VQLSOD=.;QD=28.1609;gq_hist_alt_bin_freq=0|0|0|0|0|0|0|0|0|1|0|0|0|0|0|0|0|0|0|215;gq_hist_all_bin_freq=0|0|0|0|36001|7302|3480|1884|1804|1432|1123|1119|969|843|729|588|546|447|331|13972;dp_hist_alt_bin_freq=0|0|8|39|58|49|31|16|4|7|4|0|0|0|0|0|0|0|0|0;dp_hist_all_bin_freq=0|0|281|2081|5900|11842|24833|19480|4687|1707|879|465|179|107|54|29|19|10|3|3;ab_hist_alt_bin_freq=0|0|0|0|1|15|21|23|31|27|42|22|21|7|3|2|0|0|0|0;dp_hist_alt_n_larger=0;dp_hist_all_n_larger=11	.	.
chr1	6469689	rs762416489	GA	G	.	PASS	AC=60;AN=152372;AS_MQ=59.9985;AS_VarDP=3754;AS_VQLSOD=.;QD=18.6793;gq_hist_alt_bin_freq=0|0|0|0|0|0|0|0|0|0|0|0|0|0|0|0|0|0|0|60;gq_hist_all_bin_freq=0|0|0|0|43023|8317|4266|2540|2735|2246|1824|2066|1727|1409|1413|1044|892|706|516|1403;dp_hist_alt_bin_freq=0|0|1|3|7|19|10|12|5|1|1|1|0|0|0|0|0|0|0|0;dp_hist_all_bin_freq=0|0|161|1572|5706|12245|28155|21519|4127|1125|686|395|187|115|51|33|21|11|3|2;ab_hist_alt_bin_freq=0|0|0|0|0|2|2|7|12|8|10|10|5|3|0|1|0|0|0|0;dp_hist_alt_n_larger=0;dp_hist_all_n_larger=13	.	.
chr1	6469690	rs750991690	AG	A	.	PASS	AC=4;AN=152018;AS_MQ=59.9655;AS_VarDP=488;AS_VQLSOD=.;QD=12.3893;gq_hist_alt_bin_freq=0|0|0|0|0|0|0|0|0|0|0|0|0|0|0|0|0|0|0|4;gq_hist_all_bin_freq=0|0|0|0|43011|8309|4253|2536|2726|2236|1823|2065|1727|1406|1413|1042|892|706|515|1349;dp_hist_alt_bin_freq=0|0|0|1|1|0|1|0|1|0|0|0|0|0|0|0|0|0|0|0;dp_hist_all_bin_freq=0|0|150|1552|5691|12212|28137|21505|4122|1127|683|395|186|115|51|33|21|11|3|2;ab_hist_alt_bin_freq=0|0|0|0|0|1|0|0|0|1|0|0|1|1|0|0|0|0|0|0;dp_hist_alt_n_larger=0;dp_hist_all_n_larger=13	.	.
chr1	6470357	rs748372368	T	TGGGGACGGATGGCGTGAACGTAGGG	.	PASS	AC=1;AN=152120;AS_MQ=60.0000;AS_VarDP=62;AS_VQLSOD=.;QD=24.9355;gq_hist_alt_bin_freq=0|0|0|0|0|0|0|0|0|0|0|0|0|0|0|0|0|0|0|1;gq_hist_all_bin_freq=0|0|0|0|44541|7246|3924|2349|2521|2051|1863|1987|1749|1511|1445|1092|1039|788|539|1415;dp_hist_alt_bin_freq=0|0|0|0|1|0|0|0|0|0|0|0|0|0|0|0|0|0|0|0;dp_hist_all_bin_freq=0|0|273|2158|6172|12329|27393|20975|4130|1184|662|373|171|92|61|38|21|13|2|1;ab_hist_alt_bin_freq=0|0|0|0|0|0|0|0|1|0|0|0|0|0|0|0|0|0|0|0;dp_hist_alt_n_larger=0;dp_hist_all_n_larger=12	.	.
chr1	6470794	rs1266507622	GCAGCAGCGGGTACTTGGTGAGCCGCT	G	.	PASS	AC=1;AN=152186;AS_MQ=60.0000;AS_VarDP=46;AS_VQLSOD=.;QD=13.6304;gq_hist_alt_bin_freq=0|0|0|0|0|0|0|0|0|0|0|0|0|0|0|0|0|0|0|1;gq_hist_all_bin_freq=0|0|0|0|67672|5993|2016|258|88|39|13|6|0|1|1|4|1|0|0|1;dp_hist_alt_bin_freq=0|0|0|0|0|0|0|0|0|1|0|0|0|0|0|0|0|0|0|0;dp_hist_all_bin_freq=0|0|267|2183|6491|12426|27368|20832|3926|1184|611|370|186|102|59|31|24|11|5|5;ab_hist_alt_bin_freq=0|0|0|0|0|0|0|1|0|0|0|0|0|0|0|0|0|0|0|0;dp_hist_alt_n_larger=0;dp_hist_all_n_larger=12	.	.
chr1	6470905	rs111312565	C	CG	.	PASS	AC=151886;AN=151890;AS_MQ=59.9932;AS_VarDP=4679963;AS_VQLSOD=.;QD=33.6859;gq_hist_alt_bin_freq=0|0|0|0|5|5|395|878|699|1966|2972|1863|4599|5357|2957|6151|6398|3164|6130|32347;gq_hist_all_bin_freq=0|0|0|0|5|5|395|878|699|1966|2972|1863|4599|5357|2957|6151|6398|3164|6130|32347;dp_hist_alt_bin_freq=0|0|2063|7067|13203|15894|14777|10861|6569|3138|1384|530|207|100|43|23|8|4|7|3;dp_hist_all_bin_freq=0|0|2063|7067|13203|15894|14777|10861|6569|3138|1384|530|207|100|43|23|8|4|7|3;ab_hist_alt_bin_freq=0|0|0|0|0|0|0|0|2|0|2|0|0|0|0|0|0|0|0|0;dp_hist_alt_n_larger=5;dp_hist_all_n_larger=5	.	.
chr1	6473046	rs1465693103	ATCCTCGTCTTCATCGTACTCC	A	.	PASS	AC=1;AN=152150;AS_MQ=60.0000;AS_VarDP=44;AS_VQLSOD=.;QD=16.4545;gq_hist_alt_bin_freq=0|0|0|0|0|0|0|0|0|0|0|0|0|0|0|0|0|0|0|1;gq_hist_all_bin_freq=0|0|0|0|20095|15557|10579|7396|6422|4477|3121|2717|1759|1213|979|575|429|243|153|360;dp_hist_alt_bin_freq=0|0|0|0|1|0|0|0|0|0|0|0|0|0|0|0|0|0|0|0;dp_hist_all_bin_freq=0|0|107|1201|4888|12081|27760|23570|4515|814|439|289|183|93|65|21|21|13|2|2;ab_hist_alt_bin_freq=0|0|0|0|0|0|0|0|0|0|1|0|0|0|0|0|0|0|0|0;dp_hist_alt_n_larger=0;dp_hist_all_n_larger=11	.	.
chr1	6473055	rs1557744230	TTCA	T	.	PASS	AC=1;AN=152182;AS_MQ=59.7774;AS_VarDP=73;AS_VQLSOD=.;QD=20.8904;gq_hist_alt_bin_freq=0|0|0|0|0|0|0|0|0|0|0|0|0|0|0|0|0|0|0|1;gq_hist_all_bin_freq=0|0|0|0|20053|15535|10593|7412|6438|4479|3129|2722|1762|1215|978|577|433|244|155|366;dp_hist_alt_bin_freq=0|0|0|0|0|0|0|0|0|0|0|0|0|0|1|0|0|0|0|0;dp_hist_all_bin_freq=0|0|116|1203|4882|12077|27775|23556|4529|814|440|289|183|93|65|20|21|13|2|2;ab_hist_alt_bin_freq=0|0|0|0|0|0|0|0|0|0|1|0|0|0|0|0|0|0|0|0;dp_hist_alt_n_larger=0;dp_hist_all_n_larger=11	.	.
chr1	6474031	rs1380854015	CCGG	C	.	PASS	AC=1;AN=152092;AS_MQ=60.0000;AS_VarDP=142;AS_VQLSOD=.;QD=19.6620;gq_hist_alt_bin_freq=0|0|0|0|0|0|0|0|0|0|0|0|0|0|0|0|0|0|0|1;gq_hist_all_bin_freq=0|0|0|0|24076|17137|11684|7522|5329|3171|2054|1404|911|630|445|372|299|198|194|620;dp_hist_alt_bin_freq=0|0|0|0|0|0|1|0|0|0|0|0|0|0|0|0|0|0|0|0;dp_hist_all_bin_freq=0|0|490|2652|6961|13033|23145|17856|6880|2692|1315|542|250|106|60|25|15|8|3|4;ab_hist_alt_bin_freq=0|0|0|0|0|0|0|0|0|0|0|1|0|0|0|0|0|0|0|0;dp_hist_alt_n_larger=0;dp_hist_all_n_larger=9	.	.
chr1	6475054	rs781153386	ACTT	A	.	PASS	AC=2;AN=152106;AS_MQ=59.9082;AS_VarDP=145;AS_VQLSOD=.;QD=17.5034;gq_hist_alt_bin_freq=0|0|0|0|0|0|0|0|0|0|0|0|0|0|0|0|0|0|0|2;gq_hist_all_bin_freq=0|0|0|0|21718|16425|12190|8513|5894|4359|2740|1567|1147|650|306|222|121|70|53|78;dp_hist_alt_bin_freq=0|0|1|0|0|1|0|0|0|0|0|0|0|0|0|0|0|0|0|0;dp_hist_all_bin_freq=0|0|252|3140|9130|16057|28785|14627|2894|652|282|106|60|24|19|6|6|4|4|3;ab_hist_alt_bin_freq=0|0|0|0|0|1|0|0|0|1|0|0|0|0|0|0|0|0|0|0;dp_hist_alt_n_larger=0;dp_hist_all_n_larger=2	.	.
chr1	6475194	rs1447640740	GCCCTCCTCCCCACCCTCCTTCCCACCCTCCTTCCCAA	G	.	PASS	AC=2151;AN=67050;AS_MQ=59.8470;AS_VarDP=107749;AS_VQLSOD=.;QD=20.3467;gq_hist_alt_bin_freq=0|0|0|0|2|1|22|26|15|11|10|2|19|10|6|7|4|10|11|1907;gq_hist_all_bin_freq=0|0|0|0|9576|6639|4894|3350|2139|1697|1126|536|489|240|135|128|88|67|65|2336;dp_hist_alt_bin_freq=0|0|1617|380|59|6|1|0|0|0|0|0|0|0|0|0|0|0|0|0;dp_hist_all_bin_freq=0|0|3407|3507|3742|5425|10394|5507|1098|254|92|40|22|11|2|1|2|0|1|0;ab_hist_alt_bin_freq=0|0|0|0|37|89|163|170|269|196|411|138|251|126|39|39|43|6|0|0;dp_hist_alt_n_larger=0;dp_hist_all_n_larger=0	.	.
chr1	6475534	rs773870699	CGAG	C	.	PASS	AC=16;AN=152222;AS_MQ=59.9989;AS_VarDP=798;AS_VQLSOD=.;QD=18.8947;gq_hist_alt_bin_freq=0|0|0|0|0|0|0|0|0|0|0|0|0|0|0|0|0|0|0|16;gq_hist_all_bin_freq=0|0|0|0|43110|17605|7954|3620|2016|914|416|196|97|56|22|12|5|3|3|23;dp_hist_alt_bin_freq=0|0|0|1|3|4|3|2|1|1|1|0|0|0|0|0|0|0|0|0;dp_hist_all_bin_freq=0|0|343|2211|6657|14444|32643|17572|1693|263|130|41|17|18|8|3|1|4|1|0;ab_hist_alt_bin_freq=0|0|0|0|0|0|0|2|5|3|3|1|2|0|0|0|0|0|0|0;dp_hist_alt_n_larger=0;dp_hist_all_n_larger=3	.	.
chr1	6475950	rs760139855	T	TCTCCTC	.	PASS	AC=2;AN=151982;AS_MQ=59.7580;AS_VarDP=60;AS_VQLSOD=.;QD=16.9667;gq_hist_alt_bin_freq=0|0|0|0|0|0|0|0|0|0|0|0|0|0|0|0|0|0|0|2;gq_hist_all_bin_freq=0|0|0|0|43261|17480|7824|3581|1991|945|438|215|104|64|29|15|11|7|8|18;dp_hist_alt_bin_freq=0|0|0|0|0|1|1|0|0|0|0|0|0|0|0|0|0|0|0|0;dp_hist_all_bin_freq=0|0|86|1039|6113|14647|33518|18217|1799|290|134|62|36|25|10|5|2|4|1|0;ab_hist_alt_bin_freq=0|0|0|0|0|0|0|0|1|1|0|0|0|0|0|0|0|0|0|0;dp_hist_alt_n_larger=0;dp_hist_all_n_larger=3	.	.
chr1	6475950	rs760139855	T	TCTCCTCCTC	.	PASS	AC=1;AN=151982;AS_MQ=60.0000;AS_VarDP=71;AS_VQLSOD=.;QD=26.3099;gq_hist_alt_bin_freq=0|0|0|0|0|0|0|0|0|0|0|0|0|0|0|0|0|0|0|1;gq_hist_all_bin_freq=0|0|0|0|43261|17480|7824|3581|1991|945|438|215|104|64|29|15|11|7|8|18;dp_hist_alt_bin_freq=0|0|0|0|0|0|0|1|0|0|0|0|0|0|0|0|0|0|0|0;dp_hist_all_bin_freq=0|0|86|1039|6113|14647|33518|18217|1799|290|134|62|36|25|10|5|2|4|1|0;ab_hist_alt_bin_freq=0|0|0|0|0|0|0|0|0|0|1|0|0|0|0|0|0|0|0|0;dp_hist_alt_n_larger=0;dp_hist_all_n_larger=3	.	.
chr1	6477508	rs527883968	GCGGCTCC	G	.	PASS	AC=260;AN=152354;AS_MQ=59.9956;AS_VarDP=20946;AS_VQLSOD=.;QD=18.7397;gq_hist_alt_bin_freq=0|0|0|0|0|0|0|0|0|0|0|0|0|0|0|0|0|0|0|260;gq_hist_all_bin_freq=0|0|0|0|40428|15985|7625|4011|2743|1621|1057|788|520|330|262|144|122|67|45|370;dp_hist_alt_bin_freq=0|0|0|7|20|41|54|48|39|25|17|4|4|0|1|0|0|0|0|0;dp_hist_all_bin_freq=0|0|115|1731|6845|13370|31413|19359|2414|435|202|108|50|32|22|6|5|5|2|0;ab_hist_alt_bin_freq=0|0|0|0|1|3|10|27|57|48|60|33|12|5|4|0|0|0|0|0;dp_hist_alt_n_larger=0;dp_hist_all_n_larger=4	.	.
chr1	6477752	rs374260108	C	CTGCTCCGACCTGGGCCAGCTCTCCCTAATGGA	.	PASS	AC=9784;AN=151980;AS_MQ=59.9486;AS_VarDP=433515;AS_VQLSOD=.;QD=27.0840;gq_hist_alt_bin_freq=0|0|0|0|1|4|3|6|7|23|42|39|43|76|61|65|80|64|67|8175;gq_hist_all_bin_freq=0|0|0|0|39052|14173|6576|3230|1877|1007|587|366|227|175|126|92|96|77|80|8190;dp_hist_alt_bin_freq=0|0|554|1601|2205|1916|1301|708|300|121|27|11|4|6|1|0|0|0|0|1;dp_hist_all_bin_freq=0|0|972|3981|7984|12623|28938|18237|2367|482|171|81|35|30|14|4|2|5|1|1;ab_hist_alt_bin_freq=0|0|0|0|89|294|630|855|1411|1137|1547|828|561|267|92|35|12|6|0|0;dp_hist_alt_n_larger=0;dp_hist_all_n_larger=3	.	.
chr1	6485977	rs372606355	A	AC	.	PASS	AC=14357;AN=140554;AS_MQ=59.9742;AS_VarDP=652549;AS_VQLSOD=.;QD=12.1513;gq_hist_alt_bin_freq=0|0|0|0|23|28|52|81|83|122|186|106|135|150|163|203|170|162|177|11713;gq_hist_all_bin_freq=0|0|0|0|19784|12607|7267|4333|2749|1659|1060|656|454|358|335|334|294|229|263|17859;dp_hist_alt_bin_freq=0|0|1573|3179|3621|2669|1567|607|235|74|18|4|2|1|2|2|0|0|0|0;dp_hist_all_bin_freq=0|0|3225|7150|10433|12598|18777|12769|3500|1034|412|166|73|41|33|12|10|4|0|1;ab_hist_alt_bin_freq=0|0|0|0|208|605|1132|1594|2441|1638|2309|1277|896|402|133|88|27|3|0|0;dp_hist_alt_n_larger=0;dp_hist_all_n_larger=3	.	.
chr1	6485977	rs372606355	A	ACC	.	PASS	AC=6505;AN=140294;AS_MQ=59.9583;AS_VarDP=240076;AS_VQLSOD=.;QD=17.0377;gq_hist_alt_bin_freq=0|0|0|0|14|20|66|78|51|84|81|38|64|65|78|78|68|42|53|5173;gq_hist_all_bin_freq=0|0|0|0|19792|12592|7256|4355|2737|1639|1056|640|460|358|322|324|276|221|255|17828;dp_hist_alt_bin_freq=0|0|1390|1959|1504|783|302|75|24|9|4|2|0|0|0|1|0|0|0|0;dp_hist_all_bin_freq=0|0|3175|7106|10405|12590|18776|12769|3501|1034|412|166|73|41|33|12|10|4|0|1;ab_hist_alt_bin_freq=0|0|0|0|230|537|859|828|1001|557|810|336|261|107|41|29|17|4|0|0;dp_hist_alt_n_larger=0;dp_hist_all_n_larger=3	.	.
chr1	6485977	rs372606355	AC	A	.	PASS	AC=2214;AN=140756;AS_MQ=59.9840;AS_VarDP=105932;AS_VQLSOD=.;QD=16.3631;gq_hist_alt_bin_freq=0|0|0|0|2|7|1|9|3|6|9|12|13|10|12|15|20|5|20|1991;gq_hist_all_bin_freq=0|0|0|0|19796|12611|7280|4367|2763|1670|1069|675|469|367|347|334|292|235|271|17795;dp_hist_alt_bin_freq=0|0|176|442|559|470|258|132|60|26|7|4|1|0|0|0|0|0|0|0;dp_hist_all_bin_freq=0|0|3240|7191|10457|12613|18779|12771|3501|1034|412|166|73|41|33|12|10|4|0|1;ab_hist_alt_bin_freq=0|0|0|0|3|24|50|111|223|234|444|381|241|195|88|50|26|8|0|0;dp_hist_alt_n_larger=0;dp_hist_all_n_larger=3	.	.
chr1	6490476	rs141955211	GTCTAAGGC	G	.	PASS	AC=39100;AN=151714;AS_MQ=59.9949;AS_VarDP=1910497;AS_VQLSOD=.;QD=24.7576;gq_hist_alt_bin_freq=0|0|0|0|29|32|81|144|137|313|420|310|634|533|570|701|459|533|599|25414;gq_hist_all_bin_freq=0|0|0|0|17833|11449|6461|3770|2604|1649|1161|781|856|709|682|749|488|554|610|25443;dp_hist_alt_bin_freq=0|0|755|3029|5519|6344|5736|4365|2730|1412|593|252|97|36|19|12|6|1|1|1;dp_hist_all_bin_freq=0|0|875|4041|8894|13085|24649|17069|4236|1669|723|303|130|57|26|19|11|4|2|2;ab_hist_alt_bin_freq=0|0|0|0|132|522|1354|2429|4334|3849|4897|2756|1600|649|188|72|17|14|0|0;dp_hist_alt_n_larger=1;dp_hist_all_n_larger=4	.	.
chr1	6520161	rs147993021	CAT	C	.	PASS	AC=1529;AN=152368;AS_MQ=59.9963;AS_VarDP=96443;AS_VQLSOD=.;QD=19.1941;gq_hist_alt_bin_freq=0|0|0|0|0|0|0|0|0|1|1|0|3|2|2|3|3|1|0|1481;gq_hist_all_bin_freq=0|0|0|0|4893|6419|6000|5654|7032|6168|5556|5996|5495|4432|4320|3190|2614|2015|1424|4917;dp_hist_alt_bin_freq=0|0|9|86|200|285|268|249|193|115|50|27|8|3|4|0|0|0|0|0;dp_hist_all_bin_freq=0|0|166|2362|6517|11911|23426|19509|6965|2307|1494|806|338|167|74|26|19|20|3|7;ab_hist_alt_bin_freq=0|0|0|0|5|22|72|142|252|249|335|200|133|42|9|8|3|0|0|0;dp_hist_alt_n_larger=0;dp_hist_all_n_larger=8	.	.
chr1	6640071	rs56145914	C	CA	.	PASS	AC=38409;AN=82490;AS_MQ=59.5954;AS_VarDP=1209284;AS_VQLSOD=.;QD=10.2098;gq_hist_alt_bin_freq=0|0|0|0|505|669|1291|1392|1412|1485|1770|1608|1324|1649|1651|1313|1304|1409|1251|11964;gq_hist_all_bin_freq=0|0|0|0|2886|1814|2065|2010|1943|1954|2204|1947|1641|1908|1878|1522|1493|1543|1373|13078;dp_hist_alt_bin_freq=0|0|10247|11639|6824|2418|676|145|34|6|5|3|0|0|0|0|0|0|0|0;dp_hist_all_bin_freq=0|0|11032|13034|8554|4009|2796|1309|336|108|52|14|9|3|1|0|1|0|1|0;ab_hist_alt_bin_freq=0|0|0|0|261|1125|1413|2234|3615|2892|5206|3785|2147|1706|669|439|58|5|0|0;dp_hist_alt_n_larger=0;dp_hist_all_n_larger=0	.	.
chr1	7663346	rs200318010	TC	T	.	PASS	AC=1063;AN=152332;AS_MQ=59.9945;AS_VarDP=84221;AS_VQLSOD=.;QD=15.5954;gq_hist_alt_bin_freq=0|0|0|0|0|0|0|0|0|0|0|0|0|0|0|0|0|0|1|1060;gq_hist_all_bin_freq=0|0|0|0|16473|12789|8790|6313|6528|5027|3995|4020|3061|2184|1808|1263|901|619|421|1915;dp_hist_alt_bin_freq=0|0|4|25|91|133|177|199|169|131|72|32|17|6|2|2|1|0|0|0;dp_hist_all_bin_freq=0|0|124|1348|6206|12762|28880|20462|4080|978|528|312|199|103|50|30|11|10|9|4;ab_hist_alt_bin_freq=0|0|0|0|3|16|38|85|202|185|273|138|91|20|7|0|0|0|0|0;dp_hist_alt_n_larger=0;dp_hist_all_n_larger=11	.	.
chr1	7664575	rs764500427	GTTCCAGGCCAAC	G	.	PASS	AC=21;AN=152320;AS_MQ=60.0000;AS_VarDP=1651;AS_VQLSOD=.;QD=17.8395;gq_hist_alt_bin_freq=0|0|0|0|0|0|0|0|0|0|0|0|0|0|0|0|0|0|0|21;gq_hist_all_bin_freq=0|0|0|0|18941|13876|9433|6481|6513|4878|3632|3643|2497|1861|1479|934|624|422|277|610;dp_hist_alt_bin_freq=0|0|2|1|4|4|4|4|1|0|1|0|0|0|0|0|0|0|0|0;dp_hist_all_bin_freq=0|0|212|1573|6320|12862|29086|20983|3435|644|372|271|142|71|50|33|17|7|8|5;ab_hist_alt_bin_freq=0|0|0|0|0|0|1|5|5|6|3|0|1|0|0|0|0|0|0|0;dp_hist_alt_n_larger=0;dp_hist_all_n_larger=10	.	.
chr1	7920925	rs767796238	T	TA	.	PASS	AC=40;AN=150392;AS_MQ=59.9907;AS_VarDP=3597;AS_VQLSOD=.;QD=8.29163;gq_hist_alt_bin_freq=0|0|0|0|0|0|0|0|0|0|0|0|0|1|0|0|0|0|0|39;gq_hist_all_bin_freq=0|0|0|0|31530|18197|10606|5891|3808|2176|1179|670|467|247|134|76|35|30|16|76;dp_hist_alt_bin_freq=0|0|1|3|5|10|7|11|3|0|0|0|0|0|0|0|0|0|0|0;dp_hist_all_bin_freq=0|0|293|3288|9296|14536|28667|15167|2834|583|258|105|40|36|11|10|3|3|1|3;ab_hist_alt_bin_freq=0|0|0|0|1|0|3|3|6|7|8|6|4|2|0|0|0|0|0|0;dp_hist_alt_n_larger=0;dp_hist_all_n_larger=4	.	.
chr1	7920925	rs767796238	TA	T	.	PASS	AC=6;AN=150274;AS_MQ=59.9985;AS_VarDP=1755;AS_VQLSOD=.;QD=3.52877;gq_hist_alt_bin_freq=0|0|0|0|0|0|0|0|0|0|0|0|0|1|1|0|0|0|0|4;gq_hist_all_bin_freq=0|0|0|0|31530|18198|10605|5892|3808|2174|1179|670|467|247|134|76|35|30|16|76;dp_hist_alt_bin_freq=0|0|0|1|2|0|2|1|0|0|0|0|0|0|0|0|0|0|0|0;dp_hist_all_bin_freq=0|0|293|3286|9296|14538|28667|15167|2833|583|258|105|40|36|11|10|3|3|1|3;ab_hist_alt_bin_freq=0|0|0|0|2|0|0|2|0|1|0|0|0|1|0|0|0|0|0|0;dp_hist_alt_n_larger=0;dp_hist_all_n_larger=4	.	.
chr1	7933267	rs1639761448	GA	G	.	PASS	AC=1;AN=152212;AS_MQ=60.0000;AS_VarDP=31;AS_VQLSOD=.;QD=4.93548;gq_hist_alt_bin_freq=0|0|0|0|0|0|0|0|0|0|0|0|0|0|0|0|0|0|0|1;gq_hist_all_bin_freq=0|0|0|0|27778|18777|11089|6614|4763|2752|1641|1128|617|367|257|104|83|45|26|65;dp_hist_alt_bin_freq=0|0|0|0|0|0|1|0|0|0|0|0|0|0|0|0|0|0|0|0;dp_hist_all_bin_freq=0|0|245|2258|7967|13175|31071|17949|2542|446|236|97|47|25|20|9|4|3|6|2;ab_hist_alt_bin_freq=0|0|0|0|1|0|0|0|0|0|0|0|0|0|0|0|0|0|0|0;dp_hist_alt_n_larger=0;dp_hist_all_n_larger=4	.	.
chr1	7933268	rs753979152	AAAG	A	.	PASS	AC=2;AN=152306;AS_MQ=60.0000;AS_VarDP=62;AS_VQLSOD=.;QD=23.2903;gq_hist_alt_bin_freq=0|0|0|0|0|0|0|0|0|0|0|0|0|0|0|0|0|0|0|2;gq_hist_all_bin_freq=0|0|0|0|27768|18773|11091|6612|4762|2753|1642|1127|618|367|257|104|83|45|26|66;dp_hist_alt_bin_freq=0|0|0|0|0|1|1|0|0|0|0|0|0|0|0|0|0|0|0|0;dp_hist_all_bin_freq=0|0|235|2258|7965|13180|31070|17949|2540|445|235|97|47|25|20|9|4|3|6|2;ab_hist_alt_bin_freq=0|0|0|0|0|0|0|0|0|0|0|1|1|0|0|0|0|0|0|0;dp_hist_alt_n_larger=0;dp_hist_all_n_larger=4	.	.
chr1	7938704	rs375937837	TATCTTTGAACTC	T	.	PASS	AC=99;AN=152264;AS_MQ=59.9921;AS_VarDP=7042;AS_VQLSOD=.;QD=17.9017;gq_hist_alt_bin_freq=0|0|0|0|0|0|0|0|0|0|0|0|0|0|0|0|0|0|0|99;gq_hist_all_bin_freq=0|0|0|0|14708|13919|10254|7696|8453|6006|4342|3859|2478|1531|991|571|398|270|159|438;dp_hist_alt_bin_freq=0|0|0|3|5|18|23|22|14|13|0|1|0|0|0|0|0|0|0|0;dp_hist_all_bin_freq=0|0|148|1806|6965|11929|30805|20862|2520|421|222|163|104|57|27|15|10|8|3|3;ab_hist_alt_bin_freq=0|0|0|0|3|5|7|7|21|19|18|10|7|2|0|0|0|0|0|0;dp_hist_alt_n_larger=0;dp_hist_all_n_larger=5	.	.
chr1	7938830	rs555590077	TAAGA	T	.	PASS	AC=97;AN=152308;AS_MQ=59.9951;AS_VarDP=4982;AS_VQLSOD=.;QD=18.6800;gq_hist_alt_bin_freq=0|0|0|0|0|0|0|0|0|0|0|0|0|0|0|0|0|0|0|97;gq_hist_all_bin_freq=0|0|0|0|14036|13753|10320|7824|8560|6097|4414|3910|2518|1567|1058|604|441|310|186|497;dp_hist_alt_bin_freq=0|0|3|8|12|28|20|13|5|2|4|2|0|0|0|0|0|0|0|0;dp_hist_all_bin_freq=0|0|162|2133|6935|11787|30576|20808|2585|452|245|172|110|58|27|15|10|8|3|4;ab_hist_alt_bin_freq=0|0|0|0|0|0|7|11|23|18|13|16|5|3|1|0|0|0|0|0;dp_hist_alt_n_larger=0;dp_hist_all_n_larger=5	.	.
chr1	7961850	rs200968609	G	GGTGCTGGACGGTGTCCCT	.	PASS	AC=2834;AN=151970;AS_MQ=59.9947;AS_VarDP=125470;AS_VQLSOD=.;QD=24.2627;gq_hist_alt_bin_freq=0|0|0|0|0|0|1|3|3|5|8|9|7|5|7|7|7|8|8|2677;gq_hist_all_bin_freq=0|0|0|0|9037|6925|5085|4242|4467|3656|3221|3431|2950|2472|2282|1846|1575|1257|921|22560;dp_hist_alt_bin_freq=0|0|272|685|725|546|324|128|46|20|6|2|0|0|1|0|0|0|0|0;dp_hist_all_bin_freq=0|0|735|3563|8445|13637|23108|16484|5753|2103|1089|551|226|116|50|30|10|13|8|1;ab_hist_alt_bin_freq=0|0|0|0|11|57|151|231|422|380|590|368|259|116|54|24|9|2|0|0;dp_hist_alt_n_larger=0;dp_hist_all_n_larger=5	.	.
chr1	7961850	rs200968609	GGTGCTGGACGGTGTCCCT	G	.	PASS	AC=21179;AN=151886;AS_MQ=59.9935;AS_VarDP=1219928;AS_VQLSOD=.;QD=20.5101;gq_hist_alt_bin_freq=0|0|0|0|8|11|28|23|38|55|56|97|107|88|138|147|117|174|132|18055;gq_hist_all_bin_freq=0|0|0|0|9037|6925|5084|4241|4467|3655|3220|3430|2949|2471|2280|1842|1569|1248|919|22548;dp_hist_alt_bin_freq=0|0|330|1403|2937|4083|4034|3139|1857|885|343|151|62|25|9|7|3|1|3|0;dp_hist_all_bin_freq=0|0|734|3546|8435|13631|23102|16483|5752|2103|1089|551|226|116|50|30|10|13|8|1;ab_hist_alt_bin_freq=0|0|0|0|136|526|1254|1980|3511|3016|3619|1797|1001|364|103|38|10|10|0|0;dp_hist_alt_n_larger=2;dp_hist_all_n_larger=5	.	.
chr1	7962712	rs144768319	CAG	C	.	PASS	AC=27915;AN=149458;AS_MQ=59.9559;AS_VarDP=1259360;AS_VQLSOD=.;QD=21.2090;gq_hist_alt_bin_freq=0|0|0|0|12|16|104|144|92|213|249|129|290|281|143|280|261|114|208|22461;gq_hist_all_bin_freq=0|0|0|0|16165|11227|7583|5040|3678|2486|1760|1155|940|658|352|415|325|158|232|22506;dp_hist_alt_bin_freq=0|0|2040|4333|5569|5733|4080|2043|811|254|86|29|10|4|1|2|1|0|0|0;dp_hist_all_bin_freq=0|0|2483|6731|11098|14098|23082|13176|2836|712|267|103|44|23|6|11|2|4|2|0;ab_hist_alt_bin_freq=0|0|0|0|241|704|1611|2307|4149|3190|4489|2509|1769|723|238|113|51|16|0|0;dp_hist_alt_n_larger=1;dp_hist_all_n_larger=2	.	.
chr1	7962740	rs370370394	C	CT	.	PASS	AC=2318;AN=115166;AS_MQ=59.8091;AS_VarDP=116709;AS_VQLSOD=.;QD=6.53497;gq_hist_alt_bin_freq=0|0|0|0|50|54|68|39|63|49|78|66|69|96|111|74|79|90|88|1212;gq_hist_all_bin_freq=0|0|0|0|16358|11591|7532|4908|3468|2234|1612|1072|774|607|488|335|282|276|237|5815;dp_hist_alt_bin_freq=0|0|539|739|594|299|88|24|1|1|0|0|0|1|0|0|0|0|0|0;dp_hist_all_bin_freq=0|0|3138|5671|7898|9471|18184|10442|2048|444|167|64|24|22|5|7|0|3|0|0;ab_hist_alt_bin_freq=0|0|0|0|51|89|136|164|310|236|458|293|266|139|78|30|4|0|0|0;dp_hist_alt_n_larger=0;dp_hist_all_n_larger=1	.	.
chr1	7962740	rs370370394	CT	C	.	PASS	AC=7024;AN=115136;AS_MQ=59.8447;AS_VarDP=304606;AS_VQLSOD=.;QD=12.2112;gq_hist_alt_bin_freq=0|0|0|0|88|77|135|139|126|132|174|142|135|140|162|130|106|124|113|4597;gq_hist_all_bin_freq=0|0|0|0|16360|11593|7527|4907|3469|2231|1604|1071|774|602|486|333|277|273|235|5832;dp_hist_alt_bin_freq=0|0|1908|2167|1513|642|220|53|16|1|0|0|0|0|0|0|0|0|0|0;dp_hist_all_bin_freq=0|0|3134|5663|7898|9467|18185|10442|2048|444|167|64|24|22|5|7|0|3|0|0;ab_hist_alt_bin_freq=0|0|0|0|115|390|420|589|877|684|1184|783|445|309|109|81|32|4|2|0;dp_hist_alt_n_larger=0;dp_hist_all_n_larger=1	.	.
chr1	7962740	rs370370394	CTT	C	.	PASS	AC=61;AN=115098;AS_MQ=59.8018;AS_VarDP=12227;AS_VQLSOD=.;QD=5.43698;gq_hist_alt_bin_freq=0|0|0|0|1|0|0|5|0|1|3|3|5|4|4|0|1|2|2|30;gq_hist_all_bin_freq=0|0|0|0|16360|11585|7520|4900|3465|2230|1611|1075|774|604|491|332|285|273|237|5813;dp_hist_alt_bin_freq=0|0|30|18|6|4|3|0|0|0|0|0|0|0|0|0|0|0|0|0;dp_hist_all_bin_freq=0|0|3117|5660|7901|9467|18184|10441|2048|444|167|64|24|22|5|7|0|3|0|0;ab_hist_alt_bin_freq=0|0|0|0|7|8|9|12|3|7|4|5|6|0|0|0|0|0|0|0;dp_hist_alt_n_larger=0;dp_hist_all_n_larger=1	.	.
chr1	7965336	rs781600849	G	GT	.	PASS	AC=1;AN=152138;AS_MQ=59.9894;AS_VarDP=90;AS_VQLSOD=.;QD=13.5444;gq_hist_alt_bin_freq=0|0|0|0|0|0|0|0|0|0|0|0|0|0|0|0|0|0|0|1;gq_hist_all_bin_freq=0|0|0|0|13901|12412|9166|7381|8159|6345|4882|4479|3099|2071|1599|868|631|361|217|498;dp_hist_alt_bin_freq=0|0|0|0|0|0|1|0|0|0|0|0|0|0|0|0|0|0|0|0;dp_hist_all_bin_freq=0|0|195|2092|7668|12713|29761|19259|3024|594|317|199|115|66|24|15|7|10|3|3;ab_hist_alt_bin_freq=0|0|0|0|0|0|0|0|1|0|0|0|0|0|0|0|0|0|0|0;dp_hist_alt_n_larger=0;dp_hist_all_n_larger=4	.	.
chr1	7969328	rs768623509	G	GT	.	PASS	AC=4;AN=151924;AS_MQ=60.0000;AS_VarDP=428;AS_VQLSOD=.;QD=12.5234;gq_hist_alt_bin_freq=0|0|0|0|0|0|0|0|0|0|0|0|0|0|0|0|0|0|0|4;gq_hist_all_bin_freq=0|0|0|0|17997|13437|10276|7566|6995|5248|3859|3206|2267|1592|1241|772|524|326|215|441;dp_hist_alt_bin_freq=0|0|0|0|0|1|0|1|2|0|0|0|0|0|0|0|0|0|0|0;dp_hist_all_bin_freq=0|0|274|2586|7912|13339|28243|18077|3783|907|413|190|121|47|25|17|10|11|0|4;ab_hist_alt_bin_freq=0|0|0|0|0|0|0|2|0|1|0|0|0|1|0|0|0|0|0|0;dp_hist_alt_n_larger=0;dp_hist_all_n_larger=3	.	.
chr1	7969406	rs781094807	T	TA	.	PASS	AC=44;AN=145770;AS_MQ=59.9880;AS_VarDP=2830;AS_VQLSOD=.;QD=11.9410;gq_hist_alt_bin_freq=0|0|0|0|0|0|0|0|0|0|0|0|0|0|0|0|0|1|0|44;gq_hist_all_bin_freq=0|0|0|0|18538|12287|9704|7193|6439|5057|3763|2929|2145|1491|1098|730|500|293|187|456;dp_hist_alt_bin_freq=0|0|4|7|11|13|8|2|0|0|0|0|0|0|0|0|0|0|0|0;dp_hist_all_bin_freq=0|0|527|3314|7804|12376|25863|17055|3931|1046|467|198|113|47|25|16|10|11|0|4;ab_hist_alt_bin_freq=0|0|0|0|0|0|4|2|9|7|12|6|2|2|1|0|0|0|0|0;dp_hist_alt_n_larger=0;dp_hist_all_n_larger=3	.	.
chr1	7969440	rs147617838	T	TG	.	PASS	AC=1224;AN=139406;AS_MQ=59.9806;AS_VarDP=51910;AS_VQLSOD=.;QD=8.85662;gq_hist_alt_bin_freq=0|0|0|0|2|2|5|9|9|16|17|8|16|23|27|24|30|25|28|975;gq_hist_all_bin_freq=0|0|0|0|9815|8058|6702|5501|4782|4104|3334|2775|2683|2196|1805|1723|1565|1034|1039|12529;dp_hist_alt_bin_freq=0|0|274|384|317|162|48|23|6|1|0|1|0|0|0|0|0|0|0|0;dp_hist_all_bin_freq=0|0|1485|5009|9185|12548|19877|13737|4628|1848|800|291|112|57|28|12|14|10|1|1;ab_hist_alt_bin_freq=0|0|0|0|73|150|197|179|221|111|142|48|53|18|11|2|0|0|0|0;dp_hist_alt_n_larger=0;dp_hist_all_n_larger=2	.	.
chr1	7969440	rs147617838	TG	T	.	PASS	AC=10541;AN=139382;AS_MQ=59.9909;AS_VarDP=499889;AS_VQLSOD=.;QD=18.8157;gq_hist_alt_bin_freq=0|0|0|0|5|7|10|29|20|56|69|56|90|84|80|103|121|68|108|8529;gq_hist_all_bin_freq=0|0|0|0|9806|8049|6701|5490|4778|4101|3334|2765|2680|2189|1806|1727|1566|1037|1040|12564;dp_hist_alt_bin_freq=0|0|560|1556|2017|2090|1590|923|426|177|65|21|4|2|2|1|1|0|0|0;dp_hist_all_bin_freq=0|0|1490|5017|9162|12545|19876|13739|4628|1848|800|291|112|57|28|12|14|10|1|1;ab_hist_alt_bin_freq=0|0|0|0|44|153|299|532|1099|1057|1777|1256|1058|582|271|143|71|19|1|0;dp_hist_alt_n_larger=0;dp_hist_all_n_larger=2	.	.
chr1	7969440	rs147617838	TGG	T	.	PASS	AC=556;AN=139518;AS_MQ=59.9912;AS_VarDP=28924;AS_VQLSOD=.;QD=21.4169;gq_hist_alt_bin_freq=0|0|0|0|0|0|0|0|0|2|0|0|0|1|0|0|0|1|0|552;gq_hist_all_bin_freq=0|0|0|0|9823|8064|6712|5502|4787|4109|3336|2779|2685|2199|1808|1724|1569|1035|1039|12530;dp_hist_alt_bin_freq=0|0|23|91|131|94|102|67|32|9|4|2|0|1|0|0|0|0|0|0;dp_hist_all_bin_freq=0|0|1496|5032|9196|12554|19879|13739|4629|1848|800|291|112|57|28|12|14|10|1|1;ab_hist_alt_bin_freq=0|0|0|0|4|7|14|30|103|65|123|71|80|29|12|12|6|0|0|0;dp_hist_alt_n_larger=0;dp_hist_all_n_larger=2	.	.
chr1	7969449	rs147883552	G	GA	.	PASS	AC=7741;AN=143210;AS_MQ=59.9909;AS_VarDP=365950;AS_VQLSOD=.;QD=24.2011;gq_hist_alt_bin_freq=0|0|0|0|2|6|19|15|18|44|64|45|79|74|35|82|71|32|87|6372;gq_hist_all_bin_freq=0|0|0|0|8533|6877|5271|3851|3277|2523|1837|1373|1289|971|647|822|748|437|634|32447;dp_hist_alt_bin_freq=0|0|384|1150|1583|1561|1154|675|331|128|57|12|4|3|1|1|1|0|0|0;dp_hist_all_bin_freq=0|0|1895|6377|10961|13837|19955|12654|3729|1280|505|186|71|33|21|11|8|12|0|1;ab_hist_alt_bin_freq=0|0|0|0|61|159|355|516|1068|929|1292|773|645|320|144|64|28|10|0|0;dp_hist_alt_n_larger=0;dp_hist_all_n_larger=1	.	.
chr1	7969483	rs141737779	T	TC	.	PASS	AC=4584;AN=152146;AS_MQ=59.9889;AS_VarDP=256853;AS_VQLSOD=.;QD=15.7248;gq_hist_alt_bin_freq=0|0|0|0|0|0|5|4|11|3|8|5|12|11|10|17|14|12|13|4329;gq_hist_all_bin_freq=0|0|0|0|16534|12056|9786|7644|6436|5541|4172|2700|2482|1656|932|693|433|208|182|4559;dp_hist_alt_bin_freq=0|0|199|481|757|953|886|611|316|165|59|13|11|2|0|0|0|1|0|0;dp_hist_all_bin_freq=0|0|563|3272|8544|13276|24000|17277|5546|1997|890|336|173|63|31|11|14|12|6|1;ab_hist_alt_bin_freq=0|0|0|0|45|135|252|406|726|702|889|559|364|151|61|24|10|1|0|0;dp_hist_alt_n_larger=0;dp_hist_all_n_larger=2	.	.
chr1	7969584	rs35540656	CT	C	.	PASS	AC=10553;AN=145928;AS_MQ=59.9277;AS_VarDP=492737;AS_VQLSOD=.;QD=11.7852;gq_hist_alt_bin_freq=0|0|0|0|34|44|76|76|90|135|125|135|166|176|142|142|184|170|167|7525;gq_hist_all_bin_freq=0|0|0|0|11602|9569|7188|5104|4577|3314|2273|1744|1270|922|706|516|517|362|358|22910;dp_hist_alt_bin_freq=0|0|691|1910|2327|2044|1369|686|233|94|25|4|1|1|2|0|0|0|0|0;dp_hist_all_bin_freq=0|0|1661|5477|10410|13798|22326|14424|3365|879|347|113|59|23|22|7|8|10|2|0;ab_hist_alt_bin_freq=0|0|0|0|158|246|506|689|1354|1158|1693|1057|820|344|132|65|33|0|0|0;dp_hist_alt_n_larger=0;dp_hist_all_n_larger=1	.	.
chr1	7969584	rs35540656	CTT	C	.	PASS	AC=18370;AN=146042;AS_MQ=59.9226;AS_VarDP=950292;AS_VQLSOD=.;QD=17.0248;gq_hist_alt_bin_freq=0|0|0|0|21|21|36|37|46|63|101|62|126|134|100|139|151|104|143|15666;gq_hist_all_bin_freq=0|0|0|0|11603|9598|7207|5114|4582|3313|2269|1740|1266|922|703|507|520|360|358|22926;dp_hist_alt_bin_freq=0|0|777|2135|3438|4002|3288|1965|868|322|108|26|12|3|3|0|1|1|0|0;dp_hist_all_bin_freq=0|0|1653|5486|10434|13814|22336|14427|3367|879|347|113|59|23|22|7|8|10|2|0;ab_hist_alt_bin_freq=0|0|0|0|109|256|757|1276|2544|2329|3498|2134|1570|651|247|109|43|7|0|0;dp_hist_alt_n_larger=1;dp_hist_all_n_larger=1	.	.
chr1	7977755	rs751547694	T	TTTTG	.	PASS	AC=12;AN=152094;AS_MQ=59.9991;AS_VarDP=874;AS_VQLSOD=.;QD=18.3009;gq_hist_alt_bin_freq=0|0|0|0|0|0|0|0|0|0|0|0|0|0|0|0|0|0|0|12;gq_hist_all_bin_freq=0|0|0|0|26443|18212|11531|7107|5128|3211|1773|1109|608|376|227|126|69|42|26|59;dp_hist_alt_bin_freq=0|0|0|0|4|2|2|2|2|0|0|0|0|0|0|0|0|0|0|0;dp_hist_all_bin_freq=0|0|181|2178|7759|13599|28413|18193|4136|905|398|147|70|26|26|7|5|2|1|1;ab_hist_alt_bin_freq=0|0|0|0|0|0|1|2|1|3|1|2|2|0|0|0|0|0|0|0;dp_hist_alt_n_larger=0;dp_hist_all_n_larger=0	.	.
chr1	7977755	rs751547694	TTTTG	T	.	PASS	AC=18;AN=152210;AS_MQ=60.0000;AS_VarDP=882;AS_VQLSOD=.;QD=17.2132;gq_hist_alt_bin_freq=0|0|0|0|0|0|0|0|0|0|0|0|0|0|0|0|0|0|0|18;gq_hist_all_bin_freq=0|0|0|0|26443|18212|11530|7107|5128|3211|1773|1109|608|376|227|126|69|42|26|59;dp_hist_alt_bin_freq=0|0|0|1|5|5|2|2|2|1|0|0|0|0|0|0|0|0|0|0;dp_hist_all_bin_freq=0|0|181|2178|7758|13599|28413|18193|4136|905|398|147|70|26|26|7|5|2|1|1;ab_hist_alt_bin_freq=0|0|0|0|0|1|1|2|1|2|5|1|2|2|0|1|0|0|0|0;dp_hist_alt_n_larger=0;dp_hist_all_n_larger=0	.	.
chr1	7977985	rs34231723	CTT	C	.	AS_VQSR	AC=7266;AN=51760;AS_MQ=58.0654;AS_VarDP=335466;AS_VQLSOD=.;QD=11.3559;gq_hist_alt_bin_freq=0|0|0|0|144|382|206|232|456|497|597|467|375|410|460|476|459|357|238|1496;gq_hist_all_bin_freq=0|0|0|0|4638|2884|2134|1483|1195|1209|1009|861|698|732|762|805|776|631|468|5574;dp_hist_alt_bin_freq=0|0|5038|1801|343|55|13|2|0|0|0|0|0|0|0|0|0|0|0|0;dp_hist_all_bin_freq=0|0|10694|5563|2893|2224|2571|1437|329|97|28|10|7|2|3|0|1|0|0|0;ab_hist_alt_bin_freq=0|0|0|0|1176|1598|707|698|727|378|815|408|283|262|118|59|7|2|1|0;dp_hist_alt_n_larger=0;dp_hist_all_n_larger=0	.	.
chr1	7977985	rs34231723	CTTT	C	.	AS_VQSR	AC=3188;AN=52146;AS_MQ=58.2105;AS_VarDP=154407;AS_VQLSOD=.;QD=13.5360;gq_hist_alt_bin_freq=0|0|0|0|50|49|50|45|78|140|78|78|104|119|173|225|209|175|131|1482;gq_hist_all_bin_freq=0|0|0|0|4926|3037|2162|1499|1118|1148|998|814|641|661|756|787|756|610|457|5683;dp_hist_alt_bin_freq=0|0|2113|869|180|16|6|2|0|0|0|0|0|0|0|0|0|0|0|0;dp_hist_all_bin_freq=0|0|10832|5592|2923|2222|2570|1436|330|97|28|10|7|2|3|0|1|0|0|0;ab_hist_alt_bin_freq=0|0|0|0|618|804|390|303|339|158|293|122|57|68|14|11|4|2|0|0;dp_hist_alt_n_larger=0;dp_hist_all_n_larger=0	.	.
chr1	7977985	rs34231723	CTTTTTTTTTT	C	.	AS_VQSR	AC=3850;AN=53470;AS_MQ=58.5834;AS_VarDP=137097;AS_VQLSOD=.;QD=21.7481;gq_hist_alt_bin_freq=0|0|0|0|52|38|77|45|37|29|28|26|26|15|24|15|28|39|58|3093;gq_hist_all_bin_freq=0|0|0|0|4938|3080|2225|1592|1186|1187|1002|827|685|690|736|761|742|574|444|6046;dp_hist_alt_bin_freq=0|0|2047|1085|403|76|14|3|2|0|0|0|0|0|0|0|0|0|0|0;dp_hist_all_bin_freq=0|0|11121|5863|2993|2245|2577|1438|330|97|28|10|7|2|3|0|1|0|0|0;ab_hist_alt_bin_freq=0|0|0|0|193|412|328|334|439|291|487|288|167|169|96|89|98|12|14|0;dp_hist_alt_n_larger=0;dp_hist_all_n_larger=0	.	.
chr1	7984636	rs113010047	TAA	T	.	PASS	AC=3711;AN=152312;AS_MQ=59.9959;AS_VarDP=212264;AS_VQLSOD=.;QD=20.2131;gq_hist_alt_bin_freq=0|0|0|0|4|2|2|1|2|6|8|4|9|8|9|9|14|9|17|3441;gq_hist_all_bin_freq=0|0|0|0|17743|13507|9605|7064|6703|4973|3552|3010|1990|1323|1023|680|476|331|228|3889;dp_hist_alt_bin_freq=0|0|44|235|628|744|707|573|331|171|73|28|6|2|3|0|0|0|0|0;dp_hist_all_bin_freq=0|0|185|1927|7309|12815|31964|17898|2627|651|351|181|75|52|27|8|13|3|3|5;ab_hist_alt_bin_freq=0|0|0|0|8|57|159|263|587|580|790|453|302|140|37|14|2|0|0|0;dp_hist_alt_n_larger=0;dp_hist_all_n_larger=3	.	.
chr1	7984954	rs764877312	GGCC	G	.	PASS	AC=6;AN=152198;AS_MQ=60.0000;AS_VarDP=723;AS_VQLSOD=.;QD=19.5837;gq_hist_alt_bin_freq=0|0|0|0|0|0|0|0|0|0|0|0|0|0|0|0|0|0|0|6;gq_hist_all_bin_freq=0|0|0|0|21212|15305|10424|7421|6695|4842|3327|2612|1599|947|634|387|249|159|79|207;dp_hist_alt_bin_freq=0|0|0|0|0|2|2|0|0|2|0|0|0|0|0|0|0|0|0|0;dp_hist_all_bin_freq=0|0|201|1778|7423|12971|33060|17715|2087|385|204|120|57|38|25|10|12|3|3|4;ab_hist_alt_bin_freq=0|0|0|0|0|0|0|0|0|2|2|2|0|0|0|0|0|0|0|0;dp_hist_alt_n_larger=0;dp_hist_all_n_larger=3	.	.
chr1	8358580	rs776543471	GCTCCCGCTCTCGGAT	G	.	PASS	AC=26;AN=152206;AS_MQ=59.9910;AS_VarDP=1980;AS_VQLSOD=.;QD=15.2404;gq_hist_alt_bin_freq=0|0|0|0|0|0|0|0|0|0|0|0|0|0|0|0|0|0|0|26;gq_hist_all_bin_freq=0|0|0|0|14827|13406|10240|7776|7671|5440|3983|3622|2475|1749|1428|919|700|500|319|989;dp_hist_alt_bin_freq=0|0|0|4|2|4|6|5|2|2|0|0|0|1|0|0|0|0|0|0;dp_hist_all_bin_freq=0|0|279|1789|4845|11706|29453|22141|3761|817|493|319|189|102|57|35|24|13|4|8;ab_hist_alt_bin_freq=0|0|0|0|1|0|1|8|4|5|5|1|1|0|0|0|0|0|0|0;dp_hist_alt_n_larger=0;dp_hist_all_n_larger=9	.	.
chr1	8358605	rs761312593	TCGGATCTCCCGCTCC	T	.	PASS	AC=2;AN=151976;AS_MQ=60.0000;AS_VarDP=106;AS_VQLSOD=.;QD=18.6132;gq_hist_alt_bin_freq=0|0|0|0|0|0|0|0|0|0|0|0|0|0|0|0|0|0|0|2;gq_hist_all_bin_freq=0|0|0|0|12207|11069|8661|6811|7056|5843|4716|4627|3707|2858|2432|1724|1256|851|589|1581;dp_hist_alt_bin_freq=0|0|0|0|0|0|1|1|0|0|0|0|0|0|0|0|0|0|0|0;dp_hist_all_bin_freq=0|0|286|1922|6064|12114|27025|20245|5234|1323|779|443|253|139|67|43|23|5|10|2;ab_hist_alt_bin_freq=0|0|0|0|0|0|0|1|0|0|0|0|1|0|0|0|0|0|0|0;dp_hist_alt_n_larger=0;dp_hist_all_n_larger=11	.	.
chr1	8358620	rs779300628	CCGGAGCTCCCGCTCG	C	.	PASS	AC=12;AN=152118;AS_MQ=60.0000;AS_VarDP=748;AS_VQLSOD=.;QD=18.3503;gq_hist_alt_bin_freq=0|0|0|0|0|0|0|0|0|0|0|0|0|0|0|0|0|0|0|12;gq_hist_all_bin_freq=0|0|0|0|12331|11117|8675|6804|7021|5824|4699|4617|3701|2860|2430|1722|1256|850|586|1566;dp_hist_alt_bin_freq=0|0|0|3|2|0|3|2|2|0|0|0|0|0|0|0|0|0|0|0;dp_hist_all_bin_freq=0|0|277|1904|6081|12160|27048|20258|5236|1320|777|446|253|139|67|42|23|5|10|2;ab_hist_alt_bin_freq=0|0|0|0|0|0|0|1|2|3|3|2|0|1|0|0|0|0|0|0;dp_hist_alt_n_larger=0;dp_hist_all_n_larger=11	.	.
chr1	8359782	rs747069823	GCGCTCC	G	.	PASS	AC=2;AN=152006;AS_MQ=60.0000;AS_VarDP=158;AS_VQLSOD=.;QD=16.9494;gq_hist_alt_bin_freq=0|0|0|0|0|0|0|0|0|0|0|0|0|0|0|0|0|0|0|2;gq_hist_all_bin_freq=0|0|0|0|26579|19401|10783|6394|4394|2511|1553|1127|835|678|468|373|262|184|149|312;dp_hist_alt_bin_freq=0|0|0|1|0|0|0|0|0|1|0|0|0|0|0|0|0|0|0|0;dp_hist_all_bin_freq=0|0|170|2627|10266|20089|30136|10412|1488|426|206|89|46|19|10|7|4|3|2|1;ab_hist_alt_bin_freq=0|0|0|0|0|0|0|0|0|2|0|0|0|0|0|0|0|0|0|0;dp_hist_alt_n_larger=0;dp_hist_all_n_larger=2	.	.
chr1	8359782	rs778061502	GCGCTCCCGCTCT	G	.	PASS	AC=67;AN=152122;AS_MQ=59.9867;AS_VarDP=4689;AS_VQLSOD=.;QD=16.9953;gq_hist_alt_bin_freq=0|0|0|0|0|0|0|0|0|0|0|0|0|0|0|0|0|0|0|67;gq_hist_all_bin_freq=0|0|0|0|26579|19401|10782|6394|4394|2511|1553|1127|835|678|468|373|262|184|149|312;dp_hist_alt_bin_freq=0|0|2|2|13|24|9|8|6|1|1|1|0|0|0|0|0|0|0|0;dp_hist_all_bin_freq=0|0|170|2626|10266|20089|30136|10412|1488|426|206|89|46|19|10|7|4|3|2|1;ab_hist_alt_bin_freq=0|0|0|0|1|0|4|10|14|13|17|3|2|3|0|0|0|0|0|0;dp_hist_alt_n_larger=0;dp_hist_all_n_larger=2	.	.
chr1	8359794	rs201570536	T	TCGCTCC	.	PASS	AC=311;AN=151564;AS_MQ=59.9965;AS_VarDP=17936;AS_VQLSOD=.;QD=19.6327;gq_hist_alt_bin_freq=0|0|0|0|0|0|0|0|0|0|0|0|0|0|1|0|0|0|0|305;gq_hist_all_bin_freq=0|0|0|0|26508|19330|10679|6296|4298|2413|1481|1084|793|643|440|352|249|173|139|845;dp_hist_alt_bin_freq=0|0|21|47|68|64|51|40|10|3|2|0|0|0|0|0|0|0|0|0;dp_hist_all_bin_freq=0|0|182|2650|10297|20034|29998|10324|1459|411|191|85|46|17|9|8|4|3|2|1;ab_hist_alt_bin_freq=0|0|0|0|1|14|8|31|58|50|55|44|28|11|4|0|0|0|0|0;dp_hist_alt_n_larger=0;dp_hist_all_n_larger=2	.	.
chr1	8359794	rs201570536	TCGCTCC	T	.	PASS	AC=143;AN=151564;AS_MQ=59.9912;AS_VarDP=9145;AS_VQLSOD=.;QD=19.0157;gq_hist_alt_bin_freq=0|0|0|0|0|0|0|0|0|0|0|0|0|0|0|0|0|0|0|143;gq_hist_all_bin_freq=0|0|0|0|26508|19330|10679|6296|4298|2413|1481|1084|793|643|440|352|249|173|139|845;dp_hist_alt_bin_freq=0|0|1|10|29|31|21|24|12|11|4|0|0|0|0|0|0|0|0|0;dp_hist_all_bin_freq=0|0|182|2650|10297|20034|29998|10324|1459|411|191|85|46|17|9|8|4|3|2|1;ab_hist_alt_bin_freq=0|0|0|0|0|2|11|10|25|18|32|28|11|5|1|0|0|0|0|0;dp_hist_alt_n_larger=0;dp_hist_all_n_larger=2	.	.
chr1	8359808	rs147985313	G	GCTCCTT	.	PASS	AC=1949;AN=151758;AS_MQ=59.9921;AS_VarDP=97900;AS_VQLSOD=.;QD=20.8484;gq_hist_alt_bin_freq=0|0|0|0|0|0|0|0|0|1|3|1|2|3|1|1|3|4|4|1889;gq_hist_all_bin_freq=0|0|0|0|26390|19134|10379|6008|4114|2190|1317|984|700|582|413|343|247|172|131|2716;dp_hist_alt_bin_freq=0|0|71|308|474|444|335|158|82|29|9|1|0|1|0|0|0|0|0|0;dp_hist_all_bin_freq=0|0|227|2920|10629|20119|29855|10005|1397|354|167|70|37|17|7|6|2|3|3|1;ab_hist_alt_bin_freq=0|0|0|0|8|31|88|165|284|270|432|269|206|86|18|16|4|0|0|0;dp_hist_alt_n_larger=0;dp_hist_all_n_larger=1	.	.
chr1	8359808	rs147985313	GCTCCTT	G	.	PASS	AC=623;AN=151768;AS_MQ=59.9915;AS_VarDP=40708;AS_VQLSOD=.;QD=19.0074;gq_hist_alt_bin_freq=0|0|0|0|0|0|0|0|0|0|0|0|0|0|0|1|0|1|1|616;gq_hist_all_bin_freq=0|0|0|0|26390|19134|10379|6008|4114|2190|1317|985|700|582|413|343|247|173|131|2719;dp_hist_alt_bin_freq=0|0|16|52|116|127|126|84|56|24|14|1|1|1|0|0|0|0|1|0;dp_hist_all_bin_freq=0|0|228|2922|10631|20119|29855|10005|1397|354|167|70|37|17|7|6|2|3|3|1;ab_hist_alt_bin_freq=0|0|0|0|4|16|30|50|119|107|141|72|43|27|5|2|1|0|0|0;dp_hist_alt_n_larger=0;dp_hist_all_n_larger=1	.	.
chr1	8360257	rs745806637	A	AC	.	PASS	AC=1;AN=147194;AS_MQ=60.0000;AS_VarDP=94;AS_VQLSOD=.;QD=9.08511;gq_hist_alt_bin_freq=0|0|0|0|0|0|0|0|0|0|0|0|0|0|0|0|0|0|0|1;gq_hist_all_bin_freq=0|0|0|0|31721|20330|10383|5260|3222|1382|648|343|170|67|32|13|9|4|3|10;dp_hist_alt_bin_freq=0|0|0|0|0|0|1|0|0|0|0|0|0|0|0|0|0|0|0|0;dp_hist_all_bin_freq=0|0|1968|7660|11084|17772|26335|7809|756|128|39|19|15|5|1|0|1|2|2|0;ab_hist_alt_bin_freq=0|0|0|0|0|0|0|0|1|0|0|0|0|0|0|0|0|0|0|0;dp_hist_alt_n_larger=0;dp_hist_all_n_larger=1	.	.
chr1	8361046	rs749071713	A	AGGGATGCGGCGG	.	PASS	AC=290;AN=146992;AS_MQ=59.9863;AS_VarDP=14516;AS_VQLSOD=.;QD=18.5193;gq_hist_alt_bin_freq=0|0|0|0|0|0|0|0|0|1|0|0|0|0|1|0|0|0|1|284;gq_hist_all_bin_freq=0|0|0|0|12793|10164|7975|6454|5989|4679|4110|3786|3359|2680|2479|1886|1514|1331|977|3257;dp_hist_alt_bin_freq=0|0|16|48|73|80|39|20|6|3|2|0|0|0|0|0|0|0|0|0;dp_hist_all_bin_freq=0|0|247|1918|6000|11503|19136|16729|9071|4469|2313|1088|497|229|99|47|34|18|9|13;ab_hist_alt_bin_freq=0|0|0|0|4|16|31|39|58|33|63|22|13|5|0|0|0|0|0|0;dp_hist_alt_n_larger=0;dp_hist_all_n_larger=13	.	.
chr1	8361046	rs749071713	AGGGATGCGGCGG	A	.	PASS	AC=20;AN=146994;AS_MQ=59.9750;AS_VarDP=1761;AS_VQLSOD=.;QD=17.5139;gq_hist_alt_bin_freq=0|0|0|0|0|0|0|0|0|0|0|0|0|0|0|0|0|0|0|20;gq_hist_all_bin_freq=0|0|0|0|12793|10164|7975|6454|5989|4679|4110|3786|3359|2680|2479|1886|1514|1331|977|3258;dp_hist_alt_bin_freq=0|0|1|1|4|6|4|1|1|2|0|0|0|0|0|0|0|0|0|0;dp_hist_all_bin_freq=0|0|247|1919|6000|11503|19136|16729|9071|4469|2313|1088|497|229|99|47|34|18|9|13;ab_hist_alt_bin_freq=0|0|0|0|1|0|1|0|5|3|6|3|1|0|0|0|0|0|0|0;dp_hist_alt_n_larger=0;dp_hist_all_n_larger=13	.	.
chr1	8614630	rs1233062866	T	TG	.	PASS	AC=2;AN=152052;AS_MQ=59.7452;AS_VarDP=97;AS_VQLSOD=.;QD=9.52577;gq_hist_alt_bin_freq=0|0|0|0|0|0|0|0|0|0|0|0|0|0|0|0|0|0|0|2;gq_hist_all_bin_freq=0|0|0|0|31029|19939|11003|5684|3976|1942|1014|655|343|182|91|63|35|19|10|41;dp_hist_alt_bin_freq=0|0|0|0|1|1|0|0|0|0|0|0|0|0|0|0|0|0|0|0;dp_hist_all_bin_freq=0|0|348|2489|7545|12719|35968|15445|1089|193|88|59|34|21|12|4|2|3|1|4;ab_hist_alt_bin_freq=0|0|0|0|0|0|0|0|1|0|0|1|0|0|0|0|0|0|0|0;dp_hist_alt_n_larger=0;dp_hist_all_n_larger=2	.	.
chr1	8656232	rs765195788	C	CTCTCGGTCCCGG	.	PASS	AC=1;AN=152092;AS_MQ=59.1734;AS_VarDP=49;AS_VQLSOD=.;QD=18.6939;gq_hist_alt_bin_freq=0|0|0|0|0|0|0|0|0|0|0|0|0|0|0|0|0|0|0|1;gq_hist_all_bin_freq=0|0|0|0|25133|17811|11242|7166|5475|3311|2093|1552|854|550|313|185|117|91|37|116;dp_hist_alt_bin_freq=0|0|0|0|1|0|0|0|0|0|0|0|0|0|0|0|0|0|0|0;dp_hist_all_bin_freq=0|0|348|2969|8547|14729|32908|14097|1707|363|195|77|44|24|10|7|11|7|0|1;ab_hist_alt_bin_freq=0|0|0|0|0|0|0|0|1|0|0|0|0|0|0|0|0|0|0|0;dp_hist_alt_n_larger=0;dp_hist_all_n_larger=2	.	.
chr1	8656247	rs201665914	T	TCGGTCC	.	PASS	AC=955;AN=152186;AS_MQ=59.8652;AS_VarDP=53866;AS_VQLSOD=.;QD=20.1250;gq_hist_alt_bin_freq=0|0|0|0|0|0|0|0|0|0|0|0|0|0|0|0|0|0|0|950;gq_hist_all_bin_freq=0|0|0|0|24711|17563|11129|7095|5440|3278|2088|1544|845|550|313|184|117|90|36|1051;dp_hist_alt_bin_freq=0|0|35|112|211|251|179|95|42|20|2|1|0|2|0|0|0|0|0|0;dp_hist_all_bin_freq=0|0|438|3081|8652|14779|32610|13996|1725|375|194|76|45|26|9|7|11|7|0|1;ab_hist_alt_bin_freq=0|0|0|0|5|14|49|79|153|126|223|121|104|41|19|9|3|0|0|0;dp_hist_alt_n_larger=0;dp_hist_all_n_larger=2	.	.
chr1	8656262	rs3831914	C	CTCTTTG	.	PASS	AC=180;AN=151984;AS_MQ=59.9156;AS_VarDP=9813;AS_VQLSOD=.;QD=20.6681;gq_hist_alt_bin_freq=0|0|0|0|0|0|0|0|0|0|0|0|0|0|0|0|0|0|0|179;gq_hist_all_bin_freq=0|0|0|0|23968|17122|10812|6922|5364|3221|2087|1560|857|570|332|212|128|103|48|2627;dp_hist_alt_bin_freq=0|0|14|37|41|51|19|12|4|0|1|0|0|0|0|0|0|0|0|0;dp_hist_all_bin_freq=0|0|526|3235|8858|14940|32010|13825|1769|381|207|77|45|24|8|8|10|7|0|1;ab_hist_alt_bin_freq=0|0|0|0|0|1|7|22|31|27|37|23|19|6|5|1|0|0|0|0;dp_hist_alt_n_larger=0;dp_hist_all_n_larger=2	.	.
chr1	8656262	rs3831914	CTCTTTG	C	.	PASS	AC=2387;AN=151978;AS_MQ=59.8618;AS_VarDP=144309;AS_VQLSOD=.;QD=19.0184;gq_hist_alt_bin_freq=0|0|0|0|0|1|0|0|4|1|0|3|2|3|3|5|2|2|5|2318;gq_hist_all_bin_freq=0|0|0|0|23968|17122|10812|6922|5364|3221|2087|1560|857|570|332|211|126|103|48|2627;dp_hist_alt_bin_freq=0|0|99|293|527|595|476|222|94|27|9|3|3|1|0|0|0|0|0|0;dp_hist_all_bin_freq=0|0|526|3232|8858|14940|32010|13825|1769|381|207|77|45|24|8|8|10|7|0|1;ab_hist_alt_bin_freq=0|0|0|0|22|53|136|231|375|349|537|315|187|71|32|8|0|0|0|0;dp_hist_alt_n_larger=0;dp_hist_all_n_larger=2	.	.
chr1	9038388	rs141461807	CA	C	.	PASS	AC=2451;AN=152302;AS_MQ=59.9964;AS_VarDP=180028;AS_VQLSOD=.;QD=16.4079;gq_hist_alt_bin_freq=0|0|0|0|0|0|1|0|1|1|1|3|4|1|1|4|5|3|3|2386;gq_hist_all_bin_freq=0|0|0|0|14907|12010|8675|6164|6388|4950|3986|3971|3025|2301|2070|1440|1126|837|538|3704;dp_hist_alt_bin_freq=0|0|26|114|297|418|478|409|311|182|96|43|19|10|3|3|2|0|1|0;dp_hist_all_bin_freq=0|0|178|1570|5740|12417|28153|20872|4404|1208|744|367|189|112|61|28|22|5|10|6;ab_hist_alt_bin_freq=0|0|0|0|6|37|105|189|432|412|539|338|218|73|17|9|2|0|0|0;dp_hist_alt_n_larger=2;dp_hist_all_n_larger=6	.	.
chr1	9039178	rs35424773	GC	G	.	PASS	AC=2309;AN=152354;AS_MQ=59.9960;AS_VarDP=170112;AS_VQLSOD=.;QD=15.8642;gq_hist_alt_bin_freq=0|0|0|0|0|1|0|0|0|1|0|0|1|2|0|3|1|0|3|2263;gq_hist_all_bin_freq=0|0|0|0|17763|14015|9669|6613|6523|4920|3623|3278|2289|1615|1261|727|535|347|202|2738;dp_hist_alt_bin_freq=0|0|4|44|168|293|420|474|404|236|118|66|27|12|3|2|1|0|2|0;dp_hist_all_bin_freq=0|0|101|924|4859|13137|29801|21622|3740|845|441|255|162|97|54|36|17|8|7|6;ab_hist_alt_bin_freq=0|0|0|0|4|24|103|193|375|420|548|328|170|57|10|6|0|1|0|0;dp_hist_alt_n_larger=1;dp_hist_all_n_larger=6	.	.
chr1	9057292	rs760221358	TA	T	.	PASS	AC=5889;AN=103426;AS_MQ=59.3744;AS_VarDP=250017;AS_VQLSOD=.;QD=8.15929;gq_hist_alt_bin_freq=0|0|0|0|131|164|198|217|185|262|221|222|241|255|228|207|224|182|194|2507;gq_hist_all_bin_freq=0|0|0|0|7664|5817|5677|4685|3611|3864|3300|2199|2614|2265|1410|1583|1244|712|768|4302;dp_hist_alt_bin_freq=0|0|1921|1919|1171|462|120|35|6|3|0|0|1|0|0|0|0|0|0|0;dp_hist_all_bin_freq=0|0|4270|6825|8611|8717|10974|7545|2966|1118|434|167|57|12|8|6|2|2|0|0;ab_hist_alt_bin_freq=0|0|0|0|130|416|635|631|952|520|898|388|432|212|81|63|25|11|0|0;dp_hist_alt_n_larger=0;dp_hist_all_n_larger=1	.	.
chr1	9244919	.	CCCCAGGCA	C	.	PASS	AC=18744;AN=152152;AS_MQ=59.9958;AS_VarDP=1244803;AS_VQLSOD=.;QD=20.8114;gq_hist_alt_bin_freq=0|0|0|0|10|5|12|12|12|30|22|37|65|85|76|110|66|111|116|16463;gq_hist_all_bin_freq=0|0|0|0|20651|11568|7449|5008|4471|3016|2039|1650|1146|779|544|384|285|235|173|16619;dp_hist_alt_bin_freq=0|0|169|847|2095|3258|3580|3066|2170|1148|525|225|86|25|18|11|3|2|2|2;dp_hist_all_bin_freq=0|0|295|1940|7141|13732|28316|17726|3999|1531|695|348|144|60|35|23|11|6|4|6;ab_hist_alt_bin_freq=0|0|0|0|78|263|828|1534|2955|2731|3577|2021|1184|401|121|42|11|2|0|0;dp_hist_alt_n_larger=0;dp_hist_all_n_larger=5	.	.
chr1	9245257	rs398122818	AC	A	.	PASS	AC=6;AN=152232;AS_MQ=60.0000;AS_VarDP=344;AS_VQLSOD=.;QD=14.0698;gq_hist_alt_bin_freq=0|0|0|0|0|0|0|0|0|0|0|0|0|0|0|0|0|0|0|6;gq_hist_all_bin_freq=0|0|0|0|24982|14865|9898|6727|6035|4142|2800|2221|1458|955|691|433|317|201|108|283;dp_hist_alt_bin_freq=0|0|0|0|0|2|0|2|0|0|1|1|0|0|0|0|0|0|0|0;dp_hist_all_bin_freq=0|0|122|1504|6723|13435|31719|18757|2627|554|283|166|80|60|32|20|14|6|3|6;ab_hist_alt_bin_freq=0|0|0|0|0|0|0|2|1|2|1|0|0|0|0|0|0|0|0|0;dp_hist_alt_n_larger=0;dp_hist_all_n_larger=5	.	.
chr1	9263945	rs1638442651	CT	C	.	PASS	AC=1;AN=152254;AS_MQ=60.0000;AS_VarDP=150;AS_VQLSOD=.;QD=16.4133;gq_hist_alt_bin_freq=0|0|0|0|0|0|0|0|0|0|0|0|0|0|0|0|0|0|0|1;gq_hist_all_bin_freq=0|0|0|0|15614|10743|8474|6668|6839|5327|4250|4229|3251|2447|2187|1487|1214|944|675|1778;dp_hist_alt_bin_freq=0|0|0|0|0|0|1|0|0|0|0|0|0|0|0|0|0|0|0|0;dp_hist_all_bin_freq=0|0|98|1181|4904|11645|27637|21910|5091|1442|925|572|300|185|104|55|31|17|10|10;ab_hist_alt_bin_freq=0|0|0|0|0|0|0|0|0|0|0|1|0|0|0|0|0|0|0|0;dp_hist_alt_n_larger=0;dp_hist_all_n_larger=10	.	.
chr1	9264353	rs606231222	C	CACAGGTGGTTGACCTGTGGCCGGGTCTGA	.	AS_VQSR	AC=1;AN=152234;AS_MQ=60.0000;AS_VarDP=51;AS_VQLSOD=.;QD=12.8039;gq_hist_alt_bin_freq=0|0|0|0|0|0|0|0|0|0|0|0|0|0|0|0|0|0|0|1;gq_hist_all_bin_freq=0|0|0|0|15168|10127|7924|6213|6500|5266|4319|4387|3525|2626|2518|1787|1485|1147|821|2304;dp_hist_alt_bin_freq=0|0|0|0|0|0|0|0|0|0|1|0|0|0|0|0|0|0|0|0;dp_hist_all_bin_freq=0|0|136|1175|4958|11731|27121|21476|5436|1638|1030|647|345|185|107|55|28|16|13|8;ab_hist_alt_bin_freq=0|0|0|0|0|0|1|0|0|0|0|0|0|0|0|0|0|0|0|0;dp_hist_alt_n_larger=0;dp_hist_all_n_larger=12	.	.
chr1	9717639	rs755190125	G	GGATA	.	PASS	AC=63;AN=152346;AS_MQ=59.9987;AS_VarDP=4781;AS_VQLSOD=.;QD=20.1943;gq_hist_alt_bin_freq=0|0|0|0|0|0|0|0|0|0|0|0|0|0|0|0|0|0|0|63;gq_hist_all_bin_freq=0|0|0|0|27795|16687|10379|6605|5001|3155|2091|1504|942|597|470|264|177|131|70|246;dp_hist_alt_bin_freq=0|0|0|3|2|15|13|8|13|6|1|1|0|0|0|1|0|0|0|0;dp_hist_all_bin_freq=0|0|127|1528|6546|13903|30368|19434|2927|611|301|147|76|65|35|12|14|9|3|6;ab_hist_alt_bin_freq=0|0|0|0|0|0|3|1|10|17|19|7|2|2|2|0|0|0|0|0;dp_hist_alt_n_larger=0;dp_hist_all_n_larger=2	.	.
chr1	9721747	rs748807669	C	CCTT	.	PASS	AC=5;AN=152204;AS_MQ=60.0000;AS_VarDP=324;AS_VQLSOD=.;QD=16.9105;gq_hist_alt_bin_freq=0|0|0|0|0|0|0|0|0|0|0|0|0|0|0|0|0|0|0|5;gq_hist_all_bin_freq=0|0|0|0|19632|14497|9824|6753|6589|4592|3481|3217|2201|1560|1337|746|526|338|245|564;dp_hist_alt_bin_freq=0|0|0|0|0|0|0|2|3|0|0|0|0|0|0|0|0|0|0|0;dp_hist_all_bin_freq=0|0|174|1500|6803|14301|29162|19074|3530|660|343|222|122|92|43|32|14|10|3|10;ab_hist_alt_bin_freq=0|0|0|0|0|0|0|1|2|1|1|0|0|0|0|0|0|0|0|0;dp_hist_alt_n_larger=0;dp_hist_all_n_larger=7	.	.
chr1	9726888	rs777173368	AC	A	.	PASS	AC=10;AN=152178;AS_MQ=60.0000;AS_VarDP=768;AS_VQLSOD=.;QD=15.5299;gq_hist_alt_bin_freq=0|0|0|0|0|0|0|0|0|0|0|0|0|0|0|0|0|0|0|10;gq_hist_all_bin_freq=0|0|0|0|20667|16478|10956|7254|6230|4136|2797|2409|1607|1078|857|529|377|237|148|329;dp_hist_alt_bin_freq=0|0|0|0|0|0|3|2|2|1|2|0|0|0|0|0|0|0|0|0;dp_hist_all_bin_freq=0|0|206|2353|7646|13377|29515|18900|2883|537|307|152|90|45|30|15|12|4|5|5;ab_hist_alt_bin_freq=0|0|0|0|0|0|1|1|1|2|1|1|2|1|0|0|0|0|0|0;dp_hist_alt_n_larger=0;dp_hist_all_n_larger=7	.	.
chr1	9981092	rs1413885352	GA	G	.	PASS	AC=1;AN=152084;AS_MQ=60.0000;AS_VarDP=131;AS_VQLSOD=.;QD=15.6718;gq_hist_alt_bin_freq=0|0|0|0|0|0|0|0|0|0|0|0|0|0|0|0|0|0|0|1;gq_hist_all_bin_freq=0|0|0|0|27634|18927|11328|6569|4947|2820|1533|983|567|281|185|99|60|38|22|49;dp_hist_alt_bin_freq=0|0|0|0|0|1|0|0|0|0|0|0|0|0|0|0|0|0|0|0;dp_hist_all_bin_freq=0|0|342|3423|10378|16586|30301|12795|1608|296|153|69|41|18|12|3|5|3|5|2;ab_hist_alt_bin_freq=0|0|0|0|0|0|0|0|0|0|1|0|0|0|0|0|0|0|0|0;dp_hist_alt_n_larger=0;dp_hist_all_n_larger=2	.	.
chr1	9982521	rs775978677	C	CA	.	PASS	AC=1;AN=152152;AS_MQ=60.0000;AS_VarDP=40;AS_VQLSOD=.;QD=17.4500;gq_hist_alt_bin_freq=0|0|0|0|0|0|0|0|0|0|0|0|0|0|0|0|0|0|0|1;gq_hist_all_bin_freq=0|0|0|0|19301|14550|10315|7407|7115|5195|3740|2949|1973|1227|864|505|348|206|104|277;dp_hist_alt_bin_freq=0|0|0|0|0|0|0|0|1|0|0|0|0|0|0|0|0|0|0|0;dp_hist_all_bin_freq=0|0|246|2191|7373|12951|29546|18848|3506|663|338|171|117|47|37|13|12|4|6|3;ab_hist_alt_bin_freq=0|0|0|0|0|0|0|0|0|0|0|1|0|0|0|0|0|0|0|0;dp_hist_alt_n_larger=0;dp_hist_all_n_larger=4	.	.
chr1	10210657	rs140167753	GCC	G	.	PASS	AC=37348;AN=151406;AS_MQ=59.9954;AS_VarDP=2302465;AS_VQLSOD=.;QD=22.9005;gq_hist_alt_bin_freq=0|0|0|0|11|20|42|51|54|105|126|93|189|206|140|277|285|142|340|30391;gq_hist_all_bin_freq=0|0|0|0|15169|8841|5224|3030|2580|1857|1405|1357|1148|941|822|736|609|438|545|30947;dp_hist_alt_bin_freq=0|0|520|1650|3500|5166|5762|5273|4338|2981|1740|849|387|165|65|40|18|10|2|1;dp_hist_all_bin_freq=0|0|793|2875|7094|13155|24389|14293|5911|3335|1973|984|450|217|88|46|23|12|3|1;ab_hist_alt_bin_freq=0|0|0|0|81|373|1111|2155|4780|4839|6785|3928|2387|826|257|94|32|4|0|0;dp_hist_alt_n_larger=5;dp_hist_all_n_larger=7	.	.
chr1	10232301	rs34063243	C	CAT	.	PASS	AC=937;AN=151448;AS_MQ=59.9936;AS_VarDP=55552;AS_VQLSOD=.;QD=15.9379;gq_hist_alt_bin_freq=0|0|0|0|0|0|0|0|1|1|1|1|0|1|1|2|3|1|1|911;gq_hist_all_bin_freq=0|0|0|0|23863|16602|9651|6082|5455|3841|2690|2359|1456|965|691|404|242|144|98|1123;dp_hist_alt_bin_freq=0|0|40|152|170|219|182|96|47|14|2|1|1|0|0|0|0|0|0|0;dp_hist_all_bin_freq=0|0|314|2682|8833|14053|32464|14890|1758|324|154|96|43|19|14|11|3|2|2|4;ab_hist_alt_bin_freq=0|0|0|0|8|15|46|94|147|145|215|113|80|35|11|4|4|0|0|0;dp_hist_alt_n_larger=0;dp_hist_all_n_larger=0	.	.
chr1	10232301	rs34063243	CAT	C	.	AC0	AC=0;AN=151308;AS_MQ=60.0000;AS_VarDP=1343;AS_VQLSOD=.;QD=1.80268;gq_hist_alt_bin_freq=0|0|0|0|0|0|0|0|0|0|0|0|0|0|0|0|0|0|0|0;gq_hist_all_bin_freq=0|0|0|0|23860|16602|9651|6081|5455|3839|2690|2358|1454|965|691|403|242|144|97|1122;dp_hist_alt_bin_freq=0|0|0|0|0|0|0|0|0|0|0|0|0|0|0|0|0|0|0|0;dp_hist_all_bin_freq=0|0|314|2680|8829|14051|32460|14890|1758|324|154|96|43|19|14|11|3|2|2|4;ab_hist_alt_bin_freq=0|0|0|0|0|0|0|0|0|0|0|0|0|0|0|0|0|0|0|0;dp_hist_alt_n_larger=0;dp_hist_all_n_larger=0	.	.
chr1	10255967	rs34209184	T	TG	.	PASS	AC=35342;AN=148890;AS_MQ=59.9081;AS_VarDP=1818482;AS_VQLSOD=.;QD=18.2610;gq_hist_alt_bin_freq=0|0|0|0|39|51|78|126|101|188|236|195|293|379|259|422|462|287|477|26989;gq_hist_all_bin_freq=0|0|0|0|12871|9685|6835|4586|3684|2603|1701|1154|946|753|484|584|568|355|523|27069;dp_hist_alt_bin_freq=0|0|1253|3358|5714|7050|6194|4007|1901|716|244|83|37|19|3|1|2|0|0|0;dp_hist_all_bin_freq=0|0|1774|5924|11702|15929|22918|11708|2937|931|334|131|60|27|12|4|6|3|0|0;ab_hist_alt_bin_freq=0|0|0|0|147|379|1108|1941|3915|3773|5924|3844|2741|1251|471|228|107|17|0|0;dp_hist_alt_n_larger=0;dp_hist_all_n_larger=1	.	.
chr1	10258485	rs138324955	CTT	C	.	PASS	AC=2851;AN=152234;AS_MQ=59.9962;AS_VarDP=183320;AS_VQLSOD=.;QD=19.4357;gq_hist_alt_bin_freq=0|0|0|0|0|1|1|1|0|0|0|2|0|2|2|2|3|4|7|2786;gq_hist_all_bin_freq=0|0|0|0|13197|11616|8700|6629|7102|5482|4520|4536|3423|2392|1966|1254|876|581|330|3454;dp_hist_alt_bin_freq=0|0|29|134|308|511|635|589|347|172|56|15|8|3|2|1|1|0|0|0;dp_hist_all_bin_freq=0|0|210|2123|7132|12568|28191|19959|3962|915|489|242|124|59|43|17|13|2|1|6;ab_hist_alt_bin_freq=0|0|0|0|9|44|122|269|471|476|622|373|247|97|30|8|2|1|0|0;dp_hist_alt_n_larger=0;dp_hist_all_n_larger=2	.	.
chr1	10267338	rs147087280	AT	A	.	PASS	AC=4738;AN=152180;AS_MQ=59.9733;AS_VarDP=268549;AS_VQLSOD=.;QD=18.8734;gq_hist_alt_bin_freq=0|0|0|0|0|0|0|2|2|7|11|3|13|19|14|18|20|14|20|4348;gq_hist_all_bin_freq=0|0|0|0|19164|13975|9250|6254|5765|4279|3133|2801|2130|1399|1170|730|588|362|226|4805;dp_hist_alt_bin_freq=0|0|67|354|809|958|849|686|406|214|110|25|3|7|3|0|0|0|0|0;dp_hist_all_bin_freq=0|0|239|2796|8518|14061|28646|16084|3732|1038|511|217|85|47|28|13|6|6|1|3;ab_hist_alt_bin_freq=0|0|0|0|15|81|216|341|720|727|976|577|375|146|53|19|2|2|0|0;dp_hist_alt_n_larger=0;dp_hist_all_n_larger=0	.	.
chr1	10267368	rs771477893	AT	A	.	PASS	AC=18;AN=152266;AS_MQ=59.9707;AS_VarDP=1894;AS_VQLSOD=.;QD=15.1800;gq_hist_alt_bin_freq=0|0|0|0|0|0|0|0|0|0|0|0|0|0|0|0|0|0|0|18;gq_hist_all_bin_freq=0|0|0|0|17876|12711|8620|5984|5903|4716|3903|3982|3249|2439|2130|1370|1072|695|455|969;dp_hist_alt_bin_freq=0|0|0|1|1|4|4|3|3|1|0|0|1|0|0|0|0|0|0|0;dp_hist_all_bin_freq=0|0|172|2283|7683|13052|30351|17245|3447|875|504|261|85|51|27|14|9|5|3|2;ab_hist_alt_bin_freq=0|0|0|0|0|0|1|0|2|4|6|3|1|1|0|0|0|0|0|0;dp_hist_alt_n_larger=0;dp_hist_all_n_larger=5	.	.
chr1	10267565	rs139613776	T	TA	.	PASS	AC=2854;AN=152272;AS_MQ=59.9971;AS_VarDP=179917;AS_VQLSOD=.;QD=16.0736;gq_hist_alt_bin_freq=0|0|0|0|0|0|1|1|0|0|1|1|3|4|4|3|3|2|6|2784;gq_hist_all_bin_freq=0|0|0|0|18023|12533|8188|5470|5520|4234|3535|3824|3057|2348|2083|1338|1057|690|454|3723;dp_hist_alt_bin_freq=0|0|31|131|362|572|655|525|333|124|52|11|11|2|0|1|1|2|0|0;dp_hist_all_bin_freq=0|0|195|2288|7864|13181|30250|17063|3455|846|492|250|86|44|25|15|7|7|3|1;ab_hist_alt_bin_freq=0|0|0|0|9|36|118|211|431|456|671|397|272|122|28|13|7|1|0|0;dp_hist_alt_n_larger=0;dp_hist_all_n_larger=5	.	.
chr1	10275433	rs1180929845	AAAG	A	.	PASS	AC=1;AN=152190;AS_MQ=60.0000;AS_VarDP=19;AS_VQLSOD=.;QD=17.0000;gq_hist_alt_bin_freq=0|0|0|0|0|0|0|0|0|0|0|0|0|0|0|0|0|0|0|1;gq_hist_all_bin_freq=0|0|0|0|26303|12762|10010|6996|5546|4584|3436|2284|1719|1045|545|354|227|91|84|109;dp_hist_alt_bin_freq=0|0|0|1|0|0|0|0|0|0|0|0|0|0|0|0|0|0|0|0;dp_hist_all_bin_freq=0|0|210|2374|8188|14006|28708|17537|3426|841|398|214|95|33|35|10|10|3|2|3;ab_hist_alt_bin_freq=0|0|0|0|0|0|0|0|0|1|0|0|0|0|0|0|0|0|0|0;dp_hist_alt_n_larger=0;dp_hist_all_n_larger=2	.	.
chr1	10277967	rs765965212	A	AT	.	PASS	AC=11;AN=152174;AS_MQ=60.0000;AS_VarDP=1162;AS_VQLSOD=.;QD=13.5198;gq_hist_alt_bin_freq=0|0|0|0|0|0|0|0|0|0|0|0|0|0|0|0|0|0|0|11;gq_hist_all_bin_freq=0|0|0|0|28168|17083|10829|6946|5141|3255|1884|1132|691|351|255|144|65|46|31|66;dp_hist_alt_bin_freq=0|0|0|0|2|2|2|5|0|0|0|0|0|0|0|0|0|0|0|0;dp_hist_all_bin_freq=0|0|182|2015|8289|13632|33380|16164|1737|338|166|84|37|22|12|15|7|0|3|2;ab_hist_alt_bin_freq=0|0|0|0|0|0|1|1|1|1|4|2|1|0|0|0|0|0|0|0;dp_hist_alt_n_larger=0;dp_hist_all_n_larger=2	.	.
chr1	10279151	rs35347635	CAT	C	.	PASS	AC=36559;AN=151980;AS_MQ=59.9967;AS_VarDP=2202508;AS_VQLSOD=.;QD=23.2190;gq_hist_alt_bin_freq=0|0|0|0|16|19|33|61|25|85|149|103|194|239|160|339|389|228|448|29058;gq_hist_all_bin_freq=0|0|0|0|16887|10751|6425|3863|2552|1588|1047|682|555|459|314|455|460|276|478|29139;dp_hist_alt_bin_freq=0|0|327|1691|3964|6108|7109|5912|3679|1716|615|249|98|36|20|11|3|1|3|2;dp_hist_all_bin_freq=0|0|425|3024|9169|14324|25923|15067|4754|1962|738|308|125|45|30|20|6|2|4|2;ab_hist_alt_bin_freq=0|0|0|0|81|407|1199|2209|4518|4550|6071|3765|2333|1000|287|122|24|13|0|0;dp_hist_alt_n_larger=2;dp_hist_all_n_larger=3	.	.
chr1	10295044	rs141061656	A	ATGG	.	PASS	AC=2616;AN=152206;AS_MQ=59.9974;AS_VarDP=131407;AS_VQLSOD=.;QD=20.5098;gq_hist_alt_bin_freq=0|0|0|0|0|0|2|1|0|4|6|4|6|5|4|6|11|5|6|2468;gq_hist_all_bin_freq=0|0|0|0|25040|16031|9354|5939|5387|3691|2559|2050|1315|799|533|306|213|144|68|2615;dp_hist_alt_bin_freq=0|0|87|333|576|604|434|286|144|37|17|8|0|1|0|1|0|0|0|0;dp_hist_all_bin_freq=0|0|396|2606|8438|14067|33453|14837|1580|305|162|82|50|29|16|8|5|2|3|3;ab_hist_alt_bin_freq=0|0|0|0|16|43|127|211|393|361|550|315|250|117|40|14|7|1|0|0;dp_hist_alt_n_larger=0;dp_hist_all_n_larger=2	.	.
chr1	10295970	rs34437412	T	TG	.	PASS	AC=51222;AN=151968;AS_MQ=59.9964;AS_VarDP=2888476;AS_VQLSOD=.;QD=21.8457;gq_hist_alt_bin_freq=0|0|0|0|24|22|55|68|68|174|282|160|374|515|314|609|742|384|753|37860;gq_hist_all_bin_freq=0|0|0|0|17596|9087|3871|1686|918|507|412|223|412|531|323|615|745|385|753|37861;dp_hist_alt_bin_freq=0|0|489|2457|5801|8323|9437|7821|4574|2183|808|308|110|39|23|11|10|7|3|0;dp_hist_all_bin_freq=0|0|572|3331|9605|14405|25691|13729|4969|2244|836|325|115|43|26|12|11|7|3|0;ab_hist_alt_bin_freq=0|0|0|0|118|478|1359|2718|5616|5601|7889|4951|3089|1202|429|153|42|14|0|0;dp_hist_alt_n_larger=0;dp_hist_all_n_larger=1	.	.
chr1	10297148	rs58344165	A	AT	.	PASS	AC=6015;AN=143634;AS_MQ=59.9355;AS_VarDP=290766;AS_VQLSOD=.;QD=8.09800;gq_hist_alt_bin_freq=0|0|0|0|27|40|63|63|54|66|77|100|96|95|118|115|159|153|149|4501;gq_hist_all_bin_freq=0|0|0|0|21145|13291|7711|5046|4202|2926|2156|1790|1166|867|611|438|397|317|300|9441;dp_hist_alt_bin_freq=0|0|583|1232|1632|1293|773|278|59|17|4|5|0|0|0|0|0|0|0|0;dp_hist_all_bin_freq=0|0|1712|5461|10453|13508|26192|11932|1826|394|170|82|37|12|11|5|3|1|3|1;ab_hist_alt_bin_freq=0|0|0|0|66|191|337|481|909|717|1235|742|603|280|104|56|15|0|0|0;dp_hist_alt_n_larger=0;dp_hist_all_n_larger=1	.	.
chr1	10297148	rs58344165	AT	A	.	PASS	AC=992;AN=143414;AS_MQ=59.9417;AS_VarDP=139846;AS_VQLSOD=.;QD=3.36623;gq_hist_alt_bin_freq=0|0|0|0|34|40|42|41|54|37|47|35|38|32|17|21|19|20|23|483;gq_hist_all_bin_freq=0|0|0|0|21124|13272|7701|5034|4192|2924|2150|1784|1162|859|610|435|400|314|300|9435;dp_hist_alt_bin_freq=0|0|151|254|244|194|78|37|17|2|1|2|2|0|0|0|0|1|0|0;dp_hist_all_bin_freq=0|0|1713|5422|10424|13488|26187|11923|1826|391|170|81|36|10|11|5|3|1|3|1;ab_hist_alt_bin_freq=0|0|0|0|145|185|139|81|108|70|110|76|44|15|6|2|1|0|0|0;dp_hist_alt_n_larger=0;dp_hist_all_n_larger=1	.	.
chr1	10297148	rs58344165	ATT	A	.	PASS	AC=41;AN=143536;AS_MQ=59.9376;AS_VarDP=17105;AS_VQLSOD=.;QD=2.48571;gq_hist_alt_bin_freq=0|0|0|0|0|0|1|1|1|0|5|6|3|5|2|2|3|2|2|8;gq_hist_all_bin_freq=0|0|0|0|21147|13286|7706|5040|4199|2920|2150|1786|1161|862|614|437|401|314|297|9437;dp_hist_alt_bin_freq=0|0|15|18|7|0|0|1|0|0|0|0|0|0|0|0|0|0|0|0;dp_hist_all_bin_freq=0|0|1699|5438|10443|13514|26187|11932|1824|394|170|82|37|12|11|5|3|1|3|1;ab_hist_alt_bin_freq=0|0|0|0|10|18|8|4|1|0|0|0|0|0|0|0|0|0|0|0;dp_hist_alt_n_larger=0;dp_hist_all_n_larger=1	.	.
chr1	10302992	rs3833523	C	CCA	.	PASS	AC=40685;AN=151768;AS_MQ=59.9906;AS_VarDP=2269881;AS_VQLSOD=.;QD=22.7742;gq_hist_alt_bin_freq=0|0|0|0|19|32|35|50|63|128|225|130|293|316|225|501|473|241|516|31766;gq_hist_all_bin_freq=0|0|0|0|19283|10396|4946|2488|1623|1001|721|472|502|445|313|551|506|263|521|31793;dp_hist_alt_bin_freq=0|0|630|2723|5870|7871|7548|5496|2921|1254|452|155|53|21|10|1|3|2|1|1;dp_hist_all_bin_freq=0|0|775|4004|10190|14758|26617|13746|3533|1382|507|182|71|28|15|5|4|3|2|1;ab_hist_alt_bin_freq=0|0|0|0|145|477|1351|2404|4855|4696|6748|4155|2820|1209|347|156|34|12|0|0;dp_hist_alt_n_larger=1;dp_hist_all_n_larger=1	.	.
chr1	10320114	rs770689187	AGAG	A	.	AS_VQSR	AC=1;AN=152236;AS_MQ=60.0000;AS_VarDP=23;AS_VQLSOD=.;QD=20.4783;gq_hist_alt_bin_freq=0|0|0|0|0|0|0|0|0|0|0|0|0|0|0|0|0|0|0|1;gq_hist_all_bin_freq=0|0|0|0|34433|17599|10566|5769|3547|1949|1041|546|331|162|73|43|23|9|8|19;dp_hist_alt_bin_freq=0|0|0|0|1|0|0|0|0|0|0|0|0|0|0|0|0|0|0|0;dp_hist_all_bin_freq=0|0|137|1595|7459|14130|33459|16807|1794|358|177|89|51|18|18|13|5|1|3|1;ab_hist_alt_bin_freq=0|0|0|0|0|0|0|0|0|0|1|0|0|0|0|0|0|0|0|0;dp_hist_alt_n_larger=0;dp_hist_all_n_larger=3	.	.
chr1	10320117	rs1187447780	GGAGGAAGAA	G	.	PASS	AC=2;AN=152224;AS_MQ=60.0000;AS_VarDP=106;AS_VQLSOD=.;QD=16.9623;gq_hist_alt_bin_freq=0|0|0|0|0|0|0|0|0|0|0|0|0|0|0|0|0|0|0|2;gq_hist_all_bin_freq=0|0|0|0|34422|17602|10562|5772|3548|1950|1041|545|331|162|74|43|23|9|8|20;dp_hist_alt_bin_freq=0|0|0|0|0|0|1|0|1|0|0|0|0|0|0|0|0|0|0|0;dp_hist_all_bin_freq=0|0|135|1588|7459|14129|33462|16807|1795|359|177|89|50|18|18|13|5|1|3|1;ab_hist_alt_bin_freq=0|0|0|0|0|0|0|1|0|1|0|0|0|0|0|0|0|0|0|0;dp_hist_alt_n_larger=0;dp_hist_all_n_larger=3	.	.
chr1	10324118	rs3831405	C	CTTGAAA	.	PASS	AC=36359;AN=151894;AS_MQ=59.9961;AS_VarDP=2169866;AS_VQLSOD=.;QD=24.4978;gq_hist_alt_bin_freq=0|0|0|0|22|20|32|40|29|54|95|75|155|232|181|327|359|217|444|29052;gq_hist_all_bin_freq=0|0|0|0|16794|10885|6181|3730|2792|1759|1101|771|510|458|321|395|408|231|462|29090;dp_hist_alt_bin_freq=0|0|291|1720|4115|6311|7171|5801|3396|1598|584|223|72|23|13|5|5|4|1|0;dp_hist_all_bin_freq=0|0|408|2994|9271|14410|26823|14963|4182|1732|661|258|98|39|24|8|9|4|2|0;ab_hist_alt_bin_freq=0|0|0|0|110|387|1150|2112|4531|4431|6040|3758|2485|916|281|105|25|9|0|0;dp_hist_alt_n_larger=1;dp_hist_all_n_larger=2	.	.
chr1	10324653	rs201407650	C	CT	.	PASS	AC=8855;AN=144192;AS_MQ=59.9809;AS_VarDP=470483;AS_VQLSOD=.;QD=10.4952;gq_hist_alt_bin_freq=0|0|0|0|9|11|25|36|51|58|57|49|89|115|86|84|92|109|116|7464;gq_hist_all_bin_freq=0|0|0|0|17666|13034|8407|5762|5220|3500|2488|1995|1223|860|627|360|302|219|201|10221;dp_hist_alt_bin_freq=0|0|581|1399|2012|1900|1437|711|273|100|25|6|5|2|0|0|0|0|0|0;dp_hist_all_bin_freq=0|0|1040|3889|9098|12919|27497|14746|2021|502|181|73|64|23|18|7|2|2|0|2;ab_hist_alt_bin_freq=0|0|0|0|69|189|407|651|1280|1116|1833|1089|824|360|138|80|23|0|0|0;dp_hist_alt_n_larger=0;dp_hist_all_n_larger=1	.	.
chr1	10334564	rs761398418	TC	T	.	AS_VQSR	AC=1;AN=152226;AS_MQ=60.0000;AS_VarDP=34;AS_VQLSOD=.;QD=14.6176;gq_hist_alt_bin_freq=0|0|0|0|0|0|0|0|0|0|0|0|0|0|0|0|0|0|0|1;gq_hist_all_bin_freq=0|0|0|0|17966|14310|10311|7563|6677|4897|3638|3018|2295|1576|1244|804|594|389|228|603;dp_hist_alt_bin_freq=0|0|0|0|0|0|1|0|0|0|0|0|0|0|0|0|0|0|0|0;dp_hist_all_bin_freq=0|0|157|2165|7771|14132|29266|17678|3378|779|402|208|87|40|20|14|8|4|1|0;ab_hist_alt_bin_freq=0|0|0|0|0|0|0|0|0|1|0|0|0|0|0|0|0|0|0|0;dp_hist_alt_n_larger=0;dp_hist_all_n_larger=3	.	.
chr1	10336638	rs758417740	AT	A	.	PASS	AC=19;AN=151092;AS_MQ=60.0000;AS_VarDP=1496;AS_VQLSOD=.;QD=11.3168;gq_hist_alt_bin_freq=0|0|0|0|0|0|0|0|0|0|0|0|0|0|0|0|0|0|0|19;gq_hist_all_bin_freq=0|0|0|0|24462|17350|10922|6945|5924|3648|2189|1676|875|562|337|203|139|67|46|143;dp_hist_alt_bin_freq=0|0|0|1|1|6|6|3|1|1|0|0|0|0|0|0|0|0|0|0;dp_hist_all_bin_freq=0|0|170|1657|7191|12800|33588|17794|1640|283|148|79|56|28|20|16|8|3|2|1;ab_hist_alt_bin_freq=0|0|0|0|0|0|1|2|2|5|5|3|1|0|0|0|0|0|0|0;dp_hist_alt_n_larger=0;dp_hist_all_n_larger=4	.	.
chr1	10339753	rs3215996	TA	T	.	PASS	AC=5308;AN=152212;AS_MQ=59.9869;AS_VarDP=334681;AS_VQLSOD=.;QD=14.0400;gq_hist_alt_bin_freq=0|0|0|0|2|0|5|2|3|3|9|6|7|12|7|12|15|10|18|5088;gq_hist_all_bin_freq=0|0|0|0|19735|14607|9185|6210|6218|4490|3083|2710|1709|1069|737|403|287|182|117|5307;dp_hist_alt_bin_freq=0|0|95|423|813|1091|1116|814|475|254|70|27|11|5|3|1|1|0|0|0;dp_hist_all_bin_freq=0|0|240|2057|7806|12803|32002|17899|2154|557|246|113|75|38|22|18|7|2|0|8;ab_hist_alt_bin_freq=0|0|0|0|66|172|322|539|1016|845|1057|565|322|130|38|14|7|1|0|0;dp_hist_alt_n_larger=0;dp_hist_all_n_larger=2	.	.
chr1	10341951	rs33942183	CA	C	.	PASS	AC=61728;AN=121042;AS_MQ=59.9226;AS_VarDP=2393392;AS_VQLSOD=.;QD=13.0423;gq_hist_alt_bin_freq=0|0|0|0|686|863|1185|1346|1317|1537|1653|1353|1596|1519|1236|1282|1418|1199|1009|29776;gq_hist_all_bin_freq=0|0|0|0|4584|2999|2236|1914|1695|1796|1862|1537|1754|1679|1392|1419|1541|1328|1122|31661;dp_hist_alt_bin_freq=0|0|5444|11360|13366|10571|5469|1988|604|122|39|7|1|1|2|0|0|1|0|0;dp_hist_all_bin_freq=0|0|6211|12600|15018|12198|9385|4070|789|162|58|14|4|4|3|2|0|1|0|0;ab_hist_alt_bin_freq=0|0|0|0|364|1386|2370|3447|5658|5031|7148|5022|2535|1740|674|519|287|51|3|0;dp_hist_alt_n_larger=0;dp_hist_all_n_larger=0	.	.
chr1	10348779	rs35253111	A	AT	.	PASS	AC=21763;AN=145992;AS_MQ=59.9287;AS_VarDP=1005333;AS_VQLSOD=.;QD=10.5835;gq_hist_alt_bin_freq=0|0|0|0|34|36|90|148|150|234|213|211|274|357|266|349|352|361|393|16539;gq_hist_all_bin_freq=0|0|0|0|23232|11582|6927|4137|2617|1859|1163|708|634|548|385|432|417|414|430|17480;dp_hist_alt_bin_freq=0|0|1572|3958|5304|4613|2864|1162|372|112|30|14|2|1|1|1|0|0|0|0;dp_hist_all_bin_freq=0|0|1861|5801|10891|13794|25161|13132|1604|401|152|75|35|24|17|7|3|1|2|2;ab_hist_alt_bin_freq=0|0|0|0|139|497|967|1584|2838|2585|3939|2854|1397|931|327|151|50|0|0|0;dp_hist_alt_n_larger=1;dp_hist_all_n_larger=2	.	.
chr1	10365005	rs57088720	C	CA	.	PASS	AC=42451;AN=115912;AS_MQ=59.4539;AS_VarDP=1272641;AS_VQLSOD=.;QD=18.0069;gq_hist_alt_bin_freq=0|0|0|0|241|316|782|1086|1161|1267|1616|1493|1351|1411|1286|1258|1359|1192|984|16369;gq_hist_all_bin_freq=0|0|0|0|4080|2599|2037|1845|1653|1769|2143|1871|1882|1893|1597|1641|1745|1501|1291|28406;dp_hist_alt_bin_freq=0|0|11527|11673|6661|2474|653|140|31|8|2|2|0|1|0|0|0|0|0|0;dp_hist_all_bin_freq=0|0|16942|18135|11121|5138|4812|1561|178|44|10|7|1|1|0|3|0|0|0|0;ab_hist_alt_bin_freq=0|0|0|0|266|1038|1349|2120|3388|2797|5034|3396|1972|1443|572|397|107|18|15|0;dp_hist_alt_n_larger=0;dp_hist_all_n_larger=0	.	.
chr1	10365005	rs57088720	C	CAA	.	PASS	AC=25278;AN=115646;AS_MQ=59.3665;AS_VarDP=858245;AS_VQLSOD=.;QD=22.2387;gq_hist_alt_bin_freq=0|0|0|0|63|102|225|292|227|371|529|457|611|644|557|581|631|509|573|15960;gq_hist_all_bin_freq=0|0|0|0|4099|2623|2043|1877|1674|1787|2160|1841|1898|1873|1588|1608|1752|1461|1282|28253;dp_hist_alt_bin_freq=0|0|7577|8201|4603|1467|376|82|19|7|0|0|0|0|0|0|0|0|0|0;dp_hist_all_bin_freq=0|0|16854|18105|11111|5133|4811|1561|178|44|10|7|1|1|0|3|0|0|0|0;ab_hist_alt_bin_freq=0|0|0|0|368|1154|1399|1924|2988|2375|3904|2405|1287|916|363|195|87|13|4|0;dp_hist_alt_n_larger=0;dp_hist_all_n_larger=0	.	.
chr1	10365059	rs34161257	AT	A	.	PASS	AC=79440;AN=150482;AS_MQ=59.9454;AS_VarDP=3138369;AS_VQLSOD=.;QD=18.6793;gq_hist_alt_bin_freq=0|0|0|0|75|59|492|726|505|1214|1510|957|1812|1898|1060|1965|1994|1133|1860|40486;gq_hist_all_bin_freq=0|0|0|0|6621|4413|3002|2106|1509|1838|1894|1174|1972|1982|1127|2018|2007|1154|1863|40502;dp_hist_alt_bin_freq=0|0|3508|8177|11720|12768|10684|6398|2868|1066|358|120|48|14|5|7|2|1|1|0;dp_hist_all_bin_freq=0|0|3605|8967|13703|16064|18511|9377|3191|1144|384|134|59|18|7|11|4|1|1|0;ab_hist_alt_bin_freq=0|0|0|0|255|789|1942|3228|6300|5432|7991|4725|3313|1379|478|229|93|8|0|0;dp_hist_alt_n_larger=1;dp_hist_all_n_larger=1	.	.
chr1	10365260	rs757288188	G	GT	.	PASS	AC=4;AN=152066;AS_MQ=60.0000;AS_VarDP=374;AS_VQLSOD=.;QD=16.8476;gq_hist_alt_bin_freq=0|0|0|0|0|0|0|0|0|0|0|0|0|0|0|0|0|0|0|4;gq_hist_all_bin_freq=0|0|0|0|19599|15688|10715|7371|7125|4933|3388|2760|1665|978|721|380|257|162|86|205;dp_hist_alt_bin_freq=0|0|0|0|0|0|2|0|0|1|1|0|0|0|0|0|0|0|0|0;dp_hist_all_bin_freq=0|0|370|3474|9015|13796|30920|15439|2078|436|214|127|76|29|23|16|6|3|5|2;ab_hist_alt_bin_freq=0|0|0|0|0|0|0|1|0|1|2|0|0|0|0|0|0|0|0|0;dp_hist_alt_n_larger=0;dp_hist_all_n_larger=4	.	.
chr1	10365418	rs377576958	A	AC	.	AS_VQSR	AC=90;AN=149846;AS_MQ=59.8952;AS_VarDP=4625;AS_VQLSOD=.;QD=2.46854;gq_hist_alt_bin_freq=0|0|0|0|1|0|1|6|6|3|2|5|3|3|3|6|6|2|2|40;gq_hist_all_bin_freq=0|0|0|0|19510|15445|10436|7155|6923|4821|3307|2725|1643|972|725|399|273|173|95|274;dp_hist_alt_bin_freq=0|0|0|1|9|17|18|24|12|6|1|1|0|0|0|0|0|0|0|0;dp_hist_all_bin_freq=0|0|290|3041|8665|13759|30725|15352|2097|437|211|133|80|28|23|16|4|3|4|3;ab_hist_alt_bin_freq=0|0|0|0|20|32|21|13|3|0|0|0|0|0|0|0|0|0|0|0;dp_hist_alt_n_larger=0;dp_hist_all_n_larger=5	.	.
chr1	10368221	rs112961371	C	CA	.	PASS	AC=5528;AN=152170;AS_MQ=59.9964;AS_VarDP=304908;AS_VQLSOD=.;QD=16.9508;gq_hist_alt_bin_freq=0|0|0|0|1|2|2|5|3|10|14|19|26|35|18|37|19|23|33|4920;gq_hist_all_bin_freq=0|0|0|0|21202|15695|10595|6826|5818|3741|2274|1900|1078|675|474|279|188|133|97|5051;dp_hist_alt_bin_freq=0|0|93|510|960|1102|972|765|430|198|88|31|9|7|2|0|0|0|0|0;dp_hist_all_bin_freq=0|0|305|3111|9428|16051|31106|12832|2139|554|260|121|47|31|12|16|3|2|3|2;ab_hist_alt_bin_freq=0|0|0|0|30|74|216|388|789|777|1116|706|446|179|68|22|9|2|0|0;dp_hist_alt_n_larger=0;dp_hist_all_n_larger=3	.	.
chr1	10368552	rs764397992	CTG	C	.	PASS	AC=6;AN=152216;AS_MQ=60.0000;AS_VarDP=454;AS_VQLSOD=.;QD=18.0661;gq_hist_alt_bin_freq=0|0|0|0|0|0|0|0|0|0|0|0|0|0|0|0|0|0|0|6;gq_hist_all_bin_freq=0|0|0|0|16417|12283|8837|6426|6407|5165|4059|4129|3487|2572|2033|1370|1028|634|429|832;dp_hist_alt_bin_freq=0|0|0|0|0|0|1|1|1|1|1|0|1|0|0|0|0|0|0|0;dp_hist_all_bin_freq=0|0|146|2282|8038|13811|30328|16701|3187|724|429|238|101|55|27|20|4|4|4|1;ab_hist_alt_bin_freq=0|0|0|0|0|0|0|1|0|1|2|1|0|1|0|0|0|0|0|0;dp_hist_alt_n_larger=0;dp_hist_all_n_larger=8	.	.
chr1	10375383	rs371033478	T	TTTG	.	PASS	AC=16;AN=151956;AS_MQ=59.9389;AS_VarDP=613;AS_VQLSOD=.;QD=18.8091;gq_hist_alt_bin_freq=0|0|0|0|0|0|0|0|0|0|0|0|0|0|0|0|0|0|0|16;gq_hist_all_bin_freq=0|0|0|0|21971|16009|10401|6892|6027|4181|2922|2435|1709|1065|790|508|343|235|150|340;dp_hist_alt_bin_freq=0|0|1|2|3|5|3|1|0|1|0|0|0|0|0|0|0|0|0|0;dp_hist_all_bin_freq=0|0|182|2515|8442|13798|28463|17269|3585|938|400|196|101|41|25|6|5|6|1|3;ab_hist_alt_bin_freq=0|0|0|0|0|0|2|1|2|2|1|3|3|1|0|1|0|0|0|0;dp_hist_alt_n_larger=0;dp_hist_all_n_larger=2	.	.
chr1	10375383	rs371033478	TTTG	T	.	PASS	AC=28;AN=152068;AS_MQ=59.9868;AS_VarDP=3009;AS_VQLSOD=.;QD=17.6451;gq_hist_alt_bin_freq=0|0|0|0|0|0|0|0|0|0|0|0|0|0|0|0|0|0|0|24;gq_hist_all_bin_freq=0|0|0|0|21971|16008|10401|6892|6026|4181|2921|2435|1709|1065|790|508|343|235|150|340;dp_hist_alt_bin_freq=0|0|0|4|1|9|4|3|3|0|0|0|0|0|0|0|0|0|0|0;dp_hist_all_bin_freq=0|0|182|2515|8441|13797|28462|17269|3585|938|400|196|101|41|25|6|5|6|1|3;ab_hist_alt_bin_freq=0|0|0|0|0|1|3|1|1|2|9|4|3|0|0|0|0|0|0|0;dp_hist_alt_n_larger=0;dp_hist_all_n_larger=2	.	.
chr1	10375383	rs371033478	TTTGTTG	T	.	PASS	AC=29;AN=151956;AS_MQ=59.9965;AS_VarDP=1424;AS_VQLSOD=.;QD=19.1018;gq_hist_alt_bin_freq=0|0|0|0|0|0|0|0|0|0|0|0|0|0|0|0|0|0|0|29;gq_hist_all_bin_freq=0|0|0|0|21971|16009|10401|6892|6027|4181|2922|2435|1709|1065|790|508|343|235|150|340;dp_hist_alt_bin_freq=0|0|0|2|7|9|5|2|1|2|0|1|0|0|0|0|0|0|0|0;dp_hist_all_bin_freq=0|0|182|2515|8442|13798|28463|17269|3585|938|400|196|101|41|25|6|5|6|1|3;ab_hist_alt_bin_freq=0|0|0|0|0|0|3|0|4|3|8|3|6|2|0|0|0|0|0|0;dp_hist_alt_n_larger=0;dp_hist_all_n_larger=2	.	.
chr1	10376834	rs111663673	A	AAC	.	PASS	AC=7839;AN=144010;AS_MQ=59.9240;AS_VarDP=357004;AS_VQLSOD=.;QD=16.1075;gq_hist_alt_bin_freq=0|0|0|0|9|9|14|27|15|31|37|39|34|32|23|47|66|57|90|7095;gq_hist_all_bin_freq=0|0|0|0|16096|9887|5309|3034|1879|1286|859|542|653|449|285|412|369|305|393|30199;dp_hist_alt_bin_freq=0|0|875|1919|2176|1554|718|284|67|21|7|2|0|0|2|0|0|0|0|0;dp_hist_all_bin_freq=0|0|3929|9537|13447|13770|20207|9412|1174|268|119|51|25|9|4|2|2|0|0|1;ab_hist_alt_bin_freq=0|0|0|0|69|248|430|718|1135|1077|1550|1078|546|349|127|71|29|2|1|0;dp_hist_alt_n_larger=0;dp_hist_all_n_larger=0	.	.
chr1	10376834	rs111663673	A	AACAC	.	PASS	AC=4128;AN=144060;AS_MQ=59.9204;AS_VarDP=164871;AS_VQLSOD=.;QD=26.7398;gq_hist_alt_bin_freq=0|0|0|0|5|1|5|16|10|25|19|13|24|13|19|21|11|16|17|3722;gq_hist_all_bin_freq=0|0|0|0|16101|9891|5311|3037|1884|1289|861|545|652|451|286|412|370|304|395|30193;dp_hist_alt_bin_freq=0|0|624|1128|1066|715|283|81|29|10|1|0|0|0|0|0|0|0|0|0;dp_hist_all_bin_freq=0|0|3934|9545|13456|13773|20207|9412|1174|268|119|51|25|9|4|2|2|0|0|1;ab_hist_alt_bin_freq=0|0|0|0|39|127|233|335|598|463|771|479|406|166|66|43|17|4|0|0;dp_hist_alt_n_larger=0;dp_hist_all_n_larger=0	.	.
chr1	10376834	rs111663673	A	AACACAC	.	PASS	AC=114;AN=144086;AS_MQ=59.8945;AS_VarDP=5336;AS_VQLSOD=.;QD=26.2208;gq_hist_alt_bin_freq=0|0|0|0|0|0|0|0|0|0|0|0|0|0|0|1|0|0|0|109;gq_hist_all_bin_freq=0|0|0|0|16103|9891|5313|3037|1884|1289|862|546|653|453|288|412|371|305|396|30192;dp_hist_alt_bin_freq=0|0|8|29|39|21|8|4|1|0|0|0|0|0|0|0|0|0|0|0;dp_hist_all_bin_freq=0|0|3938|9551|13459|13773|20207|9412|1174|268|119|51|25|9|4|2|2|0|0|1;ab_hist_alt_bin_freq=0|0|0|0|0|3|6|14|26|14|16|15|10|6|0|0|0|0|0|0;dp_hist_alt_n_larger=0;dp_hist_all_n_larger=0	.	.
chr1	10376834	rs111663673	AAC	A	.	PASS	AC=26827;AN=143470;AS_MQ=59.9290;AS_VarDP=1215379;AS_VQLSOD=.;QD=16.2924;gq_hist_alt_bin_freq=0|0|0|0|54|61|156|194|156|286|377|236|412|326|200|312|269|220|289|20390;gq_hist_all_bin_freq=0|0|0|0|16078|9859|5286|3000|1847|1244|846|525|631|442|275|404|356|302|381|30215;dp_hist_alt_bin_freq=0|0|2407|5567|6741|5166|2667|944|298|98|32|12|4|0|1|0|1|0|0|0;dp_hist_all_bin_freq=0|0|3913|9495|13370|13699|20166|9399|1172|265|118|51|25|9|4|2|2|0|0|1;ab_hist_alt_bin_freq=0|0|0|0|237|613|1160|1811|3266|2838|4540|3156|1705|1096|358|207|86|20|1|0;dp_hist_alt_n_larger=0;dp_hist_all_n_larger=0	.	.
chr1	10376834	rs111663673	AACAC	A	.	PASS	AC=1717;AN=144018;AS_MQ=59.9313;AS_VarDP=82376;AS_VQLSOD=.;QD=25.8242;gq_hist_alt_bin_freq=0|0|0|0|0|1|4|3|4|2|7|3|6|4|4|4|3|4|5|1629;gq_hist_all_bin_freq=0|0|0|0|16099|9887|5308|3033|1882|1285|857|544|648|453|287|412|371|305|396|30195;dp_hist_alt_bin_freq=0|0|216|412|474|324|169|57|20|5|3|2|0|1|0|0|0|0|0|0;dp_hist_all_bin_freq=0|0|3934|9547|13446|13767|20202|9411|1174|268|119|51|25|9|4|2|2|0|0|1;ab_hist_alt_bin_freq=0|0|0|0|18|58|77|135|253|227|363|245|139|90|30|13|3|0|1|0;dp_hist_alt_n_larger=0;dp_hist_all_n_larger=0	.	.
chr1	10376834	rs111663673	AACACAC	A	.	PASS	AC=567;AN=144080;AS_MQ=59.9189;AS_VarDP=24896;AS_VQLSOD=.;QD=21.8211;gq_hist_alt_bin_freq=0|0|0|0|0|0|0|0|0|0|1|0|0|0|0|1|0|2|2|556;gq_hist_all_bin_freq=0|0|0|0|16103|9891|5313|3036|1884|1288|862|546|652|453|288|412|370|304|396|30194;dp_hist_alt_bin_freq=0|0|49|133|149|120|72|31|3|1|2|1|0|1|0|0|0|0|0|0;dp_hist_all_bin_freq=0|0|3938|9548|13459|13773|20207|9412|1174|268|119|51|25|9|4|2|2|0|0|1;ab_hist_alt_bin_freq=0|0|0|0|5|11|38|49|87|95|109|71|58|22|8|5|1|0|0|0;dp_hist_alt_n_larger=0;dp_hist_all_n_larger=0	.	.
chr1	10376862	rs886044990	CACACAT	C	.	PASS	AC=18;AN=151348;AS_MQ=59.9189;AS_VarDP=3570;AS_VQLSOD=.;QD=6.86583;gq_hist_alt_bin_freq=0|0|0|0|0|0|0|0|0|0|0|0|0|0|0|0|0|0|0|18;gq_hist_all_bin_freq=0|0|0|0|23810|16729|10839|7070|5452|3911|2392|1825|1204|807|520|362|228|154|102|212;dp_hist_alt_bin_freq=0|0|2|1|4|4|4|2|1|0|0|0|0|0|0|0|0|0|0|0;dp_hist_all_bin_freq=0|0|518|3510|8713|13283|29722|16453|2422|504|253|119|54|31|14|13|3|1|1|2;ab_hist_alt_bin_freq=0|0|0|0|0|0|2|2|6|3|2|2|0|1|0|0|0|0|0|0;dp_hist_alt_n_larger=0;dp_hist_all_n_larger=1	.	.
chr1	10376866	rs886044986	C	CAT	.	PASS	AC=778;AN=139598;AS_MQ=59.9203;AS_VarDP=47142;AS_VQLSOD=.;QD=17.9963;gq_hist_alt_bin_freq=0|0|0|0|0|0|0|1|0|1|1|1|2|0|3|1|1|1|3|728;gq_hist_all_bin_freq=0|0|0|0|21775|15672|9568|6014|4877|3292|1994|1638|1007|693|470|316|188|139|86|2018;dp_hist_alt_bin_freq=0|0|45|134|173|174|125|43|33|11|2|2|0|0|1|0|0|0|0|0;dp_hist_all_bin_freq=0|0|455|2971|7777|12009|27988|15476|2198|451|211|103|47|29|12|12|3|1|1|2;ab_hist_alt_bin_freq=0|0|0|0|8|23|58|71|128|83|148|115|55|23|6|7|1|0|0|0;dp_hist_alt_n_larger=0;dp_hist_all_n_larger=1	.	.
chr1	10377039	rs886044993	TTC	T	.	PASS	AC=37;AN=152124;AS_MQ=59.9934;AS_VarDP=2436;AS_VQLSOD=.;QD=18.5681;gq_hist_alt_bin_freq=0|0|0|0|0|0|0|0|0|0|0|0|0|0|0|0|0|0|0|37;gq_hist_all_bin_freq=0|0|0|0|25145|17844|10742|6563|5453|3501|2168|1784|1013|671|419|252|158|114|63|172;dp_hist_alt_bin_freq=0|0|1|2|3|9|6|12|3|1|0|0|0|0|0|0|0|0|0|0;dp_hist_all_bin_freq=0|0|346|2739|8176|13200|31570|17051|2172|396|201|96|48|33|13|11|4|1|1|2;ab_hist_alt_bin_freq=0|0|0|0|0|0|1|6|5|3|10|5|4|2|1|0|0|0|0|0;dp_hist_alt_n_larger=0;dp_hist_all_n_larger=2	.	.
chr1	10377937	rs567435289	G	GA	.	PASS	AC=104;AN=140958;AS_MQ=59.8688;AS_VarDP=31517;AS_VQLSOD=.;QD=1.93473;gq_hist_alt_bin_freq=0|0|0|0|2|2|6|2|3|9|5|9|3|4|6|5|1|2|0|44;gq_hist_all_bin_freq=0|0|0|0|22180|16059|9721|6104|5247|3403|2192|1958|1219|742|571|357|221|150|99|250;dp_hist_alt_bin_freq=0|0|12|33|29|20|3|4|2|0|0|0|0|0|0|0|0|0|0|0;dp_hist_all_bin_freq=0|0|352|2282|6997|12296|29761|15995|1991|390|202|91|53|32|11|7|5|1|1|3;ab_hist_alt_bin_freq=0|0|0|0|32|23|12|6|5|5|8|8|2|0|2|0|0|0|0|0;dp_hist_alt_n_larger=0;dp_hist_all_n_larger=3	.	.
chr1	10380230	rs775451005	T	TA	.	PASS	AC=10;AN=152238;AS_MQ=59.9841;AS_VarDP=1037;AS_VQLSOD=.;QD=15.8554;gq_hist_alt_bin_freq=0|0|0|0|0|0|0|0|0|0|0|0|0|0|0|0|0|0|0|10;gq_hist_all_bin_freq=0|0|0|0|17637|14181|9856|7110|7148|5512|3985|3663|2339|1541|1182|675|442|270|170|408;dp_hist_alt_bin_freq=0|0|0|0|0|2|1|4|2|1|0|0|0|0|0|0|0|0|0|0;dp_hist_all_bin_freq=0|0|117|1576|6317|12178|30679|21343|2770|472|275|162|91|56|33|18|17|4|2|3;ab_hist_alt_bin_freq=0|0|0|0|0|0|0|0|5|1|2|2|0|0|0|0|0|0|0|0;dp_hist_alt_n_larger=0;dp_hist_all_n_larger=6	.	.
chr1	10380705	rs548680591	C	CA	.	PASS	AC=557;AN=150366;AS_MQ=59.9649;AS_VarDP=28894;AS_VQLSOD=.;QD=10.9181;gq_hist_alt_bin_freq=0|0|0|0|0|0|0|0|2|0|3|1|0|1|1|3|2|6|1|535;gq_hist_all_bin_freq=0|0|0|0|16154|13006|9300|6808|7218|5525|4067|3917|2647|1866|1445|860|623|397|230|1063;dp_hist_alt_bin_freq=0|0|27|79|146|113|83|62|27|12|1|2|1|2|0|0|0|0|0|0;dp_hist_all_bin_freq=0|0|184|1731|6678|11706|29496|20756|3183|596|343|210|109|67|23|21|8|5|1|2;ab_hist_alt_bin_freq=0|0|0|0|2|22|26|53|86|97|110|77|43|27|8|1|0|0|0|0;dp_hist_alt_n_larger=0;dp_hist_all_n_larger=7	.	.
chr1	10380863	rs531640427	A	AT	.	PASS	AC=1379;AN=152320;AS_MQ=59.9971;AS_VarDP=99897;AS_VQLSOD=.;QD=13.8999;gq_hist_alt_bin_freq=0|0|0|0|0|0|1|0|0|1|0|0|1|1|0|1|0|3|1|1357;gq_hist_all_bin_freq=0|0|0|0|16336|13158|9330|6771|7173|5548|4019|3909|2647|1843|1436|842|608|385|228|1868;dp_hist_alt_bin_freq=0|0|9|64|150|246|271|250|184|106|54|20|7|3|1|1|0|0|0|0;dp_hist_all_bin_freq=0|0|116|1742|6800|12067|29753|20827|3278|684|366|220|112|67|25|21|8|5|1|2;ab_hist_alt_bin_freq=0|0|0|0|3|13|65|129|247|228|323|171|99|53|15|4|2|0|0|0;dp_hist_alt_n_larger=0;dp_hist_all_n_larger=7	.	.
chr1	10381251	rs571589510	T	TG	.	PASS	AC=9;AN=152348;AS_MQ=60.0000;AS_VarDP=409;AS_VQLSOD=.;QD=17.2665;gq_hist_alt_bin_freq=0|0|0|0|0|0|0|0|0|0|0|0|0|0|0|0|0|0|0|9;gq_hist_all_bin_freq=0|0|0|0|16350|13394|9528|6929|7420|5692|4181|4009|2727|1905|1471|829|585|393|207|495;dp_hist_alt_bin_freq=0|0|0|1|1|2|3|2|0|0|0|0|0|0|0|0|0|0|0|0;dp_hist_all_bin_freq=0|0|166|1833|6870|11915|29932|20992|3102|564|310|188|112|60|27|18|11|5|1|2;ab_hist_alt_bin_freq=0|0|0|0|0|0|0|1|3|1|0|2|1|1|0|0|0|0|0|0;dp_hist_alt_n_larger=0;dp_hist_all_n_larger=7	.	.
chr1	10624317	rs1193800404	CCGT	C	.	PASS	AC=2;AN=152190;AS_MQ=60.0000;AS_VarDP=72;AS_VQLSOD=.;QD=14.5556;gq_hist_alt_bin_freq=0|0|0|0|0|0|0|0|0|0|0|0|0|0|0|0|0|0|0|2;gq_hist_all_bin_freq=0|0|0|0|24069|17006|10496|6788|5821|3738|2555|2050|1226|812|578|321|212|144|78|201;dp_hist_alt_bin_freq=0|0|0|0|0|1|0|0|1|0|0|0|0|0|0|0|0|0|0|0;dp_hist_all_bin_freq=0|0|176|1769|7079|12805|31655|19566|2097|403|202|129|81|52|30|17|10|10|4|3;ab_hist_alt_bin_freq=0|0|0|0|0|0|0|1|1|0|0|0|0|0|0|0|0|0|0|0;dp_hist_alt_n_larger=0;dp_hist_all_n_larger=7	.	.
chr1	10624455	rs566024461	A	ACAGGGCCCTC	.	PASS	AC=118;AN=152298;AS_MQ=59.9980;AS_VarDP=7424;AS_VQLSOD=.;QD=20.2782;gq_hist_alt_bin_freq=0|0|0|0|0|0|0|0|0|0|0|0|0|0|0|0|0|0|0|118;gq_hist_all_bin_freq=0|0|0|0|24309|17017|10426|6766|5784|3696|2525|2021|1170|778|576|301|199|137|72|313;dp_hist_alt_bin_freq=0|0|2|10|7|20|36|18|13|5|5|1|1|0|0|0|0|0|0|0;dp_hist_all_bin_freq=0|0|170|1788|7048|12809|31658|19565|2098|403|205|131|86|46|32|17|9|11|4|3;ab_hist_alt_bin_freq=0|0|0|0|1|3|8|10|22|19|23|18|9|4|1|0|0|0|0|0;dp_hist_alt_n_larger=0;dp_hist_all_n_larger=7	.	.
chr1	10629798	rs1557442698	CGAG	C	.	PASS	AC=1;AN=151734;AS_MQ=60.0000;AS_VarDP=106;AS_VQLSOD=.;QD=21.1132;gq_hist_alt_bin_freq=0|0|0|0|0|0|0|0|0|0|0|0|0|0|0|0|0|0|0|1;gq_hist_all_bin_freq=0|0|0|0|29174|18703|10550|6249|4423|2457|1579|1046|608|354|254|158|101|63|41|107;dp_hist_alt_bin_freq=0|0|0|0|0|0|0|1|0|0|0|0|0|0|0|0|0|0|0|0;dp_hist_all_bin_freq=0|0|577|3640|7203|12399|29875|19297|1996|401|205|108|65|38|20|11|11|9|2|2;ab_hist_alt_bin_freq=0|0|0|0|0|0|0|0|0|1|0|0|0|0|0|0|0|0|0|0;dp_hist_alt_n_larger=0;dp_hist_all_n_larger=8	.	.
chr1	10629843	rs760231440	G	GGAT	.	PASS	AC=1;AN=152038;AS_MQ=60.0000;AS_VarDP=47;AS_VQLSOD=.;QD=15.9149;gq_hist_alt_bin_freq=0|0|0|0|0|0|0|0|0|0|0|0|0|0|0|0|0|0|0|1;gq_hist_all_bin_freq=0|0|0|0|29120|18729|10652|6300|4438|2457|1581|1046|607|351|254|160|99|69|43|113;dp_hist_alt_bin_freq=0|0|0|0|0|0|0|1|0|0|0|0|0|0|0|0|0|0|0|0;dp_hist_all_bin_freq=0|0|820|4248|7416|12066|29497|19101|1995|400|202|105|65|39|22|11|11|9|2|2;ab_hist_alt_bin_freq=0|0|0|0|0|0|0|0|1|0|0|0|0|0|0|0|0|0|0|0;dp_hist_alt_n_larger=0;dp_hist_all_n_larger=8	.	.
chr1	10629843	rs760231440	GGAT	G	.	PASS	AC=2;AN=152038;AS_MQ=60.0000;AS_VarDP=41;AS_VQLSOD=.;QD=21.1463;gq_hist_alt_bin_freq=0|0|0|0|0|0|0|0|0|0|0|0|0|0|0|0|0|0|0|2;gq_hist_all_bin_freq=0|0|0|0|29120|18729|10652|6300|4438|2457|1581|1046|607|351|254|160|99|69|43|113;dp_hist_alt_bin_freq=0|0|0|0|2|0|0|0|0|0|0|0|0|0|0|0|0|0|0|0;dp_hist_all_bin_freq=0|0|820|4248|7416|12066|29497|19101|1995|400|202|105|65|39|22|11|11|9|2|2;ab_hist_alt_bin_freq=0|0|0|0|0|0|0|0|0|0|1|1|0|0|0|0|0|0|0|0;dp_hist_alt_n_larger=0;dp_hist_all_n_larger=8	.	.
chr1	10629869	rs749458457	AGGAGGACTGCCTGGGGGTGCAGAG	A	.	PASS	AC=10;AN=151826;AS_MQ=59.9702;AS_VarDP=534;AS_VQLSOD=.;QD=16.1929;gq_hist_alt_bin_freq=0|0|0|0|0|0|0|0|0|0|0|0|0|0|0|0|0|0|0|10;gq_hist_all_bin_freq=0|0|0|0|29177|18639|10587|6199|4219|2447|1513|993|615|414|279|197|144|96|87|307;dp_hist_alt_bin_freq=0|0|0|0|4|3|2|0|1|0|0|0|0|0|0|0|0|0|0|0;dp_hist_all_bin_freq=0|0|1048|5257|8021|12094|28418|17999|2046|479|252|122|70|39|23|13|11|9|2|2;ab_hist_alt_bin_freq=0|0|0|0|0|0|2|2|0|0|4|2|0|0|0|0|0|0|0|0;dp_hist_alt_n_larger=0;dp_hist_all_n_larger=8	.	.
chr1	10630740	rs548721184	AC	A	.	PASS	AC=416;AN=151860;AS_MQ=59.9976;AS_VarDP=24338;AS_VQLSOD=.;QD=15.5792;gq_hist_alt_bin_freq=0|0|0|0|0|0|0|0|0|0|0|0|0|0|0|2|1|0|0|411;gq_hist_all_bin_freq=0|0|0|0|28809|18411|10698|6457|4387|2583|1558|1004|592|346|230|140|89|64|30|473;dp_hist_alt_bin_freq=0|0|10|37|90|93|67|57|38|15|4|0|1|2|0|0|0|0|0|0;dp_hist_all_bin_freq=0|0|110|1534|6483|13733|29477|19821|3243|820|303|162|81|38|26|12|11|8|3|1;ab_hist_alt_bin_freq=0|0|0|0|2|7|19|33|80|60|92|58|32|18|5|5|0|0|0|0;dp_hist_alt_n_larger=0;dp_hist_all_n_larger=5	.	.
chr1	10638911	rs530132813	A	AGGCCGC	.	PASS	AC=9779;AN=146338;AS_MQ=59.9943;AS_VarDP=481531;AS_VQLSOD=.;QD=20.2136;gq_hist_alt_bin_freq=0|0|0|0|3|1|10|10|13|20|35|19|50|51|38|40|55|27|27|8817;gq_hist_all_bin_freq=0|0|0|0|22793|14796|8732|5406|4283|2630|1723|1344|834|571|414|246|196|125|80|8950;dp_hist_alt_bin_freq=0|0|428|1247|2014|1937|1563|994|568|269|107|52|21|8|6|1|1|0|0|0;dp_hist_all_bin_freq=0|0|1191|3677|7395|12674|25746|17996|3134|671|289|137|84|51|34|18|10|4|4|2;ab_hist_alt_bin_freq=0|0|0|0|51|207|467|721|1562|1295|1894|1139|798|314|119|66|13|5|0|0;dp_hist_alt_n_larger=0;dp_hist_all_n_larger=6	.	.
chr1	10639079	rs1486623873	GGTCCTCGTCGTCGTC	G	.	PASS	AC=7;AN=145522;AS_MQ=60.0000;AS_VarDP=396;AS_VQLSOD=.;QD=20.1692;gq_hist_alt_bin_freq=0|0|0|0|0|0|0|0|0|0|0|0|0|0|0|0|0|0|0|7;gq_hist_all_bin_freq=0|0|0|0|23605|16022|9959|6541|5053|3540|2458|1693|1285|853|539|378|244|146|91|339;dp_hist_alt_bin_freq=0|0|0|1|2|1|1|0|1|1|0|0|0|0|0|0|0|0|0|0;dp_hist_all_bin_freq=0|0|684|2614|6190|12640|26678|18821|3492|807|386|181|96|68|35|28|10|4|4|2;ab_hist_alt_bin_freq=0|0|0|0|0|0|0|0|1|0|2|2|1|0|1|0|0|0|0|0;dp_hist_alt_n_larger=0;dp_hist_all_n_larger=6	.	.
chr1	10639083	rs201089181	CTCGTCG	C	.	PASS	AC=6904;AN=146044;AS_MQ=59.9908;AS_VarDP=377741;AS_VQLSOD=.;QD=19.5839;gq_hist_alt_bin_freq=0|0|0|0|2|0|3|4|3|9|14|8|18|21|14|26|20|11|19|6496;gq_hist_all_bin_freq=0|0|0|0|22947|15457|9091|5654|4505|2774|1849|1447|888|602|444|271|185|129|90|6677;dp_hist_alt_bin_freq=0|0|177|653|1266|1445|1270|885|511|256|116|48|22|9|7|2|1|0|0|0;dp_hist_all_bin_freq=0|0|815|2940|6620|12803|26512|18599|3300|732|314|144|90|58|35|22|10|4|4|2;ab_hist_alt_bin_freq=0|0|0|0|42|115|289|579|1106|1021|1453|900|568|224|76|35|13|6|0|0;dp_hist_alt_n_larger=0;dp_hist_all_n_larger=6	.	.
chr1	10639086	rs770782033	GTCGTCGTCGTCC	G	.	PASS	AC=769;AN=132610;AS_MQ=59.9913;AS_VarDP=44566;AS_VQLSOD=.;QD=18.2446;gq_hist_alt_bin_freq=0|0|0|0|0|0|0|0|0|0|0|0|0|1|0|0|0|0|1|764;gq_hist_all_bin_freq=0|0|0|0|22759|15281|8948|5561|4427|2711|1816|1417|849|573|422|240|163|119|71|930;dp_hist_alt_bin_freq=0|0|23|93|152|155|161|90|49|30|11|0|1|0|1|0|0|0|0|0;dp_hist_all_bin_freq=0|0|649|2319|5415|11371|25154|17595|2798|497|207|94|68|49|28|19|8|4|4|2;ab_hist_alt_bin_freq=0|0|0|0|12|23|65|69|124|128|174|92|47|21|6|0|1|0|0|0;dp_hist_alt_n_larger=0;dp_hist_all_n_larger=6	.	.
chr1	10639098	rs762322588	CTCGTCGTCGTCCTCG	C	.	PASS	AC=270;AN=143660;AS_MQ=59.9924;AS_VarDP=14713;AS_VQLSOD=.;QD=17.8373;gq_hist_alt_bin_freq=0|0|0|0|0|0|0|0|0|0|0|0|0|0|0|0|0|0|0|269;gq_hist_all_bin_freq=0|0|0|0|24168|16512|9787|6198|4954|3114|2099|1631|1011|685|503|290|196|136|76|455;dp_hist_alt_bin_freq=0|0|11|32|59|49|60|31|11|7|4|5|0|0|0|0|0|0|0|0;dp_hist_all_bin_freq=0|0|709|2462|5854|12351|27107|19080|3118|562|242|123|74|54|31|21|10|4|4|2;ab_hist_alt_bin_freq=0|0|0|0|1|9|21|26|55|49|58|27|17|5|1|0|0|0|0|0;dp_hist_alt_n_larger=0;dp_hist_all_n_larger=7	.	.
chr1	10639110	rs754122507	CTCGTCGTCG	C	.	PASS	AC=60;AN=144788;AS_MQ=59.9994;AS_VarDP=3709;AS_VQLSOD=.;QD=15.4157;gq_hist_alt_bin_freq=0|0|0|0|0|0|0|0|0|0|0|0|0|0|0|0|0|0|0|60;gq_hist_all_bin_freq=0|0|0|0|24287|16693|9904|6299|5032|3145|2132|1647|1028|692|515|300|205|140|81|284;dp_hist_alt_bin_freq=0|0|2|6|15|13|15|6|3|0|0|0|0|0|0|0|0|0|0|0;dp_hist_all_bin_freq=0|0|732|2486|5850|12527|27281|19202|3175|559|241|122|75|54|32|21|10|4|4|2;ab_hist_alt_bin_freq=0|0|0|0|4|5|11|8|13|5|5|4|5|0|0|0|0|0|0|0;dp_hist_alt_n_larger=0;dp_hist_all_n_larger=7	.	.
chr1	10639113	rs778912711	GTCGTCGTCGTCC	G	.	PASS	AC=367;AN=144470;AS_MQ=59.9866;AS_VarDP=21599;AS_VQLSOD=.;QD=17.9090;gq_hist_alt_bin_freq=0|0|0|0|0|0|0|0|0|0|0|0|0|0|0|0|0|0|2|362;gq_hist_all_bin_freq=0|0|0|0|24195|16616|9846|6238|4991|3119|2115|1634|1014|684|506|300|203|137|80|543;dp_hist_alt_bin_freq=0|0|8|22|64|75|66|53|42|18|8|3|2|3|0|0|0|0|0|0;dp_hist_all_bin_freq=0|0|726|2458|5864|12508|27208|19129|3182|569|247|122|73|57|30|21|10|4|4|2;ab_hist_alt_bin_freq=0|0|0|0|0|10|28|43|71|52|85|38|19|11|3|1|0|0|0|0;dp_hist_alt_n_larger=0;dp_hist_all_n_larger=7	.	.
chr1	10639131	rs746886067	G	GTCGTCCTCGTCC	.	PASS	AC=136;AN=146014;AS_MQ=59.9757;AS_VarDP=7716;AS_VQLSOD=.;QD=19.9107;gq_hist_alt_bin_freq=0|0|0|0|0|0|0|0|0|0|0|0|0|0|0|0|0|0|0|136;gq_hist_all_bin_freq=0|0|0|0|24380|16763|9999|6328|5044|3158|2121|1689|1037|692|513|305|200|136|81|550;dp_hist_alt_bin_freq=0|0|3|16|22|28|33|18|10|3|2|1|0|0|0|0|0|0|0|0;dp_hist_all_bin_freq=0|0|725|2480|5854|12588|27557|19399|3221|584|255|120|74|57|31|22|11|5|4|2;ab_hist_alt_bin_freq=0|0|0|0|3|4|7|13|22|22|27|20|15|3|0|0|0|0|0|0;dp_hist_alt_n_larger=0;dp_hist_all_n_larger=7	.	.
chr1	10639131	rs746886067	GTCGTCC	G	.	PASS	AC=225;AN=146014;AS_MQ=59.9819;AS_VarDP=12211;AS_VQLSOD=.;QD=18.5787;gq_hist_alt_bin_freq=0|0|0|0|0|0|0|0|0|0|0|0|0|0|0|0|0|0|0|225;gq_hist_all_bin_freq=0|0|0|0|24380|16763|9999|6328|5044|3158|2121|1689|1037|692|513|305|200|136|81|550;dp_hist_alt_bin_freq=0|0|10|17|39|39|51|30|22|11|4|1|1|0|0|0|0|0|0|0;dp_hist_all_bin_freq=0|0|725|2480|5854|12588|27557|19399|3221|584|255|120|74|57|31|22|11|5|4|2;ab_hist_alt_bin_freq=0|0|0|0|0|7|11|17|50|47|41|26|19|3|1|1|2|0|0|0;dp_hist_alt_n_larger=0;dp_hist_all_n_larger=7	.	.
chr1	10643144	rs757239011	TG	T	.	PASS	AC=23;AN=146426;AS_MQ=59.9893;AS_VarDP=1530;AS_VQLSOD=.;QD=13.3111;gq_hist_alt_bin_freq=0|0|0|0|0|0|0|0|0|0|0|0|0|0|0|0|0|0|0|22;gq_hist_all_bin_freq=0|0|0|0|19445|14149|10325|7364|5680|4750|3483|2300|1925|1241|782|608|377|219|144|373;dp_hist_alt_bin_freq=0|0|0|1|1|4|7|3|4|2|0|0|0|0|0|0|0|0|0|0;dp_hist_all_bin_freq=0|0|246|1444|4875|11629|27256|20554|4312|1342|675|408|184|115|50|30|18|7|10|4;ab_hist_alt_bin_freq=0|0|0|0|0|0|1|0|4|4|4|4|3|1|0|0|0|0|0|0;dp_hist_alt_n_larger=0;dp_hist_all_n_larger=6	.	.
chr1	10643146	rs146039805	G	GC	.	PASS	AC=19828;AN=152012;AS_MQ=59.9951;AS_VarDP=1285952;AS_VQLSOD=.;QD=19.1597;gq_hist_alt_bin_freq=0|0|0|0|2|3|9|14|10|30|30|25|58|59|56|106|92|56|105|17712;gq_hist_all_bin_freq=0|0|0|0|17839|12805|8245|5220|4209|2781|1889|1515|1037|705|579|431|312|226|204|17951;dp_hist_alt_bin_freq=0|0|199|955|2386|3274|3709|3188|2339|1267|595|253|97|55|24|10|7|5|2|1;dp_hist_all_bin_freq=0|0|429|2134|6257|12676|26274|19693|4890|1866|870|438|188|111|54|25|17|10|9|3;ab_hist_alt_bin_freq=0|0|0|0|34|136|409|832|2199|2522|4038|3061|2178|1005|346|123|33|6|0|0;dp_hist_alt_n_larger=1;dp_hist_all_n_larger=4	.	.
chr1	10650792	rs3215814	G	GC	.	PASS	AC=43324;AN=152152;AS_MQ=59.9957;AS_VarDP=2438250;AS_VQLSOD=.;QD=18.2203;gq_hist_alt_bin_freq=0|0|0|0|14|22|46|52|77|146|231|187|418|473|324|606|600|336|587|31784;gq_hist_all_bin_freq=0|0|0|0|14170|10039|6163|3652|2760|1687|1045|707|728|622|427|654|624|345|594|31800;dp_hist_alt_bin_freq=0|0|292|1869|4754|6924|7152|6155|4318|2438|1183|458|178|84|48|21|9|9|6|2;dp_hist_all_bin_freq=0|0|334|2435|7559|13529|23333|17480|6226|2793|1339|548|217|98|58|25|16|12|8|2;ab_hist_alt_bin_freq=0|0|0|0|96|445|1358|2575|5188|5087|6553|3781|2264|858|263|85|21|4|0|0;dp_hist_alt_n_larger=3;dp_hist_all_n_larger=5	.	.
chr1	10654273	rs35746667	A	AC	.	PASS	AC=43973;AN=152004;AS_MQ=59.9958;AS_VarDP=2464502;AS_VQLSOD=.;QD=19.7868;gq_hist_alt_bin_freq=0|0|0|0|22|28|41|61|76|162|252|176|390|481|324|547|587|292|599|32707;gq_hist_all_bin_freq=0|0|0|0|8698|6664|4556|3345|3095|2477|2136|2056|1876|1675|1532|1346|1285|796|919|33487;dp_hist_alt_bin_freq=0|0|469|2377|5056|7059|7477|6048|4155|2302|986|446|178|90|45|27|7|7|4|4;dp_hist_all_bin_freq=0|0|572|2977|7087|12307|21513|18840|6901|2997|1355|696|331|171|89|52|14|16|8|5;ab_hist_alt_bin_freq=0|0|0|0|117|404|1136|2259|4777|4998|7092|4372|2765|1125|347|133|44|12|0|0;dp_hist_alt_n_larger=8;dp_hist_all_n_larger=12	.	.
chr1	10658674	rs3831096	CCTCTG	C	.	PASS	AC=25807;AN=152102;AS_MQ=59.9958;AS_VarDP=1615254;AS_VQLSOD=.;QD=21.5436;gq_hist_alt_bin_freq=0|0|0|0|19|15|12|24|20|45|67|75|109|131|119|172|109|164|176|22118;gq_hist_all_bin_freq=0|0|0|0|15541|11409|7713|5212|4164|2815|1953|1407|988|716|503|442|288|290|259|22292;dp_hist_alt_bin_freq=0|0|202|1131|2971|4359|4891|4102|2851|1595|708|303|137|66|25|12|12|6|1|0;dp_hist_all_bin_freq=0|0|266|1852|6453|13284|26522|18286|5395|2109|967|441|194|105|45|29|21|12|3|2;ab_hist_alt_bin_freq=0|0|0|0|75|316|977|1892|3779|3670|4961|2775|1713|578|161|68|19|6|0|0;dp_hist_alt_n_larger=3;dp_hist_all_n_larger=6	.	.
chr1	11013450	rs58761409	TCA	T	.	PASS	AC=104708;AN=152010;AS_MQ=59.9962;AS_VarDP=4675553;AS_VQLSOD=.;QD=35.0223;gq_hist_alt_bin_freq=0|0|0|0|39|41|107|191|156|475|751|524|1343|1660|1012|2306|2748|1498|3171|49170;gq_hist_all_bin_freq=0|0|0|0|2524|2208|1486|1173|1051|1169|1281|1040|1669|1901|1192|2440|2828|1559|3195|49229;dp_hist_alt_bin_freq=0|0|560|2896|7163|11092|13626|12755|8834|4782|2078|836|315|138|61|20|12|6|7|6;dp_hist_all_bin_freq=0|0|585|3126|8331|13309|17821|15162|9202|4835|2108|867|329|144|66|22|13|6|7|7;ab_hist_alt_bin_freq=0|0|0|0|87|327|1027|2014|4355|4456|6131|3701|2348|855|286|104|18|14|0|0;dp_hist_alt_n_larger=5;dp_hist_all_n_larger=5	.	.
chr1	11013703	rs575825467	CTT	C	.	PASS	AC=19;AN=152358;AS_MQ=59.9505;AS_VarDP=1359;AS_VQLSOD=.;QD=20.6689;gq_hist_alt_bin_freq=0|0|0|0|0|0|0|0|0|0|0|0|0|0|0|0|1|0|0|17;gq_hist_all_bin_freq=0|0|0|0|9345|9474|7851|6534|7709|6667|5754|5996|4652|3287|2976|1781|1425|926|539|1204;dp_hist_alt_bin_freq=0|0|0|0|4|4|5|4|0|1|0|0|0|0|0|0|0|0|0|0;dp_hist_all_bin_freq=0|0|86|1371|6147|11711|27238|22210|4818|1018|665|407|232|89|63|25|10|13|3|6;ab_hist_alt_bin_freq=0|0|0|0|0|0|2|1|2|3|3|1|2|2|1|0|0|0|0|0;dp_hist_alt_n_larger=0;dp_hist_all_n_larger=8	.	.
chr1	11017202	rs61443822	C	CT	.	PASS	AC=1870;AN=105854;AS_MQ=59.6373;AS_VarDP=84143;AS_VQLSOD=.;QD=15.2369;gq_hist_alt_bin_freq=0|0|0|0|12|20|33|30|26|29|38|46|53|50|42|39|59|47|66|1220;gq_hist_all_bin_freq=0|0|0|0|4258|3938|4420|4064|3160|3044|2825|2238|2154|1929|1616|1605|1516|1186|1217|13773;dp_hist_alt_bin_freq=0|0|654|587|363|151|44|9|2|0|0|0|0|0|0|0|0|0|0|0;dp_hist_all_bin_freq=0|0|11069|16423|13497|7129|3229|1203|267|78|40|3|2|1|2|0|0|0|0|0;ab_hist_alt_bin_freq=0|0|0|0|23|64|120|132|243|172|372|187|198|126|57|46|11|2|0|0;dp_hist_alt_n_larger=0;dp_hist_all_n_larger=0	.	.
chr1	11017202	rs61443822	CT	C	.	AS_VQSR	AC=68323;AN=105616;AS_MQ=59.6989;AS_VarDP=2566408;AS_VQLSOD=.;QD=14.0234;gq_hist_alt_bin_freq=0|0|0|0|3465|3411|4032|3830|2973|2909|2723|2173|2088|1860|1584|1568|1490|1177|1212|13531;gq_hist_all_bin_freq=0|0|0|0|4211|3905|4388|4051|3164|3032|2827|2251|2149|1921|1620|1605|1515|1207|1235|13743;dp_hist_alt_bin_freq=0|0|10815|16083|13065|6687|2399|698|192|61|20|3|2|0|1|0|0|0|0|0;dp_hist_all_bin_freq=0|0|11081|16391|13435|7101|3222|1201|267|78|40|3|2|1|2|0|0|0|0|0;ab_hist_alt_bin_freq=0|0|0|0|749|1986|2398|2661|3471|2333|3168|2218|1652|2494|2519|3515|2322|221|1|0;dp_hist_alt_n_larger=0;dp_hist_all_n_larger=0	.	.
chr1	11020666	rs143130606	T	TG	.	PASS	AC=133347;AN=151494;AS_MQ=59.8535;AS_VarDP=4337404;AS_VQLSOD=.;QD=31.2484;gq_hist_alt_bin_freq=0|0|0|0|23|34|550|1104|908|2337|3208|1955|4335|4816|2609|5293|5369|2702|4901|34170;gq_hist_all_bin_freq=0|0|0|0|695|384|744|1180|942|2359|3221|1963|4337|4817|2610|5293|5369|2702|4901|34171;dp_hist_alt_bin_freq=0|0|2966|9107|14794|17187|14633|8997|4225|1586|528|172|67|22|11|9|3|4|1|1;dp_hist_all_bin_freq=0|0|2977|9146|14926|17433|15237|9301|4254|1591|530|172|67|23|12|9|3|4|1|1;ab_hist_alt_bin_freq=0|0|0|0|71|224|662|1170|2378|2382|3530|2373|1577|664|227|113|28|7|0|0;dp_hist_alt_n_larger=1;dp_hist_all_n_larger=1	.	.
chr1	11020750	rs57781131	C	CA	.	PASS	AC=2503;AN=127222;AS_MQ=59.7519;AS_VarDP=119409;AS_VQLSOD=.;QD=9.76554;gq_hist_alt_bin_freq=0|0|0|0|9|15|21|26|36|21|28|36|39|55|28|49|60|53|72|1904;gq_hist_all_bin_freq=0|0|0|0|11763|9572|7401|5596|5066|3755|2682|2131|1543|1164|767|631|467|444|430|10180;dp_hist_alt_bin_freq=0|0|488|739|657|336|165|51|12|3|0|1|0|0|0|0|0|0|0|0;dp_hist_all_bin_freq=0|0|2600|6000|9167|11588|18314|11721|2998|668|286|127|59|27|16|4|9|1|5|1;ab_hist_alt_bin_freq=0|0|0|0|47|107|164|214|399|287|495|270|258|92|43|18|11|0|0|0;dp_hist_alt_n_larger=0;dp_hist_all_n_larger=1	.	.
chr1	11020750	rs57781131	CA	C	.	PASS	AC=12475;AN=126926;AS_MQ=59.7765;AS_VarDP=606873;AS_VQLSOD=.;QD=9.84017;gq_hist_alt_bin_freq=0|0|0|0|65|63|111|166|166|207|196|192|274|290|241|250|218|267|295|8515;gq_hist_all_bin_freq=0|0|0|0|11716|9545|7373|5581|5056|3747|2677|2129|1534|1160|770|628|466|448|430|10185;dp_hist_alt_bin_freq=0|0|1766|2999|3016|2158|988|437|110|29|7|4|2|0|0|0|0|0|0|0;dp_hist_all_bin_freq=0|0|2600|5935|9112|11569|18307|11721|2997|668|286|127|59|27|16|4|9|1|5|1;ab_hist_alt_bin_freq=0|0|0|0|246|445|660|854|1619|1250|2110|1293|1206|522|228|131|25|1|0|0;dp_hist_alt_n_larger=0;dp_hist_all_n_larger=1	.	.
chr1	11021997	rs3835416	AG	A	.	PASS	AC=97162;AN=152126;AS_MQ=59.9890;AS_VarDP=4618727;AS_VQLSOD=.;QD=30.5978;gq_hist_alt_bin_freq=0|0|0|0|23|37|44|115|147|284|541|421|1005|1411|831|1876|2168|1228|2574|49000;gq_hist_all_bin_freq=0|0|0|0|8612|2973|1387|751|506|472|663|470|1034|1434|839|1881|2171|1231|2575|49003;dp_hist_alt_bin_freq=0|0|349|2113|5848|9640|12223|12564|9464|5408|2431|988|389|152|62|36|14|9|7|2;dp_hist_all_bin_freq=0|0|372|2582|7891|12586|17700|15513|9752|5450|2456|1005|395|159|63|37|15|10|7|2;ab_hist_alt_bin_freq=0|0|0|0|87|305|982|2048|4376|4627|6314|3920|2401|860|258|71|31|11|0|0;dp_hist_alt_n_larger=6;dp_hist_all_n_larger=7	.	.
chr1	11023155	rs886045038	CA	C	.	PASS	AC=3;AN=152162;AS_MQ=59.8341;AS_VarDP=223;AS_VQLSOD=.;QD=14.1345;gq_hist_alt_bin_freq=0|0|0|0|0|0|0|0|0|0|0|0|0|0|0|0|0|0|0|3;gq_hist_all_bin_freq=0|0|0|0|47745|12479|6526|3403|2419|1542|879|445|283|162|76|49|26|13|11|23;dp_hist_alt_bin_freq=0|0|0|0|0|0|2|1|0|0|0|0|0|0|0|0|0|0|0|0;dp_hist_all_bin_freq=0|0|168|1671|7283|12283|32471|19453|1889|331|176|133|81|54|33|21|15|5|2|2;ab_hist_alt_bin_freq=0|0|0|0|0|0|0|0|2|0|0|1|0|0|0|0|0|0|0|0;dp_hist_alt_n_larger=0;dp_hist_all_n_larger=10	.	.
chr1	11024248	rs748047297	ATTTG	A	.	PASS	AC=25;AN=151968;AS_MQ=60.0000;AS_VarDP=1495;AS_VQLSOD=.;QD=19.5311;gq_hist_alt_bin_freq=0|0|0|0|0|0|0|0|0|0|0|0|0|0|0|0|0|0|0|25;gq_hist_all_bin_freq=0|0|0|0|50467|11076|5943|3151|2153|1409|805|389|255|143|67|42|23|9|11|41;dp_hist_alt_bin_freq=0|0|0|1|2|9|6|3|3|1|0|0|0|0|0|0|0|0|0|0;dp_hist_all_bin_freq=0|0|239|2113|7494|11827|32147|19414|1907|329|172|125|78|50|33|22|15|5|2|2;ab_hist_alt_bin_freq=0|0|0|0|0|0|2|1|7|6|4|3|0|2|0|0|0|0|0|0;dp_hist_alt_n_larger=0;dp_hist_all_n_larger=10	.	.
chr1	11024276	rs886045043	AT	A	.	PASS	AC=2432;AN=149216;AS_MQ=59.9922;AS_VarDP=124843;AS_VQLSOD=.;QD=11.1993;gq_hist_alt_bin_freq=0|0|0|0|1|2|1|3|5|9|11|16|7|5|16|9|15|12|25|2236;gq_hist_all_bin_freq=0|0|0|0|49467|10125|5252|2728|1765|1165|656|325|223|112|72|45|42|25|38|2521;dp_hist_alt_bin_freq=0|0|86|359|516|538|415|276|113|40|18|7|2|1|0|1|0|1|0|0;dp_hist_all_bin_freq=0|0|312|2223|7454|11693|31129|18902|1951|366|189|128|76|51|31|23|15|6|2|1;ab_hist_alt_bin_freq=0|0|0|0|17|42|110|174|386|371|481|305|250|118|38|17|4|0|0|0;dp_hist_alt_n_larger=0;dp_hist_all_n_larger=9	.	.
chr1	11024947	rs3059695	A	ATGTTT	.	PASS	AC=133680;AN=151850;AS_MQ=59.9951;AS_VarDP=5126516;AS_VQLSOD=.;QD=40.7261;gq_hist_alt_bin_freq=0|0|0|0|43|58|119|254|231|773|1281|948|2252|3038|1709|3745|4230|2245|4657|48893;gq_hist_all_bin_freq=0|0|0|0|741|437|309|324|265|784|1286|949|2253|3039|1709|3745|4230|2245|4657|48893;dp_hist_alt_bin_freq=0|0|726|4111|9490|13592|15978|14088|9061|4511|1829|681|220|91|55|16|13|2|4|5;dp_hist_all_bin_freq=0|0|726|4135|9576|13765|16676|14465|9083|4516|1831|682|220|93|55|16|13|2|4|5;ab_hist_alt_bin_freq=0|0|0|0|50|165|595|1205|2541|2665|3698|2293|1379|544|165|70|17|11|0|0;dp_hist_alt_n_larger=3;dp_hist_all_n_larger=3	.	.
chr1	11109993	rs5772442	C	CA	.	PASS	AC=81704;AN=129726;AS_MQ=59.9352;AS_VarDP=2482642;AS_VQLSOD=.;QD=16.7108;gq_hist_alt_bin_freq=0|0|0|0|417|475|1099|1576|1557|2108|2851|2559|2674|3229|2975|2438|2775|2437|1913|23913;gq_hist_all_bin_freq=0|0|0|0|4108|2576|2267|2327|2070|2464|3081|2758|2822|3337|3054|2506|2827|2470|1942|24231;dp_hist_alt_bin_freq=0|0|8739|15607|15606|9871|3763|1055|259|61|23|10|0|0|2|0|0|0|0|0;dp_hist_all_bin_freq=0|0|8984|16300|17065|11614|7270|2844|546|125|55|26|4|3|3|1|0|0|0|0;ab_hist_alt_bin_freq=0|0|0|0|240|972|1566|2432|4269|3545|5703|4272|2211|1611|730|501|180|24|13|1;dp_hist_alt_n_larger=0;dp_hist_all_n_larger=0	.	.
chr1	11109993	rs5772442	CA	C	.	PASS	AC=407;AN=129756;AS_MQ=59.8968;AS_VarDP=35597;AS_VQLSOD=.;QD=8.82673;gq_hist_alt_bin_freq=0|0|0|0|11|8|14|6|11|6|14|8|12|5|7|15|9|6|11|258;gq_hist_all_bin_freq=0|0|0|0|4115|2628|2336|2460|2192|2592|3213|2944|2949|3395|3027|2457|2720|2354|1839|23636;dp_hist_alt_bin_freq=0|0|69|127|111|54|28|8|4|0|0|0|0|0|0|0|0|0|0|0;dp_hist_all_bin_freq=0|0|8988|16299|17075|11616|7272|2844|546|125|55|26|4|3|3|1|0|0|0|0;ab_hist_alt_bin_freq=0|0|0|0|35|28|31|52|55|42|65|46|25|14|8|0|0|0|0|0;dp_hist_alt_n_larger=0;dp_hist_all_n_larger=0	.	.
chr1	11121784	rs202072272	ATT	A	.	PASS	AC=1807;AN=152306;AS_MQ=59.9963;AS_VarDP=107607;AS_VQLSOD=.;QD=19.7760;gq_hist_alt_bin_freq=0|0|0|0|0|0|0|0|0|1|0|1|2|6|0|4|6|4|2|1736;gq_hist_all_bin_freq=0|0|0|0|26448|17266|9766|5828|4581|2936|1979|1671|1172|813|630|411|302|201|118|1972;dp_hist_alt_bin_freq=0|0|15|125|270|334|355|307|198|98|41|10|6|2|1|0|0|0|0|0;dp_hist_all_bin_freq=0|0|118|1600|7046|13673|32403|17414|2626|649|295|128|67|41|14|7|6|3|2|0;ab_hist_alt_bin_freq=0|0|0|0|6|22|85|150|290|279|389|241|158|61|21|10|3|0|0|0;dp_hist_alt_n_larger=0;dp_hist_all_n_larger=2	.	.
chr1	11122204	rs377227945	G	GT	.	PASS	AC=5207;AN=149920;AS_MQ=59.8114;AS_VarDP=260940;AS_VQLSOD=.;QD=14.5758;gq_hist_alt_bin_freq=0|0|0|0|3|3|6|8|13|25|34|35|37|35|33|50|49|30|47|4514;gq_hist_all_bin_freq=0|0|0|0|23963|14755|7946|4354|2920|1678|1012|660|426|329|201|215|179|119|148|16003;dp_hist_alt_bin_freq=0|0|228|808|1164|1034|841|485|228|82|40|7|3|1|1|0|0|0|0|0;dp_hist_all_bin_freq=0|0|592|3178|8253|13696|28911|15556|3128|930|388|148|70|34|10|5|3|4|1|0;ab_hist_alt_bin_freq=0|0|0|0|47|109|274|451|841|681|959|576|425|176|59|33|9|2|0|0;dp_hist_alt_n_larger=0;dp_hist_all_n_larger=1	.	.
chr1	11127817	rs751946051	GAGA	G	.	PASS	AC=2;AN=152208;AS_MQ=60.0000;AS_VarDP=172;AS_VQLSOD=.;QD=20.0756;gq_hist_alt_bin_freq=0|0|0|0|0|0|0|0|0|0|0|0|0|0|0|0|0|0|0|2;gq_hist_all_bin_freq=0|0|0|0|19021|16981|12012|8282|6987|4357|2724|2057|1296|788|585|342|247|129|94|202;dp_hist_alt_bin_freq=0|0|0|0|1|0|0|0|1|0|0|0|0|0|0|0|0|0|0|0;dp_hist_all_bin_freq=0|0|266|3214|8194|13697|32899|15209|1764|419|193|121|50|35|18|12|4|4|2|0;ab_hist_alt_bin_freq=0|0|0|0|0|0|0|0|0|0|1|0|1|0|0|0|0|0|0|0;dp_hist_alt_n_larger=0;dp_hist_all_n_larger=3	.	.
chr1	11128438	rs935157314	CAG	C	.	PASS	AC=8;AN=152122;AS_MQ=60.0000;AS_VarDP=387;AS_VQLSOD=.;QD=19.9974;gq_hist_alt_bin_freq=0|0|0|0|0|0|0|0|0|0|0|0|0|0|0|0|0|0|0|8;gq_hist_all_bin_freq=0|0|0|0|29116|13982|8736|5756|5799|4005|2742|2245|1362|765|612|294|213|139|75|220;dp_hist_alt_bin_freq=0|0|0|1|4|1|0|0|0|2|0|0|0|0|0|0|0|0|0|0;dp_hist_all_bin_freq=0|0|226|1788|6927|12588|33220|18821|1668|285|195|127|91|42|34|18|11|6|4|1;ab_hist_alt_bin_freq=0|0|0|0|0|0|0|1|2|0|1|2|2|0|0|0|0|0|0|0;dp_hist_alt_n_larger=0;dp_hist_all_n_larger=9	.	.
chr1	11130511	rs747963247	GGAA	G	.	PASS	AC=3;AN=152074;AS_MQ=60.0000;AS_VarDP=184;AS_VQLSOD=.;QD=16.5109;gq_hist_alt_bin_freq=0|0|0|0|0|0|0|0|0|0|0|0|0|0|0|0|0|0|0|3;gq_hist_all_bin_freq=0|0|0|0|31440|13328|8416|5618|5547|3641|2475|2009|1216|761|598|307|199|136|76|211;dp_hist_alt_bin_freq=0|0|0|0|0|0|1|2|0|0|0|0|0|0|0|0|0|0|0|0;dp_hist_all_bin_freq=0|0|419|2606|6818|12280|32931|18428|1677|310|181|119|83|43|32|18|11|8|4|1;ab_hist_alt_bin_freq=0|0|0|0|0|1|0|1|0|0|0|1|0|0|0|0|0|0|0|0;dp_hist_alt_n_larger=0;dp_hist_all_n_larger=9	.	.
chr1	11130537	rs758212325	CCTT	C	.	PASS	AC=2;AN=151888;AS_MQ=60.0000;AS_VarDP=58;AS_VQLSOD=.;QD=21.4655;gq_hist_alt_bin_freq=0|0|0|0|0|0|0|0|0|0|0|0|0|0|0|0|0|0|0|2;gq_hist_all_bin_freq=0|0|0|0|31288|13174|8449|5681|5603|3679|2507|2023|1230|769|602|311|200|138|77|213;dp_hist_alt_bin_freq=0|0|0|0|1|0|0|1|0|0|0|0|0|0|0|0|0|0|0|0;dp_hist_all_bin_freq=0|0|508|2872|6845|12088|32759|18364|1684|312|187|118|82|42|32|18|11|8|4|1;ab_hist_alt_bin_freq=0|0|0|0|0|0|0|0|0|1|0|1|0|0|0|0|0|0|0|0;dp_hist_alt_n_larger=0;dp_hist_all_n_larger=9	.	.
chr1	11130614	rs777542989	CTGGCAGTGGTGG	C	.	PASS	AC=3;AN=152216;AS_MQ=60.0000;AS_VarDP=95;AS_VQLSOD=.;QD=13.9368;gq_hist_alt_bin_freq=0|0|0|0|0|0|0|0|0|0|0|0|0|0|0|0|0|0|0|3;gq_hist_all_bin_freq=0|0|0|0|31076|12370|7910|5710|5493|3712|2820|2336|1491|995|728|432|278|193|155|350;dp_hist_alt_bin_freq=0|0|1|0|0|0|0|1|1|0|0|0|0|0|0|0|0|0|0|0;dp_hist_all_bin_freq=0|0|429|3082|7725|12924|32571|16551|1807|384|212|142|99|46|29|16|12|5|3|2;ab_hist_alt_bin_freq=0|0|0|0|1|0|0|1|0|0|0|1|0|0|0|0|0|0|0|0;dp_hist_alt_n_larger=0;dp_hist_all_n_larger=10	.	.
chr1	11130619	rs746641913	AGTGGTGGTGGCAGTGGCGGCC	A	.	PASS	AC=2;AN=151820;AS_MQ=60.0000;AS_VarDP=216;AS_VQLSOD=.;QD=17.0787;gq_hist_alt_bin_freq=0|0|0|0|0|0|0|0|0|0|0|0|0|0|0|0|0|0|0|2;gq_hist_all_bin_freq=0|0|0|0|31065|12340|7896|5671|5475|3705|2815|2330|1486|994|728|432|277|194|155|347;dp_hist_alt_bin_freq=0|0|0|1|0|1|0|0|0|0|0|0|0|0|0|0|0|0|0|0;dp_hist_all_bin_freq=0|0|403|3028|7694|12922|32558|16544|1803|385|212|140|99|45|29|16|12|5|3|2;ab_hist_alt_bin_freq=0|0|0|0|0|0|0|0|1|0|0|1|0|0|0|0|0|0|0|0;dp_hist_alt_n_larger=0;dp_hist_all_n_larger=10	.	.
chr1	11130622	rs770515802	G	GGTGGTGGCAGTGGCGGCC	.	PASS	AC=19;AN=152256;AS_MQ=60.0000;AS_VarDP=908;AS_VQLSOD=.;QD=21.7346;gq_hist_alt_bin_freq=0|0|0|0|0|0|0|0|0|0|0|0|0|0|0|0|0|0|0|19;gq_hist_all_bin_freq=0|0|0|0|31152|12376|7905|5678|5474|3708|2812|2329|1486|996|728|432|277|195|155|366;dp_hist_alt_bin_freq=0|0|0|3|6|2|3|2|2|1|0|0|0|0|0|0|0|0|0|0;dp_hist_all_bin_freq=0|0|430|3071|7730|12939|32586|16549|1804|388|211|140|99|45|29|16|12|5|3|2;ab_hist_alt_bin_freq=0|0|0|0|0|2|0|2|4|2|4|3|0|1|0|0|1|0|0|0;dp_hist_alt_n_larger=0;dp_hist_all_n_larger=10	.	.
chr1	11130630	rs774780318	CAGTGGCGGCCGT	C	.	PASS	AC=1;AN=152012;AS_MQ=60.0000;AS_VarDP=117;AS_VQLSOD=.;QD=13.5897;gq_hist_alt_bin_freq=0|0|0|0|0|0|0|0|0|0|0|0|0|0|0|0|0|0|0|1;gq_hist_all_bin_freq=0|0|0|0|31190|12348|7913|5660|5458|3687|2812|2323|1484|993|729|432|277|194|155|351;dp_hist_alt_bin_freq=0|0|0|0|0|1|0|0|0|0|0|0|0|0|0|0|0|0|0|0;dp_hist_all_bin_freq=0|0|423|3038|7702|12946|32586|16547|1805|386|212|139|100|45|29|16|12|5|3|2;ab_hist_alt_bin_freq=0|0|0|0|1|0|0|0|0|0|0|0|0|0|0|0|0|0|0|0;dp_hist_alt_n_larger=0;dp_hist_all_n_larger=10	.	.
chr1	11130640	rs571156267	CGTGGTGGCGGCA	C	.	PASS	AC=89;AN=152044;AS_MQ=59.9926;AS_VarDP=5678;AS_VQLSOD=.;QD=17.6294;gq_hist_alt_bin_freq=0|0|0|0|0|0|0|0|0|0|0|0|0|0|0|1|0|0|0|87;gq_hist_all_bin_freq=0|0|0|0|31221|12332|7866|5626|5424|3677|2807|2319|1477|994|726|433|275|193|152|441;dp_hist_alt_bin_freq=0|0|3|8|15|25|19|10|2|2|3|1|0|0|0|0|0|0|0|0;dp_hist_all_bin_freq=0|0|405|3014|7697|12955|32591|16546|1797|384|212|141|99|45|29|16|12|5|3|2;ab_hist_alt_bin_freq=0|0|0|0|0|2|5|15|11|13|24|6|6|4|0|0|1|0|0|0;dp_hist_alt_n_larger=0;dp_hist_all_n_larger=10	.	.
chr1	11130694	rs767860672	TTTC	T	.	PASS	AC=3;AN=152054;AS_MQ=60.0000;AS_VarDP=107;AS_VQLSOD=.;QD=14.8411;gq_hist_alt_bin_freq=0|0|0|0|0|0|0|0|0|0|0|0|0|0|0|0|0|0|0|3;gq_hist_all_bin_freq=0|0|0|0|31963|12647|7953|5500|5380|3619|2702|2257|1384|920|661|351|212|142|112|224;dp_hist_alt_bin_freq=0|0|1|0|0|1|1|0|0|0|0|0|0|0|0|0|0|0|0|0;dp_hist_all_bin_freq=0|0|373|2766|7751|13134|32982|16471|1704|334|169|130|94|41|31|15|12|5|3|2;ab_hist_alt_bin_freq=0|0|0|0|0|0|1|1|1|0|0|0|0|0|0|0|0|0|0|0;dp_hist_alt_n_larger=0;dp_hist_all_n_larger=10	.	.
chr1	11133503	rs34798259	A	AGTT	.	PASS	AC=150904;AN=152272;AS_MQ=59.9957;AS_VarDP=5005002;AS_VQLSOD=.;QD=45.1826;gq_hist_alt_bin_freq=0|0|0|0|7|12|125|390|365|1144|2049|1345|3585|4420|2604|5829|6186|3285|6707|37996;gq_hist_all_bin_freq=0|0|0|0|21|21|130|390|365|1144|2049|1345|3585|4420|2604|5829|6186|3285|6707|37996;dp_hist_alt_bin_freq=0|0|998|5228|11657|16232|16981|12821|7178|3120|1153|401|173|62|15|12|9|3|4|1;dp_hist_all_bin_freq=0|0|998|5228|11663|16236|16995|12825|7178|3120|1153|401|173|62|15|12|9|3|4|1;ab_hist_alt_bin_freq=0|0|0|0|10|19|58|100|187|213|305|208|138|43|17|7|1|0|0|0;dp_hist_alt_n_larger=1;dp_hist_all_n_larger=1	.	.
chr1	11134060	rs76348058	TA	T	.	PASS	AC=8357;AN=142668;AS_MQ=59.9730;AS_VarDP=436825;AS_VQLSOD=.;QD=12.5217;gq_hist_alt_bin_freq=0|0|0|0|18|10|29|56|42|77|104|58|74|106|80|118|100|87|125|6665;gq_hist_all_bin_freq=0|0|0|0|23415|13974|7877|4314|2902|1605|946|584|386|319|200|227|168|146|187|14049;dp_hist_alt_bin_freq=0|0|594|1482|1887|1694|1128|626|233|69|23|8|4|1|0|0|0|0|0|0;dp_hist_all_bin_freq=0|0|1204|4059|8263|12181|27338|15226|2178|451|227|81|44|27|7|5|4|1|1|1;ab_hist_alt_bin_freq=0|0|0|0|133|196|425|589|1115|965|1501|942|730|364|129|55|26|1|0|0;dp_hist_alt_n_larger=0;dp_hist_all_n_larger=1	.	.
chr1	11134060	rs76348058	TAA	T	.	PASS	AC=8912;AN=143194;AS_MQ=59.9768;AS_VarDP=476706;AS_VQLSOD=.;QD=18.3594;gq_hist_alt_bin_freq=0|0|0|0|6|4|11|20|19|22|23|27|45|43|32|59|43|31|53|8084;gq_hist_all_bin_freq=0|0|0|0|23472|14012|7928|4345|2926|1624|963|593|389|323|204|229|168|148|186|14051;dp_hist_alt_bin_freq=0|0|470|1286|1840|1953|1599|825|381|100|40|11|12|4|1|0|0|0|0|0;dp_hist_all_bin_freq=0|0|1209|4093|8336|12243|27384|15255|2185|454|227|84|44|27|7|5|4|1|1|1;ab_hist_alt_bin_freq=0|0|0|0|39|152|355|587|1220|1212|1780|1184|896|440|167|71|39|10|0|0;dp_hist_alt_n_larger=0;dp_hist_all_n_larger=1	.	.
chr1	11139069	rs3831316	CAT	C	.	PASS	AC=4542;AN=152264;AS_MQ=59.9963;AS_VarDP=271504;AS_VQLSOD=.;QD=19.7402;gq_hist_alt_bin_freq=0|0|0|0|0|0|2|4|1|6|10|7|15|12|10|12|21|8|20|4220;gq_hist_all_bin_freq=0|0|0|0|27567|16680|9501|5672|4566|2636|1661|1243|747|531|356|236|155|106|81|4335;dp_hist_alt_bin_freq=0|0|84|420|849|989|868|585|324|149|50|19|7|2|1|0|0|0|0|1;dp_hist_all_bin_freq=0|0|215|2062|7677|13733|33954|15956|1711|394|192|84|43|22|11|5|4|2|1|2;ab_hist_alt_bin_freq=0|0|0|0|22|81|237|344|735|647|938|543|380|166|49|25|9|1|0|0;dp_hist_alt_n_larger=0;dp_hist_all_n_larger=5	.	.
chr1	11145054	rs769363376	G	GA	.	PASS	AC=5;AN=152192;AS_MQ=60.0000;AS_VarDP=364;AS_VQLSOD=.;QD=13.2940;gq_hist_alt_bin_freq=0|0|0|0|0|0|0|0|0|0|0|0|0|0|0|0|0|0|0|5;gq_hist_all_bin_freq=0|0|0|0|21572|17357|11774|7829|6703|4030|2450|1846|1034|565|358|221|119|84|41|113;dp_hist_alt_bin_freq=0|0|0|0|0|0|0|3|1|0|0|1|0|0|0|0|0|0|0|0;dp_hist_all_bin_freq=0|0|280|2769|8713|14412|32041|15417|1758|349|152|73|57|27|18|9|6|5|2|3;ab_hist_alt_bin_freq=0|0|0|0|0|0|0|0|1|2|1|1|0|0|0|0|0|0|0|0;dp_hist_alt_n_larger=0;dp_hist_all_n_larger=5	.	.
chr1	11146805	rs779340098	CAT	C	.	PASS	AC=6;AN=152186;AS_MQ=60.0000;AS_VarDP=491;AS_VQLSOD=.;QD=20.8635;gq_hist_alt_bin_freq=0|0|0|0|0|0|0|0|0|0|0|0|0|0|0|0|0|0|0|6;gq_hist_all_bin_freq=0|0|0|0|19416|16092|11048|7695|6944|4634|3007|2517|1627|1055|762|459|307|170|126|234;dp_hist_alt_bin_freq=0|0|1|0|0|0|2|1|0|2|0|0|0|0|0|0|0|0|0|0;dp_hist_all_bin_freq=0|0|200|2224|7832|13666|33060|16385|1885|402|191|99|53|36|23|15|8|4|1|3;ab_hist_alt_bin_freq=0|0|0|0|0|0|0|0|0|3|0|1|1|0|0|0|1|0|0|0;dp_hist_alt_n_larger=0;dp_hist_all_n_larger=6	.	.
chr1	11149783	rs371473036	TCTGCTG	T	.	PASS	AC=644;AN=152306;AS_MQ=59.9915;AS_VarDP=33536;AS_VQLSOD=.;QD=19.1354;gq_hist_alt_bin_freq=0|0|0|0|0|0|0|0|0|0|0|0|1|0|0|0|2|1|0|631;gq_hist_all_bin_freq=0|0|0|0|26224|17193|9800|5924|4639|2893|1961|1640|1199|961|778|568|482|337|273|1222;dp_hist_alt_bin_freq=0|0|9|73|115|124|130|100|53|22|6|2|0|1|0|0|0|0|0|0;dp_hist_all_bin_freq=0|0|289|2806|8052|13662|33609|14983|1776|481|225|118|29|27|13|9|7|1|1|1;ab_hist_alt_bin_freq=0|0|0|0|7|11|20|56|105|109|157|88|47|20|9|0|0|0|0|0;dp_hist_alt_n_larger=0;dp_hist_all_n_larger=5	.	.
chr1	11167421	rs748618328	CA	C	.	PASS	AC=1;AN=152114;AS_MQ=60.0000;AS_VarDP=45;AS_VQLSOD=.;QD=15.0889;gq_hist_alt_bin_freq=0|0|0|0|0|0|0|0|0|0|0|0|0|0|0|0|0|0|0|1;gq_hist_all_bin_freq=0|0|0|0|23636|17788|11459|7125|5539|3294|2112|1692|1131|770|554|328|244|151|70|164;dp_hist_alt_bin_freq=0|0|0|0|0|1|0|0|0|0|0|0|0|0|0|0|0|0|0|0;dp_hist_all_bin_freq=0|0|197|2344|7941|13550|32321|16729|2113|445|188|110|50|30|15|15|4|2|1|0;ab_hist_alt_bin_freq=0|0|0|0|0|0|0|0|0|0|0|1|0|0|0|0|0|0|0|0;dp_hist_alt_n_larger=0;dp_hist_all_n_larger=2	.	.
chr1	11204520	rs751498683	TCTATGTGCTGATCTTCTCCACCCGCCCTGACACA	T	.	PASS	AC=1;AN=152252;AS_MQ=60.0000;AS_VarDP=46;AS_VQLSOD=.;QD=13.6957;gq_hist_alt_bin_freq=0|0|0|0|0|0|0|0|0|0|0|0|0|0|0|0|0|0|0|1;gq_hist_all_bin_freq=0|0|0|0|15507|13342|9847|7369|8178|5987|4472|4014|2696|1630|1223|639|466|270|160|326;dp_hist_alt_bin_freq=0|0|0|0|0|0|0|0|0|1|0|0|0|0|0|0|0|0|0|0;dp_hist_all_bin_freq=0|0|98|1392|6642|12598|31825|19982|2505|475|252|125|94|61|32|20|9|2|4|6;ab_hist_alt_bin_freq=0|0|0|0|0|0|0|1|0|0|0|0|0|0|0|0|0|0|0|0;dp_hist_alt_n_larger=0;dp_hist_all_n_larger=4	.	.
chr1	11204881	rs368828071	AC	A	.	PASS	AC=974;AN=152392;AS_MQ=59.9962;AS_VarDP=58002;AS_VQLSOD=.;QD=17.1627;gq_hist_alt_bin_freq=0|0|0|0|0|0|0|0|0|0|0|0|1|1|2|1|2|1|0|942;gq_hist_all_bin_freq=0|0|0|0|15214|13109|9699|7324|8101|5980|4379|4015|2661|1646|1196|651|468|253|170|1271;dp_hist_alt_bin_freq=0|0|10|70|149|167|184|152|115|57|31|11|3|0|0|1|0|0|0|0;dp_hist_all_bin_freq=0|0|139|1693|6802|12479|31559|19788|2532|512|270|141|87|56|32|24|8|1|4|6;ab_hist_alt_bin_freq=0|0|0|0|11|17|45|73|148|172|218|120|78|34|9|8|1|0|0|0;dp_hist_alt_n_larger=0;dp_hist_all_n_larger=4	.	.
chr1	11209461	rs779641756	ACAACCAAAGAT	A	.	PASS	AC=1;AN=152216;AS_MQ=60.0000;AS_VarDP=39;AS_VQLSOD=.;QD=10.8462;gq_hist_alt_bin_freq=0|0|0|0|0|0|0|0|0|0|0|0|0|0|0|0|0|0|0|1;gq_hist_all_bin_freq=0|0|0|0|24908|18618|11548|7053|5702|3244|1921|1375|705|398|256|138|84|61|28|69;dp_hist_alt_bin_freq=0|0|0|0|0|0|0|1|0|0|0|0|0|0|0|0|0|0|0|0;dp_hist_all_bin_freq=0|0|168|1859|6932|12552|34008|17993|1846|363|190|88|44|28|13|12|7|1|2|1;ab_hist_alt_bin_freq=0|0|0|0|0|0|1|0|0|0|0|0|0|0|0|0|0|0|0|0;dp_hist_alt_n_larger=0;dp_hist_all_n_larger=1	.	.
chr1	11210797	rs574760559	AAAG	A	.	PASS	AC=98;AN=152336;AS_MQ=59.9977;AS_VarDP=6239;AS_VQLSOD=.;QD=19.4586;gq_hist_alt_bin_freq=0|0|0|0|0|0|0|0|0|0|0|0|0|0|0|0|0|0|0|98;gq_hist_all_bin_freq=0|0|0|0|17620|13752|9816|7149|7597|5639|4177|3706|2303|1529|1074|601|366|237|125|418;dp_hist_alt_bin_freq=0|0|1|9|9|21|22|16|12|7|0|0|1|0|0|0|0|0|0|0;dp_hist_all_bin_freq=0|0|146|1593|6674|12542|31031|20338|2732|436|255|144|82|58|32|20|10|5|2|3;ab_hist_alt_bin_freq=0|0|0|0|1|0|2|6|21|10|23|15|11|5|2|1|1|0|0|0;dp_hist_alt_n_larger=0;dp_hist_all_n_larger=6	.	.
chr1	11216069	rs113739710	A	AT	.	PASS	AC=13728;AN=152178;AS_MQ=59.9963;AS_VarDP=805204;AS_VQLSOD=.;QD=18.6102;gq_hist_alt_bin_freq=0|0|0|0|5|5|8|17|15|31|55|36|68|80|47|94|100|34|59|12040;gq_hist_all_bin_freq=0|0|0|0|33412|11602|7535|4325|2664|1890|1022|478|343|240|100|139|119|42|65|12054;dp_hist_alt_bin_freq=0|0|218|1197|2315|2742|2593|1856|1077|462|143|52|22|6|5|2|2|1|0|0;dp_hist_all_bin_freq=0|0|382|2771|8476|14506|30699|15185|2670|824|324|97|44|23|13|5|4|4|0|1;ab_hist_alt_bin_freq=0|0|0|0|50|201|554|915|2041|1835|2675|1719|1074|432|138|48|20|4|0|0;dp_hist_alt_n_larger=1;dp_hist_all_n_larger=2	.	.
chr1	11228933	rs1353883183	CAG	C	.	PASS	AC=2;AN=152188;AS_MQ=60.0000;AS_VarDP=94;AS_VQLSOD=.;QD=19.7872;gq_hist_alt_bin_freq=0|0|0|0|0|0|0|0|0|0|0|0|0|0|0|0|0|0|0|2;gq_hist_all_bin_freq=0|0|0|0|9701|9513|7470|6204|7573|6063|5236|5862|4704|3713|3182|2087|1596|1061|659|1470;dp_hist_alt_bin_freq=0|0|0|0|0|0|1|1|0|0|0|0|0|0|0|0|0|0|0|0;dp_hist_all_bin_freq=0|0|202|2788|8595|14502|27705|16438|3763|933|567|306|146|66|39|18|10|4|3|3;ab_hist_alt_bin_freq=0|0|0|0|0|0|0|0|0|0|1|1|0|0|0|0|0|0|0|0;dp_hist_alt_n_larger=0;dp_hist_all_n_larger=6	.	.
chr1	11230909	rs750249626	GC	G	.	PASS	AC=13;AN=152090;AS_MQ=60.0000;AS_VarDP=520;AS_VQLSOD=.;QD=15.7538;gq_hist_alt_bin_freq=0|0|0|0|0|0|0|0|0|0|0|0|0|0|0|0|0|0|0|13;gq_hist_all_bin_freq=0|0|0|0|19111|15556|10758|7587|7506|5012|3182|2512|1442|882|564|321|202|123|78|1209;dp_hist_alt_bin_freq=0|0|1|0|1|5|3|2|0|0|1|0|0|0|0|0|0|0|0|0;dp_hist_all_bin_freq=0|0|249|2220|7851|12852|32696|17627|1811|332|164|90|58|32|24|17|9|4|1|3;ab_hist_alt_bin_freq=0|0|0|0|0|0|1|1|4|0|4|1|2|0|0|0|0|0|0|0;dp_hist_alt_n_larger=0;dp_hist_all_n_larger=5	.	.
chr1	11230912	rs760394338	AC	A	.	PASS	AC=17;AN=152240;AS_MQ=60.0000;AS_VarDP=2319;AS_VQLSOD=.;QD=13.1307;gq_hist_alt_bin_freq=0|0|0|0|0|0|0|0|0|0|0|0|0|0|0|0|0|0|0|17;gq_hist_all_bin_freq=0|0|0|0|19385|15786|10899|7702|7600|5082|3223|2550|1467|899|575|328|201|128|74|162;dp_hist_alt_bin_freq=0|0|0|0|0|7|5|4|0|0|1|0|0|0|0|0|0|0|0|0;dp_hist_all_bin_freq=0|0|229|2174|7833|12840|32863|17659|1756|310|159|83|57|34|25|17|9|4|1|3;ab_hist_alt_bin_freq=0|0|0|0|0|0|0|2|6|2|6|1|0|0|0|0|0|0|0|0;dp_hist_alt_n_larger=0;dp_hist_all_n_larger=5	.	.
chr1	11233310	rs113278628	T	TA	.	PASS	AC=1636;AN=148490;AS_MQ=59.9848;AS_VarDP=84444;AS_VQLSOD=.;QD=10.2896;gq_hist_alt_bin_freq=0|0|0|0|4|2|1|2|4|2|9|4|8|11|6|2|13|15|15|1490;gq_hist_all_bin_freq=0|0|0|0|11396|10201|7859|6359|7263|5934|4932|5196|3903|2861|2316|1481|1052|672|431|2345;dp_hist_alt_bin_freq=0|0|59|232|363|352|292|197|61|22|7|1|1|1|0|0|0|0|0|0;dp_hist_all_bin_freq=0|0|253|2495|7825|12773|27531|18015|3674|780|393|232|106|67|29|10|8|2|3|2;ab_hist_alt_bin_freq=0|0|0|0|15|32|84|130|253|247|318|230|146|65|18|9|2|0|0|0;dp_hist_alt_n_larger=0;dp_hist_all_n_larger=3	.	.
chr1	11238766	rs35144517	C	CT	.	PASS	AC=78352;AN=142852;AS_MQ=59.7013;AS_VarDP=2607451;AS_VQLSOD=.;QD=17.1887;gq_hist_alt_bin_freq=0|0|0|0|301|417|1062|1320|1329|1924|2239|1947|2488|2897|2222|2286|2387|1791|1827|26803;gq_hist_all_bin_freq=0|0|0|0|7081|4322|3379|2805|2316|2594|2717|2215|2725|3042|2312|2349|2428|1819|1853|27464;dp_hist_alt_bin_freq=0|0|5967|11804|14147|11485|6288|2414|796|221|78|25|7|4|2|1|0|0|0|1;dp_hist_all_bin_freq=0|0|6222|13033|17202|15375|12426|5229|1356|374|128|45|15|8|4|1|2|0|0|1;ab_hist_alt_bin_freq=0|0|0|0|164|691|1176|2019|3646|3617|5905|4748|2607|1992|783|516|217|17|1|0;dp_hist_alt_n_larger=0;dp_hist_all_n_larger=0	.	.
chr1	11240373	rs1228888866	GGTC	G	.	PASS	AC=1;AN=152246;AS_MQ=60.0000;AS_VarDP=39;AS_VQLSOD=.;QD=24.6923;gq_hist_alt_bin_freq=0|0|0|0|0|0|0|0|0|0|0|0|0|0|0|0|0|0|0|1;gq_hist_all_bin_freq=0|0|0|0|17272|14692|10294|7475|7469|5545|3897|3424|2197|1404|959|527|344|233|128|263;dp_hist_alt_bin_freq=0|0|0|0|0|0|0|1|0|0|0|0|0|0|0|0|0|0|0|0;dp_hist_all_bin_freq=0|0|81|1487|7609|14301|31566|17567|2423|482|277|133|85|53|26|14|9|6|1|0;ab_hist_alt_bin_freq=0|0|0|0|0|0|0|0|0|0|0|0|1|0|0|0|0|0|0|0;dp_hist_alt_n_larger=0;dp_hist_all_n_larger=3	.	.
chr1	11241320	rs750527139	C	CA	.	PASS	AC=1342;AN=52484;AS_MQ=58.3687;AS_VarDP=81754;AS_VQLSOD=.;QD=8.08458;gq_hist_alt_bin_freq=0|0|0|0|46|53|63|59|80|84|70|56|65|59|84|65|80|62|45|330;gq_hist_all_bin_freq=0|0|0|0|3876|2996|2276|1800|1534|1394|1217|1079|998|885|820|702|755|562|473|4875;dp_hist_alt_bin_freq=0|0|761|401|115|18|6|0|0|0|0|0|0|0|0|0|0|0|0|0;dp_hist_all_bin_freq=0|0|5238|5063|4731|4328|4080|2015|555|142|52|23|8|6|1|0|0|0|0|0;ab_hist_alt_bin_freq=0|0|0|0|75|73|54|81|149|123|248|180|104|112|35|19|5|1|0|0;dp_hist_alt_n_larger=0;dp_hist_all_n_larger=0	.	.
chr1	11241320	rs750527139	C	CAA	.	PASS	AC=4969;AN=52794;AS_MQ=58.4960;AS_VarDP=182653;AS_VQLSOD=.;QD=16.6474;gq_hist_alt_bin_freq=0|0|0|0|33|34|35|56|62|99|120|105|104|94|127|133|169|161|126|3328;gq_hist_all_bin_freq=0|0|0|0|3930|3026|2291|1806|1546|1394|1208|1067|993|888|812|672|739|554|455|5015;dp_hist_alt_bin_freq=0|0|2820|1442|433|76|12|1|1|1|0|0|0|0|0|0|0|0|0|0;dp_hist_all_bin_freq=0|0|5299|5128|4752|4334|4081|2015|555|142|52|23|8|6|1|0|0|0|0|0;ab_hist_alt_bin_freq=0|0|0|0|63|227|226|336|542|435|994|685|397|407|148|96|42|2|3|1;dp_hist_alt_n_larger=0;dp_hist_all_n_larger=0	.	.
chr1	11241320	rs750527139	CA	C	.	PASS	AC=1640;AN=52952;AS_MQ=58.5075;AS_VarDP=84804;AS_VQLSOD=.;QD=6.46038;gq_hist_alt_bin_freq=0|0|0|0|47|51|62|46|62|90|78|73|108|81|85|85|95|61|56|529;gq_hist_all_bin_freq=0|0|0|0|3944|3044|2301|1813|1552|1413|1226|1093|1007|888|820|697|758|556|471|4893;dp_hist_alt_bin_freq=0|0|614|582|305|86|17|4|0|1|0|0|0|0|0|0|0|0|0|0;dp_hist_all_bin_freq=0|0|5348|5157|4754|4334|4081|2015|555|142|52|23|8|6|1|0|0|0|0|0;ab_hist_alt_bin_freq=0|0|0|0|64|157|220|209|260|135|223|89|130|60|11|16|4|3|0|0;dp_hist_alt_n_larger=0;dp_hist_all_n_larger=0	.	.
chr1	11241682	rs780487698	CTG	C	.	PASS	AC=1;AN=152176;AS_MQ=60.0000;AS_VarDP=164;AS_VQLSOD=.;QD=21.4268;gq_hist_alt_bin_freq=0|0|0|0|0|0|0|0|0|0|0|0|0|0|0|0|0|0|0|1;gq_hist_all_bin_freq=0|0|0|0|9516|8385|6434|5379|6416|5402|4926|5659|5078|4099|3788|2867|2260|1721|1265|2893;dp_hist_alt_bin_freq=0|0|0|0|0|0|0|0|1|0|0|0|0|0|0|0|0|0|0|0;dp_hist_all_bin_freq=0|0|292|3075|7835|12853|25255|17928|5362|1686|945|448|195|105|50|27|10|4|6|3;ab_hist_alt_bin_freq=0|0|0|0|0|0|0|0|0|0|0|1|0|0|0|0|0|0|0|0;dp_hist_alt_n_larger=0;dp_hist_all_n_larger=9	.	.
chr1	11241694	rs749491958	GGA	G	.	PASS	AC=4;AN=152200;AS_MQ=60.0000;AS_VarDP=138;AS_VQLSOD=.;QD=16.9348;gq_hist_alt_bin_freq=0|0|0|0|0|0|0|0|0|0|0|0|0|0|0|0|0|0|0|4;gq_hist_all_bin_freq=0|0|0|0|9566|8421|6439|5353|6401|5386|4920|5656|5075|4095|3784|2865|2260|1722|1264|2893;dp_hist_alt_bin_freq=0|0|0|0|1|0|0|2|1|0|0|0|0|0|0|0|0|0|0|0;dp_hist_all_bin_freq=0|0|266|3053|7867|12866|25264|17933|5360|1688|945|448|196|105|50|27|10|4|6|3;ab_hist_alt_bin_freq=0|0|0|0|0|0|1|0|0|0|3|0|0|0|0|0|0|0|0|0;dp_hist_alt_n_larger=0;dp_hist_all_n_larger=9	.	.
chr1	11248104	rs528498609	TGAG	T	.	PASS	AC=238;AN=152256;AS_MQ=59.9935;AS_VarDP=14176;AS_VQLSOD=.;QD=19.0311;gq_hist_alt_bin_freq=0|0|0|0|0|0|0|0|0|0|0|0|0|0|0|0|0|0|0|240;gq_hist_all_bin_freq=0|0|0|0|16945|13721|9857|7273|7815|5690|4104|3748|2418|1477|1080|531|422|268|138|582;dp_hist_alt_bin_freq=0|0|8|19|42|51|52|39|18|6|3|1|1|0|0|0|0|0|0|0;dp_hist_all_bin_freq=0|0|168|2043|7779|13366|31248|18140|2286|468|190|172|83|55|28|18|4|5|5|5;ab_hist_alt_bin_freq=0|0|0|0|0|2|7|22|46|43|57|37|13|10|3|0|0|0|0|0;dp_hist_alt_n_larger=0;dp_hist_all_n_larger=6	.	.
chr1	11248111	rs759205492	G	GA	.	PASS	AC=20;AN=152196;AS_MQ=59.9925;AS_VarDP=3320;AS_VQLSOD=.;QD=12.6443;gq_hist_alt_bin_freq=0|0|0|0|0|0|0|0|0|0|0|0|0|0|0|0|0|0|0|19;gq_hist_all_bin_freq=0|0|0|0|16949|13756|9881|7286|7846|5706|4112|3766|2426|1484|1089|538|424|271|139|365;dp_hist_alt_bin_freq=0|0|1|2|4|4|4|2|2|0|0|0|0|0|0|0|0|0|0|0;dp_hist_all_bin_freq=0|0|149|2038|7755|13376|31259|18144|2285|464|186|172|83|56|28|18|4|5|5|5;ab_hist_alt_bin_freq=0|0|0|0|0|1|0|2|4|3|4|4|1|0|0|0|0|0|0|0;dp_hist_alt_n_larger=0;dp_hist_all_n_larger=6	.	.
chr1	11255846	rs35904498	C	CA	.	PASS	AC=73814;AN=118504;AS_MQ=59.6181;AS_VarDP=2029594;AS_VQLSOD=.;QD=16.5404;gq_hist_alt_bin_freq=0|0|0|0|690|868|1549|2126|2630|2519|3342|3369|2888|3139|3207|2476|2414|2253|1715|15493;gq_hist_all_bin_freq=0|0|0|0|2354|1850|2073|2507|2885|2719|3558|3573|3046|3289|3361|2597|2525|2385|1844|18697;dp_hist_alt_bin_freq=0|0|14604|17511|11994|4796|1331|331|80|22|7|1|0|0|1|0|0|0|0|0;dp_hist_all_bin_freq=0|0|16429|19383|13413|5868|2800|1104|197|47|16|3|1|1|1|0|0|0|0|0;ab_hist_alt_bin_freq=0|0|0|0|249|1094|1565|2369|3985|3401|5598|3973|2267|1778|675|381|99|36|31|5;dp_hist_alt_n_larger=0;dp_hist_all_n_larger=0	.	.
chr1	11255846	rs35904498	C	CAA	.	PASS	AC=8445;AN=118384;AS_MQ=59.5888;AS_VarDP=336744;AS_VQLSOD=.;QD=21.8310;gq_hist_alt_bin_freq=0|0|0|0|77|144|154|163|176|256|244|235|327|279|291|307|319|252|268|4531;gq_hist_all_bin_freq=0|0|0|0|2377|1973|2266|2735|3020|2925|3684|3642|2968|3219|3254|2467|2405|2304|1725|18238;dp_hist_alt_bin_freq=0|0|3105|2807|1450|526|100|26|6|1|2|0|0|0|0|0|0|0|0|0;dp_hist_all_bin_freq=0|0|16393|19370|13404|5867|2798|1104|197|47|16|3|1|1|1|0|0|0|0|0;ab_hist_alt_bin_freq=0|0|0|0|134|392|464|669|1096|822|1622|1021|606|469|182|98|30|2|0|0;dp_hist_alt_n_larger=0;dp_hist_all_n_larger=0	.	.
chr1	11255846	rs35904498	CA	C	.	PASS	AC=1744;AN=118548;AS_MQ=59.5954;AS_VarDP=74751;AS_VQLSOD=.;QD=11.1271;gq_hist_alt_bin_freq=0|0|0|0|24|28|29|34|26|33|43|55|49|34|58|30|43|65|52|1096;gq_hist_all_bin_freq=0|0|0|0|2405|1990|2285|2747|3038|2928|3700|3659|2966|3242|3254|2448|2383|2311|1719|18210;dp_hist_alt_bin_freq=0|0|467|558|366|196|77|25|7|2|1|0|0|0|0|0|0|0|0|0;dp_hist_all_bin_freq=0|0|16431|19399|13418|5868|2799|1104|197|47|16|3|1|1|1|0|0|0|0|0;ab_hist_alt_bin_freq=0|0|0|0|32|110|131|168|244|214|304|211|112|79|27|14|8|0|0|0;dp_hist_alt_n_larger=0;dp_hist_all_n_larger=0	.	.
chr1	11257169	rs749562014	CAA	C	.	PASS	AC=3;AN=152038;AS_MQ=60.0000;AS_VarDP=204;AS_VQLSOD=.;QD=19.3971;gq_hist_alt_bin_freq=0|0|0|0|0|0|0|0|0|0|0|0|0|0|0|0|0|0|0|3;gq_hist_all_bin_freq=0|0|0|0|19563|15917|11087|7759|7098|4841|3110|2609|1573|929|625|321|206|140|82|159;dp_hist_alt_bin_freq=0|0|0|0|0|1|0|2|0|0|0|0|0|0|0|0|0|0|0|0;dp_hist_all_bin_freq=0|0|366|3398|8213|13098|30327|17371|2273|439|234|114|80|45|26|12|9|6|3|1;ab_hist_alt_bin_freq=0|0|0|0|0|0|0|0|1|1|0|0|1|0|0|0|0|0|0|0;dp_hist_alt_n_larger=0;dp_hist_all_n_larger=4	.	.
chr1	11257380	rs1006118528	C	CA	.	PASS	AC=2206;AN=36606;AS_MQ=59.0104;AS_VarDP=102963;AS_VQLSOD=.;QD=7.35572;gq_hist_alt_bin_freq=0|0|0|0|91|92|96|99|119|130|118|96|138|157|125|116|135|99|69|470;gq_hist_all_bin_freq=0|0|0|0|4914|2487|1737|1319|1045|933|888|637|616|628|445|375|352|301|203|1421;dp_hist_alt_bin_freq=0|0|1256|671|189|27|6|1|0|0|0|0|0|0|0|0|0|0|0|0;dp_hist_all_bin_freq=0|0|3502|3850|3657|2957|2531|1247|400|100|38|12|5|1|1|0|0|0|0|0;ab_hist_alt_bin_freq=0|0|0|0|82|165|117|145|274|193|424|272|169|167|56|28|4|0|0|0;dp_hist_alt_n_larger=0;dp_hist_all_n_larger=0	.	.
chr1	11258467	rs748272316	CAGAG	C	.	PASS	AC=7;AN=152196;AS_MQ=60.0000;AS_VarDP=701;AS_VQLSOD=.;QD=19.7118;gq_hist_alt_bin_freq=0|0|0|0|0|0|0|0|0|0|0|0|0|0|0|0|0|0|0|7;gq_hist_all_bin_freq=0|0|0|0|11119|9586|7430|5944|6701|5878|5254|5698|4678|3512|3161|2113|1697|1183|687|1457;dp_hist_alt_bin_freq=0|0|0|0|1|0|1|3|0|1|0|0|0|1|0|0|0|0|0|0;dp_hist_all_bin_freq=0|0|135|1888|7119|11964|26847|20455|5048|1184|689|394|183|91|46|18|14|7|6|2;ab_hist_alt_bin_freq=0|0|0|0|0|0|0|1|1|3|1|1|0|0|0|0|0|0|0|0;dp_hist_alt_n_larger=0;dp_hist_all_n_larger=8	.	.
chr1	11259171	rs529301227	C	CA	.	PASS	AC=1820;AN=151140;AS_MQ=59.9939;AS_VarDP=94043;AS_VQLSOD=.;QD=11.4490;gq_hist_alt_bin_freq=0|0|0|0|0|2|3|0|0|11|6|2|10|9|3|9|4|11|6|1696;gq_hist_all_bin_freq=0|0|0|0|13045|10824|8069|6248|7072|6028|4859|4956|3696|2633|2226|1359|972|628|360|2536;dp_hist_alt_bin_freq=0|0|58|223|395|389|330|217|98|41|12|4|4|1|0|0|0|0|0|0;dp_hist_all_bin_freq=0|0|193|1917|6995|12308|28228|20269|3773|820|421|288|130|82|34|23|8|8|6|2;ab_hist_alt_bin_freq=0|0|0|0|9|33|98|148|282|265|404|231|163|48|24|14|3|0|0|0;dp_hist_alt_n_larger=0;dp_hist_all_n_larger=6	.	.
chr1	11286349	rs886045069	CAGA	C	.	PASS	AC=1;AN=152156;AS_MQ=60.0000;AS_VarDP=85;AS_VQLSOD=.;QD=15.0000;gq_hist_alt_bin_freq=0|0|0|0|0|0|0|0|0|0|0|0|0|0|0|0|0|0|0|1;gq_hist_all_bin_freq=0|0|0|0|30893|16635|9425|5980|4702|3111|1880|1364|857|475|288|168|96|67|46|91;dp_hist_alt_bin_freq=0|0|0|0|0|0|0|1|0|0|0|0|0|0|0|0|0|0|0|0;dp_hist_all_bin_freq=0|0|138|1718|7509|13361|32924|17633|1919|399|188|131|70|39|17|9|9|4|4|0;ab_hist_alt_bin_freq=0|0|0|0|0|1|0|0|0|0|0|0|0|0|0|0|0|0|0|0;dp_hist_alt_n_larger=0;dp_hist_all_n_larger=6	.	.
chr1	11286595	rs777958656	CAG	C	.	PASS	AC=8;AN=152242;AS_MQ=60.0000;AS_VarDP=383;AS_VQLSOD=.;QD=18.6162;gq_hist_alt_bin_freq=0|0|0|0|0|0|0|0|0|0|0|0|0|0|0|0|0|0|0|8;gq_hist_all_bin_freq=0|0|0|0|30802|16552|9353|5974|4677|3148|1907|1376|870|515|306|200|133|85|65|158;dp_hist_alt_bin_freq=0|0|0|0|3|1|1|2|0|1|0|0|0|0|0|0|0|0|0|0;dp_hist_all_bin_freq=0|0|210|2007|7374|13275|32763|17630|1971|417|187|133|65|40|17|9|9|5|3|0;ab_hist_alt_bin_freq=0|0|0|0|0|0|0|1|1|2|2|2|0|0|0|0|0|0|0|0;dp_hist_alt_n_larger=0;dp_hist_all_n_larger=6	.	.
chr1	11287098	rs3063961	C	CTGTT	.	PASS	AC=70039;AN=151840;AS_MQ=59.9962;AS_VarDP=3270492;AS_VQLSOD=.;QD=29.9486;gq_hist_alt_bin_freq=0|0|0|0|52|38|107|216|179|468|719|491|1172|1345|727|1534|1628|814|1649|38208;gq_hist_all_bin_freq=0|0|0|0|13738|7019|3168|1588|897|822|867|587|1216|1373|737|1541|1631|815|1651|38211;dp_hist_alt_bin_freq=0|0|721|3374|7062|9359|10290|8628|5404|2692|1100|415|173|66|31|10|9|6|2|0;dp_hist_all_bin_freq=0|0|774|3846|9005|13625|22813|15119|5965|2800|1139|445|183|74|33|14|11|6|3|0;ab_hist_alt_bin_freq=0|0|0|0|92|453|1163|2279|4592|5030|6829|4624|2141|1088|316|123|21|8|1|0;dp_hist_alt_n_larger=5;dp_hist_all_n_larger=6	.	.
chr1	11287928	rs781564164	CA	C	.	PASS	AC=212;AN=108650;AS_MQ=59.6567;AS_VarDP=43665;AS_VQLSOD=.;QD=2.00737;gq_hist_alt_bin_freq=0|0|0|0|19|9|10|22|21|24|12|11|14|9|7|11|3|7|2|29;gq_hist_all_bin_freq=0|0|0|0|21846|12532|7076|4177|2663|1777|1115|611|436|275|168|152|89|76|72|1257;dp_hist_alt_bin_freq=0|0|74|57|40|21|11|3|2|2|0|0|0|0|0|0|0|0|0|0;dp_hist_all_bin_freq=0|0|571|1868|4893|8276|22496|13739|1703|401|156|96|59|25|12|10|8|6|0|1;ab_hist_alt_bin_freq=0|0|0|0|85|61|31|8|9|3|6|3|2|0|0|2|0|0|0|0;dp_hist_alt_n_larger=0;dp_hist_all_n_larger=2	.	.
chr1	11287944	rs371474267	AAAAG	A	.	PASS	AC=8218;AN=152044;AS_MQ=59.8523;AS_VarDP=402914;AS_VQLSOD=.;QD=20.9328;gq_hist_alt_bin_freq=0|0|0|0|6|2|9|16|12|25|48|17|52|74|41|57|70|32|63|6937;gq_hist_all_bin_freq=0|0|0|0|27440|16808|9567|5451|3746|2253|1392|829|509|344|211|176|122|54|84|6977;dp_hist_alt_bin_freq=0|0|300|946|1524|1664|1356|915|482|168|67|27|6|4|0|0|2|0|0|0;dp_hist_all_bin_freq=0|0|509|2773|7973|13016|30518|17834|2305|536|229|132|61|33|12|10|10|7|0|3;ab_hist_alt_bin_freq=0|0|0|0|44|128|394|635|1151|1066|1455|876|614|243|87|36|7|4|0|0;dp_hist_alt_n_larger=0;dp_hist_all_n_larger=2	.	.
chr1	11786035	rs55740775	G	GT	.	PASS	AC=147373;AN=149790;AS_MQ=59.9526;AS_VarDP=4484070;AS_VQLSOD=.;QD=25.9732;gq_hist_alt_bin_freq=0|0|0|0|302|419|944|1605|1484|2674|3785|2683|4678|5519|3641|5714|6227|3715|5595|25836;gq_hist_all_bin_freq=0|0|0|0|314|426|948|1607|1487|2675|3785|2683|4678|5519|3641|5714|6227|3715|5595|25837;dp_hist_alt_bin_freq=0|0|2799|8571|13928|16535|14873|10033|5031|1920|710|251|96|44|11|9|6|1|1|1;dp_hist_all_bin_freq=0|0|2800|8572|13932|16540|14885|10039|5032|1920|710|251|96|44|11|9|6|1|1|1;ab_hist_alt_bin_freq=0|0|0|0|14|37|101|145|300|323|414|327|173|123|74|134|141|26|1|0;dp_hist_alt_n_larger=1;dp_hist_all_n_larger=1	.	.
chr1	11786602	rs55780505	A	ATT	.	PASS	AC=16341;AN=141868;AS_MQ=59.5287;AS_VarDP=664730;AS_VQLSOD=.;QD=30.3212;gq_hist_alt_bin_freq=0|0|0|0|20|27|67|108|114|138|197|151|185|178|127|138|138|148|191|13185;gq_hist_all_bin_freq=0|0|0|0|1318|1122|1552|1677|1582|2254|2159|2036|2648|1877|2036|2195|1275|1550|1485|44153;dp_hist_alt_bin_freq=0|0|2413|3940|4192|2676|1288|409|129|44|10|6|4|0|1|0|0|0|0|0;dp_hist_all_bin_freq=0|0|8657|16235|18247|13979|8370|3683|1200|348|123|42|22|8|2|1|1|1|0|0;ab_hist_alt_bin_freq=0|0|0|0|304|781|1364|1588|2580|1653|2413|1294|1061|477|187|102|60|4|0|0;dp_hist_alt_n_larger=0;dp_hist_all_n_larger=0	.	.
chr1	11786602	rs55780505	ATTTT	A	.	PASS	AC=76883;AN=142020;AS_MQ=59.7613;AS_VarDP=2676129;AS_VQLSOD=.;QD=34.7541;gq_hist_alt_bin_freq=0|0|0|0|383|379|939|1143|1101|1819|1724|1649|2273|1536|1779|1939|1020|1319|1235|35313;gq_hist_all_bin_freq=0|0|0|0|1317|1116|1540|1664|1566|2239|2147|2026|2639|1818|2031|2189|1221|1521|1413|44547;dp_hist_alt_bin_freq=0|0|6680|12890|14758|11277|6197|2502|862|244|93|27|13|5|1|0|1|1|0|0;dp_hist_all_bin_freq=0|0|8703|16255|18261|13975|8370|3682|1200|348|123|42|22|8|2|1|1|1|0|0;ab_hist_alt_bin_freq=0|0|0|0|291|985|1646|2660|4684|4287|6624|5326|2996|2391|1039|683|463|113|19|0;dp_hist_alt_n_larger=0;dp_hist_all_n_larger=0	.	.
chr1	11786602	rs55780505	ATTTTTTTT	A	.	PASS	AC=10661;AN=142222;AS_MQ=59.8258;AS_VarDP=540604;AS_VQLSOD=.;QD=35.7646;gq_hist_alt_bin_freq=0|0|0|0|1|2|9|14|11|21|18|36|35|28|43|46|31|42|48|9845;gq_hist_all_bin_freq=0|0|0|0|1319|1125|1566|1682|1588|2260|2187|2045|2671|1873|2035|2193|1278|1553|1494|44225;dp_hist_alt_bin_freq=0|0|705|1839|2493|2378|1616|747|294|93|34|19|6|3|1|1|1|0|0|0;dp_hist_all_bin_freq=0|0|8723|16298|18282|13986|8374|3683|1200|348|123|42|22|8|2|1|1|1|0|0;ab_hist_alt_bin_freq=0|0|0|0|22|93|218|430|953|1080|2063|1950|1241|930|434|227|129|36|5|0;dp_hist_alt_n_larger=0;dp_hist_all_n_larger=0	.	.
chr1	11786618	rs886045172	TTTTG	T	.	AS_VQSR	AC=10;AN=111598;AS_MQ=59.4520;AS_VarDP=2287;AS_VQLSOD=.;QD=1.88150;gq_hist_alt_bin_freq=0|0|0|0|3|0|0|0|1|0|0|0|0|1|0|1|0|0|0|4;gq_hist_all_bin_freq=0|0|0|0|15793|7689|6407|4967|4175|3759|2998|2272|2228|1578|999|909|725|341|366|593;dp_hist_alt_bin_freq=0|0|4|4|2|0|0|0|0|0|0|0|0|0|0|0|0|0|0|0;dp_hist_all_bin_freq=0|0|642|3207|7639|10792|14622|11391|4671|1634|601|308|142|73|33|18|5|9|7|3;ab_hist_alt_bin_freq=0|0|0|0|3|4|0|1|0|1|1|0|0|0|0|0|0|0|0|0;dp_hist_alt_n_larger=0;dp_hist_all_n_larger=2	.	.
chr1	11789977	rs775036001	CA	C	.	PASS	AC=3;AN=152222;AS_MQ=60.0000;AS_VarDP=572;AS_VQLSOD=.;QD=13.8374;gq_hist_alt_bin_freq=0|0|0|0|0|0|0|0|0|0|0|0|0|0|0|0|0|0|0|3;gq_hist_all_bin_freq=0|0|0|0|11178|11079|8608|7087|7634|6465|5257|5275|3868|2772|2360|1419|1012|732|411|954;dp_hist_alt_bin_freq=0|0|0|0|0|0|1|2|0|0|0|0|0|0|0|0|0|0|0|0;dp_hist_all_bin_freq=0|0|152|1698|6518|13181|27529|20485|4370|893|519|321|195|98|76|28|9|13|13|4;ab_hist_alt_bin_freq=0|0|0|0|0|0|0|0|1|1|0|1|0|0|0|0|0|0|0|0;dp_hist_alt_n_larger=0;dp_hist_all_n_larger=9	.	.
chr1	11790310	rs886045191	T	TAAG	.	PASS	AC=3;AN=152122;AS_MQ=60.0000;AS_VarDP=57;AS_VQLSOD=.;QD=18.8421;gq_hist_alt_bin_freq=0|0|0|0|0|0|0|0|0|0|0|0|0|0|0|0|0|0|0|3;gq_hist_all_bin_freq=0|0|0|0|9412|9977|8417|7201|7747|6351|5344|5357|4119|3068|2662|1939|1337|1020|650|1460;dp_hist_alt_bin_freq=0|0|0|2|0|1|0|0|0|0|0|0|0|0|0|0|0|0|0|0;dp_hist_all_bin_freq=0|0|191|1807|6112|12224|26026|20816|5519|1429|815|522|279|154|67|40|13|16|14|7;ab_hist_alt_bin_freq=0|0|0|0|0|0|0|1|0|0|2|0|0|0|0|0|0|0|0|0;dp_hist_alt_n_larger=0;dp_hist_all_n_larger=10	.	.
chr1	11790505	rs776554158	CA	C	.	PASS	AC=174;AN=152340;AS_MQ=59.9943;AS_VarDP=11400;AS_VQLSOD=.;QD=16.4323;gq_hist_alt_bin_freq=0|0|0|0|0|0|0|0|0|0|0|0|0|0|0|0|0|0|0|174;gq_hist_all_bin_freq=0|0|0|0|10037|10217|8333|7014|7566|6182|5229|5301|4063|3031|2640|1918|1322|1007|645|1606;dp_hist_alt_bin_freq=0|0|1|3|15|14|33|51|23|18|12|3|1|0|0|0|0|0|0|0;dp_hist_all_bin_freq=0|0|113|1593|6101|12458|26145|20845|5506|1416|808|527|276|158|66|39|13|16|14|7;ab_hist_alt_bin_freq=0|0|0|0|0|4|6|11|36|28|42|33|12|2|0|0|0|0|0|0;dp_hist_alt_n_larger=0;dp_hist_all_n_larger=10	.	.
chr1	11790900	rs752911686	TACACACACATACCCCCGCAC	T	.	PASS	AC=3;AN=151578;AS_MQ=60.0000;AS_VarDP=161;AS_VQLSOD=.;QD=23.9379;gq_hist_alt_bin_freq=0|0|0|0|0|0|0|0|0|0|0|0|0|0|0|0|0|0|0|3;gq_hist_all_bin_freq=0|0|0|0|9107|9403|7934|6865|7363|6136|5307|5349|4278|3170|2814|2136|1594|1237|863|2233;dp_hist_alt_bin_freq=0|0|0|0|1|1|0|1|0|0|0|0|0|0|0|0|0|0|0|0;dp_hist_all_bin_freq=0|0|241|2057|6301|12158|24883|20220|5978|1736|973|601|301|160|76|44|13|15|14|7;ab_hist_alt_bin_freq=0|0|0|0|0|1|0|0|0|1|0|0|0|1|0|0|0|0|0|0;dp_hist_alt_n_larger=0;dp_hist_all_n_larger=11	.	.
chr1	11790911	rs758514539	A	AC	.	PASS	AC=2;AN=152070;AS_MQ=60.0000;AS_VarDP=74;AS_VQLSOD=.;QD=15.5135;gq_hist_alt_bin_freq=0|0|0|0|0|0|0|0|0|0|0|0|0|0|0|0|0|0|0|2;gq_hist_all_bin_freq=0|0|0|0|8996|9311|7903|6878|7376|6182|5345|5370|4337|3216|2833|2177|1627|1254|890|2281;dp_hist_alt_bin_freq=0|0|0|0|0|0|1|0|1|0|0|0|0|0|0|0|0|0|0|0;dp_hist_all_bin_freq=0|0|215|2095|6314|12193|24883|20230|6031|1774|991|607|301|160|78|44|13|15|14|7;ab_hist_alt_bin_freq=0|0|0|0|0|0|0|0|0|0|1|0|1|0|0|0|0|0|0|0;dp_hist_alt_n_larger=0;dp_hist_all_n_larger=11	.	.
chr1	11790917	rs751611452	GCA	G	.	PASS	AC=4;AN=150808;AS_MQ=60.0000;AS_VarDP=218;AS_VQLSOD=.;QD=17.5872;gq_hist_alt_bin_freq=0|0|0|0|0|0|0|0|0|0|0|0|0|0|0|0|0|0|0|4;gq_hist_all_bin_freq=0|0|0|0|8904|9256|7870|6847|7358|6135|5298|5347|4277|3168|2815|2137|1594|1238|863|2240;dp_hist_alt_bin_freq=0|0|0|0|0|1|0|1|1|1|0|0|0|0|0|0|0|0|0|0;dp_hist_all_bin_freq=0|0|223|2050|6269|12066|24731|20134|5944|1721|969|600|302|157|77|44|13|15|14|7;ab_hist_alt_bin_freq=0|0|0|0|0|0|0|0|2|0|2|0|0|0|0|0|0|0|0|0;dp_hist_alt_n_larger=0;dp_hist_all_n_larger=11	.	.
chr1	11791343	rs759960805	T	TG	.	PASS	AC=7;AN=151948;AS_MQ=60.0000;AS_VarDP=572;AS_VQLSOD=.;QD=13.4248;gq_hist_alt_bin_freq=0|0|0|0|0|0|0|0|0|0|0|0|0|0|0|0|0|0|0|7;gq_hist_all_bin_freq=0|0|0|0|13608|12862|9908|7818|8114|5952|4529|4257|2828|1893|1498|902|583|389|235|598;dp_hist_alt_bin_freq=0|0|0|0|0|3|2|1|0|1|0|0|0|0|0|0|0|0|0|0;dp_hist_all_bin_freq=0|0|380|3190|8902|15110|28015|15639|3143|687|348|235|159|76|37|15|12|9|6|4;ab_hist_alt_bin_freq=0|0|0|0|0|0|0|0|1|2|3|0|1|0|0|0|0|0|0|0;dp_hist_alt_n_larger=0;dp_hist_all_n_larger=7	.	.
chr1	11792367	rs764338697	ACT	A	.	PASS	AC=3;AN=151352;AS_MQ=60.0000;AS_VarDP=221;AS_VQLSOD=.;QD=17.1086;gq_hist_alt_bin_freq=0|0|0|0|0|0|0|0|0|0|0|0|0|0|0|0|0|0|0|3;gq_hist_all_bin_freq=0|0|0|0|7864|8385|7146|6083|7485|6396|5683|6111|4751|3778|3400|2351|1816|1329|910|2188;dp_hist_alt_bin_freq=0|0|0|0|0|1|0|0|0|1|1|0|0|0|0|0|0|0|0|0;dp_hist_all_bin_freq=0|0|105|1433|5705|11407|25946|21618|5834|1478|928|594|316|142|79|34|15|13|14|5;ab_hist_alt_bin_freq=0|0|0|0|0|0|1|0|1|1|0|0|0|0|0|0|0|0|0|0;dp_hist_alt_n_larger=0;dp_hist_all_n_larger=10	.	.
chr1	11794399	rs756018487	CGA	C	.	PASS	AC=1;AN=152076;AS_MQ=60.0000;AS_VarDP=31;AS_VQLSOD=.;QD=21.2581;gq_hist_alt_bin_freq=0|0|0|0|0|0|0|0|0|0|0|0|0|0|0|0|0|0|0|1;gq_hist_all_bin_freq=0|0|0|0|11923|12064|9620|7975|8136|6307|4904|4644|3239|2236|1779|1041|790|482|271|627;dp_hist_alt_bin_freq=0|0|0|0|0|0|1|0|0|0|0|0|0|0|0|0|0|0|0|0;dp_hist_all_bin_freq=0|0|401|2729|6644|13107|28356|19010|4002|832|413|228|110|99|45|25|12|7|4|7;ab_hist_alt_bin_freq=0|0|0|0|0|0|0|0|0|0|1|0|0|0|0|0|0|0|0|0;dp_hist_alt_n_larger=0;dp_hist_all_n_larger=7	.	.
chr1	11794462	rs1297161027	CCTTGGGGGACTTGCT	C	.	PASS	AC=2;AN=152154;AS_MQ=60.0000;AS_VarDP=91;AS_VQLSOD=.;QD=21.1429;gq_hist_alt_bin_freq=0|0|0|0|0|0|0|0|0|0|0|0|0|0|0|0|0|0|0|2;gq_hist_all_bin_freq=0|0|0|0|6353|7241|6545|5955|7277|6108|5534|6106|5160|4263|4021|2870|2403|1820|1267|3154;dp_hist_alt_bin_freq=0|0|0|0|0|0|0|0|1|1|0|0|0|0|0|0|0|0|0|0;dp_hist_all_bin_freq=0|0|396|3589|8830|14259|23560|16188|5424|1792|1066|506|222|108|66|26|13|10|5|8;ab_hist_alt_bin_freq=0|0|0|0|0|0|0|0|0|0|1|1|0|0|0|0|0|0|0|0;dp_hist_alt_n_larger=0;dp_hist_all_n_larger=9	.	.
chr1	11795117	rs1380686004	TC	T	.	PASS	AC=1;AN=152170;AS_MQ=60.0000;AS_VarDP=44;AS_VQLSOD=.;QD=18.1364;gq_hist_alt_bin_freq=0|0|0|0|0|0|0|0|0|0|0|0|0|0|0|0|0|0|0|1;gq_hist_all_bin_freq=0|0|0|0|11240|11331|8760|7042|8042|6510|5119|5286|3772|2740|2177|1318|910|625|407|806;dp_hist_alt_bin_freq=0|0|0|0|0|0|0|0|1|0|0|0|0|0|0|0|0|0|0|0;dp_hist_all_bin_freq=0|0|147|1673|6719|13178|28906|20086|3558|730|429|278|169|100|46|21|18|9|4|6;ab_hist_alt_bin_freq=0|0|0|0|0|0|0|0|0|0|0|0|1|0|0|0|0|0|0|0;dp_hist_alt_n_larger=0;dp_hist_all_n_larger=8	.	.
chr1	11796340	rs746353274	CCTT	C	.	PASS	AC=1;AN=152208;AS_MQ=60.0000;AS_VarDP=68;AS_VQLSOD=.;QD=23.4559;gq_hist_alt_bin_freq=0|0|0|0|0|0|0|0|0|0|0|0|0|0|0|0|0|0|0|1;gq_hist_all_bin_freq=0|0|0|0|9448|9604|7577|6475|7687|6279|5424|5801|4564|3371|2977|2006|1535|1114|649|1593;dp_hist_alt_bin_freq=0|0|0|0|0|0|0|0|1|0|0|0|0|0|0|0|0|0|0|0;dp_hist_all_bin_freq=0|0|176|2252|7579|13034|27281|18805|4388|1113|660|411|202|97|46|22|16|7|3|4;ab_hist_alt_bin_freq=0|0|0|0|0|0|0|0|0|0|0|0|0|1|0|0|0|0|0|0;dp_hist_alt_n_larger=0;dp_hist_all_n_larger=8	.	.
chr1	11802707	rs55645287	C	CT	.	PASS	AC=14120;AN=152138;AS_MQ=59.9966;AS_VarDP=856184;AS_VQLSOD=.;QD=14.4368;gq_hist_alt_bin_freq=0|0|0|0|4|2|5|12|15|15|33|29|41|52|34|64|66|53|88|12908;gq_hist_all_bin_freq=0|0|0|0|28302|11974|7168|4339|3569|2310|1637|1205|800|510|411|264|192|140|153|13036;dp_hist_alt_bin_freq=0|0|233|987|2087|2801|2951|2160|1267|571|220|85|29|16|3|5|3|0|0|1;dp_hist_all_bin_freq=0|0|399|2592|8156|13639|28433|17469|3385|1038|462|204|109|56|23|19|14|3|1|3;ab_hist_alt_bin_freq=0|0|0|0|47|195|589|1006|2126|2046|2898|1797|1284|476|169|69|16|1|0|0;dp_hist_alt_n_larger=2;dp_hist_all_n_larger=5	.	.
chr1	11806285	rs754787159	T	TGTGCTGCTGCTGCAGGTG	.	PASS	AC=22;AN=152252;AS_MQ=59.9975;AS_VarDP=1544;AS_VQLSOD=.;QD=22.1859;gq_hist_alt_bin_freq=0|0|0|0|0|0|0|0|0|0|0|0|0|0|0|0|0|0|0|21;gq_hist_all_bin_freq=0|0|0|0|20205|15712|10736|7520|6377|4544|3114|2542|1653|1171|846|495|323|289|153|387;dp_hist_alt_bin_freq=0|0|2|6|8|3|2|0|0|0|0|0|0|0|0|0|0|0|0|0;dp_hist_all_bin_freq=0|0|230|1939|6043|12942|29883|19795|3584|793|409|204|112|61|27|21|9|3|4|3;ab_hist_alt_bin_freq=0|0|0|0|0|1|3|1|3|3|3|2|2|2|1|0|0|0|0|0;dp_hist_alt_n_larger=0;dp_hist_all_n_larger=5	.	.
chr1	11806357	rs780487177	GC	G	.	PASS	AC=1;AN=152174;AS_MQ=60.0000;AS_VarDP=147;AS_VQLSOD=.;QD=15.6327;gq_hist_alt_bin_freq=0|0|0|0|0|0|0|0|0|0|0|0|0|0|0|0|0|0|0|1;gq_hist_all_bin_freq=0|0|0|0|20027|15746|10763|7580|6402|4561|3146|2539|1668|1177|846|499|323|288|156|366;dp_hist_alt_bin_freq=0|0|0|0|0|0|1|0|0|0|0|0|0|0|0|0|0|0|0|0;dp_hist_all_bin_freq=0|0|385|2373|6223|12695|29471|19691|3595|792|415|203|111|60|28|21|9|3|4|3;ab_hist_alt_bin_freq=0|0|0|0|0|0|0|0|0|0|1|0|0|0|0|0|0|0|0|0;dp_hist_alt_n_larger=0;dp_hist_all_n_larger=5	.	.
chr1	11807149	rs764096461	C	CAGG	.	PASS	AC=7;AN=152190;AS_MQ=60.0000;AS_VarDP=548;AS_VQLSOD=.;QD=19.4106;gq_hist_alt_bin_freq=0|0|0|0|0|0|0|0|0|0|0|0|0|0|0|0|0|0|0|7;gq_hist_all_bin_freq=0|0|0|0|20351|13528|10810|7260|6091|4486|3316|2902|2138|1516|1202|768|595|392|235|505;dp_hist_alt_bin_freq=0|0|0|1|1|3|1|0|0|1|0|0|0|0|0|0|0|0|0|0;dp_hist_all_bin_freq=0|0|118|1716|6735|12537|28954|20394|3771|829|473|296|144|54|30|19|8|6|6|2;ab_hist_alt_bin_freq=0|0|0|0|0|0|0|1|1|0|1|1|2|0|1|0|0|0|0|0;dp_hist_alt_n_larger=0;dp_hist_all_n_larger=3	.	.
chr1	11819573	rs201632773	CT	C	.	PASS	AC=815;AN=152284;AS_MQ=59.9963;AS_VarDP=47264;AS_VQLSOD=.;QD=17.0914;gq_hist_alt_bin_freq=0|0|0|0|0|0|1|1|1|0|0|1|1|0|0|0|2|1|1|794;gq_hist_all_bin_freq=0|0|0|0|13982|11130|7798|5710|6163|4745|4252|4632|3807|3027|2819|1986|1584|1212|752|2484;dp_hist_alt_bin_freq=0|0|13|78|136|161|151|105|79|44|20|8|4|0|2|0|1|1|0|0;dp_hist_all_bin_freq=0|0|240|2406|6908|12200|27794|19456|4469|1221|707|360|164|62|43|15|10|11|5|5;ab_hist_alt_bin_freq=0|0|0|0|5|11|44|82|137|112|170|123|61|24|19|4|0|1|0|0;dp_hist_alt_n_larger=0;dp_hist_all_n_larger=7	.	.
chr1	11822820	rs929326739	AC	A	.	PASS	AC=1;AN=152036;AS_MQ=60.0000;AS_VarDP=20;AS_VQLSOD=.;QD=19.5000;gq_hist_alt_bin_freq=0|0|0|0|0|0|0|0|0|0|0|0|0|0|0|0|0|0|0|1;gq_hist_all_bin_freq=0|0|0|0|15759|13823|10239|7677|7625|5560|4167|3670|2329|1628|1306|803|510|338|198|386;dp_hist_alt_bin_freq=0|0|0|0|1|0|0|0|0|0|0|0|0|0|0|0|0|0|0|0;dp_hist_all_bin_freq=0|0|206|1844|6954|12470|29191|20550|3431|611|336|191|97|63|35|14|13|3|3|0;ab_hist_alt_bin_freq=0|0|0|0|0|0|0|0|0|0|0|0|1|0|0|0|0|0|0|0;dp_hist_alt_n_larger=0;dp_hist_all_n_larger=6	.	.
chr1	11824565	rs112392420	TGA	T	.	PASS	AC=425;AN=152270;AS_MQ=59.9955;AS_VarDP=30368;AS_VQLSOD=.;QD=19.1029;gq_hist_alt_bin_freq=0|0|0|0|0|0|0|0|0|0|0|0|0|0|1|0|0|0|0|416;gq_hist_all_bin_freq=0|0|0|0|24828|11856|8647|6537|6127|4705|3140|2778|1971|1385|1013|682|519|415|305|1168;dp_hist_alt_bin_freq=0|0|10|40|103|81|76|54|36|13|2|2|0|0|0|0|0|0|0|0;dp_hist_all_bin_freq=0|0|336|3013|7708|13108|30426|17663|2547|556|320|171|94|57|37|18|6|7|4|2;ab_hist_alt_bin_freq=0|0|0|0|1|11|20|28|76|66|102|57|33|13|7|2|0|1|0|0;dp_hist_alt_n_larger=0;dp_hist_all_n_larger=3	.	.
chr1	11828642	rs369856171	T	TC	.	PASS	AC=56;AN=151878;AS_MQ=59.9895;AS_VarDP=3186;AS_VQLSOD=.;QD=12.0869;gq_hist_alt_bin_freq=0|0|0|0|0|0|0|0|0|0|0|0|0|0|2|0|0|0|0|53;gq_hist_all_bin_freq=0|0|0|0|19218|14259|8947|6229|6361|4764|3765|3750|2673|1792|1401|857|595|401|223|645;dp_hist_alt_bin_freq=0|0|2|5|9|20|9|3|5|0|1|0|1|0|0|0|0|0|0|0;dp_hist_all_bin_freq=0|0|185|2313|8012|14131|31840|15933|2331|473|265|187|91|54|28|11|7|9|1|3;ab_hist_alt_bin_freq=0|0|0|0|1|2|3|1|8|11|11|11|4|3|0|0|0|0|0|0;dp_hist_alt_n_larger=0;dp_hist_all_n_larger=6	.	.
chr1	11828642	rs369856171	TC	T	.	PASS	AC=46;AN=151880;AS_MQ=59.9989;AS_VarDP=6027;AS_VQLSOD=.;QD=12.7380;gq_hist_alt_bin_freq=0|0|0|0|0|0|0|0|0|0|0|0|0|1|0|0|0|0|0|39;gq_hist_all_bin_freq=0|0|0|0|19218|14259|8947|6229|6361|4764|3766|3750|2673|1792|1401|857|595|401|223|645;dp_hist_alt_bin_freq=0|0|1|7|10|7|6|3|4|2|0|0|0|0|0|0|0|0|0|0;dp_hist_all_bin_freq=0|0|185|2313|8013|14131|31840|15933|2331|473|265|187|91|54|28|11|7|9|1|3;ab_hist_alt_bin_freq=0|0|0|0|1|0|3|1|6|9|9|5|4|2|0|0|0|0|0|0;dp_hist_alt_n_larger=0;dp_hist_all_n_larger=6	.	.
chr1	11833908	rs1437582268	CT	C	.	PASS	AC=1;AN=152190;AS_MQ=60.0000;AS_VarDP=187;AS_VQLSOD=.;QD=18.4225;gq_hist_alt_bin_freq=0|0|0|0|0|0|0|0|0|0|0|0|0|0|0|0|0|0|0|1;gq_hist_all_bin_freq=0|0|0|0|25784|17421|10330|6583|5159|3371|2172|1784|1162|772|522|367|212|150|95|211;dp_hist_alt_bin_freq=0|0|0|0|0|0|1|0|0|0|0|0|0|0|0|0|0|0|0|0;dp_hist_all_bin_freq=0|0|115|1571|6793|13711|32713|18096|2122|422|246|121|86|43|21|13|3|9|3|5;ab_hist_alt_bin_freq=0|0|0|0|0|0|0|0|0|0|0|0|1|0|0|0|0|0|0|0;dp_hist_alt_n_larger=0;dp_hist_all_n_larger=2	.	.
chr1	11834036	rs771219641	CTGTG	C	.	PASS	AC=14;AN=152126;AS_MQ=59.9886;AS_VarDP=1383;AS_VQLSOD=.;QD=18.6124;gq_hist_alt_bin_freq=0|0|0|0|0|0|0|0|0|0|0|0|0|0|0|0|0|0|0|14;gq_hist_all_bin_freq=0|0|0|0|25722|17398|10337|6604|5166|3370|2170|1780|1160|770|529|368|214|151|97|227;dp_hist_alt_bin_freq=0|0|0|0|0|1|1|6|1|3|1|0|1|0|0|0|0|0|0|0;dp_hist_all_bin_freq=0|0|74|1451|6763|13796|32751|18109|2122|427|243|133|90|48|21|13|3|9|3|5;ab_hist_alt_bin_freq=0|0|0|0|0|0|0|1|1|5|3|1|2|1|0|0|0|0|0|0;dp_hist_alt_n_larger=0;dp_hist_all_n_larger=2	.	.
chr1	11834047	rs762774629	C	CGT	.	PASS	AC=29;AN=151996;AS_MQ=59.9831;AS_VarDP=1589;AS_VQLSOD=.;QD=16.2467;gq_hist_alt_bin_freq=0|0|0|0|0|0|0|0|0|0|0|0|0|0|0|0|0|0|0|29;gq_hist_all_bin_freq=0|0|0|0|25676|17357|10327|6591|5164|3368|2168|1779|1161|770|528|371|214|151|99|274;dp_hist_alt_bin_freq=0|0|2|1|10|4|8|2|2|0|0|0|0|0|0|0|0|0|0|0;dp_hist_all_bin_freq=0|0|77|1450|6744|13756|32755|18090|2126|426|247|135|88|48|21|13|3|9|3|5;ab_hist_alt_bin_freq=0|0|0|0|0|0|1|0|11|2|5|4|3|1|2|0|0|0|0|0;dp_hist_alt_n_larger=0;dp_hist_all_n_larger=2	.	.
chr1	11834048	rs1557432251	G	GTGTGTGTGCGCATGTGCA	.	PASS	AC=4;AN=152094;AS_MQ=59.9326;AS_VarDP=309;AS_VQLSOD=.;QD=18.9417;gq_hist_alt_bin_freq=0|0|0|0|0|0|0|0|0|0|0|0|0|0|0|0|0|0|0|4;gq_hist_all_bin_freq=0|0|0|0|25699|17382|10336|6592|5175|3374|2174|1781|1162|770|531|373|216|151|98|233;dp_hist_alt_bin_freq=0|0|1|0|0|0|0|2|1|0|0|0|0|0|0|0|0|0|0|0;dp_hist_all_bin_freq=0|0|76|1460|6760|13770|32760|18089|2130|428|248|136|87|47|21|13|3|9|3|5;ab_hist_alt_bin_freq=0|0|0|0|0|0|0|0|0|1|1|2|0|0|0|0|0|0|0|0;dp_hist_alt_n_larger=0;dp_hist_all_n_larger=2	.	.
chr1	11845740	rs63749086	TCACTTTCAAAC	T	.	PASS	AC=6222;AN=152302;AS_MQ=59.9958;AS_VarDP=442249;AS_VQLSOD=.;QD=19.2154;gq_hist_alt_bin_freq=0|0|0|0|1|5|0|3|1|0|4|3|8|9|7|10|7|12|13|5972;gq_hist_all_bin_freq=0|0|0|0|16219|13001|9524|6778|6216|4427|3271|2837|2103|1562|1306|864|670|430|311|6573;dp_hist_alt_bin_freq=0|0|47|227|673|1071|1340|1200|794|403|178|75|22|16|6|2|1|0|0|0;dp_hist_all_bin_freq=0|0|200|2481|7994|13202|28408|18030|3668|1065|542|266|105|63|32|15|5|3|3|4;ab_hist_alt_bin_freq=0|0|0|0|33|111|338|635|1170|1072|1287|672|378|142|29|11|4|1|0|0;dp_hist_alt_n_larger=0;dp_hist_all_n_larger=6	.	.
chr1	11846318	rs71568361	C	CT	.	AS_VQSR	AC=23379;AN=121310;AS_MQ=59.2953;AS_VarDP=758642;AS_VQLSOD=.;QD=10.8263;gq_hist_alt_bin_freq=0|0|0|0|646|733|1049|1074|1217|1128|1433|1127|1114|1251|1189|863|921|878|675|4334;gq_hist_all_bin_freq=0|0|0|0|11151|9147|7634|5791|4724|3795|3112|2126|1876|1679|1430|1005|1003|934|717|4535;dp_hist_alt_bin_freq=0|0|6427|6760|4227|1636|450|99|26|5|2|0|0|0|0|0|0|0|0|0;dp_hist_all_bin_freq=0|0|6888|8546|8320|8298|16413|10139|1428|314|165|59|40|22|11|8|3|2|1|1;ab_hist_alt_bin_freq=0|0|0|0|114|422|392|530|896|843|2253|2444|2194|2607|1642|1395|151|2|0|0;dp_hist_alt_n_larger=0;dp_hist_all_n_larger=1	.	.
chr1	11846911	rs67372226	GC	G	.	PASS	AC=40663;AN=138884;AS_MQ=59.4674;AS_VarDP=1653214;AS_VQLSOD=.;QD=17.3095;gq_hist_alt_bin_freq=0|0|0|0|139|161|269|410|373|575|710|548|663|731|549|779|744|455|542|27133;gq_hist_all_bin_freq=0|0|0|0|8468|5761|4181|3287|2277|2204|1868|1279|1328|1213|833|1072|989|593|681|33386;dp_hist_alt_bin_freq=0|0|4038|7678|8909|7169|4182|1862|664|182|51|28|5|6|1|4|0|2|0|0;dp_hist_all_bin_freq=0|0|5751|11425|15059|14385|13048|6575|2241|590|205|82|28|15|7|5|1|2|0|0;ab_hist_alt_bin_freq=0|0|0|0|192|642|1245|2023|3715|3586|5744|4661|2783|2219|977|670|377|61|11|0;dp_hist_alt_n_larger=0;dp_hist_all_n_larger=1	.	.
chr1	11846911	rs67372226	GCC	G	.	PASS	AC=9356;AN=138968;AS_MQ=59.4499;AS_VarDP=434343;AS_VQLSOD=.;QD=23.1569;gq_hist_alt_bin_freq=0|0|0|0|9|9|8|19|30|43|46|42|47|51|46|68|88|56|66|8363;gq_hist_all_bin_freq=0|0|0|0|8487|5783|4183|3306|2281|2201|1881|1301|1332|1213|835|1068|1002|601|707|33281;dp_hist_alt_bin_freq=0|0|889|1887|2355|1949|1133|506|199|44|20|6|2|1|0|0|0|0|0|0;dp_hist_all_bin_freq=0|0|5767|11440|15070|14383|13049|6575|2242|590|205|82|28|15|7|5|1|2|0|0;ab_hist_alt_bin_freq=0|0|0|0|65|214|405|614|1141|1078|1814|1366|803|603|252|163|92|27|1|0;dp_hist_alt_n_larger=0;dp_hist_all_n_larger=1	.	.
chr1	11846921	rs1553122981	C	CT	.	PASS	AC=18503;AN=125020;AS_MQ=59.5601;AS_VarDP=738269;AS_VQLSOD=.;QD=11.4352;gq_hist_alt_bin_freq=0|0|0|0|106|135|190|258|236|291|317|229|247|281|279|329|291|284|319|13250;gq_hist_all_bin_freq=0|0|0|0|9460|7627|5724|4491|3756|3224|2573|1951|1904|1495|1194|1168|931|691|784|15498;dp_hist_alt_bin_freq=0|0|3516|5015|4380|2654|1026|321|97|22|6|5|0|0|0|0|0|0|0|0;dp_hist_all_bin_freq=0|0|4904|9003|11791|11358|13762|8066|2321|773|283|110|45|27|11|7|3|4|1|1;ab_hist_alt_bin_freq=0|0|0|0|593|1463|1686|1987|2640|1712|2383|1507|702|438|195|141|102|24|12|1;dp_hist_alt_n_larger=0;dp_hist_all_n_larger=1	.	.
chr1	11847284	rs774165756	ATC	A	.	PASS	AC=2;AN=152170;AS_MQ=60.0000;AS_VarDP=224;AS_VQLSOD=.;QD=16.9018;gq_hist_alt_bin_freq=0|0|0|0|0|0|0|0|0|0|0|0|0|0|0|0|0|0|0|2;gq_hist_all_bin_freq=0|0|0|0|25556|17745|10870|6736|5326|3353|2159|1636|986|596|418|268|150|96|69|121;dp_hist_alt_bin_freq=0|0|1|0|1|0|0|0|0|0|0|0|0|0|0|0|0|0|0|0;dp_hist_all_bin_freq=0|0|230|2538|8363|14509|31984|15796|1887|383|185|87|58|29|12|9|5|3|1|2;ab_hist_alt_bin_freq=0|0|0|0|0|1|0|0|0|0|1|0|0|0|0|0|0|0|0|0;dp_hist_alt_n_larger=0;dp_hist_all_n_larger=4	.	.
chr1	11847660	rs760300711	CGGT	C	.	PASS	AC=17;AN=152132;AS_MQ=59.9790;AS_VarDP=866;AS_VQLSOD=.;QD=19.8360;gq_hist_alt_bin_freq=0|0|0|0|0|0|0|0|0|0|0|0|0|0|0|0|0|0|0|17;gq_hist_all_bin_freq=0|0|0|0|25350|17544|10563|6617|5412|3486|2189|1792|1083|664|450|287|210|141|71|207;dp_hist_alt_bin_freq=0|0|0|3|5|2|1|4|2|0|0|0|0|0|0|0|0|0|0|0;dp_hist_all_bin_freq=0|0|349|2397|7502|13217|32539|17466|1802|343|197|100|61|49|16|8|6|4|2|2;ab_hist_alt_bin_freq=0|0|0|0|0|0|0|1|3|3|7|0|1|1|1|0|0|0|0|0;dp_hist_alt_n_larger=0;dp_hist_all_n_larger=6	.	.
chr1	11847669	rs1481052479	TGGA	T	.	PASS	AC=1;AN=152122;AS_MQ=60.0000;AS_VarDP=32;AS_VQLSOD=.;QD=23.3750;gq_hist_alt_bin_freq=0|0|0|0|0|0|0|0|0|0|0|0|0|0|0|0|0|0|0|1;gq_hist_all_bin_freq=0|0|0|0|25376|17563|10559|6614|5423|3477|2193|1796|1081|664|450|286|210|140|71|158;dp_hist_alt_bin_freq=0|0|0|0|0|0|1|0|0|0|0|0|0|0|0|0|0|0|0|0;dp_hist_all_bin_freq=0|0|340|2384|7490|13215|32575|17466|1800|340|196|99|62|50|16|8|6|4|2|2;ab_hist_alt_bin_freq=0|0|0|0|0|0|0|0|0|0|0|0|1|0|0|0|0|0|0|0;dp_hist_alt_n_larger=0;dp_hist_all_n_larger=6	.	.
chr1	11934751	rs1204442973	GT	G	.	PASS	AC=4;AN=152212;AS_MQ=60.0000;AS_VarDP=358;AS_VQLSOD=.;QD=18.3212;gq_hist_alt_bin_freq=0|0|0|0|0|0|0|0|0|0|0|0|0|0|0|0|0|0|0|4;gq_hist_all_bin_freq=0|0|0|0|18602|15001|10334|7385|6666|4714|3386|3030|2069|1453|1158|723|501|372|215|497;dp_hist_alt_bin_freq=0|0|0|0|0|1|1|1|0|1|0|0|0|0|0|0|0|0|0|0;dp_hist_all_bin_freq=0|0|132|1539|6507|14177|30500|18076|3498|784|397|227|115|68|39|15|12|8|4|5;ab_hist_alt_bin_freq=0|0|0|0|0|0|1|2|1|0|0|0|0|0|0|0|0|0|0|0;dp_hist_alt_n_larger=0;dp_hist_all_n_larger=3	.	.
chr1	11934766	rs747037908	CCCATACCTCGG	C	.	PASS	AC=12;AN=152208;AS_MQ=60.0000;AS_VarDP=1475;AS_VQLSOD=.;QD=17.8332;gq_hist_alt_bin_freq=0|0|0|0|0|0|0|0|0|0|0|0|0|0|0|0|0|0|0|12;gq_hist_all_bin_freq=0|0|0|0|18543|14996|10338|7392|6677|4722|3389|3034|2072|1455|1158|728|503|375|216|506;dp_hist_alt_bin_freq=0|0|0|0|0|0|2|5|3|1|1|0|0|0|0|0|0|0|0|0;dp_hist_all_bin_freq=0|0|133|1544|6490|14185|30492|18079|3502|786|399|227|114|67|39|15|12|8|4|5;ab_hist_alt_bin_freq=0|0|0|0|0|0|2|1|3|2|4|0|0|0|0|0|0|0|0|0;dp_hist_alt_n_larger=0;dp_hist_all_n_larger=3	.	.
chr1	11950367	rs770511543	CTGT	C	.	PASS	AC=3;AN=152228;AS_MQ=60.0000;AS_VarDP=135;AS_VQLSOD=.;QD=19.5111;gq_hist_alt_bin_freq=0|0|0|0|0|0|0|0|0|0|0|0|0|0|0|0|0|0|0|3;gq_hist_all_bin_freq=0|0|0|0|16710|12227|8163|5888|6518|5165|4172|4520|3362|2550|2144|1393|1094|764|483|961;dp_hist_alt_bin_freq=0|0|0|0|1|0|1|0|1|0|0|0|0|0|0|0|0|0|0|0;dp_hist_all_bin_freq=0|0|200|2290|7708|13788|28936|17684|3661|782|491|262|153|70|36|17|10|9|5|4;ab_hist_alt_bin_freq=0|0|0|0|0|0|0|1|0|0|1|1|0|0|0|0|0|0|0|0;dp_hist_alt_n_larger=0;dp_hist_all_n_larger=8	.	.
chr1	11950377	rs886042976	CG	C	.	PASS	AC=3;AN=152180;AS_MQ=60.0000;AS_VarDP=88;AS_VQLSOD=.;QD=13.7955;gq_hist_alt_bin_freq=0|0|0|0|0|0|0|0|0|0|0|0|0|0|0|0|0|0|0|3;gq_hist_all_bin_freq=0|0|0|0|16692|12225|8156|5887|6524|5157|4173|4522|3362|2551|2145|1393|1094|764|483|962;dp_hist_alt_bin_freq=0|0|0|0|0|1|2|0|0|0|0|0|0|0|0|0|0|0|0|0;dp_hist_all_bin_freq=0|0|200|2297|7699|13768|28940|17677|3659|788|487|265|151|70|36|17|10|9|5|4;ab_hist_alt_bin_freq=0|0|0|0|0|0|0|0|0|2|1|0|0|0|0|0|0|0|0|0;dp_hist_alt_n_larger=0;dp_hist_all_n_larger=8	.	.
chr1	11950455	rs745409628	CAGACCGCAGGCTGGAGACCA	C	.	PASS	AC=1;AN=152202;AS_MQ=60.0000;AS_VarDP=75;AS_VQLSOD=.;QD=17.4133;gq_hist_alt_bin_freq=0|0|0|0|0|0|0|0|0|0|0|0|0|0|0|0|0|0|0|1;gq_hist_all_bin_freq=0|0|0|0|16421|12123|7955|5932|6496|5122|4281|4546|3407|2598|2213|1486|1137|780|544|1060;dp_hist_alt_bin_freq=0|0|0|0|1|0|0|0|0|0|0|0|0|0|0|0|0|0|0|0;dp_hist_all_bin_freq=0|0|205|2585|8013|13753|28557|17366|3636|868|537|268|154|74|31|20|10|10|5|3;ab_hist_alt_bin_freq=0|0|0|0|0|0|0|0|0|1|0|0|0|0|0|0|0|0|0|0;dp_hist_alt_n_larger=0;dp_hist_all_n_larger=6	.	.
chr1	11952620	rs1440249864	CA	C	.	PASS	AC=1;AN=152208;AS_MQ=60.0000;AS_VarDP=33;AS_VQLSOD=.;QD=16.3939;gq_hist_alt_bin_freq=0|0|0|0|0|0|0|0|0|0|0|0|0|0|0|0|0|0|0|1;gq_hist_all_bin_freq=0|0|0|0|21844|15097|9562|6240|5677|4091|3154|2900|2083|1536|1251|836|588|416|276|553;dp_hist_alt_bin_freq=0|0|0|0|0|0|1|0|0|0|0|0|0|0|0|0|0|0|0|0;dp_hist_all_bin_freq=0|0|290|2495|7933|14580|31294|15697|2535|531|352|190|105|43|29|8|6|3|4|5;ab_hist_alt_bin_freq=0|0|0|0|0|0|0|0|0|1|0|0|0|0|0|0|0|0|0|0;dp_hist_alt_n_larger=0;dp_hist_all_n_larger=4	.	.
chr1	11952719	rs775053632	TGGACCC	T	.	PASS	AC=5;AN=152224;AS_MQ=60.0000;AS_VarDP=651;AS_VQLSOD=.;QD=20.0906;gq_hist_alt_bin_freq=0|0|0|0|0|0|0|0|0|0|0|0|0|0|0|0|0|0|0|5;gq_hist_all_bin_freq=0|0|0|0|21522|14945|9545|6194|5723|4123|3201|2968|2136|1568|1316|878|623|435|286|590;dp_hist_alt_bin_freq=0|0|0|0|0|1|1|3|0|0|0|0|0|0|0|0|0|0|0|0;dp_hist_all_bin_freq=0|0|243|2637|8046|14557|31175|15552|2549|526|365|196|105|44|28|9|6|2|4|5;ab_hist_alt_bin_freq=0|0|0|0|0|0|1|0|0|0|1|2|1|0|0|0|0|0|0|0;dp_hist_alt_n_larger=0;dp_hist_all_n_larger=4	.	.
chr1	11956897	rs755109500	CTG	C	.	PASS	AC=4;AN=152144;AS_MQ=60.0000;AS_VarDP=424;AS_VQLSOD=.;QD=18.6462;gq_hist_alt_bin_freq=0|0|0|0|0|0|0|0|0|0|0|0|0|0|0|0|0|0|0|4;gq_hist_all_bin_freq=0|0|0|0|22091|15597|9808|6250|5838|3918|2899|2587|1922|1275|1102|773|570|456|297|689;dp_hist_alt_bin_freq=0|0|0|0|0|1|1|1|0|1|0|0|0|0|0|0|0|0|0|0;dp_hist_all_bin_freq=0|0|325|2675|8069|14392|31186|15829|2322|613|332|150|83|39|18|11|10|3|8|1;ab_hist_alt_bin_freq=0|0|0|0|0|0|0|0|2|1|0|0|1|0|0|0|0|0|0|0;dp_hist_alt_n_larger=0;dp_hist_all_n_larger=6	.	.
chr1	11961091	rs546442143	TAA	T	.	PASS	AC=4972;AN=145984;AS_MQ=59.9809;AS_VarDP=248318;AS_VQLSOD=.;QD=18.3601;gq_hist_alt_bin_freq=0|0|0|0|1|2|6|4|9|16|19|13|15|24|12|20|30|22|25|4479;gq_hist_all_bin_freq=0|0|0|0|34337|12429|7653|4807|2804|2275|1456|668|579|339|180|158|131|85|75|4971;dp_hist_alt_bin_freq=0|0|193|654|1036|1009|832|555|266|101|30|18|2|1|0|0|0|0|0|0;dp_hist_all_bin_freq=0|0|530|3290|8312|13144|26587|15690|3544|1034|435|195|84|45|33|9|4|5|3|1;ab_hist_alt_bin_freq=0|0|0|0|21|88|194|352|662|639|1015|663|449|209|91|36|14|1|0|0;dp_hist_alt_n_larger=0;dp_hist_all_n_larger=2	.	.
chr1	11963771	rs369976401	C	CTCCTCCTCGTCT	.	PASS	AC=3954;AN=152008;AS_MQ=59.9687;AS_VarDP=184504;AS_VQLSOD=.;QD=21.2275;gq_hist_alt_bin_freq=0|0|0|0|0|0|2|8|6|11|9|8|13|12|15|5|9|8|9|3680;gq_hist_all_bin_freq=0|0|0|0|24723|17267|10600|6546|5055|2965|1846|1267|807|412|285|168|108|70|52|3774;dp_hist_alt_bin_freq=0|0|361|807|1043|780|474|208|74|36|10|2|0|0|0|0|0|0|0|0;dp_hist_all_bin_freq=0|0|692|3353|9100|14833|30374|14661|2006|477|213|106|58|31|16|9|4|3|1|2;ab_hist_alt_bin_freq=0|0|0|0|29|81|186|329|578|519|771|477|399|169|58|38|14|1|0|0;dp_hist_alt_n_larger=0;dp_hist_all_n_larger=6	.	.
chr1	11965150	rs570781705	C	CT	.	PASS	AC=4640;AN=143172;AS_MQ=59.9534;AS_VarDP=214307;AS_VQLSOD=.;QD=9.18016;gq_hist_alt_bin_freq=0|0|0|0|8|21|33|56|49|38|53|59|65|91|63|88|103|98|106|3495;gq_hist_all_bin_freq=0|0|0|0|21187|15156|9692|6418|4869|3167|2218|1641|1130|762|509|367|294|231|203|3737;dp_hist_alt_bin_freq=0|0|567|1104|1179|782|491|214|61|22|5|1|0|0|0|0|0|0|0|0;dp_hist_all_bin_freq=0|0|1199|4532|9745|14089|24311|13679|2760|701|302|133|69|22|20|9|1|1|4|2;ab_hist_alt_bin_freq=0|0|0|0|57|112|220|345|661|504|925|543|453|236|98|52|12|0|0|0;dp_hist_alt_n_larger=0;dp_hist_all_n_larger=2	.	.
chr1	11965150	rs570781705	CT	C	.	AS_VQSR	AC=576;AN=142854;AS_MQ=59.9424;AS_VarDP=108351;AS_VQLSOD=.;QD=2.35028;gq_hist_alt_bin_freq=0|0|0|0|25|28|43|47|40|42|46|21|35|28|26|20|21|22|16|113;gq_hist_all_bin_freq=0|0|0|0|21155|15127|9664|6397|4853|3162|2211|1636|1128|757|507|367|292|228|202|3736;dp_hist_alt_bin_freq=0|0|135|182|148|61|32|11|4|0|0|0|0|0|0|0|0|0|0|0;dp_hist_all_bin_freq=0|0|1198|4497|9684|14051|24299|13674|2757|697|302|133|69|22|20|9|1|1|4|2;ab_hist_alt_bin_freq=0|0|0|0|190|175|86|43|32|13|16|7|6|5|0|0|0|0|0|0;dp_hist_alt_n_larger=0;dp_hist_all_n_larger=2	.	.
chr1	11966257	rs797044446	AAGG	A	.	PASS	AC=2;AN=151726;AS_MQ=60.0000;AS_VarDP=75;AS_VQLSOD=.;QD=21.0000;gq_hist_alt_bin_freq=0|0|0|0|0|0|0|0|0|0|0|0|0|0|0|0|0|0|0|2;gq_hist_all_bin_freq=0|0|0|0|28370|18898|10440|6200|4368|2390|1539|1308|707|477|392|260|169|112|67|166;dp_hist_alt_bin_freq=0|0|0|0|1|0|0|1|0|0|0|0|0|0|0|0|0|0|0|0;dp_hist_all_bin_freq=0|0|1222|7242|14476|19847|23930|7675|1010|227|123|55|28|11|9|4|3|0|0|1;ab_hist_alt_bin_freq=0|0|0|0|0|0|0|0|1|0|0|0|1|0|0|0|0|0|0|0;dp_hist_alt_n_larger=0;dp_hist_all_n_larger=0	.	.
chr1	11966540	rs200184176	AG	A	.	PASS	AC=784;AN=149396;AS_MQ=59.8250;AS_VarDP=25544;AS_VQLSOD=.;QD=15.5177;gq_hist_alt_bin_freq=0|0|0|0|0|0|4|0|4|6|2|1|1|3|7|14|8|0|0|724;gq_hist_all_bin_freq=0|0|0|0|17196|14742|11481|8331|6961|4777|3507|2576|1619|1015|656|394|247|163|97|882;dp_hist_alt_bin_freq=0|0|339|275|110|40|8|2|0|0|0|0|0|0|0|0|0|0|0|0;dp_hist_all_bin_freq=0|0|2415|4440|7295|13378|28471|15594|2359|373|143|74|43|26|8|12|7|2|1|1;ab_hist_alt_bin_freq=0|0|0|0|7|32|51|77|116|74|173|74|83|43|16|10|9|1|0|0;dp_hist_alt_n_larger=0;dp_hist_all_n_larger=2	.	.
chr1	11972853	rs748794198	T	TC	.	PASS	AC=12;AN=152244;AS_MQ=60.0000;AS_VarDP=1171;AS_VQLSOD=.;QD=13.4082;gq_hist_alt_bin_freq=0|0|0|0|0|0|0|0|0|0|0|0|0|0|0|0|0|0|0|6;gq_hist_all_bin_freq=0|0|0|0|22643|16726|10790|7427|6105|4037|2721|2027|1262|804|596|318|225|134|80|168;dp_hist_alt_bin_freq=0|0|0|2|0|0|3|0|0|1|0|0|0|0|0|0|0|0|0|0;dp_hist_all_bin_freq=0|0|312|3469|9308|14696|28316|15257|3209|802|370|150|89|31|19|16|3|4|6|1;ab_hist_alt_bin_freq=0|0|0|0|0|0|0|0|1|2|3|0|0|0|0|0|0|0|0|0;dp_hist_alt_n_larger=0;dp_hist_all_n_larger=5	.	.
chr1	11974647	rs1273287120	TC	T	.	PASS	AC=1;AN=151944;AS_MQ=60.0000;AS_VarDP=34;AS_VQLSOD=.;QD=20.0882;gq_hist_alt_bin_freq=0|0|0|0|0|0|0|0|0|0|0|0|0|0|0|0|0|0|0|1;gq_hist_all_bin_freq=0|0|0|0|29574|19050|10460|6044|4202|2447|1533|945|609|369|253|157|108|81|41|99;dp_hist_alt_bin_freq=0|0|0|0|0|0|1|0|0|0|0|0|0|0|0|0|0|0|0|0;dp_hist_all_bin_freq=0|0|251|2214|8405|15445|33494|13776|1662|364|185|76|41|22|10|11|4|5|2|2;ab_hist_alt_bin_freq=0|0|0|0|0|0|0|0|0|0|0|0|1|0|0|0|0|0|0|0;dp_hist_alt_n_larger=0;dp_hist_all_n_larger=3	.	.
chr1	11981920	rs763918741	G	GTTTTGTTTTT	.	PASS	AC=423;AN=138008;AS_MQ=59.8253;AS_VarDP=17447;AS_VQLSOD=.;QD=37.5791;gq_hist_alt_bin_freq=0|0|0|0|1|1|0|2|1|1|1|0|0|0|0|0|1|1|1|409;gq_hist_all_bin_freq=0|0|0|0|6856|4088|2696|2081|1548|1709|1825|1197|1591|1576|1165|1395|1377|950|1006|37941;dp_hist_alt_bin_freq=0|0|76|108|89|70|49|19|7|1|0|0|0|0|0|0|0|0|0|0;dp_hist_all_bin_freq=0|0|9319|13579|14178|11893|12222|6249|1075|302|106|41|25|6|2|0|2|1|1|0;ab_hist_alt_bin_freq=0|0|0|0|7|14|21|28|61|51|89|45|45|21|17|9|5|2|0|0;dp_hist_alt_n_larger=0;dp_hist_all_n_larger=0	.	.
chr1	11981920	rs34602102	G	GTTTTTT	.	AS_VQSR	AC=3577;AN=137964;AS_MQ=59.8744;AS_VarDP=132108;AS_VQLSOD=.;QD=40.7924;gq_hist_alt_bin_freq=0|0|0|0|13|21|43|45|47|70|75|68|74|78|82|62|83|93|90|2424;gq_hist_all_bin_freq=0|0|0|0|6851|4081|2691|2079|1545|1708|1824|1197|1589|1576|1166|1395|1375|943|1007|37952;dp_hist_alt_bin_freq=0|0|887|1092|742|386|163|59|29|8|2|0|0|0|0|0|0|0|0|0;dp_hist_all_bin_freq=0|0|9314|13569|14173|11892|12221|6249|1075|302|106|41|25|6|2|0|2|1|1|0;ab_hist_alt_bin_freq=0|0|0|0|76|205|237|351|513|372|609|369|185|144|57|33|12|2|1|0;dp_hist_alt_n_larger=0;dp_hist_all_n_larger=0	.	.
chr1	11981920	rs34602102	G	GTTTTTTT	.	AS_VQSR	AC=44738;AN=137288;AS_MQ=59.8700;AS_VarDP=1656068;AS_VQLSOD=.;QD=31.6814;gq_hist_alt_bin_freq=0|0|0|0|184|191|532|688|655|963|1192|808|1108|1201|860|1072|1052|750|810|24656;gq_hist_all_bin_freq=0|0|0|0|6843|4054|2667|2021|1496|1660|1770|1152|1563|1595|1141|1371|1356|947|1034|37972;dp_hist_alt_bin_freq=0|0|6505|9184|8795|6437|3596|1526|490|119|48|15|6|1|0|0|0|0|0|0;dp_hist_all_bin_freq=0|0|9234|13447|14103|11852|12202|6245|1074|301|106|41|25|6|2|0|2|1|1|0;ab_hist_alt_bin_freq=0|0|0|0|722|2225|2978|3794|5100|3715|4677|2703|1276|839|326|228|92|23|9|0;dp_hist_alt_n_larger=0;dp_hist_all_n_larger=0	.	.
chr1	11981920	rs34602102	G	GTTTTTTTT	.	AS_VQSR	AC=22307;AN=137534;AS_MQ=59.8368;AS_VarDP=851044;AS_VQLSOD=.;QD=34.9989;gq_hist_alt_bin_freq=0|0|0|0|159|173|303|373|405|490|630|470|608|686|603|615|569|489|459|12850;gq_hist_all_bin_freq=0|0|0|0|6832|4070|2675|2056|1512|1692|1801|1173|1577|1584|1163|1389|1362|928|1010|37941;dp_hist_alt_bin_freq=0|0|4218|5522|4719|3017|1568|582|175|56|13|8|3|0|0|0|1|0|0|0;dp_hist_all_bin_freq=0|0|9270|13516|14105|11862|12207|6246|1073|302|106|41|25|6|2|0|2|1|1|0;ab_hist_alt_bin_freq=0|0|0|0|430|1102|1480|1861|2769|1997|2964|2065|1151|915|405|258|40|8|9|0;dp_hist_alt_n_larger=0;dp_hist_all_n_larger=0	.	.
chr1	11989273	rs1478175861	CAAG	C	.	PASS	AC=1;AN=152010;AS_MQ=60.0000;AS_VarDP=36;AS_VQLSOD=.;QD=24.5000;gq_hist_alt_bin_freq=0|0|0|0|0|0|0|0|0|0|0|0|0|0|0|0|0|0|0|1;gq_hist_all_bin_freq=0|0|0|0|18991|15102|10218|7241|7359|5260|3539|3054|1908|1172|803|451|293|221|96|297;dp_hist_alt_bin_freq=0|0|0|0|0|0|0|1|0|0|0|0|0|0|0|0|0|0|0|0;dp_hist_all_bin_freq=0|0|438|3283|8568|13533|31578|15922|1843|351|194|112|75|52|16|13|9|5|5|1;ab_hist_alt_bin_freq=0|0|0|0|0|0|0|0|0|0|0|0|1|0|0|0|0|0|0|0;dp_hist_alt_n_larger=0;dp_hist_all_n_larger=7	.	.
chr1	11989561	rs142734466	CAT	C	.	PASS	AC=3525;AN=152254;AS_MQ=59.9957;AS_VarDP=195770;AS_VQLSOD=.;QD=19.7797;gq_hist_alt_bin_freq=0|0|0|0|1|0|2|5|3|4|3|6|9|10|3|8|10|8|12|3304;gq_hist_all_bin_freq=0|0|0|0|18670|14593|9720|6785|6969|4995|3323|2894|1756|1087|731|407|274|198|98|3568;dp_hist_alt_bin_freq=0|0|69|334|612|747|651|469|281|143|52|19|4|4|2|1|0|0|0|0;dp_hist_all_bin_freq=0|0|270|2667|8421|14044|31611|15981|2021|480|243|135|79|55|20|14|9|5|5|1;ab_hist_alt_bin_freq=0|0|0|0|27|46|171|289|529|512|759|442|290|119|45|25|4|2|0|0;dp_hist_alt_n_larger=0;dp_hist_all_n_larger=7	.	.
chr1	11992967	rs35911686	C	CT	.	PASS	AC=36028;AN=143902;AS_MQ=59.9511;AS_VarDP=1501771;AS_VQLSOD=.;QD=28.2091;gq_hist_alt_bin_freq=0|0|0|0|79|61|228|327|210|380|506|346|486|518|333|492|472|310|398|25975;gq_hist_all_bin_freq=0|0|0|0|700|545|941|1344|915|1734|2083|1382|2385|2391|1481|2230|2087|1237|1589|48892;dp_hist_alt_bin_freq=0|0|3727|7299|8279|6422|3438|1381|407|109|40|10|7|2|0|0|0|0|0|0;dp_hist_all_bin_freq=0|0|9067|17293|19143|14412|7905|2970|837|201|69|23|11|4|0|1|0|0|0|0;ab_hist_alt_bin_freq=0|0|0|0|167|625|1120|1848|3501|3376|5734|4358|2446|1765|696|398|170|37|4|0;dp_hist_alt_n_larger=0;dp_hist_all_n_larger=0	.	.
chr1	11992967	rs35911686	C	CTT	.	PASS	AC=2346;AN=143974;AS_MQ=59.9493;AS_VarDP=98100;AS_VQLSOD=.;QD=34.2183;gq_hist_alt_bin_freq=0|0|0|0|6|6|12|18|11|14|13|16|17|27|22|18|16|27|33|2015;gq_hist_all_bin_freq=0|0|0|0|703|548|942|1340|917|1735|2105|1380|2387|2400|1492|2280|2066|1225|1597|48856;dp_hist_alt_bin_freq=0|0|392|604|621|401|175|58|18|0|2|0|0|0|0|0|0|0|0|0;dp_hist_all_bin_freq=0|0|9085|17301|19152|14412|7906|2971|837|201|69|23|11|4|0|1|0|0|0|0;ab_hist_alt_bin_freq=0|0|0|0|36|86|147|171|282|294|465|359|164|109|53|31|11|0|0|0;dp_hist_alt_n_larger=0;dp_hist_all_n_larger=0	.	.
chr1	11992967	rs35911686	C	CTTT	.	PASS	AC=11253;AN=143934;AS_MQ=59.9420;AS_VarDP=475297;AS_VQLSOD=.;QD=37.9382;gq_hist_alt_bin_freq=0|0|0|0|9|10|38|75|42|94|93|63|100|143|92|127|116|109|122|9349;gq_hist_all_bin_freq=0|0|0|0|697|549|937|1337|920|1733|2092|1379|2387|2399|1491|2278|2067|1224|1590|48873;dp_hist_alt_bin_freq=0|0|1453|2878|2722|2046|1012|323|111|22|11|2|0|1|0|1|0|0|0|0;dp_hist_all_bin_freq=0|0|9071|17299|19149|14413|7905|2970|837|201|69|23|11|4|0|1|0|0|0|0;ab_hist_alt_bin_freq=0|0|0|0|86|343|523|835|1498|1352|2077|1506|737|576|207|122|48|7|4|0;dp_hist_alt_n_larger=0;dp_hist_all_n_larger=0	.	.
chr1	11992967	rs35911686	C	CTTTT	.	AS_VQSR	AC=14505;AN=143900;AS_MQ=59.9298;AS_VarDP=598488;AS_VQLSOD=.;QD=38.7088;gq_hist_alt_bin_freq=0|0|0|0|18|38|93|139|104|169|194|145|281|246|189|258|293|243|230|10796;gq_hist_all_bin_freq=0|0|0|0|696|547|940|1341|912|1725|2102|1377|2386|2397|1485|2257|2058|1221|1598|48894;dp_hist_alt_bin_freq=0|0|2144|3709|3665|2387|1064|348|90|18|7|3|1|0|0|0|0|0|0|0;dp_hist_all_bin_freq=0|0|9072|17297|19137|14409|7905|2970|837|201|69|23|11|4|0|1|0|0|0|0;ab_hist_alt_bin_freq=0|0|0|0|181|478|863|1147|1982|1536|2553|1437|1251|555|222|118|40|2|0|0;dp_hist_alt_n_larger=0;dp_hist_all_n_larger=0	.	.
chr1	11992967	rs35911686	C	CTTTTT	.	PASS	AC=62210;AN=143586;AS_MQ=59.9180;AS_VarDP=2186341;AS_VQLSOD=.;QD=36.5908;gq_hist_alt_bin_freq=0|0|0|0|61|76|432|729|537|1094|1326|908|1684|1645|1029|1585|1452|833|1098|32863;gq_hist_all_bin_freq=0|0|0|0|697|537|927|1321|891|1695|2035|1351|2381|2380|1482|2179|2070|1214|1614|49004;dp_hist_alt_bin_freq=0|0|6197|11844|13121|9377|4601|1573|477|111|30|13|5|2|0|1|0|0|0|0;dp_hist_all_bin_freq=0|0|9014|17241|19106|14397|7903|2971|837|201|69|23|11|4|0|1|0|0|0|0;ab_hist_alt_bin_freq=0|0|0|0|389|1349|2202|3162|5189|4658|6447|4337|2219|1497|561|301|134|26|9|0;dp_hist_alt_n_larger=0;dp_hist_all_n_larger=0	.	.
chr1	11997038	rs35141271	C	CA	.	PASS	AC=780;AN=99650;AS_MQ=59.6288;AS_VarDP=35497;AS_VQLSOD=.;QD=11.9759;gq_hist_alt_bin_freq=0|0|0|0|12|16|18|18|19|20|28|27|33|25|22|28|27|25|25|428;gq_hist_all_bin_freq=0|0|0|0|3414|3066|3541|3084|2686|2492|2589|2212|1926|1973|2123|1681|1636|1579|1428|14402;dp_hist_alt_bin_freq=0|0|288|270|142|57|9|4|1|0|0|0|0|0|0|0|0|0|0|0;dp_hist_all_bin_freq=0|0|11445|15554|12285|6344|2768|1026|266|86|38|12|6|1|1|0|0|0|0|0;ab_hist_alt_bin_freq=0|0|0|0|24|33|40|41|72|52|144|99|96|87|41|22|9|2|0|0;dp_hist_alt_n_larger=0;dp_hist_all_n_larger=0	.	.
chr1	11997038	rs35141271	CA	C	.	PASS	AC=54480;AN=99850;AS_MQ=59.6776;AS_VarDP=2115274;AS_VQLSOD=.;QD=11.2126;gq_hist_alt_bin_freq=0|0|0|0|2569|2357|2998|2630|2279|2137|2134|1957|1602|1755|1808|1539|1427|1388|1372|14053;gq_hist_all_bin_freq=0|0|0|0|3328|2997|3501|3032|2663|2460|2461|2223|1842|1976|1973|1704|1561|1500|1477|15236;dp_hist_alt_bin_freq=0|0|10628|14466|11065|5269|1854|534|126|43|13|5|1|1|0|0|0|0|0|0;dp_hist_all_bin_freq=0|0|11553|15635|12240|6310|2761|1026|265|86|38|12|6|1|1|0|0|0|0|0;ab_hist_alt_bin_freq=0|0|0|0|1164|3013|3325|3526|4653|3026|4436|2801|1762|1888|1452|1852|552|47|10|0;dp_hist_alt_n_larger=0;dp_hist_all_n_larger=0	.	.
chr1	11997038	rs35141271	CAA	C	.	PASS	AC=2592;AN=99806;AS_MQ=59.6869;AS_VarDP=120830;AS_VQLSOD=.;QD=16.2012;gq_hist_alt_bin_freq=0|0|0|0|31|26|39|57|50|35|41|50|49|66|68|90|69|78|99|1691;gq_hist_all_bin_freq=0|0|0|0|3411|3054|3529|3067|2682|2489|2571|2160|1914|1962|2099|1651|1621|1591|1411|14699;dp_hist_alt_bin_freq=0|0|842|848|527|226|68|22|4|2|0|0|0|0|0|0|0|0|0|0;dp_hist_all_bin_freq=0|0|11477|15585|12294|6349|2769|1027|266|86|38|12|6|1|1|0|0|0|0|0;ab_hist_alt_bin_freq=0|0|0|0|54|118|238|214|390|253|445|230|260|149|59|51|23|5|1|0;dp_hist_alt_n_larger=0;dp_hist_all_n_larger=0	.	.
chr1	11997379	rs772732232	C	CT	.	PASS	AC=1;AN=152202;AS_MQ=60.0000;AS_VarDP=51;AS_VQLSOD=.;QD=15.8824;gq_hist_alt_bin_freq=0|0|0|0|0|0|0|0|0|0|0|0|0|0|0|0|0|0|0|1;gq_hist_all_bin_freq=0|0|0|0|27121|16375|11729|7407|4837|3359|2129|1199|768|457|262|165|105|59|44|85;dp_hist_alt_bin_freq=0|0|0|0|1|0|0|0|0|0|0|0|0|0|0|0|0|0|0|0;dp_hist_all_bin_freq=0|0|164|2110|8162|14826|28702|17002|3467|859|435|191|90|40|28|14|2|3|1|2;ab_hist_alt_bin_freq=0|0|0|0|0|0|0|0|0|0|1|0|0|0|0|0|0|0|0|0;dp_hist_alt_n_larger=0;dp_hist_all_n_larger=3	.	.
chr1	11998549	rs55676620	AAAAAC	A	.	PASS	AC=98456;AN=150496;AS_MQ=59.9658;AS_VarDP=3647730;AS_VQLSOD=.;QD=30.9494;gq_hist_alt_bin_freq=0|0|0|0|83|115|440|650|886|1700|1533|2084|2961|1954|3067|3208|1707|2904|2503|40078;gq_hist_all_bin_freq=0|0|0|0|4885|2626|1487|1141|1126|1802|1589|2108|2972|1962|3070|3212|1710|2904|2503|40091;dp_hist_alt_bin_freq=0|0|3242|10124|15737|16207|11418|5726|2194|804|253|89|44|16|6|2|6|1|2|1;dp_hist_all_bin_freq=0|0|3276|10519|17042|18229|15450|7119|2279|826|267|98|46|16|7|3|6|1|2|1;ab_hist_alt_bin_freq=0|0|0|0|234|904|1824|3078|5632|5314|7243|4785|2262|1341|423|197|84|34|6|0;dp_hist_alt_n_larger=1;dp_hist_all_n_larger=1	.	.
chr1	11998760	rs761842762	T	TCA	.	PASS	AC=5;AN=152158;AS_MQ=60.0000;AS_VarDP=383;AS_VQLSOD=.;QD=18.1645;gq_hist_alt_bin_freq=0|0|0|0|0|0|0|0|0|0|0|0|0|0|0|0|0|0|0|5;gq_hist_all_bin_freq=0|0|0|0|17787|13790|10009|7158|7120|5263|3944|3419|2488|1640|1211|760|511|362|191|426;dp_hist_alt_bin_freq=0|0|0|0|0|0|1|3|1|0|0|0|0|0|0|0|0|0|0|0;dp_hist_all_bin_freq=0|0|283|2608|8362|14316|29294|16629|3034|656|398|205|134|65|42|22|11|4|3|5;ab_hist_alt_bin_freq=0|0|0|0|0|0|0|0|0|3|2|0|0|0|0|0|0|0|0|0;dp_hist_alt_n_larger=0;dp_hist_all_n_larger=8	.	.
chr1	11998882	rs863224842	ACTC	A	.	PASS	AC=7;AN=151812;AS_MQ=60.0000;AS_VarDP=420;AS_VQLSOD=.;QD=21.2833;gq_hist_alt_bin_freq=0|0|0|0|0|0|0|0|0|0|0|0|0|0|0|0|0|0|0|7;gq_hist_all_bin_freq=0|0|0|0|18061|13734|9906|7054|7039|5223|3913|3404|2477|1637|1210|758|512|363|191|424;dp_hist_alt_bin_freq=0|0|0|0|0|1|1|2|2|1|0|0|0|0|0|0|0|0|0|0;dp_hist_all_bin_freq=0|0|193|2531|8293|14344|29341|16614|3036|658|401|199|135|66|41|22|12|4|3|5;ab_hist_alt_bin_freq=0|0|0|0|0|0|0|0|1|3|1|1|0|1|0|0|0|0|0|0;dp_hist_alt_n_larger=0;dp_hist_all_n_larger=8	.	.
chr1	12001969	rs780237550	CTG	C	.	PASS	AC=3;AN=152204;AS_MQ=60.0000;AS_VarDP=296;AS_VQLSOD=.;QD=18.4459;gq_hist_alt_bin_freq=0|0|0|0|0|0|0|0|0|0|0|0|0|0|0|0|0|0|0|3;gq_hist_all_bin_freq=0|0|0|0|14006|11917|8896|6744|7497|5738|4539|4507|3177|2258|1842|1167|1008|765|515|1526;dp_hist_alt_bin_freq=0|0|0|1|1|1|0|0|0|0|0|0|0|0|0|0|0|0|0|0;dp_hist_all_bin_freq=0|0|221|2076|6729|12783|29121|19405|3580|915|576|332|174|84|39|25|21|5|6|3;ab_hist_alt_bin_freq=0|0|0|0|0|0|0|1|1|1|0|0|0|0|0|0|0|0|0|0;dp_hist_alt_n_larger=0;dp_hist_all_n_larger=7	.	.
chr1	12003664	rs60299433	C	CA	.	PASS	AC=21241;AN=127100;AS_MQ=59.7988;AS_VarDP=908256;AS_VQLSOD=.;QD=10.3736;gq_hist_alt_bin_freq=0|0|0|0|42|79|115|177|171|230|309|334|360|395|394|365|491|454|388|15223;gq_hist_all_bin_freq=0|0|0|0|19928|8248|4950|3012|2233|1655|1165|857|704|622|538|479|580|530|453|17584;dp_hist_alt_bin_freq=0|0|2469|4730|5235|3780|2078|850|257|89|25|9|2|0|2|0|0|0|0|1;dp_hist_all_bin_freq=0|0|2943|6333|9163|10665|19556|12555|1570|354|164|91|63|34|23|10|5|3|3|3;ab_hist_alt_bin_freq=0|0|0|0|200|685|1051|1620|2924|2488|3693|2598|1258|852|282|150|34|2|0|0;dp_hist_alt_n_larger=0;dp_hist_all_n_larger=0	.	.
chr1	12003664	rs60299433	CA	C	.	PASS	AC=3283;AN=127036;AS_MQ=59.7796;AS_VarDP=235824;AS_VQLSOD=.;QD=7.73659;gq_hist_alt_bin_freq=0|0|0|0|26|24|42|42|52|42|50|44|39|55|41|49|40|54|42|2593;gq_hist_all_bin_freq=0|0|0|0|19905|8234|4954|3020|2238|1658|1173|861|709|628|538|485|577|533|438|17556;dp_hist_alt_bin_freq=0|0|303|739|797|673|413|201|67|27|11|4|0|0|0|0|0|0|0|0;dp_hist_all_bin_freq=0|0|2960|6340|9152|10636|19545|12554|1568|354|164|91|62|34|23|10|5|3|3|3;ab_hist_alt_bin_freq=0|0|0|0|142|194|204|277|491|422|614|391|271|114|45|20|11|1|0|0;dp_hist_alt_n_larger=0;dp_hist_all_n_larger=0	.	.
chr1	12004934	rs754692803	GC	G	.	PASS	AC=4;AN=152368;AS_MQ=60.0000;AS_VarDP=518;AS_VQLSOD=.;QD=16.2432;gq_hist_alt_bin_freq=0|0|0|0|0|0|0|0|0|0|0|0|0|0|0|0|0|0|0|4;gq_hist_all_bin_freq=0|0|0|0|36452|14378|8610|5356|3958|2747|1761|1083|698|406|253|147|95|49|48|84;dp_hist_alt_bin_freq=0|0|0|1|0|2|0|1|0|0|0|0|0|0|0|0|0|0|0|0;dp_hist_all_bin_freq=0|0|135|1687|6727|12645|30980|20407|2378|487|262|149|114|60|39|20|10|8|4|6;ab_hist_alt_bin_freq=0|0|0|0|0|0|0|0|1|0|1|1|0|1|0|0|0|0|0|0;dp_hist_alt_n_larger=0;dp_hist_all_n_larger=7	.	.
chr1	12006021	rs150488282	C	CCT	.	PASS	AC=6479;AN=152134;AS_MQ=59.9959;AS_VarDP=341810;AS_VQLSOD=.;QD=21.6067;gq_hist_alt_bin_freq=0|0|0|0|0|5|2|2|7|29|17|15|32|49|22|40|38|18|59|5691;gq_hist_all_bin_freq=0|0|0|0|36206|10834|7218|4659|3324|2680|1829|984|888|557|334|255|215|89|127|5809;dp_hist_alt_bin_freq=0|0|161|708|1292|1456|1099|730|360|148|44|23|3|1|0|0|1|0|0|0;dp_hist_all_bin_freq=0|0|412|2868|7303|12585|28433|19670|3033|754|409|233|134|78|40|20|10|11|3|5;ab_hist_alt_bin_freq=0|0|0|0|38|79|245|389|914|808|1276|839|600|249|86|50|9|3|0|0;dp_hist_alt_n_larger=0;dp_hist_all_n_larger=7	.	.
chr1	12006161	rs3830887	T	TA	.	PASS	AC=91371;AN=152014;AS_MQ=59.9948;AS_VarDP=4410058;AS_VQLSOD=.;QD=22.5263;gq_hist_alt_bin_freq=0|0|0|0|42|44|58|169|174|391|702|490|1144|1418|946|1910|2090|1174|2259|50512;gq_hist_all_bin_freq=0|0|0|0|4759|2865|1531|1018|803|814|1028|778|1374|1612|1084|2001|2187|1215|2288|50591;dp_hist_alt_bin_freq=0|0|551|3216|7846|11751|13451|11900|7813|4084|1735|694|268|96|53|30|18|5|3|6;dp_hist_all_bin_freq=0|0|570|3477|8915|13884|18552|15113|8233|4180|1788|725|283|102|57|32|18|5|5|6;ab_hist_alt_bin_freq=0|0|0|0|103|440|1365|2701|5971|6043|8542|5210|3382|1344|398|165|55|17|0|0;dp_hist_alt_n_larger=3;dp_hist_all_n_larger=3	.	.
chr1	12006526	rs746359726	TTCTC	T	.	PASS	AC=7;AN=152318;AS_MQ=60.0000;AS_VarDP=565;AS_VQLSOD=.;QD=19.1735;gq_hist_alt_bin_freq=0|0|0|0|0|0|0|0|0|0|0|0|0|0|0|0|0|0|0|1;gq_hist_all_bin_freq=0|0|0|0|15810|13380|9722|7410|7405|5571|4339|3870|2764|1847|1407|858|631|364|249|473;dp_hist_alt_bin_freq=0|0|0|0|1|0|0|0|0|0|0|0|0|0|0|0|0|0|0|0;dp_hist_all_bin_freq=0|0|141|1795|6887|12939|27528|19997|4505|1161|536|290|136|81|45|26|9|10|6|4;ab_hist_alt_bin_freq=0|0|0|0|0|0|1|0|0|0|0|0|0|0|0|0|0|0|0|0;dp_hist_alt_n_larger=0;dp_hist_all_n_larger=4	.	.
chr1	12011548	rs773371488	C	CT	.	PASS	AC=1;AN=152200;AS_MQ=60.0000;AS_VarDP=243;AS_VQLSOD=.;QD=19.5144;gq_hist_alt_bin_freq=0|0|0|0|0|0|0|0|0|0|0|0|0|0|0|0|0|0|0|1;gq_hist_all_bin_freq=0|0|0|0|10649|9841|7626|6344|7355|5881|5108|5242|4295|3265|3014|2005|1577|1223|749|1926;dp_hist_alt_bin_freq=0|0|0|0|0|0|0|1|0|0|0|0|0|0|0|0|0|0|0|0;dp_hist_all_bin_freq=0|0|166|2099|6996|12590|26645|19521|5000|1377|755|476|221|111|60|35|19|12|6|3;ab_hist_alt_bin_freq=0|0|0|0|0|0|0|0|0|0|0|0|0|1|0|0|0|0|0|0;dp_hist_alt_n_larger=0;dp_hist_all_n_larger=8	.	.
chr1	12011784	rs558848411	C	CTT	.	PASS	AC=69;AN=152378;AS_MQ=59.9966;AS_VarDP=5760;AS_VQLSOD=.;QD=18.9800;gq_hist_alt_bin_freq=0|0|0|0|0|1|0|0|0|0|0|0|0|0|0|0|0|0|0|69;gq_hist_all_bin_freq=0|0|0|0|16788|13821|10026|7359|6763|4935|3696|3509|2510|1853|1481|1020|697|514|353|805;dp_hist_alt_bin_freq=0|0|0|1|9|12|13|8|11|8|2|4|0|0|2|0|0|0|0|0;dp_hist_all_bin_freq=0|0|103|1509|6432|12975|28217|19958|4493|1157|588|314|168|98|53|27|13|7|8|3;ab_hist_alt_bin_freq=0|0|0|0|0|0|3|8|5|17|19|11|4|2|0|0|0|0|1|0;dp_hist_alt_n_larger=0;dp_hist_all_n_larger=7	.	.
chr1	12012173	rs747291228	TG	T	.	PASS	AC=35;AN=151088;AS_MQ=60.0000;AS_VarDP=2130;AS_VQLSOD=.;QD=15.0732;gq_hist_alt_bin_freq=0|0|0|0|0|0|0|0|0|0|0|0|0|0|0|0|0|0|0|35;gq_hist_all_bin_freq=0|0|0|0|17808|14191|10067|7215|6516|4776|3548|3355|2373|1701|1331|879|588|398|278|520;dp_hist_alt_bin_freq=0|0|0|1|6|7|7|5|5|1|3|0|0|0|0|0|0|0|0|0;dp_hist_all_bin_freq=0|0|197|1937|6605|12564|27904|19739|4372|1060|514|286|158|95|50|25|13|7|8|3;ab_hist_alt_bin_freq=0|0|0|0|0|1|1|2|10|6|8|4|3|0|0|0|0|0|0|0;dp_hist_alt_n_larger=0;dp_hist_all_n_larger=7	.	.
chr1	12013194	rs35943162	G	GA	.	PASS	AC=4509;AN=147532;AS_MQ=59.9914;AS_VarDP=232266;AS_VQLSOD=.;QD=10.7722;gq_hist_alt_bin_freq=0|0|0|0|5|3|4|8|7|14|15|17|23|30|25|29|35|38|39|3993;gq_hist_all_bin_freq=0|0|0|0|13703|11320|8300|6357|7011|5559|4319|3952|2837|2092|1446|911|657|440|272|4546;dp_hist_alt_bin_freq=0|0|127|598|924|919|783|506|271|95|38|18|4|2|0|0|0|0|0|0;dp_hist_all_bin_freq=0|0|210|1681|6370|12127|27784|20140|3684|774|393|244|152|77|35|21|10|7|7|0;ab_hist_alt_bin_freq=0|0|0|0|26|77|219|359|706|631|867|590|365|155|54|19|3|1|0|0;dp_hist_alt_n_larger=0;dp_hist_all_n_larger=6	.	.
chr1	12013194	rs35943162	GA	G	.	PASS	AC=9;AN=147552;AS_MQ=59.9969;AS_VarDP=5427;AS_VQLSOD=.;QD=2.93090;gq_hist_alt_bin_freq=0|0|0|0|0|0|0|1|0|0|0|0|0|0|0|0|0|0|0|7;gq_hist_all_bin_freq=0|0|0|0|13711|11318|8302|6356|7012|5561|4317|3953|2837|2092|1446|911|658|439|274|4544;dp_hist_alt_bin_freq=0|0|0|1|1|3|1|2|0|0|0|0|0|0|0|0|0|0|0|0;dp_hist_all_bin_freq=0|0|211|1680|6375|12130|27781|20144|3684|774|393|244|152|77|35|21|10|7|7|0;ab_hist_alt_bin_freq=0|0|0|0|1|0|0|0|2|1|2|0|2|0|0|0|0|0|0|0;dp_hist_alt_n_larger=0;dp_hist_all_n_larger=6	.	.
chr1	12013358	rs540280019	CATT	C	.	PASS	AC=23;AN=152268;AS_MQ=60.0000;AS_VarDP=1388;AS_VQLSOD=.;QD=17.6362;gq_hist_alt_bin_freq=0|0|0|0|0|0|0|0|0|0|0|0|0|0|0|0|0|0|0|23;gq_hist_all_bin_freq=0|0|0|0|14971|12526|9236|7096|7594|6058|4683|4206|3032|2226|1532|941|670|445|258|601;dp_hist_alt_bin_freq=0|0|0|0|1|3|6|3|7|2|1|0|0|0|0|0|0|0|0|0;dp_hist_all_bin_freq=0|0|99|1430|6443|12388|29157|21056|3756|776|391|239|164|82|36|22|12|8|8|0;ab_hist_alt_bin_freq=0|0|0|0|0|1|1|2|10|4|2|2|1|0|0|0|0|0|0|0;dp_hist_alt_n_larger=0;dp_hist_all_n_larger=8	.	.
chr1	12013359	rs140537612	ATTG	A	.	PASS	AC=70;AN=152266;AS_MQ=59.9964;AS_VarDP=5438;AS_VQLSOD=.;QD=19.0752;gq_hist_alt_bin_freq=0|0|0|0|0|0|0|0|0|0|0|0|0|0|0|1|0|0|0|69;gq_hist_all_bin_freq=0|0|0|0|14960|12528|9226|7094|7591|6048|4678|4204|3028|2225|1531|942|670|445|258|646;dp_hist_alt_bin_freq=0|0|0|3|8|11|16|16|9|4|2|0|0|0|0|0|0|1|0|0;dp_hist_all_bin_freq=0|0|100|1438|6446|12397|29147|21045|3752|777|392|239|164|83|36|21|12|9|8|0;ab_hist_alt_bin_freq=0|0|0|0|0|1|2|5|8|13|18|10|7|5|0|0|0|0|0|0;dp_hist_alt_n_larger=0;dp_hist_all_n_larger=8	.	.
chr1	12256690	rs372902457	G	GT	.	PASS	AC=4954;AN=122998;AS_MQ=59.8362;AS_VarDP=230511;AS_VQLSOD=.;QD=7.55380;gq_hist_alt_bin_freq=0|0|0|0|89|125|142|135|165|229|194|184|257|280|214|228|284|203|194|1812;gq_hist_all_bin_freq=0|0|0|0|20877|12779|7575|4454|3023|1879|1179|817|671|559|405|424|454|360|343|5707;dp_hist_alt_bin_freq=0|0|1791|1637|930|271|95|9|2|0|0|0|0|0|0|0|0|0|0|0;dp_hist_all_bin_freq=0|0|4104|5876|7703|9307|20687|11416|1787|368|144|55|24|15|9|6|2|3|0|0;ab_hist_alt_bin_freq=0|0|0|0|60|185|309|333|649|489|877|518|604|275|126|81|6|1|0|0;dp_hist_alt_n_larger=0;dp_hist_all_n_larger=0	.	.
chr1	12345520	rs773019797	TTCAGGAAGTCAGATGGTTAAGCGACTG	T	.	PASS	AC=1;AN=152180;AS_MQ=60.0000;AS_VarDP=152;AS_VQLSOD=.;QD=14.9211;gq_hist_alt_bin_freq=0|0|0|0|0|0|0|0|0|0|0|0|0|0|0|0|0|0|0|1;gq_hist_all_bin_freq=0|0|0|0|23451|17095|10555|6618|5679|3724|2522|2149|1433|990|708|413|267|160|113|213;dp_hist_alt_bin_freq=0|0|0|0|0|0|0|1|0|0|0|0|0|0|0|0|0|0|0|0;dp_hist_all_bin_freq=0|0|182|1753|6976|12126|33267|19124|1878|351|191|106|49|26|30|9|9|2|2|4;ab_hist_alt_bin_freq=0|0|0|0|0|0|0|1|0|0|0|0|0|0|0|0|0|0|0|0;dp_hist_alt_n_larger=0;dp_hist_all_n_larger=5	.	.
chr1	12497634	rs748896591	AAGTT	A	.	PASS	AC=9;AN=152346;AS_MQ=60.0000;AS_VarDP=678;AS_VQLSOD=.;QD=18.5590;gq_hist_alt_bin_freq=0|0|0|0|0|0|0|0|0|0|0|0|0|0|0|0|0|0|0|9;gq_hist_all_bin_freq=0|0|0|0|38027|19936|8595|3814|2305|1168|582|551|341|234|212|100|73|58|30|88;dp_hist_alt_bin_freq=0|0|0|0|2|3|3|0|0|1|0|0|0|0|0|0|0|0|0|0;dp_hist_all_bin_freq=0|0|180|1633|7305|13574|38007|14172|859|178|87|55|24|15|8|7|3|2|0|4;ab_hist_alt_bin_freq=0|0|0|0|0|0|0|3|0|1|2|1|2|0|0|0|0|0|0|0;dp_hist_alt_n_larger=0;dp_hist_all_n_larger=1	.	.
chr1	12847525	rs767679031	AT	A	.	PASS	AC=8;AN=149472;AS_MQ=58.6121;AS_VarDP=697;AS_VQLSOD=.;QD=17.3989;gq_hist_alt_bin_freq=0|0|0|0|0|0|0|0|0|0|0|0|0|0|0|0|0|0|0|8;gq_hist_all_bin_freq=0|0|0|0|24394|15994|9158|5631|4716|3138|2164|2006|1495|1075|895|657|566|509|416|1922;dp_hist_alt_bin_freq=0|0|0|1|2|2|1|0|2|0|0|0|0|0|0|0|0|0|0|0;dp_hist_all_bin_freq=0|0|2496|6551|9142|13782|27826|10544|1915|735|590|437|273|200|102|46|36|19|18|10;ab_hist_alt_bin_freq=0|0|0|0|0|0|0|1|0|2|1|3|1|0|0|0|0|0|0|0;dp_hist_alt_n_larger=0;dp_hist_all_n_larger=14	.	.
chr1	13779899	rs2308040	A	ACTC	.	PASS	AC=72386;AN=151584;AS_MQ=59.9959;AS_VarDP=3726359;AS_VQLSOD=.;QD=28.2619;gq_hist_alt_bin_freq=0|0|0|0|52|60|94|134|159|318|527|335|834|1022|560|1206|1358|726|1439|45563;gq_hist_all_bin_freq=0|0|0|0|11172|5783|2548|1238|675|548|629|379|859|1034|568|1212|1359|726|1439|45564;dp_hist_alt_bin_freq=0|0|661|3286|7361|10672|11566|9821|6125|2966|1218|408|162|64|37|16|7|4|4|3;dp_hist_all_bin_freq=0|0|682|3675|9194|14529|22765|13630|6287|3002|1242|418|166|65|37|17|7|4|4|3;ab_hist_alt_bin_freq=0|0|0|0|121|456|1503|2888|6016|6176|8549|5457|3407|1313|403|144|42|21|0|0;dp_hist_alt_n_larger=6;dp_hist_all_n_larger=6	.	.
chr1	15442521	rs773119534	TG	T	.	PASS	AC=7;AN=152134;AS_MQ=60.0000;AS_VarDP=325;AS_VQLSOD=.;QD=13.6215;gq_hist_alt_bin_freq=0|0|0|0|0|0|0|0|0|0|0|0|0|0|0|0|0|0|0|7;gq_hist_all_bin_freq=0|0|0|0|16870|13834|9861|7208|7213|5323|4014|3656|2442|1694|1307|816|573|409|259|588;dp_hist_alt_bin_freq=0|0|0|1|1|2|2|1|0|0|0|0|0|0|0|0|0|0|0|0;dp_hist_all_bin_freq=0|0|267|2495|7937|13712|29784|17739|2714|604|352|189|134|61|26|20|15|4|4|3;ab_hist_alt_bin_freq=0|0|0|0|0|0|0|1|1|2|2|0|1|0|0|0|0|0|0|0;dp_hist_alt_n_larger=0;dp_hist_all_n_larger=7	.	.
chr1	15445554	rs373970317	TG	T	.	PASS	AC=215;AN=151502;AS_MQ=59.9983;AS_VarDP=12303;AS_VQLSOD=.;QD=12.0426;gq_hist_alt_bin_freq=0|0|0|0|0|1|0|0|1|0|0|0|1|0|0|1|0|0|1|209;gq_hist_all_bin_freq=0|0|0|0|20478|15203|10566|7388|6599|4760|3029|2511|1568|996|733|450|334|214|147|717;dp_hist_alt_bin_freq=0|0|4|28|45|40|45|25|12|7|4|2|2|0|0|0|0|0|0|0;dp_hist_all_bin_freq=0|0|250|2522|7349|13151|30964|18064|2272|466|268|174|90|54|31|13|8|7|2|3;ab_hist_alt_bin_freq=0|0|0|0|0|3|9|18|36|41|40|35|18|7|3|2|0|1|0|0;dp_hist_alt_n_larger=0;dp_hist_all_n_larger=5	.	.
chr1	15445687	rs515726210	AACACCCGCAAGAAGCCGGTAGTCT	A	.	PASS	AC=12;AN=152168;AS_MQ=60.0000;AS_VarDP=1014;AS_VQLSOD=.;QD=15.5345;gq_hist_alt_bin_freq=0|0|0|0|0|0|0|0|0|0|0|0|0|0|0|0|0|0|0|12;gq_hist_all_bin_freq=0|0|0|0|31158|11652|8220|5876|4434|4136|3188|2002|2014|1289|638|611|349|156|146|215;dp_hist_alt_bin_freq=0|0|1|0|1|2|2|2|3|0|0|1|0|0|0|0|0|0|0|0;dp_hist_all_bin_freq=0|0|216|2043|6740|12699|26634|18777|4937|1766|1047|595|317|155|60|42|23|14|4|6;ab_hist_alt_bin_freq=0|0|0|0|0|1|2|3|2|3|1|0|0|0|0|0|0|0|0|0;dp_hist_alt_n_larger=0;dp_hist_all_n_larger=9	.	.
chr1	15684510	rs767880122	G	GGGC	.	PASS	AC=94923;AN=143986;AS_MQ=59.9865;AS_VarDP=3155315;AS_VQLSOD=.;QD=32.0852;gq_hist_alt_bin_freq=0|0|0|0|95|60|596|1038|779|1767|2300|1341|2737|2965|1543|2853|2695|1304|2287|38590;gq_hist_all_bin_freq=0|0|0|0|4339|2385|1752|1606|1074|1906|2348|1373|2751|2973|1544|2855|2695|1304|2287|38773;dp_hist_alt_bin_freq=0|0|4430|10556|14629|13800|9959|5492|2473|1039|364|135|41|14|10|5|1|1|1|0;dp_hist_all_bin_freq=0|0|4623|11225|15875|15858|13384|6703|2640|1061|380|141|42|14|10|6|1|1|1|0;ab_hist_alt_bin_freq=0|0|0|0|162|635|1356|2362|4576|4615|7023|5101|2645|1570|564|283|115|23|3|0;dp_hist_alt_n_larger=0;dp_hist_all_n_larger=0	.	.
chr1	15684611	rs745635006	TGAA	T	.	PASS	AC=1;AN=149828;AS_MQ=60.0000;AS_VarDP=36;AS_VQLSOD=.;QD=24.1667;gq_hist_alt_bin_freq=0|0|0|0|0|0|0|0|0|0|0|0|0|0|0|0|0|0|0|1;gq_hist_all_bin_freq=0|0|0|0|27667|18423|11726|6568|4582|2577|1352|848|497|231|175|101|41|32|20|23;dp_hist_alt_bin_freq=0|0|0|0|0|0|0|1|0|0|0|0|0|0|0|0|0|0|0|0;dp_hist_all_bin_freq=0|0|1940|6487|11032|15749|22347|11461|3414|1220|610|355|132|62|27|11|7|2|4|0;ab_hist_alt_bin_freq=0|0|0|0|0|0|0|0|0|0|0|0|1|0|0|0|0|0|0|0;dp_hist_alt_n_larger=0;dp_hist_all_n_larger=3	.	.
chr1	15684697	rs369410677	G	GGCGACCCTGCTGCCGCAGGGACTC	.	PASS	AC=55152;AN=150286;AS_MQ=59.9857;AS_VarDP=2303235;AS_VQLSOD=.;QD=30.9587;gq_hist_alt_bin_freq=0|0|0|0|9|8|46|127|156|314|526|377|720|869|606|936|1053|647|841|34603;gq_hist_all_bin_freq=0|0|0|0|13961|8635|4850|2723|1794|1094|934|593|827|912|631|953|1061|649|844|34628;dp_hist_alt_bin_freq=0|0|2121|5606|8564|8734|7157|4842|2663|1294|529|191|84|33|10|4|1|2|1|1;dp_hist_all_bin_freq=0|0|2759|7476|12446|16064|20272|10351|3379|1396|575|217|92|37|12|5|2|3|1|1;ab_hist_alt_bin_freq=0|0|0|0|194|655|1539|2663|5053|4465|6103|3777|2516|993|383|171|74|35|0|1;dp_hist_alt_n_larger=1;dp_hist_all_n_larger=1	.	.
chr1	15716228	rs367663991	TTC	T	.	PASS	AC=6;AN=150744;AS_MQ=59.9706;AS_VarDP=1559;AS_VQLSOD=.;QD=1.74086;gq_hist_alt_bin_freq=0|0|0|0|0|3|0|0|1|0|0|0|1|0|0|0|0|0|0|0;gq_hist_all_bin_freq=0|0|0|0|19060|13663|10440|7794|5797|5163|3843|2348|2237|1523|740|784|550|257|320|797;dp_hist_alt_bin_freq=0|0|4|1|0|0|0|0|0|0|0|0|0|0|0|0|0|0|0|0;dp_hist_all_bin_freq=0|0|632|2813|7075|12378|27238|19335|3750|1070|494|246|144|65|32|14|7|7|4|8;ab_hist_alt_bin_freq=0|0|0|0|4|1|0|0|0|0|0|0|0|0|0|0|0|0|0|0;dp_hist_alt_n_larger=0;dp_hist_all_n_larger=4	.	.
chr1	15716229	rs66610224	TC	T	.	PASS	AC=28679;AN=150868;AS_MQ=59.9762;AS_VarDP=1472797;AS_VQLSOD=.;QD=14.8926;gq_hist_alt_bin_freq=0|0|0|0|31|36|100|151|115|198|274|152|261|293|203|308|269|147|231|23057;gq_hist_all_bin_freq=0|0|0|0|16261|11487|7163|4562|3646|2399|1628|1312|964|784|516|539|415|240|290|23172;dp_hist_alt_bin_freq=0|0|1279|3559|5381|6094|4732|2802|1225|481|162|67|26|6|9|3|0|0|0|0;dp_hist_all_bin_freq=0|0|1477|5012|9566|14046|24640|16160|2974|845|323|161|89|36|22|11|3|3|2|5;ab_hist_alt_bin_freq=0|0|0|0|573|1550|2457|3312|4676|3477|3719|1919|767|344|109|46|31|15|0|0;dp_hist_alt_n_larger=0;dp_hist_all_n_larger=3	.	.
chr1	15719444	rs34723747	C	CT	.	PASS	AC=53815;AN=150938;AS_MQ=59.9423;AS_VarDP=2426894;AS_VQLSOD=.;QD=27.2083;gq_hist_alt_bin_freq=0|0|0|0|52|40|90|183|157|428|626|393|896|1011|512|1041|1084|555|964|33494;gq_hist_all_bin_freq=0|0|0|0|9013|6829|5171|3714|3127|2560|2082|1455|1531|1479|792|1232|1200|634|1005|33585;dp_hist_alt_bin_freq=0|0|1401|5091|8357|9292|8061|5245|2490|964|373|149|65|23|9|4|0|1|0|1;dp_hist_all_bin_freq=0|0|1651|6531|11856|15286|21513|12600|3792|1244|529|227|93|44|22|8|3|3|1|1;ab_hist_alt_bin_freq=0|0|0|0|91|333|1001|1856|4060|4096|6711|4667|3654|1743|623|338|124|39|0|0;dp_hist_alt_n_larger=0;dp_hist_all_n_larger=5	.	.
chr1	15719450	rs35882831	CAA	C	.	PASS	AC=53808;AN=146918;AS_MQ=59.9332;AS_VarDP=2494772;AS_VQLSOD=.;QD=26.6718;gq_hist_alt_bin_freq=0|0|0|0|78|50|101|221|182|409|638|401|862|981|511|1022|1036|548|954|33540;gq_hist_all_bin_freq=0|0|0|0|8234|6256|4734|3436|2940|2382|1992|1407|1469|1433|789|1211|1164|629|1002|34331;dp_hist_alt_bin_freq=0|0|1212|4438|7641|9042|8235|5710|3156|1278|496|189|85|32|8|7|3|1|0|1;dp_hist_all_bin_freq=0|0|1397|5745|10955|14659|20941|12664|4392|1544|642|263|115|51|18|10|5|3|1|1;ab_hist_alt_bin_freq=0|0|0|0|102|478|1255|2246|4597|4523|6629|4277|3083|1300|496|243|93|37|0|0;dp_hist_alt_n_larger=0;dp_hist_all_n_larger=3	.	.
chr1	15720128	rs144815982	T	TTATA	.	PASS	AC=13727;AN=115698;AS_MQ=59.7543;AS_VarDP=573798;AS_VQLSOD=.;QD=21.0435;gq_hist_alt_bin_freq=0|0|0|0|5|5|31|55|34|87|75|52|103|89|47|82|57|30|56|12236;gq_hist_all_bin_freq=0|0|0|0|12797|7448|5036|3248|2437|1833|1196|807|671|440|291|273|188|115|150|20934;dp_hist_alt_bin_freq=0|0|1982|3405|3719|2430|1024|361|92|24|4|0|1|1|1|0|0|0|0|0;dp_hist_all_bin_freq=0|0|3832|7833|10398|10288|16274|7698|1083|235|105|53|28|15|7|6|3|1|2|2;ab_hist_alt_bin_freq=0|0|0|0|166|609|966|1410|2100|1692|2427|1512|705|468|142|99|44|11|4|0;dp_hist_alt_n_larger=0;dp_hist_all_n_larger=1	.	.
chr1	15720146	rs58934240	AT	A	.	PASS	AC=19078;AN=147858;AS_MQ=59.7463;AS_VarDP=863760;AS_VQLSOD=.;QD=22.1155;gq_hist_alt_bin_freq=0|0|0|0|12|16|48|73|54|110|135|82|164|180|107|174|180|95|152|15430;gq_hist_all_bin_freq=0|0|0|0|16827|10725|7895|5333|4535|3459|2450|1797|1568|1050|712|659|534|306|317|15754;dp_hist_alt_bin_freq=0|0|1437|2867|3576|3722|2742|1598|697|234|87|29|18|1|2|1|1|0|0|0;dp_hist_all_bin_freq=0|0|2525|6774|10757|14237|23532|12174|2618|747|314|127|60|23|10|10|7|1|2|2;ab_hist_alt_bin_freq=0|0|0|0|64|235|611|1026|2027|1937|3325|2227|1912|939|355|207|87|31|0|0;dp_hist_alt_n_larger=0;dp_hist_all_n_larger=1	.	.
chr1	15720148	rs56985150	AT	A	.	PASS	AC=19097;AN=148106;AS_MQ=59.7478;AS_VarDP=871324;AS_VQLSOD=.;QD=21.8608;gq_hist_alt_bin_freq=0|0|0|0|13|17|51|75|57|110|137|82|165|177|110|173|180|95|153|15439;gq_hist_all_bin_freq=0|0|0|0|16930|10729|7904|5341|4534|3463|2447|1795|1570|1048|714|659|534|306|319|15751;dp_hist_alt_bin_freq=0|0|1399|2810|3552|3735|2771|1626|734|263|86|36|16|2|2|1|1|0|0|0;dp_hist_all_bin_freq=0|0|2517|6727|10754|14252|23582|12220|2656|775|312|134|58|24|10|10|7|1|2|2;ab_hist_alt_bin_freq=0|0|0|0|64|235|605|1017|2059|1947|3319|2263|1895|928|363|196|91|26|0|0;dp_hist_alt_n_larger=0;dp_hist_all_n_larger=1	.	.
chr1	15730046	rs57687369	TGGGCGGGGCGGGGCG	T	.	AS_VQSR	AC=41768;AN=83342;AS_MQ=59.9738;AS_VarDP=1734084;AS_VQLSOD=.;QD=29.4552;gq_hist_alt_bin_freq=0|0|0|0|13|15|72|74|162|271|279|482|476|448|669|516|507|559|421|29963;gq_hist_all_bin_freq=0|0|0|0|792|470|434|242|300|381|362|552|532|472|694|534|519|581|448|34297;dp_hist_alt_bin_freq=0|0|2802|7097|9273|7595|4666|2171|876|300|86|43|6|8|2|1|1|0|0|0;dp_hist_all_bin_freq=0|0|4796|9034|10346|8115|5407|2539|914|306|89|44|7|9|2|1|1|0|0|0;ab_hist_alt_bin_freq=0|0|0|0|31|153|330|695|1755|2200|4879|5534|4354|4026|2120|1364|549|166|11|0;dp_hist_alt_n_larger=0;dp_hist_all_n_larger=0	.	.
chr1	15730447	rs35232208	G	GA	.	PASS	AC=103689;AN=150778;AS_MQ=59.9418;AS_VarDP=4293337;AS_VQLSOD=.;QD=20.0225;gq_hist_alt_bin_freq=0|0|0|0|124|205|413|547|614|1122|1438|1185|2174|2521|1674|2870|2852|1721|2904|45204;gq_hist_all_bin_freq=0|0|0|0|2671|2020|1557|1243|1123|1410|1669|1345|2284|2573|1748|2914|2887|1737|2915|45236;dp_hist_alt_bin_freq=0|0|1441|5631|11314|14018|13472|10227|6203|3075|1270|524|211|86|55|15|13|4|3|3;dp_hist_all_bin_freq=0|0|1451|5763|11924|15401|16400|12460|6548|3129|1297|539|224|93|56|17|17|4|3|3;ab_hist_alt_bin_freq=0|0|0|0|167|675|1493|2847|5437|5399|7095|4740|2045|1109|334|135|41|6|0|0;dp_hist_alt_n_larger=3;dp_hist_all_n_larger=3	.	.
chr1	15731182	rs770328618	GC	G	.	PASS	AC=1;AN=152230;AS_MQ=60.0000;AS_VarDP=95;AS_VQLSOD=.;QD=16.9474;gq_hist_alt_bin_freq=0|0|0|0|0|0|0|0|0|0|0|0|0|0|0|0|0|0|0|1;gq_hist_all_bin_freq=0|0|0|0|24862|16300|10853|7514|5580|3837|2534|1598|1136|689|388|292|160|100|62|151;dp_hist_alt_bin_freq=0|0|0|0|0|0|0|0|0|1|0|0|0|0|0|0|0|0|0|0;dp_hist_all_bin_freq=0|0|219|1431|5467|12549|29339|22116|3457|635|350|179|133|72|42|23|15|11|8|0;ab_hist_alt_bin_freq=0|0|0|0|0|0|0|0|0|0|0|0|1|0|0|0|0|0|0|0;dp_hist_alt_n_larger=0;dp_hist_all_n_larger=10	.	.
chr1	15732203	rs77293491	CA	C	.	PASS	AC=31495;AN=151962;AS_MQ=59.9954;AS_VarDP=1850970;AS_VQLSOD=.;QD=19.1616;gq_hist_alt_bin_freq=0|0|0|0|10|11|24|41|37|73|116|97|215|215|117|267|301|129|287|26204;gq_hist_all_bin_freq=0|0|0|0|17255|11295|6778|4180|3166|1885|1257|915|730|547|329|414|376|184|324|26286;dp_hist_alt_bin_freq=0|0|475|2120|4378|5861|5873|4442|2701|1288|580|237|102|34|26|12|10|1|0|2;dp_hist_all_bin_freq=0|0|735|3257|7851|13590|24455|18627|4451|1551|731|312|168|71|51|29|20|6|6|2;ab_hist_alt_bin_freq=0|0|0|0|94|374|1055|1951|4011|4011|5830|3680|2407|910|322|128|34|5|0|0;dp_hist_alt_n_larger=2;dp_hist_all_n_larger=8	.	.
chr1	15732477	rs774574426	TG	T	.	PASS	AC=1;AN=152130;AS_MQ=60.0000;AS_VarDP=34;AS_VQLSOD=.;QD=15.8824;gq_hist_alt_bin_freq=0|0|0|0|0|0|0|0|0|0|0|0|0|0|0|0|0|0|0|1;gq_hist_all_bin_freq=0|0|0|0|21790|15648|10201|6844|6081|4183|3010|2551|1754|1224|927|619|387|267|183|396;dp_hist_alt_bin_freq=0|0|0|0|0|0|1|0|0|0|0|0|0|0|0|0|0|0|0|0;dp_hist_all_bin_freq=0|0|170|1543|5394|11878|28817|23149|3559|615|342|208|143|105|61|34|17|6|10|0;ab_hist_alt_bin_freq=0|0|0|0|0|0|0|0|0|0|1|0|0|0|0|0|0|0|0|0;dp_hist_alt_n_larger=0;dp_hist_all_n_larger=14	.	.
chr1	15732542	rs761803250	T	TG	.	PASS	AC=5;AN=151604;AS_MQ=60.0000;AS_VarDP=540;AS_VQLSOD=.;QD=13.8963;gq_hist_alt_bin_freq=0|0|0|0|0|0|0|0|0|0|0|0|0|0|0|0|0|0|0|5;gq_hist_all_bin_freq=0|0|0|0|21749|15569|10138|6829|6078|4167|2985|2544|1748|1222|924|619|383|265|184|398;dp_hist_alt_bin_freq=0|0|0|1|1|1|1|1|0|0|0|0|0|0|0|0|0|0|0|0;dp_hist_all_bin_freq=0|0|202|1410|5200|11823|28875|23179|3552|621|335|216|142|106|61|33|17|6|10|0;ab_hist_alt_bin_freq=0|0|0|0|0|0|0|0|2|0|0|1|0|2|0|0|0|0|0|0;dp_hist_alt_n_larger=0;dp_hist_all_n_larger=14	.	.
chr1	15733835	rs753628124	CA	C	.	PASS	AC=1;AN=152226;AS_MQ=60.0000;AS_VarDP=31;AS_VQLSOD=.;QD=16.2581;gq_hist_alt_bin_freq=0|0|0|0|0|0|0|0|0|0|0|0|0|0|0|0|0|0|0|1;gq_hist_all_bin_freq=0|0|0|0|19836|14540|9947|6811|6385|4456|3377|2968|2026|1502|1210|827|616|431|286|895;dp_hist_alt_bin_freq=0|0|0|0|0|0|1|0|0|0|0|0|0|0|0|0|0|0|0|0;dp_hist_all_bin_freq=0|0|142|1087|4742|11990|28991|23219|3975|758|460|286|187|127|61|31|22|11|10|0;ab_hist_alt_bin_freq=0|0|0|0|0|0|0|0|0|0|1|0|0|0|0|0|0|0|0|0;dp_hist_alt_n_larger=0;dp_hist_all_n_larger=14	.	.
chr1	15733835	rs766206014	CAAG	C	.	PASS	AC=1;AN=152226;AS_MQ=60.0000;AS_VarDP=118;AS_VQLSOD=.;QD=19.7966;gq_hist_alt_bin_freq=0|0|0|0|0|0|0|0|0|0|0|0|0|0|0|0|0|0|0|1;gq_hist_all_bin_freq=0|0|0|0|19836|14540|9947|6811|6385|4456|3377|2968|2026|1502|1210|827|616|431|286|895;dp_hist_alt_bin_freq=0|0|0|0|0|0|0|0|0|1|0|0|0|0|0|0|0|0|0|0;dp_hist_all_bin_freq=0|0|142|1087|4742|11990|28991|23219|3975|758|460|286|187|127|61|31|22|11|10|0;ab_hist_alt_bin_freq=0|0|0|0|0|0|0|0|0|0|0|1|0|0|0|0|0|0|0|0;dp_hist_alt_n_larger=0;dp_hist_all_n_larger=14	.	.
chr1	15941940	rs199620366	TTAAA	T	.	PASS	AC=916;AN=152292;AS_MQ=59.9973;AS_VarDP=71393;AS_VQLSOD=.;QD=20.2617;gq_hist_alt_bin_freq=0|0|0|0|0|0|0|0|0|0|1|0|0|3|2|1|3|1|8|854;gq_hist_all_bin_freq=0|0|0|0|19567|14511|10117|7171|6461|5051|3667|2915|1960|1225|937|531|376|225|175|1198;dp_hist_alt_bin_freq=0|0|3|43|140|196|189|128|81|48|19|14|3|2|1|3|0|0|1|0;dp_hist_all_bin_freq=0|0|108|824|4240|11839|29887|24071|3525|665|337|220|139|92|56|26|18|13|12|6;ab_hist_alt_bin_freq=0|0|0|0|0|12|39|69|140|144|170|134|75|41|8|1|1|0|0|0;dp_hist_alt_n_larger=2;dp_hist_all_n_larger=9	.	.
chr1	15942982	rs57569573	T	TG	.	PASS	AC=24899;AN=151968;AS_MQ=59.9956;AS_VarDP=1248987;AS_VQLSOD=.;QD=15.3656;gq_hist_alt_bin_freq=0|0|0|0|7|13|25|72|64|166|207|126|289|327|187|339|370|202|302|18632;gq_hist_all_bin_freq=0|0|0|0|15981|10994|7221|4949|4582|3440|2529|2046|1505|1095|775|642|572|328|408|18858;dp_hist_alt_bin_freq=0|0|544|2303|4153|4832|4220|2823|1442|644|219|75|42|20|4|0|3|0|2|1;dp_hist_all_bin_freq=0|0|749|3322|7233|12503|25788|20680|3717|1006|400|188|138|86|47|19|15|9|10|8;ab_hist_alt_bin_freq=0|0|0|0|88|288|840|1392|2887|2740|4132|2502|1765|758|259|122|28|3|0|0;dp_hist_alt_n_larger=1;dp_hist_all_n_larger=7	.	.
chr1	15944172	rs111756461	CTGGGTGAACAAGCTGA	C	.	PASS	AC=5184;AN=152288;AS_MQ=59.9952;AS_VarDP=294817;AS_VQLSOD=.;QD=19.6456;gq_hist_alt_bin_freq=0|0|0|0|0|0|2|3|4|7|9|10|20|17|19|23|15|22|22|4724;gq_hist_all_bin_freq=0|0|0|0|18941|14117|9660|6536|6168|4461|3097|2717|1793|1184|936|555|357|262|190|5111;dp_hist_alt_bin_freq=0|0|68|330|825|1044|944|767|455|270|119|43|15|6|4|4|1|0|0|1;dp_hist_all_bin_freq=0|0|229|1627|5583|12083|28234|22983|3578|802|385|197|141|94|62|29|21|11|8|8;ab_hist_alt_bin_freq=0|0|0|0|28|108|331|453|903|805|980|524|295|139|33|13|1|2|0|0;dp_hist_alt_n_larger=1;dp_hist_all_n_larger=10	.	.
chr1	15945137	rs573935183	C	CCTCCTCTTG	.	PASS	AC=543;AN=152342;AS_MQ=59.9933;AS_VarDP=25525;AS_VQLSOD=.;QD=20.4043;gq_hist_alt_bin_freq=0|0|0|0|0|0|0|0|0|0|0|2|0|1|0|0|0|1|0|532;gq_hist_all_bin_freq=0|0|0|0|16275|12704|8957|6497|6626|5134|4100|4136|3083|2226|1945|1138|852|629|390|1420;dp_hist_alt_bin_freq=0|0|31|87|127|130|97|34|15|9|1|2|1|1|1|0|0|0|0|0;dp_hist_all_bin_freq=0|0|210|1556|5926|12680|28105|21153|4260|920|525|341|170|119|61|32|19|12|3|7;ab_hist_alt_bin_freq=0|0|0|0|2|11|28|46|80|83|110|62|71|23|9|3|1|1|0|0;dp_hist_alt_n_larger=0;dp_hist_all_n_larger=13	.	.
chr1	16022691	rs1557446844	CT	C	.	PASS	AC=1;AN=152146;AS_MQ=60.0000;AS_VarDP=121;AS_VQLSOD=.;QD=12.5785;gq_hist_alt_bin_freq=0|0|0|0|0|0|0|0|0|0|0|0|0|0|0|0|0|0|0|1;gq_hist_all_bin_freq=0|0|0|0|12431|10232|8271|6619|7466|5962|4896|4746|3680|2776|2457|1625|1285|968|646|2013;dp_hist_alt_bin_freq=0|0|0|0|0|0|0|1|0|0|0|0|0|0|0|0|0|0|0|0;dp_hist_all_bin_freq=0|0|246|2003|6649|13081|27284|18329|4777|1328|848|638|361|236|119|75|41|19|15|6;ab_hist_alt_bin_freq=0|0|0|0|0|0|0|0|0|0|0|1|0|0|0|0|0|0|0|0;dp_hist_alt_n_larger=0;dp_hist_all_n_larger=18	.	.
chr1	16028147	rs78557747	A	AT	.	PASS	AC=11778;AN=152098;AS_MQ=59.9956;AS_VarDP=723105;AS_VQLSOD=.;QD=16.2721;gq_hist_alt_bin_freq=0|0|0|0|1|3|2|15|6|28|24|23|27|55|30|50|41|23|43|10878;gq_hist_all_bin_freq=0|0|0|0|18331|14107|9690|6836|5266|3426|2367|1739|1113|760|514|301|214|155|128|11043;dp_hist_alt_bin_freq=0|0|244|988|1908|2424|2301|1637|919|443|213|92|43|18|10|4|4|0|1|0;dp_hist_all_bin_freq=0|0|599|3939|9840|15319|23264|14833|4831|1742|803|401|201|108|52|18|17|7|4|3;ab_hist_alt_bin_freq=0|0|0|0|77|257|566|933|1745|1698|2328|1532|994|371|156|51|14|3|0|0;dp_hist_alt_n_larger=0;dp_hist_all_n_larger=9	.	.
chr1	16029304	rs58210748	GC	G	.	PASS	AC=1018;AN=152248;AS_MQ=58.0630;AS_VarDP=58456;AS_VQLSOD=.;QD=12.8388;gq_hist_alt_bin_freq=0|0|0|0|0|1|0|0|0|0|0|0|2|2|1|5|1|3|5|978;gq_hist_all_bin_freq=0|0|0|0|16298|13248|9551|6848|6716|4861|3738|3568|2581|1883|1577|1105|857|673|408|2153;dp_hist_alt_bin_freq=0|0|21|84|191|220|188|120|87|40|21|10|6|4|1|3|1|0|1|0;dp_hist_all_bin_freq=0|0|194|1744|5768|12448|27156|20696|4851|1280|716|502|296|191|91|55|34|14|6|8;ab_hist_alt_bin_freq=0|0|0|0|11|33|54|104|171|140|209|123|83|30|13|6|1|0|0|0;dp_hist_alt_n_larger=0;dp_hist_all_n_larger=15	.	.
chr1	16033558	rs113049949	CT	C	.	PASS	AC=18371;AN=146364;AS_MQ=59.6530;AS_VarDP=663004;AS_VQLSOD=.;QD=18.9134;gq_hist_alt_bin_freq=0|0|0|0|20|16|155|190|134|196|226|101|195|146|120|197|173|184|182|14511;gq_hist_all_bin_freq=0|0|0|0|14993|12244|8843|6468|5028|3469|2458|1601|1131|694|436|422|295|242|223|14575;dp_hist_alt_bin_freq=0|0|4126|5421|4009|1983|776|282|98|29|13|4|2|1|0|1|0|0|0|0;dp_hist_all_bin_freq=0|0|5108|8889|11397|13755|19918|11165|2162|459|136|56|28|17|11|3|2|4|3|0;ab_hist_alt_bin_freq=0|0|0|0|232|588|1061|1426|2203|1605|2765|1648|1665|880|508|349|167|52|0|0;dp_hist_alt_n_larger=1;dp_hist_all_n_larger=9	.	.
chr1	16044238	rs138811867	CAG	C	.	PASS	AC=82602;AN=151728;AS_MQ=59.9789;AS_VarDP=3900198;AS_VQLSOD=.;QD=30.1915;gq_hist_alt_bin_freq=0|0|0|0|30|19|114|229|165|473|661|534|1145|1433|799|1759|1956|1039|2023|45610;gq_hist_all_bin_freq=0|0|0|0|2556|1760|1443|1262|1224|1391|1562|1482|2117|2300|1648|2536|2672|1612|2614|47626;dp_hist_alt_bin_freq=0|0|1079|4164|8530|11546|11648|9289|5939|2921|1420|701|338|159|108|52|36|23|12|12;dp_hist_all_bin_freq=0|0|1283|5146|10894|15127|16258|12520|7490|3626|1745|848|400|184|123|59|38|25|13|12;ab_hist_alt_bin_freq=0|0|0|0|180|511|1497|2720|5605|5411|7355|4603|3260|1407|535|240|70|20|0|0;dp_hist_alt_n_larger=12;dp_hist_all_n_larger=14	.	.
chr1	16044378	rs146972886	C	CACACACACACACAT	.	PASS	AC=27120;AN=151010;AS_MQ=59.8519;AS_VarDP=1428617;AS_VQLSOD=.;QD=36.7032;gq_hist_alt_bin_freq=0|0|0|0|12|12|23|35|32|61|79|81|128|179|110|174|234|152|208|22714;gq_hist_all_bin_freq=0|0|0|0|2717|1980|1608|1324|1273|1541|1495|1222|1656|1613|1154|1637|1620|952|1398|52261;dp_hist_alt_bin_freq=0|0|1204|3326|5075|5220|4167|2563|1379|662|315|160|67|26|29|22|11|3|3|2;dp_hist_all_bin_freq=0|0|2300|7147|12563|15598|15011|10780|6276|3063|1539|635|269|116|62|41|23|9|10|7;ab_hist_alt_bin_freq=0|0|0|0|171|671|1239|1957|3536|3176|4229|2897|1573|1015|442|255|140|56|0|0;dp_hist_alt_n_larger=0;dp_hist_all_n_larger=2	.	.
chr1	16044378	rs146972886	C	CACACACACACAT	.	PASS	AC=2942;AN=151014;AS_MQ=59.8543;AS_VarDP=180076;AS_VQLSOD=.;QD=41.2733;gq_hist_alt_bin_freq=0|0|0|0|0|1|2|1|3|4|0|6|9|5|6|12|11|18|18|2804;gq_hist_all_bin_freq=0|0|0|0|2711|1974|1608|1319|1269|1539|1510|1230|1668|1618|1162|1660|1621|972|1405|52188;dp_hist_alt_bin_freq=0|0|168|371|659|661|497|300|150|67|13|11|2|1|0|0|0|0|0|0;dp_hist_all_bin_freq=0|0|2308|7155|12565|15597|15010|10772|6274|3063|1536|635|270|115|62|41|23|9|10|7;ab_hist_alt_bin_freq=0|0|0|0|36|72|159|280|518|420|604|355|254|101|34|20|7|0|0|0;dp_hist_alt_n_larger=0;dp_hist_all_n_larger=2	.	.
chr1	16044378	rs146972886	C	CACACACACAT	.	AS_VQSR	AC=44005;AN=150958;AS_MQ=59.8892;AS_VarDP=2230760;AS_VQLSOD=.;QD=34.9629;gq_hist_alt_bin_freq=0|0|0|0|31|30|49|70|56|142|193|153|302|331|257|441|518|361|578|33239;gq_hist_all_bin_freq=0|0|0|0|2719|1983|1608|1325|1273|1538|1502|1211|1635|1594|1143|1618|1587|962|1397|52331;dp_hist_alt_bin_freq=0|0|1499|4374|6930|8037|6716|4594|2579|1199|493|190|75|27|16|9|5|2|4|2;dp_hist_all_bin_freq=0|0|2299|7138|12558|15599|15017|10779|6268|3064|1536|633|268|114|62|40|23|9|10|7;ab_hist_alt_bin_freq=0|0|0|0|256|817|1667|2755|4774|4580|6405|4183|2030|1157|429|231|121|84|5|0;dp_hist_alt_n_larger=0;dp_hist_all_n_larger=2	.	.
chr1	16044506	rs953686324	T	TG	.	PASS	AC=7;AN=152096;AS_MQ=60.0000;AS_VarDP=319;AS_VQLSOD=.;QD=12.5925;gq_hist_alt_bin_freq=0|0|0|0|0|0|0|0|0|0|0|0|0|0|0|0|0|0|0|7;gq_hist_all_bin_freq=0|0|0|0|9273|8408|7156|5781|6244|5291|4489|4772|4341|3521|3388|2700|2389|1927|1472|4896;dp_hist_alt_bin_freq=0|0|0|2|1|1|3|0|0|0|0|0|0|0|0|0|0|0|0|0;dp_hist_all_bin_freq=0|0|344|2734|7053|12509|21071|16913|7571|3249|2024|1113|631|338|193|117|66|40|30|20;ab_hist_alt_bin_freq=0|0|0|0|0|0|1|0|1|1|2|1|1|0|0|0|0|0|0|0;dp_hist_alt_n_larger=0;dp_hist_all_n_larger=32	.	.
chr1	16045779	rs57591489	T	TG	.	PASS	AC=2778;AN=118198;AS_MQ=59.9816;AS_VarDP=158240;AS_VQLSOD=.;QD=12.1720;gq_hist_alt_bin_freq=0|0|0|0|0|2|5|11|10|19|26|14|18|15|17|20|30|27|22|2438;gq_hist_all_bin_freq=0|0|0|0|8559|6981|7102|6418|5195|4905|4136|2845|2917|1976|1407|1111|862|532|457|3645;dp_hist_alt_bin_freq=0|0|268|637|707|506|273|169|62|31|14|3|0|1|1|0|1|0|0|0;dp_hist_all_bin_freq=0|0|535|2258|5450|9378|15600|13233|6422|2928|1546|744|379|218|120|82|45|35|26|17;ab_hist_alt_bin_freq=0|0|0|0|60|150|234|265|460|333|485|271|170|97|36|20|6|0|0|0;dp_hist_alt_n_larger=1;dp_hist_all_n_larger=32	.	.
chr1	16045785	rs113373694	G	GC	.	PASS	AC=4278;AN=143090;AS_MQ=59.9911;AS_VarDP=237767;AS_VQLSOD=.;QD=19.2144;gq_hist_alt_bin_freq=0|0|0|0|1|0|1|3|4|12|13|6|12|26|11|12|25|8|25|3886;gq_hist_all_bin_freq=0|0|0|0|9387|6906|7369|6819|5615|5721|4916|3429|3839|2766|1885|1850|1502|885|979|7621;dp_hist_alt_bin_freq=0|0|84|399|800|859|762|553|306|163|74|28|7|5|2|0|1|1|1|0;dp_hist_all_bin_freq=0|0|387|2584|6712|11437|17836|15436|8296|4217|2219|1071|543|293|165|106|58|45|30|17;ab_hist_alt_bin_freq=0|0|0|0|10|33|109|193|462|483|857|680|498|297|127|52|14|2|0|0;dp_hist_alt_n_larger=0;dp_hist_all_n_larger=37	.	.
chr1	16045787	rs67016480	GT	G	.	PASS	AC=42170;AN=150226;AS_MQ=59.9851;AS_VarDP=2045677;AS_VQLSOD=.;QD=15.4692;gq_hist_alt_bin_freq=0|0|0|0|63|80|131|193|189|323|435|311|504|567|391|598|635|417|547|30743;gq_hist_all_bin_freq=0|0|0|0|4188|3882|3561|3266|3324|2975|2980|2592|2840|2427|1893|2021|1874|1229|1429|34581;dp_hist_alt_bin_freq=0|0|1802|4854|7739|8004|6392|3970|1938|856|318|142|64|22|16|3|2|2|1|0;dp_hist_all_bin_freq=0|0|2061|6212|11373|14184|16755|12583|6152|2798|1391|716|331|191|119|67|36|28|22|14;ab_hist_alt_bin_freq=0|0|0|0|315|807|1879|2847|5032|4331|6356|3825|2720|1187|488|217|100|11|0|0;dp_hist_alt_n_larger=2;dp_hist_all_n_larger=29	.	.
chr1	16046704	rs35820664	CCTT	C	.	PASS	AC=102579;AN=151778;AS_MQ=59.9918;AS_VarDP=4609200;AS_VQLSOD=.;QD=34.4383;gq_hist_alt_bin_freq=0|0|0|0|62|25|205|274|223|614|931|596|1505|1892|1121|2424|2615|1382|3047|47959;gq_hist_all_bin_freq=0|0|0|0|2122|1730|1449|1276|1131|1393|1528|1248|1954|2248|1445|2666|2779|1521|3151|48188;dp_hist_alt_bin_freq=0|0|810|3599|8036|11495|12875|11325|7896|4387|2236|1088|509|242|153|85|42|39|17|16;dp_hist_all_bin_freq=0|0|856|3961|9230|13577|16596|13864|8539|4565|2319|1137|531|261|161|89|44|41|17|16;ab_hist_alt_bin_freq=0|0|0|0|104|429|1162|2170|4600|4454|6207|3950|2471|1053|382|161|51|19|0|0;dp_hist_alt_n_larger=25;dp_hist_all_n_larger=25	.	.
chr1	16048482	rs370507261	GC	G	.	PASS	AC=1185;AN=152202;AS_MQ=49.4467;AS_VarDP=61844;AS_VQLSOD=.;QD=15.6967;gq_hist_alt_bin_freq=0|0|0|0|0|0|0|0|1|0|1|3|1|1|7|3|3|2|5|1132;gq_hist_all_bin_freq=0|0|0|0|6022|6577|6402|5601|6545|5669|5257|5289|4622|4014|3675|2998|2544|1950|1715|7162;dp_hist_alt_bin_freq=0|0|37|137|239|292|203|138|63|24|18|3|2|3|0|0|0|0|0|0;dp_hist_all_bin_freq=0|0|577|3704|8602|14155|21116|15789|6483|2529|1411|733|365|241|130|73|45|28|17|10;ab_hist_alt_bin_freq=0|0|0|0|11|22|69|91|175|203|241|154|106|36|21|6|3|0|0|0;dp_hist_alt_n_larger=0;dp_hist_all_n_larger=34	.	.
chr1	16048733	rs200548651	CA	C	.	PASS	AC=1314;AN=152132;AS_MQ=59.9833;AS_VarDP=89422;AS_VQLSOD=.;QD=19.4632;gq_hist_alt_bin_freq=0|0|0|0|1|0|1|0|0|0|0|1|0|1|0|0|1|0|0|1294;gq_hist_all_bin_freq=0|0|0|0|5678|6217|5786|5126|6243|5528|4971|5625|4805|4133|4195|3292|2802|2473|1787|7346;dp_hist_alt_bin_freq=0|0|15|63|137|245|241|242|162|104|48|23|8|5|4|1|1|0|0|0;dp_hist_all_bin_freq=0|0|356|2504|6607|12396|20807|17195|8225|3374|2057|1155|565|305|170|109|70|31|31|16;ab_hist_alt_bin_freq=0|0|0|0|7|20|53|84|205|220|280|209|130|49|16|10|1|0|1|0;dp_hist_alt_n_larger=0;dp_hist_all_n_larger=34	.	.
chr1	16049088	rs751608665	GA	G	.	PASS	AC=71;AN=152274;AS_MQ=59.6004;AS_VarDP=6274;AS_VQLSOD=.;QD=15.4979;gq_hist_alt_bin_freq=0|0|0|0|0|0|0|0|0|0|0|0|0|0|0|0|0|0|0|71;gq_hist_all_bin_freq=0|0|0|0|6840|7513|6775|5986|6947|5849|5442|5808|4848|3906|3890|2816|2250|1843|1319|4046;dp_hist_alt_bin_freq=0|0|1|5|11|12|11|6|16|3|0|2|2|1|0|0|0|1|0|0;dp_hist_all_bin_freq=0|0|228|1431|4834|10930|22502|20274|8492|2828|1813|1116|670|382|227|121|74|54|24|27;ab_hist_alt_bin_freq=0|0|0|0|0|1|6|10|14|10|11|10|6|2|0|1|0|0|0|0;dp_hist_alt_n_larger=0;dp_hist_all_n_larger=51	.	.
chr1	16049735	rs59006537	A	AT	.	PASS	AC=126048;AN=151052;AS_MQ=52.8258;AS_VarDP=4253502;AS_VQLSOD=.;QD=39.8943;gq_hist_alt_bin_freq=0|0|0|0|49|33|426|908|648|1783|2558|1600|3665|4264|2362|4846|4882|2476|4626|36149;gq_hist_all_bin_freq=0|0|0|0|1320|1010|979|1284|969|1979|2700|1711|3743|4316|2404|4870|4898|2487|4630|36167;dp_hist_alt_bin_freq=0|0|2884|8760|14502|16178|13261|8312|4135|1777|751|344|170|72|50|24|11|13|9|5;dp_hist_all_bin_freq=0|0|2959|9105|15219|17167|14609|8908|4227|1791|758|350|171|73|51|24|11|13|9|5;ab_hist_alt_bin_freq=0|0|0|0|99|348|828|1381|2741|2403|3606|2276|1633|771|258|148|63|20|0|0;dp_hist_alt_n_larger=17;dp_hist_all_n_larger=17	.	.
chr1	16049743	rs34589727	TC	T	.	PASS	AC=126124;AN=151072;AS_MQ=53.8672;AS_VarDP=4203412;AS_VQLSOD=.;QD=29.6518;gq_hist_alt_bin_freq=0|0|0|0|31|53|570|1041|793|2093|2865|1897|4092|4679|2462|4940|5025|2492|4636|33623;gq_hist_all_bin_freq=0|0|0|0|1306|1032|1120|1412|1114|2286|3007|2008|4170|4731|2504|4964|5041|2503|4640|33639;dp_hist_alt_bin_freq=0|0|3101|9197|14942|16083|13166|7872|3940|1632|665|325|178|65|50|21|15|10|8|8;dp_hist_all_bin_freq=0|0|3177|9543|15662|17065|14509|8469|4032|1645|672|331|179|66|51|21|15|10|8|8;ab_hist_alt_bin_freq=0|0|0|0|99|323|885|1407|2709|2468|3549|2262|1600|718|302|144|57|10|0|0;dp_hist_alt_n_larger=14;dp_hist_all_n_larger=14	.	.
chr1	16049884	rs779593707	C	CAATA	.	PASS	AC=1;AN=151998;AS_MQ=60.0000;AS_VarDP=86;AS_VQLSOD=.;QD=9.83721;gq_hist_alt_bin_freq=0|0|0|0|0|0|0|0|0|0|0|0|0|0|0|0|0|0|0|1;gq_hist_all_bin_freq=0|0|0|0|18554|14323|11858|8394|6868|5182|3023|2160|1634|1184|874|624|417|262|198|444;dp_hist_alt_bin_freq=0|0|0|0|0|0|0|0|1|0|0|0|0|0|0|0|0|0|0|0;dp_hist_all_bin_freq=0|0|601|3862|8767|13152|18270|13751|7936|3971|2599|1357|706|438|213|155|80|44|31|24;ab_hist_alt_bin_freq=0|0|0|0|0|1|0|0|0|0|0|0|0|0|0|0|0|0|0|0;dp_hist_alt_n_larger=0;dp_hist_all_n_larger=42	.	.
chr1	16050022	rs1246023849	A	ATGCCATTATTTTT	.	PASS	AC=51;AN=19678;AS_MQ=57.8622;AS_VarDP=1904;AS_VQLSOD=.;QD=8.79254;gq_hist_alt_bin_freq=0|0|0|0|0|0|0|0|0|0|0|0|1|1|2|0|1|5|0|41;gq_hist_all_bin_freq=0|0|0|0|2120|1650|1202|888|810|625|487|440|352|260|200|184|128|105|71|279;dp_hist_alt_bin_freq=0|0|18|19|11|2|1|0|0|0|0|0|0|0|0|0|0|0|0|0;dp_hist_all_bin_freq=0|0|195|912|1773|2275|2507|1403|434|168|79|30|10|9|2|4|0|0|0|0;ab_hist_alt_bin_freq=0|0|0|0|15|16|9|6|1|0|3|0|0|0|0|0|0|0|1|0;dp_hist_alt_n_larger=0;dp_hist_all_n_larger=0	.	.
chr1	16051103	rs60943704	T	TG	.	PASS	AC=18092;AN=151940;AS_MQ=59.9904;AS_VarDP=1038686;AS_VQLSOD=.;QD=14.1857;gq_hist_alt_bin_freq=0|0|0|0|9|11|19|29|23|45|54|54|103|106|79|113|152|103|134|15718;gq_hist_all_bin_freq=0|0|0|0|12073|10099|7379|5656|5593|4224|3143|2874|1943|1359|1070|666|574|442|322|18494;dp_hist_alt_bin_freq=0|0|353|1415|2831|3637|3327|2556|1414|714|290|108|51|33|12|5|3|2|0|0;dp_hist_all_bin_freq=0|0|650|3019|8118|13644|25382|17768|4122|1331|654|379|317|210|116|62|44|44|14|9;ab_hist_alt_bin_freq=0|0|0|0|93|246|687|1264|2612|2476|3441|2237|1488|586|200|85|26|2|0|0;dp_hist_alt_n_larger=1;dp_hist_all_n_larger=28	.	.
chr1	16051109	rs1553127866	G	GA	.	PASS	AC=2532;AN=152094;AS_MQ=59.9904;AS_VarDP=138900;AS_VQLSOD=.;QD=20.8224;gq_hist_alt_bin_freq=0|0|0|0|0|0|2|4|0|2|4|2|6|10|2|6|8|4|8|2364;gq_hist_all_bin_freq=0|0|0|0|13194|11492|8752|6930|7133|5535|4282|4178|2978|2159|1916|1232|952|734|485|4036;dp_hist_alt_bin_freq=0|0|91|316|521|568|423|249|145|66|25|9|6|3|0|0|0|0|0|0;dp_hist_all_bin_freq=0|0|410|2327|6962|12969|26938|19037|4175|1162|637|460|342|221|129|67|50|46|15|12;ab_hist_alt_bin_freq=0|0|0|0|21|92|214|285|475|326|461|242|150|48|13|8|4|0|0|0;dp_hist_alt_n_larger=0;dp_hist_all_n_larger=29	.	.
chr1	16052004	rs55751847	C	CTCCTG	.	PASS	AC=20066;AN=152062;AS_MQ=55.5161;AS_VarDP=1132508;AS_VQLSOD=.;QD=21.6596;gq_hist_alt_bin_freq=0|0|0|0|9|7|17|28|25|49|63|60|93|144|55|116|156|69|124|17338;gq_hist_all_bin_freq=0|0|0|0|11230|10133|7579|5797|5760|4353|3321|2958|2042|1450|1074|719|594|436|346|18180;dp_hist_alt_bin_freq=0|0|404|1623|3241|3916|3597|2715|1493|767|338|121|73|35|16|7|4|0|1|2;dp_hist_all_bin_freq=0|0|595|3013|8076|13594|25517|17738|4138|1347|690|395|335|209|119|66|43|42|17|10;ab_hist_alt_bin_freq=0|0|0|0|123|396|985|1517|2963|2811|3604|2085|1406|569|154|63|18|4|0|0;dp_hist_alt_n_larger=0;dp_hist_all_n_larger=28	.	.
chr1	16052441	rs112905730	AG	A	.	PASS	AC=20410;AN=152068;AS_MQ=57.7521;AS_VarDP=1273433;AS_VQLSOD=.;QD=21.7508;gq_hist_alt_bin_freq=0|0|0|0|10|5|23|25|16|33|61|36|85|93|62|106|123|59|126|17775;gq_hist_all_bin_freq=0|0|0|0|10962|9023|7739|5946|5413|4624|3503|2718|2256|1540|1122|915|664|470|387|18693;dp_hist_alt_bin_freq=0|0|225|1025|2291|3272|3707|3194|2379|1353|658|268|138|59|35|22|5|2|1|3;dp_hist_all_bin_freq=0|0|381|2339|6597|12134|23201|17937|6675|2969|1645|816|543|300|178|101|49|46|17|18;ab_hist_alt_bin_freq=0|0|0|0|73|300|818|1411|2878|2955|3912|2339|1452|527|162|67|18|10|0|0;dp_hist_alt_n_larger=1;dp_hist_all_n_larger=29	.	.
chr1	16052520	rs199907733	G	GGGGGCTGGGA	.	PASS	AC=25949;AN=152040;AS_MQ=57.2528;AS_VarDP=1583435;AS_VQLSOD=.;QD=23.1795;gq_hist_alt_bin_freq=0|0|0|0|11|3|23|19|21|38|63|33|109|143|74|135|189|110|204|22288;gq_hist_all_bin_freq=0|0|0|0|7636|5146|4625|4031|4074|3777|3289|2849|2960|2383|1929|1824|1751|1267|1374|27047;dp_hist_alt_bin_freq=0|0|356|1513|3367|4690|4947|3773|2545|1240|540|255|131|52|30|11|3|2|3|2;dp_hist_all_bin_freq=0|0|596|3295|8310|13446|20490|15739|7049|3301|1751|905|491|247|154|74|39|21|19|13;ab_hist_alt_bin_freq=0|0|0|0|104|413|996|1799|3679|3461|4730|2907|1847|713|208|104|23|4|0|0;dp_hist_alt_n_larger=3;dp_hist_all_n_larger=22	.	.
chr1	16053707	rs767271426	TG	T	.	PASS	AC=3;AN=152126;AS_MQ=55.3911;AS_VarDP=227;AS_VQLSOD=.;QD=18.0132;gq_hist_alt_bin_freq=0|0|0|0|0|0|0|0|0|0|0|0|0|0|0|0|0|0|0|3;gq_hist_all_bin_freq=0|0|0|0|1852|2585|2774|3131|4226|4151|4615|5282|5626|5154|5067|4807|4676|3845|3630|14642;dp_hist_alt_bin_freq=0|0|0|0|0|0|2|0|0|1|0|0|0|0|0|0|0|0|0|0;dp_hist_all_bin_freq=0|0|492|3316|7813|13054|17575|15081|8906|4730|2463|1216|622|335|184|90|52|48|24|15;ab_hist_alt_bin_freq=0|0|0|0|0|0|0|0|0|0|1|0|1|1|0|0|0|0|0|0;dp_hist_alt_n_larger=0;dp_hist_all_n_larger=47	.	.
chr1	16055723	rs863224858	AC	A	.	PASS	AC=3;AN=152142;AS_MQ=60.0000;AS_VarDP=230;AS_VQLSOD=.;QD=13.7130;gq_hist_alt_bin_freq=0|0|0|0|0|0|0|0|0|0|0|0|0|0|0|0|0|0|0|3;gq_hist_all_bin_freq=0|0|0|0|9006|8922|7496|6280|6943|5738|4891|5178|4338|3449|3354|2455|2007|1535|1162|3317;dp_hist_alt_bin_freq=0|0|1|0|0|1|0|0|1|0|0|0|0|0|0|0|0|0|0|0;dp_hist_all_bin_freq=0|0|166|1899|6196|12049|24755|19236|6320|2017|1364|802|521|293|180|94|50|52|27|18;ab_hist_alt_bin_freq=0|0|0|0|0|1|0|0|0|0|1|0|1|0|0|0|0|0|0|0;dp_hist_alt_n_larger=0;dp_hist_all_n_larger=32	.	.
chr1	16056332	rs77508204	CTCT	C	.	PASS	AC=56358;AN=151780;AS_MQ=59.9715;AS_VarDP=3145207;AS_VQLSOD=.;QD=26.4556;gq_hist_alt_bin_freq=0|0|0|0|32|25|92|115|90|271|314|194|516|622|356|763|907|457|1015|37953;gq_hist_all_bin_freq=0|0|0|0|3151|3178|2697|2452|2703|2492|2381|2475|2397|2313|1960|2054|2095|1385|1725|40374;dp_hist_alt_bin_freq=0|0|501|2268|5032|7529|8880|7825|5587|3125|1538|684|337|183|96|59|28|16|7|13;dp_hist_all_bin_freq=0|0|646|3671|8364|13057|18094|14736|8366|4235|2253|1092|577|300|173|103|59|39|23|18;ab_hist_alt_bin_freq=0|0|0|0|211|685|1644|2804|5302|5385|6847|4177|2516|1016|306|137|35|12|0|0;dp_hist_alt_n_larger=14;dp_hist_all_n_larger=26	.	.
chr1	16056521	rs149039746	CG	C	.	PASS	AC=4023;AN=121934;AS_MQ=59.8969;AS_VarDP=159734;AS_VQLSOD=.;QD=14.0460;gq_hist_alt_bin_freq=0|0|0|0|4|10|10|20|13|16|25|28|35|63|15|44|29|40|57|3420;gq_hist_all_bin_freq=0|0|0|0|13244|11470|8652|6316|5567|3732|2520|2019|1339|872|557|393|264|168|149|3665;dp_hist_alt_bin_freq=0|0|619|1145|1003|654|274|92|33|5|1|1|2|0|0|0|0|0|0|0;dp_hist_all_bin_freq=0|0|1907|6422|11226|14647|16972|7271|1538|433|174|116|82|41|35|21|14|6|9|5;ab_hist_alt_bin_freq=0|0|0|0|34|125|197|309|605|443|774|445|386|180|81|43|19|2|0|0;dp_hist_alt_n_larger=0;dp_hist_all_n_larger=8	.	.
chr1	16056834	rs138507185	T	TC	.	AS_VQSR	AC=85471;AN=129504;AS_MQ=56.7060;AS_VarDP=2174013;AS_VQLSOD=.;QD=32.7616;gq_hist_alt_bin_freq=0|0|0|0|150|134|3356|4603|2473|4657|4167|1923|2778|2036|795|1088|774|313|503|26469;gq_hist_all_bin_freq=0|0|0|0|2185|1647|4444|5314|3055|5031|4445|2072|2876|2110|830|1112|794|327|521|27944;dp_hist_alt_bin_freq=0|0|19537|20071|11011|3972|1111|308|109|53|22|3|4|3|2|0|1|0|0|0;dp_hist_all_bin_freq=0|0|20483|21428|12539|5577|3005|1158|323|114|42|8|9|3|4|1|1|0|0|0;ab_hist_alt_bin_freq=0|0|0|0|616|1770|2255|2846|4299|3107|5008|3100|1601|1139|492|343|244|105|63|17;dp_hist_alt_n_larger=12;dp_hist_all_n_larger=12	.	.
chr1	16130631	rs112874800	C	CT	.	PASS	AC=3304;AN=145226;AS_MQ=59.9569;AS_VarDP=143477;AS_VQLSOD=.;QD=9.99840;gq_hist_alt_bin_freq=0|0|0|0|11|2|15|24|30|33|25|28|45|47|46|38|33|42|70|2684;gq_hist_all_bin_freq=0|0|0|0|29883|17764|9412|5070|3190|1691|1019|650|375|249|168|124|76|71|99|2758;dp_hist_alt_bin_freq=0|0|430|875|829|591|294|111|27|12|1|1|2|0|0|0|0|0|0|0;dp_hist_all_bin_freq=0|0|891|3402|7953|13356|29566|15033|1688|355|169|83|46|23|13|9|5|3|2|1;ab_hist_alt_bin_freq=0|0|0|0|48|92|155|238|467|370|669|399|375|137|51|38|14|0|0|0;dp_hist_alt_n_larger=0;dp_hist_all_n_larger=1	.	.
chr1	16131581	rs375484276	C	CA	.	PASS	AC=2643;AN=139448;AS_MQ=59.8723;AS_VarDP=130645;AS_VQLSOD=.;QD=12.7955;gq_hist_alt_bin_freq=0|0|0|0|2|1|6|9|15|21|10|17|19|17|20|17|11|10|13|2378;gq_hist_all_bin_freq=0|0|0|0|28417|16943|9252|4904|3164|1776|1021|689|388|245|178|127|63|47|45|2439;dp_hist_alt_bin_freq=0|0|427|751|622|430|213|75|33|7|6|2|0|0|0|0|0|0|0|0;dp_hist_all_bin_freq=0|0|703|2319|6245|12391|29511|15803|1903|396|218|92|55|27|12|10|6|2|2|2;ab_hist_alt_bin_freq=0|0|0|0|107|201|328|327|503|282|372|175|111|53|17|12|7|0|0|0;dp_hist_alt_n_larger=0;dp_hist_all_n_larger=1	.	.
chr1	16134248	rs34198714	TAAC	T	.	PASS	AC=150737;AN=152082;AS_MQ=59.9956;AS_VarDP=4807021;AS_VQLSOD=.;QD=43.8979;gq_hist_alt_bin_freq=0|0|0|0|10|15|341|744|633|1991|3040|1949|4564|5469|3137|6292|6486|3486|6507|31298;gq_hist_all_bin_freq=0|0|0|0|25|19|342|744|633|1991|3040|1949|4564|5469|3137|6292|6486|3486|6507|31298;dp_hist_alt_bin_freq=0|0|1714|7022|13374|16495|15673|11024|6090|2733|1075|434|163|79|45|15|6|6|3|4;dp_hist_all_bin_freq=0|0|1714|7024|13378|16499|15679|11028|6090|2733|1075|434|163|79|45|15|6|6|3|4;ab_hist_alt_bin_freq=0|0|0|0|4|29|53|107|206|211|315|177|120|51|17|7|1|5|0|0;dp_hist_alt_n_larger=7;dp_hist_all_n_larger=7	.	.
chr1	16137842	rs751606166	CT	C	.	PASS	AC=1;AN=152238;AS_MQ=60.0000;AS_VarDP=61;AS_VQLSOD=.;QD=18.2131;gq_hist_alt_bin_freq=0|0|0|0|0|0|0|0|0|0|0|0|0|0|0|0|0|0|0|1;gq_hist_all_bin_freq=0|0|0|0|19982|16128|10733|7228|6007|3838|2738|2363|1701|1257|1122|720|641|448|356|857;dp_hist_alt_bin_freq=0|0|0|0|0|0|1|0|0|0|0|0|0|0|0|0|0|0|0|0;dp_hist_all_bin_freq=0|0|87|1002|5374|14440|32805|17301|3202|795|486|300|168|63|40|27|11|8|4|3;ab_hist_alt_bin_freq=0|0|0|0|0|0|0|0|0|0|1|0|0|0|0|0|0|0|0|0;dp_hist_alt_n_larger=0;dp_hist_all_n_larger=3	.	.
chr1	16148344	rs35127370	AC	A	.	PASS	AC=61271;AN=151978;AS_MQ=59.9960;AS_VarDP=3471836;AS_VQLSOD=.;QD=18.2449;gq_hist_alt_bin_freq=0|0|0|0|13|29|50|59|83|196|265|242|543|646|469|862|933|544|1006|42324;gq_hist_all_bin_freq=0|0|0|0|9709|6425|4027|2607|2072|1407|942|731|815|822|552|912|969|566|1020|42354;dp_hist_alt_bin_freq=0|0|285|1932|5290|8266|9516|8905|6727|3937|1976|840|322|141|53|35|19|5|3|5;dp_hist_all_bin_freq=0|0|318|2399|7624|13328|21693|15597|7345|4048|2041|881|350|159|60|36|21|11|3|5;ab_hist_alt_bin_freq=0|0|0|0|93|409|1343|2818|5872|6166|8590|5159|3234|1108|373|128|34|5|0|0;dp_hist_alt_n_larger=7;dp_hist_all_n_larger=11	.	.
chr1	16398827	rs59306366	GGA	G	.	PASS	AC=4089;AN=152244;AS_MQ=59.9957;AS_VarDP=228785;AS_VQLSOD=.;QD=19.9521;gq_hist_alt_bin_freq=0|0|0|0|0|1|4|3|4|8|5|8|10|17|8|17|13|11|14|3777;gq_hist_all_bin_freq=0|0|0|0|22232|15919|10022|6763|5796|3832|2545|2005|1173|693|471|260|202|120|61|3969;dp_hist_alt_bin_freq=0|0|102|441|797|887|700|538|260|114|38|16|4|2|0|1|0|0|0|0;dp_hist_all_bin_freq=0|0|350|2256|6768|12572|30750|20141|2224|452|219|127|80|53|26|11|12|7|3|5;ab_hist_alt_bin_freq=0|0|0|0|19|71|180|323|576|577|853|512|353|166|63|22|9|1|0|0;dp_hist_alt_n_larger=0;dp_hist_all_n_larger=7	.	.
chr1	16986069	rs769617510	T	TC	.	PASS	AC=7;AN=150790;AS_MQ=59.9949;AS_VarDP=372;AS_VQLSOD=.;QD=13.7661;gq_hist_alt_bin_freq=0|0|0|0|0|0|0|0|0|0|0|0|0|0|0|0|0|0|0|7;gq_hist_all_bin_freq=0|0|0|0|21179|16237|11509|7992|6304|4202|2787|1997|1192|728|484|293|167|119|62|143;dp_hist_alt_bin_freq=0|0|0|0|1|2|2|1|0|1|0|0|0|0|0|0|0|0|0|0;dp_hist_all_bin_freq=0|0|404|3045|8702|15320|27171|15564|3542|887|373|180|100|40|35|13|8|4|3|2;ab_hist_alt_bin_freq=0|0|0|0|0|0|0|0|0|1|3|1|2|0|0|0|0|0|0|0;dp_hist_alt_n_larger=0;dp_hist_all_n_larger=2	.	.
chr1	16986247	rs779637529	G	GCGGCCAGGGCTGCT	.	PASS	AC=88;AN=152120;AS_MQ=59.9930;AS_VarDP=3445;AS_VQLSOD=.;QD=20.7205;gq_hist_alt_bin_freq=0|0|0|0|0|0|0|0|0|0|0|0|0|0|0|0|0|0|0|88;gq_hist_all_bin_freq=0|0|0|0|19289|15041|11007|8028|6580|4536|3229|2440|1719|1120|890|587|398|318|222|656;dp_hist_alt_bin_freq=0|0|5|9|23|28|10|8|2|1|2|0|0|0|0|0|0|0|0|0;dp_hist_all_bin_freq=0|0|407|3275|8815|15357|26676|15618|3838|1096|488|240|118|52|40|15|9|7|4|3;ab_hist_alt_bin_freq=0|0|0|0|2|2|5|9|13|15|21|10|7|4|0|0|0|0|0|0;dp_hist_alt_n_larger=0;dp_hist_all_n_larger=2	.	.
chr1	16986749	rs143483351	CCCCAGGGCTCCT	C	.	PASS	AC=36612;AN=151958;AS_MQ=59.9930;AS_VarDP=2167658;AS_VQLSOD=.;QD=22.3775;gq_hist_alt_bin_freq=0|0|0|0|18|26|25|70|59|137|137|146|279|258|267|334|268|263|386|28980;gq_hist_all_bin_freq=0|0|0|0|5968|5176|3939|3334|3580|3137|2747|2998|2684|2300|2252|1931|1611|1335|1251|31677;dp_hist_alt_bin_freq=0|0|491|2045|4486|5835|6293|5390|3559|1924|928|379|162|79|36|19|9|5|3|3;dp_hist_all_bin_freq=0|0|670|3776|9017|13617|19247|14986|7682|3558|1831|818|353|174|83|47|21|12|11|7;ab_hist_alt_bin_freq=0|0|0|0|155|594|1525|2636|5140|4837|5791|3215|1852|663|211|72|18|15|0|0;dp_hist_alt_n_larger=7;dp_hist_all_n_larger=10	.	.
chr1	16987071	rs765632065	AG	A	.	PASS	AC=10;AN=152124;AS_MQ=60.0000;AS_VarDP=1101;AS_VQLSOD=.;QD=16.4060;gq_hist_alt_bin_freq=0|0|0|0|0|0|0|0|0|0|0|0|0|0|0|0|0|0|0|10;gq_hist_all_bin_freq=0|0|0|0|15337|13142|9910|7833|7228|5344|4239|3556|2590|1938|1518|1018|712|541|372|784;dp_hist_alt_bin_freq=0|0|1|0|1|2|3|2|0|1|0|0|0|0|0|0|0|0|0|0;dp_hist_all_bin_freq=0|0|262|2522|7388|13583|23912|17326|6506|2469|1144|513|207|86|54|38|17|12|5|4;ab_hist_alt_bin_freq=0|0|0|0|0|0|0|0|2|2|4|1|1|0|0|0|0|0|0|0;dp_hist_alt_n_larger=0;dp_hist_all_n_larger=14	.	.
chr1	16987145	rs1414662479	GC	G	.	PASS	AC=1;AN=152186;AS_MQ=60.0000;AS_VarDP=44;AS_VQLSOD=.;QD=18.6818;gq_hist_alt_bin_freq=0|0|0|0|0|0|0|0|0|0|0|0|0|0|0|0|0|0|0|1;gq_hist_all_bin_freq=0|0|0|0|15178|13092|9928|7870|7267|5379|4283|3579|2598|1949|1521|1020|718|545|376|790;dp_hist_alt_bin_freq=0|0|0|0|0|0|0|0|1|0|0|0|0|0|0|0|0|0|0|0;dp_hist_all_bin_freq=0|0|240|2502|7404|13595|23943|17321|6518|2472|1141|516|208|88|55|38|17|12|5|4;ab_hist_alt_bin_freq=0|0|0|0|0|0|0|0|0|0|0|0|0|1|0|0|0|0|0|0;dp_hist_alt_n_larger=0;dp_hist_all_n_larger=14	.	.
chr1	16993760	rs766184032	C	CCAGGGGCAGGAATGCCTGCCCCTT	.	PASS	AC=3;AN=152206;AS_MQ=60.0000;AS_VarDP=162;AS_VQLSOD=.;QD=19.3642;gq_hist_alt_bin_freq=0|0|0|0|0|0|0|0|0|0|0|0|0|0|0|0|0|0|0|3;gq_hist_all_bin_freq=0|0|0|0|26368|16859|11166|7076|5264|3384|2122|1434|928|577|327|205|143|86|60|104;dp_hist_alt_bin_freq=0|0|0|2|0|0|1|0|0|0|0|0|0|0|0|0|0|0|0|0;dp_hist_all_bin_freq=0|0|165|1432|6097|12899|28377|21515|3986|798|371|209|97|75|34|15|13|6|3|4;ab_hist_alt_bin_freq=0|0|0|0|0|0|0|1|1|0|1|0|0|0|0|0|0|0|0|0;dp_hist_alt_n_larger=0;dp_hist_all_n_larger=7	.	.
chr1	16993846	rs753702273	CAGGT	C	.	PASS	AC=1;AN=152224;AS_MQ=60.0000;AS_VarDP=34;AS_VQLSOD=.;QD=19.1765;gq_hist_alt_bin_freq=0|0|0|0|0|0|0|0|0|0|0|0|0|0|0|0|0|0|0|1;gq_hist_all_bin_freq=0|0|0|0|26607|16871|11220|7078|5242|3351|2099|1373|870|550|295|188|136|85|48|99;dp_hist_alt_bin_freq=0|0|0|0|0|0|1|0|0|0|0|0|0|0|0|0|0|0|0|0;dp_hist_all_bin_freq=0|0|146|1549|6216|12914|28290|21452|3924|791|375|200|101|73|34|15|12|6|4|4;ab_hist_alt_bin_freq=0|0|0|0|0|0|0|0|0|0|1|0|0|0|0|0|0|0|0|0;dp_hist_alt_n_larger=0;dp_hist_all_n_larger=6	.	.
chr1	16996343	rs140436868	TG	T	.	PASS	AC=3250;AN=151450;AS_MQ=59.9954;AS_VarDP=175130;AS_VQLSOD=.;QD=12.6925;gq_hist_alt_bin_freq=0|0|0|0|1|0|2|1|0|5|8|7|12|10|12|17|12|16|20|3010;gq_hist_all_bin_freq=0|0|0|0|21224|16294|10912|7230|6032|3792|2474|1770|1078|614|433|262|181|107|90|3175;dp_hist_alt_bin_freq=0|0|61|337|586|747|600|420|218|110|35|6|8|1|3|0|0|0|0|0;dp_hist_all_bin_freq=0|0|229|1884|6988|13338|28808|19816|3229|702|302|140|96|55|40|9|12|8|3|3;ab_hist_alt_bin_freq=0|0|0|0|12|57|136|242|529|505|699|414|269|102|39|16|7|0|0|0;dp_hist_alt_n_larger=1;dp_hist_all_n_larger=6	.	.
chr1	16996871	rs55682704	T	TG	.	PASS	AC=32656;AN=151996;AS_MQ=59.9945;AS_VarDP=1867762;AS_VQLSOD=.;QD=15.1765;gq_hist_alt_bin_freq=0|0|0|0|15|15|36|58|58|123|164|130|245|294|195|359|341|223|355|25958;gq_hist_all_bin_freq=0|0|0|0|11003|8957|6245|4303|3692|2573|1899|1800|1589|1366|1227|1187|1101|800|816|27380;dp_hist_alt_bin_freq=0|0|503|2203|4431|5813|5970|4632|2694|1373|565|209|97|40|19|5|4|4|1|3;dp_hist_all_bin_freq=0|0|612|3590|8678|13588|22545|17204|5562|2227|1073|452|208|97|51|14|13|10|2|5;ab_hist_alt_bin_freq=0|0|0|0|95|402|1060|1941|4105|4111|5708|3537|2252|882|289|97|36|4|0|0;dp_hist_alt_n_larger=3;dp_hist_all_n_larger=7	.	.
chr1	17004817	rs749798211	CCAGGCTGGGGAAG	C	.	PASS	AC=5;AN=152202;AS_MQ=60.0000;AS_VarDP=365;AS_VQLSOD=.;QD=18.3014;gq_hist_alt_bin_freq=0|0|0|0|0|0|0|0|0|0|0|0|0|0|0|0|0|0|0|5;gq_hist_all_bin_freq=0|0|0|0|17728|14166|9966|7172|6981|5229|3880|3595|2458|1577|1236|687|489|317|194|426;dp_hist_alt_bin_freq=0|0|0|1|0|0|0|0|3|0|1|0|0|0|0|0|0|0|0|0;dp_hist_all_bin_freq=0|0|251|2297|7690|13933|30334|17630|2720|542|260|186|103|83|29|17|11|5|2|1;ab_hist_alt_bin_freq=0|0|0|0|0|0|0|1|1|2|1|0|0|0|0|0|0|0|0|0;dp_hist_alt_n_larger=0;dp_hist_all_n_larger=7	.	.
chr1	17011612	rs201344644	C	CT	.	PASS	AC=803;AN=152290;AS_MQ=59.9979;AS_VarDP=53477;AS_VQLSOD=.;QD=15.9227;gq_hist_alt_bin_freq=0|0|0|0|0|0|0|0|0|0|0|0|0|0|0|1|1|0|4|777;gq_hist_all_bin_freq=0|0|0|0|23947|16077|9985|6298|5223|3641|2629|2385|1655|1080|851|511|332|253|136|1083;dp_hist_alt_bin_freq=0|0|13|46|129|161|166|130|68|30|19|15|4|0|0|2|0|0|0|0;dp_hist_all_bin_freq=0|0|267|1875|7468|15368|31865|15736|2506|480|223|130|70|42|22|15|9|4|0|3;ab_hist_alt_bin_freq=0|0|0|0|5|13|44|73|117|133|175|98|68|29|13|5|2|0|0|0;dp_hist_alt_n_larger=0;dp_hist_all_n_larger=3	.	.
chr1	17018721	rs532333715	CT	C	.	PASS	AC=49;AN=148400;AS_MQ=59.9934;AS_VarDP=6269;AS_VQLSOD=.;QD=6.27676;gq_hist_alt_bin_freq=0|0|0|0|0|1|0|1|1|1|0|1|0|0|0|0|0|1|0|43;gq_hist_all_bin_freq=0|0|0|0|13333|11831|9412|7688|7776|6253|4740|4221|3003|1986|1451|830|577|371|203|525;dp_hist_alt_bin_freq=0|0|6|10|10|7|6|7|2|1|0|0|0|0|0|0|0|0|0|0;dp_hist_all_bin_freq=0|0|178|2139|7488|13032|28326|18382|3212|623|366|222|113|60|16|15|14|7|1|1;ab_hist_alt_bin_freq=0|0|0|0|5|1|2|5|6|3|12|6|7|1|0|1|0|0|0|0;dp_hist_alt_n_larger=0;dp_hist_all_n_larger=5	.	.
chr1	17018898	rs1221042239	TCTC	T	.	PASS	AC=1;AN=152188;AS_MQ=60.0000;AS_VarDP=35;AS_VQLSOD=.;QD=17.2286;gq_hist_alt_bin_freq=0|0|0|0|0|0|0|0|0|0|0|0|0|0|0|0|0|0|0|1;gq_hist_all_bin_freq=0|0|0|0|14145|12320|9685|7804|7923|6343|4779|4232|3012|1998|1458|832|575|366|203|419;dp_hist_alt_bin_freq=0|0|0|0|0|0|0|1|0|0|0|0|0|0|0|0|0|0|0|0;dp_hist_all_bin_freq=0|0|213|2145|7699|13445|29233|18700|3229|610|361|227|111|63|16|14|14|7|1|1;ab_hist_alt_bin_freq=0|0|0|0|0|0|0|0|0|1|0|0|0|0|0|0|0|0|0|0;dp_hist_alt_n_larger=0;dp_hist_all_n_larger=5	.	.
chr1	17019129	rs35456786	C	CT	.	PASS	AC=7171;AN=152166;AS_MQ=59.9959;AS_VarDP=398838;AS_VQLSOD=.;QD=13.1582;gq_hist_alt_bin_freq=0|0|0|0|1|5|8|8|9|11|25|8|35|33|32|37|45|41|27|6539;gq_hist_all_bin_freq=0|0|0|0|12316|11310|8782|6988|7347|5680|4350|4038|2814|1934|1462|840|598|399|222|6944;dp_hist_alt_bin_freq=0|0|167|721|1365|1561|1357|939|475|187|56|20|10|4|2|0|0|0|0|0;dp_hist_all_bin_freq=0|0|332|2672|8154|13668|28338|18067|3277|704|374|219|106|57|15|14|14|5|1|2;ab_hist_alt_bin_freq=0|0|0|0|39|94|334|525|1107|1039|1507|917|637|245|70|41|12|2|0|0;dp_hist_alt_n_larger=0;dp_hist_all_n_larger=5	.	.
chr1	17024075	rs751159957	C	CTGTATGGGGAGAAAAGAGAGGCAGGAGCT	.	PASS	AC=3;AN=152174;AS_MQ=60.0000;AS_VarDP=130;AS_VQLSOD=.;QD=25.7538;gq_hist_alt_bin_freq=0|0|0|0|0|0|0|0|0|0|0|0|0|0|0|0|0|0|0|3;gq_hist_all_bin_freq=0|0|0|0|8250|9068|7615|6643|7962|6760|5866|6239|4890|3674|3058|1927|1383|994|560|1198;dp_hist_alt_bin_freq=0|0|0|1|0|0|1|1|0|0|0|0|0|0|0|0|0|0|0|0;dp_hist_all_bin_freq=0|0|173|1970|6842|12361|27237|20759|4505|942|562|360|169|103|38|29|11|11|4|3;ab_hist_alt_bin_freq=0|0|0|0|0|0|0|1|0|0|2|0|0|0|0|0|0|0|0|0;dp_hist_alt_n_larger=0;dp_hist_all_n_larger=8	.	.
chr1	17027808	rs1173714647	CCTT	C	.	PASS	AC=3;AN=152148;AS_MQ=60.0000;AS_VarDP=241;AS_VQLSOD=.;QD=18.7095;gq_hist_alt_bin_freq=0|0|0|0|0|0|0|0|0|0|0|0|0|0|0|0|0|0|0|3;gq_hist_all_bin_freq=0|0|0|0|15803|13394|9992|7328|7882|6014|4454|3980|2469|1652|1194|673|448|295|151|345;dp_hist_alt_bin_freq=0|0|1|0|1|0|0|0|1|0|0|0|0|0|0|0|0|0|0|0;dp_hist_all_bin_freq=0|0|282|2113|7409|12548|30954|19205|2505|471|209|148|96|48|40|22|12|4|0|2;ab_hist_alt_bin_freq=0|0|0|0|0|0|0|0|1|1|1|0|0|0|0|0|0|0|0|0;dp_hist_alt_n_larger=0;dp_hist_all_n_larger=6	.	.
chr1	17027878	rs34261028	G	GGAA	.	PASS	AC=180;AN=151666;AS_MQ=59.9810;AS_VarDP=11010;AS_VQLSOD=.;QD=19.4174;gq_hist_alt_bin_freq=0|0|0|0|0|0|0|0|0|0|0|0|0|0|0|0|0|0|1|177;gq_hist_all_bin_freq=0|0|0|0|15664|13233|9777|7100|7704|5867|4345|3923|2416|1610|1173|654|442|291|151|1425;dp_hist_alt_bin_freq=0|0|9|22|47|45|29|15|7|3|1|0|0|0|0|0|0|0|0|0;dp_hist_all_bin_freq=0|0|316|2147|7521|12580|30709|18993|2469|462|210|141|96|47|38|22|12|4|0|2;ab_hist_alt_bin_freq=0|0|0|0|1|3|6|21|28|28|39|24|14|8|4|1|0|0|0|0;dp_hist_alt_n_larger=0;dp_hist_all_n_larger=6	.	.
chr1	17027878	rs34261028	G	GGAAGAA	.	PASS	AC=543;AN=151664;AS_MQ=59.9813;AS_VarDP=36897;AS_VQLSOD=.;QD=20.1848;gq_hist_alt_bin_freq=0|0|0|0|0|0|0|0|0|0|0|1|0|0|0|0|1|0|1|535;gq_hist_all_bin_freq=0|0|0|0|15664|13233|9777|7101|7704|5867|4345|3923|2416|1610|1173|653|442|291|151|1424;dp_hist_alt_bin_freq=0|0|20|72|120|147|111|46|13|6|1|0|2|0|0|0|0|0|0|0;dp_hist_all_bin_freq=0|0|316|2145|7522|12580|30709|18993|2469|462|210|141|96|47|38|22|12|4|0|2;ab_hist_alt_bin_freq=0|0|0|0|3|8|33|46|85|78|119|74|58|16|8|6|0|0|0|0;dp_hist_alt_n_larger=0;dp_hist_all_n_larger=6	.	.
chr1	17027878	rs34261028	G	GGAAGAAGAA	.	PASS	AC=11;AN=151668;AS_MQ=59.9731;AS_VarDP=350;AS_VQLSOD=.;QD=19.1886;gq_hist_alt_bin_freq=0|0|0|0|0|0|0|0|0|0|0|0|0|0|0|0|0|0|0|11;gq_hist_all_bin_freq=0|0|0|0|15664|13233|9777|7101|7704|5867|4345|3923|2416|1610|1173|654|442|291|151|1425;dp_hist_alt_bin_freq=0|0|1|2|1|3|2|2|0|0|0|0|0|0|0|0|0|0|0|0;dp_hist_all_bin_freq=0|0|316|2147|7522|12580|30709|18993|2469|462|210|141|96|47|38|22|12|4|0|2;ab_hist_alt_bin_freq=0|0|0|0|0|0|1|1|5|1|1|0|0|2|0|0|0|0|0|0;dp_hist_alt_n_larger=0;dp_hist_all_n_larger=6	.	.
chr1	17027878	rs34261028	GGAA	G	.	PASS	AC=23;AN=151652;AS_MQ=59.9621;AS_VarDP=3343;AS_VQLSOD=.;QD=9.70206;gq_hist_alt_bin_freq=0|0|0|0|0|0|0|0|0|0|0|0|0|0|0|0|0|0|0|22;gq_hist_all_bin_freq=0|0|0|0|15664|13233|9777|7099|7704|5866|4344|3923|2415|1610|1172|654|441|291|151|1424;dp_hist_alt_bin_freq=0|0|3|5|4|6|1|2|1|0|0|0|0|0|0|0|0|0|0|0;dp_hist_all_bin_freq=0|0|316|2146|7522|12577|30706|18992|2469|462|210|141|96|47|38|22|12|4|0|2;ab_hist_alt_bin_freq=0|0|0|0|0|1|1|2|7|4|4|0|2|1|0|0|0|0|0|0;dp_hist_alt_n_larger=0;dp_hist_all_n_larger=6	.	.
chr1	17027878	rs34261028	GGAAGAA	G	.	PASS	AC=337;AN=151668;AS_MQ=59.9859;AS_VarDP=22525;AS_VQLSOD=.;QD=18.7132;gq_hist_alt_bin_freq=0|0|0|0|0|0|0|0|0|0|0|0|0|0|0|0|0|0|0|337;gq_hist_all_bin_freq=0|0|0|0|15664|13233|9777|7101|7704|5867|4345|3923|2416|1610|1173|654|442|291|151|1425;dp_hist_alt_bin_freq=0|0|6|33|49|90|83|41|20|11|4|0|0|0|0|0|0|0|0|0;dp_hist_all_bin_freq=0|0|316|2147|7522|12580|30709|18993|2469|462|210|141|96|47|38|22|12|4|0|2;ab_hist_alt_bin_freq=0|0|0|0|4|9|15|40|62|51|66|41|35|5|3|4|2|0|0|0;dp_hist_alt_n_larger=0;dp_hist_all_n_larger=6	.	.
chr1	17027878	rs34261028	GGAAGAAGAA	G	.	PASS	AC=6;AN=151668;AS_MQ=59.9551;AS_VarDP=823;AS_VQLSOD=.;QD=19.2260;gq_hist_alt_bin_freq=0|0|0|0|0|0|0|0|0|0|0|0|0|0|0|0|0|0|0|4;gq_hist_all_bin_freq=0|0|0|0|15664|13233|9777|7101|7704|5867|4345|3923|2416|1610|1173|654|442|291|151|1425;dp_hist_alt_bin_freq=0|0|0|1|0|1|1|0|1|0|0|0|0|0|0|0|0|0|0|0;dp_hist_all_bin_freq=0|0|316|2147|7522|12580|30709|18993|2469|462|210|141|96|47|38|22|12|4|0|2;ab_hist_alt_bin_freq=0|0|0|0|0|0|0|0|1|0|1|0|2|0|0|0|0|0|0|0;dp_hist_alt_n_larger=0;dp_hist_all_n_larger=6	.	.
chr1	17028579	rs778120334	CAG	C	.	PASS	AC=7;AN=152158;AS_MQ=60.0000;AS_VarDP=273;AS_VQLSOD=.;QD=19.1831;gq_hist_alt_bin_freq=0|0|0|0|0|0|0|0|0|0|0|0|0|0|0|0|0|0|0|7;gq_hist_all_bin_freq=0|0|0|0|14789|13584|10201|7418|7980|6105|4498|4030|2524|1685|1229|701|470|317|163|385;dp_hist_alt_bin_freq=0|0|0|0|2|3|1|0|0|0|0|1|0|0|0|0|0|0|0|0;dp_hist_all_bin_freq=0|0|191|1954|7547|12665|30955|19167|2530|471|212|155|99|49|38|22|12|4|0|2;ab_hist_alt_bin_freq=0|0|0|0|0|0|0|0|2|0|2|1|0|2|0|0|0|0|0|0;dp_hist_alt_n_larger=0;dp_hist_all_n_larger=6	.	.
chr1	17044916	rs745905902	GA	G	.	PASS	AC=61;AN=150910;AS_MQ=59.9959;AS_VarDP=4208;AS_VQLSOD=.;QD=11.8375;gq_hist_alt_bin_freq=0|0|0|0|0|0|0|0|0|0|0|0|0|0|0|0|0|0|0|61;gq_hist_all_bin_freq=0|0|0|0|8015|8695|7405|6260|7436|6443|5536|6087|4743|3880|3224|2230|1766|1206|800|1672;dp_hist_alt_bin_freq=0|0|0|6|11|15|12|8|7|1|1|0|0|0|0|0|0|0|0|0;dp_hist_all_bin_freq=0|0|203|2698|8143|13122|25930|17908|4778|1260|718|348|140|65|45|16|7|4|6|4;ab_hist_alt_bin_freq=0|0|0|0|0|0|4|4|13|10|12|12|5|1|0|0|0|0|0|0;dp_hist_alt_n_larger=0;dp_hist_all_n_larger=3	.	.
chr1	17053700	rs35029966	TC	T	.	PASS	AC=14156;AN=117658;AS_MQ=59.9792;AS_VarDP=656748;AS_VQLSOD=.;QD=11.9837;gq_hist_alt_bin_freq=0|0|0|0|69|72|89|110|133|179|223|155|182|229|209|280|236|159|273|10747;gq_hist_all_bin_freq=0|0|0|0|10812|8889|6646|4877|4328|2982|2085|1592|1040|797|534|487|390|256|366|12722;dp_hist_alt_bin_freq=0|0|2070|3674|3518|2473|1088|378|95|32|13|3|1|0|0|0|0|0|0|0;dp_hist_all_bin_freq=0|0|2958|6571|8691|10051|18832|9745|1336|323|140|70|33|22|7|12|3|3|1|0;ab_hist_alt_bin_freq=0|0|0|0|195|292|483|733|1474|1321|2461|1798|1777|1051|474|330|148|14|0|0;dp_hist_alt_n_larger=0;dp_hist_all_n_larger=5	.	.
chr1	17053700	rs35029966	TCC	T	.	PASS	AC=1746;AN=118366;AS_MQ=59.9829;AS_VarDP=76763;AS_VQLSOD=.;QD=21.5324;gq_hist_alt_bin_freq=0|0|0|0|3|6|3|3|8|5|7|11|16|10|11|22|20|8|10|1565;gq_hist_all_bin_freq=0|0|0|0|10881|8940|6699|4929|4365|3029|2121|1602|1058|812|546|484|398|256|384|12652;dp_hist_alt_bin_freq=0|0|221|438|426|354|165|77|18|9|0|0|0|0|0|0|0|0|0|0;dp_hist_all_bin_freq=0|0|2975|6635|8775|10128|18906|9763|1345|331|142|70|33|22|7|12|3|3|1|0;ab_hist_alt_bin_freq=0|0|0|0|4|10|29|55|158|141|293|240|283|208|108|89|44|12|1|0;dp_hist_alt_n_larger=0;dp_hist_all_n_larger=5	.	.
chr1	18872187	rs11311839	GC	G	.	PASS	AC=61978;AN=152172;AS_MQ=59.9956;AS_VarDP=3658458;AS_VQLSOD=.;QD=18.1943;gq_hist_alt_bin_freq=0|0|0|0|15|18|52|61|91|159|225|211|399|536|347|774|811|525|990|43132;gq_hist_all_bin_freq=0|0|0|0|3534|3206|2660|2091|2432|2057|1811|1935|1851|1716|1570|1764|1660|1252|1580|44908;dp_hist_alt_bin_freq=0|0|285|1520|4365|7294|8954|9225|7388|4771|2479|1142|487|243|97|33|23|19|11|3;dp_hist_all_bin_freq=0|0|320|1970|6474|11598|18070|16306|9800|5646|3142|1475|637|318|133|51|32|25|15|4;ab_hist_alt_bin_freq=0|0|0|0|93|358|1311|2806|5859|6297|8478|5042|3020|1090|289|90|25|5|0|0;dp_hist_alt_n_larger=7;dp_hist_all_n_larger=11	.	.
chr1	18872832	rs774289867	GC	G	.	PASS	AC=1;AN=152304;AS_MQ=60.0000;AS_VarDP=41;AS_VQLSOD=.;QD=13.5366;gq_hist_alt_bin_freq=0|0|0|0|0|0|0|0|0|0|0|0|0|0|0|0|0|0|0|1;gq_hist_all_bin_freq=0|0|0|0|7257|7482|6522|5610|6789|5816|5181|5769|5030|4138|4066|2943|2446|1996|1443|3605;dp_hist_alt_bin_freq=0|0|0|0|0|0|0|0|1|0|0|0|0|0|0|0|0|0|0|0;dp_hist_all_bin_freq=0|0|255|2339|6950|12677|24425|18670|6199|2013|1277|651|323|150|69|45|20|10|2|6;ab_hist_alt_bin_freq=0|0|0|0|0|0|0|0|0|1|0|0|0|0|0|0|0|0|0|0;dp_hist_alt_n_larger=0;dp_hist_all_n_larger=12	.	.
chr1	18872972	rs767610565	CT	C	.	PASS	AC=3;AN=152214;AS_MQ=60.0000;AS_VarDP=135;AS_VQLSOD=.;QD=18.8296;gq_hist_alt_bin_freq=0|0|0|0|0|0|0|0|0|0|0|0|0|0|0|0|0|0|0|3;gq_hist_all_bin_freq=0|0|0|0|6883|7275|6359|5552|6728|5777|5201|5682|4947|4147|4056|3014|2542|2054|1568|4322;dp_hist_alt_bin_freq=0|0|0|0|2|0|0|1|0|0|0|0|0|0|0|0|0|0|0|0;dp_hist_all_bin_freq=0|0|272|2482|6984|12574|24096|18507|6330|2194|1342|682|324|156|69|44|21|9|3|6;ab_hist_alt_bin_freq=0|0|0|0|0|0|0|0|0|0|0|1|1|0|0|1|0|0|0|0;dp_hist_alt_n_larger=0;dp_hist_all_n_larger=12	.	.
chr1	18874481	rs779536510	C	CA	.	PASS	AC=1;AN=152204;AS_MQ=60.0000;AS_VarDP=39;AS_VQLSOD=.;QD=11.6410;gq_hist_alt_bin_freq=0|0|0|0|0|0|0|0|0|0|0|0|0|0|0|0|0|0|0|1;gq_hist_all_bin_freq=0|0|0|0|9352|6830|8823|8275|6221|7197|5821|4103|4441|3414|2464|2305|1875|1229|1033|2719;dp_hist_alt_bin_freq=0|0|0|0|0|0|0|1|0|0|0|0|0|0|0|0|0|0|0|0;dp_hist_all_bin_freq=0|0|181|1923|5826|11309|21486|18733|8316|3759|2272|1178|564|259|143|66|32|23|9|8;ab_hist_alt_bin_freq=0|0|0|0|0|0|0|0|1|0|0|0|0|0|0|0|0|0|0|0;dp_hist_alt_n_larger=0;dp_hist_all_n_larger=15	.	.
chr1	18874717	rs35163726	T	TG	.	PASS	AC=97556;AN=152100;AS_MQ=59.9957;AS_VarDP=4859478;AS_VQLSOD=.;QD=26.3991;gq_hist_alt_bin_freq=0|0|0|0|37|40|62|148|147|331|568|404|983|1336|811|1707|2050|1133|2206|53809;gq_hist_all_bin_freq=0|0|0|0|2040|1571|1276|972|1059|1040|1094|889|1369|1624|1085|1907|2252|1312|2323|54178;dp_hist_alt_bin_freq=0|0|487|2547|6681|10351|12551|12522|9489|5864|2984|1283|540|252|104|47|28|17|7|6;dp_hist_all_bin_freq=0|0|503|2738|7512|12048|16281|15215|10106|6077|3095|1347|562|266|113|51|30|21|7|6;ab_hist_alt_bin_freq=0|0|0|0|86|355|1229|2644|5719|6080|8253|4893|3094|1213|354|115|35|4|0|0;dp_hist_alt_n_larger=12;dp_hist_all_n_larger=13	.	.
chr1	18902502	rs387906314	GC	G	.	PASS	AC=11;AN=152136;AS_MQ=60.0000;AS_VarDP=1022;AS_VQLSOD=.;QD=16.5548;gq_hist_alt_bin_freq=0|0|0|0|0|0|0|0|0|0|0|0|0|0|0|0|0|0|0|11;gq_hist_all_bin_freq=0|0|0|0|21458|15873|10561|7212|6024|3927|2743|2086|1415|997|816|530|461|352|323|1290;dp_hist_alt_bin_freq=0|0|0|1|1|0|3|4|2|0|0|0|0|0|0|0|0|0|0|0;dp_hist_all_bin_freq=0|0|224|1581|6314|13702|31000|18372|3101|849|468|202|121|60|33|12|13|6|5|2;ab_hist_alt_bin_freq=0|0|0|0|0|0|1|0|1|4|2|1|1|1|0|0|0|0|0|0;dp_hist_alt_n_larger=0;dp_hist_all_n_larger=3	.	.
chr1	18902506	rs768891033	GGGCGCC	G	.	PASS	AC=36;AN=152212;AS_MQ=59.9942;AS_VarDP=2306;AS_VQLSOD=.;QD=20.1921;gq_hist_alt_bin_freq=0|0|0|0|0|0|0|0|0|0|0|0|0|0|0|0|0|0|0|37;gq_hist_all_bin_freq=0|0|0|0|21438|15870|10560|7200|6024|3919|2738|2089|1413|997|817|531|462|352|324|1316;dp_hist_alt_bin_freq=0|0|0|3|4|7|5|13|4|1|0|0|0|0|0|0|0|0|0|0;dp_hist_all_bin_freq=0|0|220|1571|6301|13712|31008|18377|3091|848|466|202|120|60|33|12|13|6|5|2;ab_hist_alt_bin_freq=0|0|0|0|0|0|2|5|5|2|9|6|6|0|0|1|1|0|0|0;dp_hist_alt_n_larger=0;dp_hist_all_n_larger=3	.	.
chr1	18902691	rs551988232	T	TA	.	PASS	AC=168;AN=152302;AS_MQ=59.9941;AS_VarDP=11372;AS_VQLSOD=.;QD=12.7115;gq_hist_alt_bin_freq=0|0|0|0|0|0|1|0|0|0|0|0|0|0|1|0|1|1|1|163;gq_hist_all_bin_freq=0|0|0|0|21413|16151|10703|7387|6225|4076|2779|2210|1482|998|764|461|390|269|187|597;dp_hist_alt_bin_freq=0|0|7|17|37|34|26|25|13|5|2|1|1|0|0|0|0|0|0|0;dp_hist_all_bin_freq=0|0|125|1339|6181|13686|31612|18754|2980|629|382|175|98|53|39|13|10|7|4|3;ab_hist_alt_bin_freq=0|0|0|0|3|3|7|16|28|23|27|36|18|3|3|1|0|0|0|0;dp_hist_alt_n_larger=0;dp_hist_all_n_larger=2	.	.
chr1	19101511	rs777726330	AC	A	.	PASS	AC=5;AN=152328;AS_MQ=59.9222;AS_VarDP=260;AS_VQLSOD=.;QD=18.3615;gq_hist_alt_bin_freq=0|0|0|0|0|0|0|0|0|0|0|0|0|0|0|0|0|0|0|5;gq_hist_all_bin_freq=0|0|0|0|25145|18152|11257|6992|5866|3405|1955|1383|780|413|289|145|103|65|39|116;dp_hist_alt_bin_freq=0|0|0|1|0|1|2|0|0|1|0|0|0|0|0|0|0|0|0|0;dp_hist_all_bin_freq=0|0|184|1721|7627|14394|35421|14905|1282|245|120|75|49|30|20|12|8|6|2|0;ab_hist_alt_bin_freq=0|0|0|0|0|0|0|0|1|1|1|0|0|1|0|1|0|0|0|0;dp_hist_alt_n_larger=0;dp_hist_all_n_larger=4	.	.
chr1	19219429	rs1480280265	CTGCT	C	.	PASS	AC=1;AN=152008;AS_MQ=60.0000;AS_VarDP=80;AS_VQLSOD=.;QD=22.8750;gq_hist_alt_bin_freq=0|0|0|0|0|0|0|0|0|0|0|0|0|0|0|0|0|0|0|1;gq_hist_all_bin_freq=0|0|0|0|31368|18882|10736|6073|3850|2270|1317|673|403|209|85|54|27|14|16|27;dp_hist_alt_bin_freq=0|0|0|0|0|0|0|1|0|0|0|0|0|0|0|0|0|0|0|0;dp_hist_all_bin_freq=0|0|566|3110|8571|13611|33387|14687|1481|305|133|63|31|27|10|6|6|3|2|1;ab_hist_alt_bin_freq=0|0|0|0|0|0|0|0|0|0|0|1|0|0|0|0|0|0|0|0;dp_hist_alt_n_larger=0;dp_hist_all_n_larger=4	.	.
chr1	19219555	rs755027275	TG	T	.	PASS	AC=22;AN=152130;AS_MQ=60.0000;AS_VarDP=1041;AS_VQLSOD=.;QD=14.5533;gq_hist_alt_bin_freq=0|0|0|0|0|0|0|0|0|0|0|0|0|0|0|0|0|0|0|22;gq_hist_all_bin_freq=0|0|0|0|31677|18841|10635|6018|3789|2271|1324|660|399|208|85|54|26|14|16|48;dp_hist_alt_bin_freq=0|0|0|2|2|8|4|3|1|1|0|1|0|0|0|0|0|0|0|0;dp_hist_all_bin_freq=0|0|399|3078|8750|13695|33386|14660|1493|310|136|67|32|27|10|6|6|3|2|1;ab_hist_alt_bin_freq=0|0|0|0|1|0|0|3|1|2|9|3|2|1|0|0|0|0|0|0;dp_hist_alt_n_larger=0;dp_hist_all_n_larger=4	.	.
chr1	19219658	rs781137936	G	GT	.	PASS	AC=36;AN=152104;AS_MQ=59.9881;AS_VarDP=1435;AS_VQLSOD=.;QD=15.6641;gq_hist_alt_bin_freq=0|0|0|0|0|0|0|0|0|0|0|0|0|0|0|0|0|0|0|36;gq_hist_all_bin_freq=0|0|0|0|32060|18873|10543|5907|3671|2241|1278|640|392|201|81|49|27|12|15|62;dp_hist_alt_bin_freq=0|0|3|10|6|9|3|3|2|0|0|0|0|0|0|0|0|0|0|0;dp_hist_all_bin_freq=0|0|384|2873|8782|13847|33471|14590|1481|318|138|75|34|27|10|6|6|3|2|1;ab_hist_alt_bin_freq=0|0|0|0|0|2|3|2|5|3|10|5|2|1|2|1|0|0|0|0;dp_hist_alt_n_larger=0;dp_hist_all_n_larger=4	.	.
chr1	19219691	rs756275805	TCTC	T	.	PASS	AC=1;AN=151950;AS_MQ=60.0000;AS_VarDP=64;AS_VQLSOD=.;QD=20.4531;gq_hist_alt_bin_freq=0|0|0|0|0|0|0|0|0|0|0|0|0|0|0|0|0|0|0|1;gq_hist_all_bin_freq=0|0|0|0|32125|18845|10507|5895|3660|2229|1277|637|390|199|80|50|27|12|15|27;dp_hist_alt_bin_freq=0|0|0|0|1|0|0|0|0|0|0|0|0|0|0|0|0|0|0|0;dp_hist_all_bin_freq=0|0|365|2788|8743|13896|33487|14580|1480|321|144|77|35|27|10|6|6|3|2|1;ab_hist_alt_bin_freq=0|0|0|0|0|0|0|0|0|0|0|1|0|0|0|0|0|0|0|0;dp_hist_alt_n_larger=0;dp_hist_all_n_larger=4	.	.
chr1	19220813	rs869320624	TAGGA	T	.	PASS	AC=2;AN=151596;AS_MQ=60.0000;AS_VarDP=120;AS_VQLSOD=.;QD=17.1583;gq_hist_alt_bin_freq=0|0|0|0|0|0|0|0|0|0|0|0|0|0|0|0|0|0|0|2;gq_hist_all_bin_freq=0|0|0|0|33912|19855|10305|5334|3162|1534|713|465|238|112|65|32|18|16|10|27;dp_hist_alt_bin_freq=0|0|0|1|1|0|0|0|0|0|0|0|0|0|0|0|0|0|0|0;dp_hist_all_bin_freq=0|0|470|3054|8469|14218|34363|13675|1107|238|86|46|28|19|9|3|7|2|1|0;ab_hist_alt_bin_freq=0|0|0|0|0|1|0|0|0|0|1|0|0|0|0|0|0|0|0|0;dp_hist_alt_n_larger=0;dp_hist_all_n_larger=3	.	.
chr1	19222702	rs2093441358	A	ACTG	.	PASS	AC=1;AN=152108;AS_MQ=60.0000;AS_VarDP=62;AS_VQLSOD=.;QD=23.0806;gq_hist_alt_bin_freq=0|0|0|0|0|0|0|0|0|0|0|0|0|0|0|0|0|0|0|1;gq_hist_all_bin_freq=0|0|0|0|15983|13004|9424|6775|6846|5072|3947|3962|2970|2126|1832|1203|945|676|412|877;dp_hist_alt_bin_freq=0|0|0|0|1|0|0|0|0|0|0|0|0|0|0|0|0|0|0|0;dp_hist_all_bin_freq=0|0|268|3076|8591|14008|29047|16424|3112|697|407|203|94|61|28|15|9|4|2|2;ab_hist_alt_bin_freq=0|0|0|0|0|0|0|0|0|0|0|0|1|0|0|0|0|0|0|0;dp_hist_alt_n_larger=0;dp_hist_all_n_larger=6	.	.
chr1	19223531	rs773033814	GCTCT	G	.	PASS	AC=1;AN=152188;AS_MQ=60.0000;AS_VarDP=63;AS_VQLSOD=.;QD=19.6032;gq_hist_alt_bin_freq=0|0|0|0|0|0|0|0|0|0|0|0|0|0|0|0|0|0|0|1;gq_hist_all_bin_freq=0|0|0|0|12466|11262|8561|6533|7274|5719|4611|4853|3838|2847|2342|1638|1208|874|607|1461;dp_hist_alt_bin_freq=0|0|0|0|0|0|1|0|0|0|0|0|0|0|0|0|0|0|0|0;dp_hist_all_bin_freq=0|0|226|2596|7900|13507|28815|17542|3582|894|497|258|133|63|35|15|12|6|3|2;ab_hist_alt_bin_freq=0|0|0|0|0|0|0|0|0|1|0|0|0|0|0|0|0|0|0|0;dp_hist_alt_n_larger=0;dp_hist_all_n_larger=8	.	.
chr1	19223555	rs766168717	GT	G	.	PASS	AC=1;AN=152164;AS_MQ=60.0000;AS_VarDP=31;AS_VQLSOD=.;QD=18.7097;gq_hist_alt_bin_freq=0|0|0|0|0|0|0|0|0|0|0|0|0|0|0|0|0|0|0|1;gq_hist_all_bin_freq=0|0|0|0|12527|11312|8596|6553|7320|5741|4657|4876|3857|2809|2332|1599|1216|820|570|1297;dp_hist_alt_bin_freq=0|0|0|0|0|0|1|0|0|0|0|0|0|0|0|0|0|0|0|0;dp_hist_all_bin_freq=0|0|242|2584|7864|13525|28871|17504|3577|890|491|263|136|58|31|15|12|6|3|2;ab_hist_alt_bin_freq=0|0|0|0|0|0|0|0|0|0|0|0|1|0|0|0|0|0|0|0;dp_hist_alt_n_larger=0;dp_hist_all_n_larger=8	.	.
chr1	19223572	rs762792538	GGA	G	.	PASS	AC=25;AN=152228;AS_MQ=60.0000;AS_VarDP=1612;AS_VQLSOD=.;QD=16.1414;gq_hist_alt_bin_freq=0|0|0|0|0|0|0|0|0|0|0|0|0|0|0|0|0|0|0|25;gq_hist_all_bin_freq=0|0|0|0|12519|11296|8589|6557|7317|5740|4653|4873|3853|2806|2332|1598|1215|820|568|1319;dp_hist_alt_bin_freq=0|0|0|3|8|2|10|1|1|0|0|0|0|0|0|0|0|0|0|0;dp_hist_all_bin_freq=0|0|245|2568|7863|13526|28865|17497|3574|896|488|262|137|57|30|16|12|6|3|2;ab_hist_alt_bin_freq=0|0|0|0|1|1|3|4|3|3|4|2|3|1|0|0|0|0|0|0;dp_hist_alt_n_larger=0;dp_hist_all_n_larger=8	.	.
chr1	19230893	rs759388197	TAGA	T	.	PASS	AC=1;AN=152042;AS_MQ=60.0000;AS_VarDP=26;AS_VQLSOD=.;QD=12.5769;gq_hist_alt_bin_freq=0|0|0|0|0|0|0|0|0|0|0|0|0|0|0|0|0|0|0|1;gq_hist_all_bin_freq=0|0|0|0|18318|14189|9929|7107|6667|4872|3615|3406|2308|1698|1284|798|636|420|239|535;dp_hist_alt_bin_freq=0|0|0|0|0|1|0|0|0|0|0|0|0|0|0|0|0|0|0|0;dp_hist_all_bin_freq=0|0|209|2206|7252|12727|29440|19429|3228|715|390|208|100|44|32|14|8|8|2|3;ab_hist_alt_bin_freq=0|0|0|0|0|0|1|0|0|0|0|0|0|0|0|0|0|0|0|0;dp_hist_alt_n_larger=0;dp_hist_all_n_larger=6	.	.
chr1	19232729	rs2093533157	CT	C	.	PASS	AC=1;AN=152162;AS_MQ=60.0000;AS_VarDP=55;AS_VQLSOD=.;QD=11.5273;gq_hist_alt_bin_freq=0|0|0|0|0|0|0|0|0|0|0|0|0|0|0|0|0|0|0|1;gq_hist_all_bin_freq=0|0|0|0|22755|16032|10118|6503|6268|4199|2792|2445|1621|1109|816|498|327|209|123|266;dp_hist_alt_bin_freq=0|0|0|0|0|1|0|0|0|0|0|0|0|0|0|0|0|0|0|0;dp_hist_all_bin_freq=0|0|205|1920|7407|12806|31862|18745|2230|385|203|147|76|39|19|12|10|3|1|5;ab_hist_alt_bin_freq=0|0|0|0|0|0|0|0|1|0|0|0|0|0|0|0|0|0|0|0;dp_hist_alt_n_larger=0;dp_hist_all_n_larger=6	.	.
chr1	19232929	rs1431810286	CACTCACCTTGCCTGAGGCTGTT	C	.	PASS	AC=2;AN=152210;AS_MQ=60.0000;AS_VarDP=67;AS_VQLSOD=.;QD=17.7463;gq_hist_alt_bin_freq=0|0|0|0|0|0|0|0|0|0|0|0|0|0|0|0|0|0|0|2;gq_hist_all_bin_freq=0|0|0|0|22811|15999|9987|6451|6174|4143|2823|2446|1665|1149|842|549|365|231|158|312;dp_hist_alt_bin_freq=0|0|0|0|1|0|0|0|0|1|0|0|0|0|0|0|0|0|0|0;dp_hist_all_bin_freq=0|0|175|1945|7417|12824|31697|18791|2271|415|235|159|80|39|19|13|10|4|1|4;ab_hist_alt_bin_freq=0|0|0|0|0|0|0|0|1|0|1|0|0|0|0|0|0|0|0|0;dp_hist_alt_n_larger=0;dp_hist_all_n_larger=6	.	.
chr1	19235132	rs1348913197	GC	G	.	PASS	AC=1;AN=152214;AS_MQ=60.0000;AS_VarDP=47;AS_VQLSOD=.;QD=13.4043;gq_hist_alt_bin_freq=0|0|0|0|0|0|0|0|0|0|0|0|0|0|0|0|0|0|0|1;gq_hist_all_bin_freq=0|0|0|0|24368|16896|10778|6859|5706|3715|2468|1799|1181|709|562|352|233|164|89|228;dp_hist_alt_bin_freq=0|0|0|0|0|0|0|0|0|1|0|0|0|0|0|0|0|0|0|0;dp_hist_all_bin_freq=0|0|111|1484|6466|12912|31203|19766|2876|628|312|155|82|43|26|15|13|1|3|7;ab_hist_alt_bin_freq=0|0|0|0|0|0|0|0|1|0|0|0|0|0|0|0|0|0|0|0;dp_hist_alt_n_larger=0;dp_hist_all_n_larger=4	.	.
chr1	19238131	rs1424417218	CAG	C	.	PASS	AC=1;AN=151748;AS_MQ=60.0000;AS_VarDP=18;AS_VQLSOD=.;QD=21.1111;gq_hist_alt_bin_freq=0|0|0|0|0|0|0|0|0|0|0|0|0|0|0|0|0|0|0|1;gq_hist_all_bin_freq=0|0|0|0|19913|15000|9739|6672|6157|4398|3250|3080|2198|1504|1255|817|605|434|263|589;dp_hist_alt_bin_freq=0|0|0|1|0|0|0|0|0|0|0|0|0|0|0|0|0|0|0|0;dp_hist_all_bin_freq=0|0|191|1870|7257|13090|30941|18092|2921|687|369|200|132|53|27|22|7|2|4|5;ab_hist_alt_bin_freq=0|0|0|0|0|0|0|0|0|0|0|1|0|0|0|0|0|0|0|0;dp_hist_alt_n_larger=0;dp_hist_all_n_larger=4	.	.
chr1	19238858	rs747574162	CTA	C	.	AS_VQSR	AC=1;AN=152268;AS_MQ=60.0000;AS_VarDP=32;AS_VQLSOD=.;QD=25.1250;gq_hist_alt_bin_freq=0|0|0|0|0|0|0|0|0|0|0|0|0|0|0|0|0|0|0|1;gq_hist_all_bin_freq=0|0|0|0|16204|13038|9037|6503|7106|5328|4100|4355|3042|2214|1720|1105|787|478|335|723;dp_hist_alt_bin_freq=0|0|0|0|0|0|1|0|0|0|0|0|0|0|0|0|0|0|0|0;dp_hist_all_bin_freq=0|0|334|2669|7613|13029|30476|17788|2768|610|360|204|105|46|28|20|10|2|5|3;ab_hist_alt_bin_freq=0|0|0|0|0|0|0|0|0|0|0|0|1|0|0|0|0|0|0|0;dp_hist_alt_n_larger=0;dp_hist_all_n_larger=5	.	.
chr1	19239963	rs1220641407	C	CT	.	PASS	AC=1;AN=152166;AS_MQ=60.0000;AS_VarDP=64;AS_VQLSOD=.;QD=14.7969;gq_hist_alt_bin_freq=0|0|0|0|0|0|0|0|0|0|0|0|0|0|0|0|0|0|0|1;gq_hist_all_bin_freq=0|0|0|0|19791|12839|8801|6438|6365|4969|3714|3552|2612|1990|1514|1035|789|532|375|767;dp_hist_alt_bin_freq=0|0|0|0|0|0|1|0|0|0|0|0|0|0|0|0|0|0|0|0;dp_hist_all_bin_freq=0|0|281|2597|7746|12891|30269|17752|2937|722|410|230|112|52|37|19|11|5|3|4;ab_hist_alt_bin_freq=0|0|0|0|0|0|0|0|0|1|0|0|0|0|0|0|0|0|0|0;dp_hist_alt_n_larger=0;dp_hist_all_n_larger=5	.	.
chr1	19243606	rs780379840	T	TC	.	PASS	AC=2;AN=152006;AS_MQ=60.0000;AS_VarDP=72;AS_VQLSOD=.;QD=12.8333;gq_hist_alt_bin_freq=0|0|0|0|0|0|0|0|0|0|0|0|0|0|0|0|0|0|0|2;gq_hist_all_bin_freq=0|0|0|0|24975|14815|9422|6352|5545|4016|2950|2461|1737|1207|882|556|364|248|143|330;dp_hist_alt_bin_freq=0|0|0|0|0|0|0|2|0|0|0|0|0|0|0|0|0|0|0|0;dp_hist_all_bin_freq=0|0|250|2458|7765|13254|31799|17273|2145|474|254|141|85|46|23|15|10|1|0|4;ab_hist_alt_bin_freq=0|0|0|0|0|0|0|0|0|1|1|0|0|0|0|0|0|0|0|0;dp_hist_alt_n_larger=0;dp_hist_all_n_larger=6	.	.
chr1	19243655	rs747568977	GTTA	G	.	PASS	AC=1;AN=152160;AS_MQ=60.0000;AS_VarDP=107;AS_VQLSOD=.;QD=21.5701;gq_hist_alt_bin_freq=0|0|0|0|0|0|0|0|0|0|0|0|0|0|0|0|0|0|0|1;gq_hist_all_bin_freq=0|0|0|0|25970|14802|9337|6316|5461|3878|2830|2352|1643|1117|836|513|345|228|149|303;dp_hist_alt_bin_freq=0|0|0|0|0|0|0|1|0|0|0|0|0|0|0|0|0|0|0|0;dp_hist_all_bin_freq=0|0|241|2496|7830|13349|31824|17142|2136|459|277|142|79|48|21|15|10|1|0|4;ab_hist_alt_bin_freq=0|0|0|0|0|0|0|0|0|0|0|1|0|0|0|0|0|0|0|0;dp_hist_alt_n_larger=0;dp_hist_all_n_larger=6	.	.
chr1	19244027	rs1311686828	GA	G	.	PASS	AC=21;AN=152176;AS_MQ=59.9672;AS_VarDP=1257;AS_VQLSOD=.;QD=18.9053;gq_hist_alt_bin_freq=0|0|0|0|0|0|0|0|0|0|0|0|0|0|0|0|0|0|0|21;gq_hist_all_bin_freq=0|0|0|0|26646|14681|9260|6301|5339|3806|2753|2252|1593|1131|778|501|373|226|163|285;dp_hist_alt_bin_freq=0|0|1|1|3|5|6|2|2|1|0|0|0|0|0|0|0|0|0|0;dp_hist_all_bin_freq=0|0|289|2662|8041|13221|31427|17172|2223|481|260|136|64|56|20|15|8|2|1|4;ab_hist_alt_bin_freq=0|0|0|0|0|0|0|3|5|1|5|1|6|0|0|0|0|0|0|0;dp_hist_alt_n_larger=0;dp_hist_all_n_larger=6	.	.
chr1	19244033	rs1558113031	TA	T	.	PASS	AC=21;AN=152100;AS_MQ=59.9667;AS_VarDP=1274;AS_VQLSOD=.;QD=18.8100;gq_hist_alt_bin_freq=0|0|0|0|0|0|0|0|0|0|0|0|0|0|0|0|0|0|0|21;gq_hist_all_bin_freq=0|0|0|0|26632|14681|9249|6291|5327|3812|2748|2251|1593|1130|778|502|374|225|164|293;dp_hist_alt_bin_freq=0|0|1|2|2|5|6|1|3|1|0|0|0|0|0|0|0|0|0|0;dp_hist_all_bin_freq=0|0|291|2642|8022|13231|31414|17171|2222|482|261|137|65|57|19|15|8|2|1|4;ab_hist_alt_bin_freq=0|0|0|0|0|0|0|4|5|1|4|3|4|0|0|0|0|0|0|0;dp_hist_alt_n_larger=0;dp_hist_all_n_larger=6	.	.
chr1	19978419	rs587776800	CCA	C	.	PASS	AC=6;AN=152178;AS_MQ=60.0000;AS_VarDP=502;AS_VQLSOD=.;QD=17.3008;gq_hist_alt_bin_freq=0|0|0|0|0|0|0|0|0|0|0|0|0|0|0|0|0|0|0|6;gq_hist_all_bin_freq=0|0|0|0|10755|10369|7937|6149|6524|4829|4036|4004|3246|2893|2621|2325|2125|1702|1520|5054;dp_hist_alt_bin_freq=0|0|0|0|0|2|1|1|2|0|0|0|0|0|0|0|0|0|0|0;dp_hist_all_bin_freq=0|0|236|2429|7003|12817|26584|17953|4901|2188|1091|469|201|104|48|25|15|10|5|0;ab_hist_alt_bin_freq=0|0|0|0|0|0|1|2|1|0|1|1|0|0|0|0|0|0|0|0;dp_hist_alt_n_larger=0;dp_hist_all_n_larger=10	.	.
chr1	20089824	rs546612019	TGGA	T	.	PASS	AC=51;AN=152324;AS_MQ=59.9992;AS_VarDP=2433;AS_VQLSOD=.;QD=19.0432;gq_hist_alt_bin_freq=0|0|0|0|0|0|0|0|0|0|0|0|0|0|0|0|0|0|1|52;gq_hist_all_bin_freq=0|0|0|0|15552|13653|10028|7402|7961|5899|4249|3912|2617|1671|1204|682|439|297|149|388;dp_hist_alt_bin_freq=0|0|3|3|7|11|11|6|9|1|1|0|0|1|0|0|0|0|0|0;dp_hist_all_bin_freq=0|0|171|1874|7150|13083|31203|18994|2563|437|254|152|89|56|26|26|8|6|3|3;ab_hist_alt_bin_freq=0|0|0|0|2|1|0|3|5|10|13|6|7|4|2|0|0|0|0|0;dp_hist_alt_n_larger=0;dp_hist_all_n_larger=5	.	.
chr1	20090657	rs766454085	CA	C	.	PASS	AC=1;AN=152332;AS_MQ=60.0000;AS_VarDP=37;AS_VQLSOD=.;QD=14.4865;gq_hist_alt_bin_freq=0|0|0|0|0|0|0|0|0|0|0|0|0|0|0|0|0|0|0|1;gq_hist_all_bin_freq=0|0|0|0|14946|13668|10123|7813|8265|6176|4574|3814|2333|1573|1124|603|403|243|132|317;dp_hist_alt_bin_freq=0|0|0|0|0|0|0|1|0|0|0|0|0|0|0|0|0|0|0|0;dp_hist_all_bin_freq=0|0|322|2631|7952|13175|31407|17563|2115|394|214|142|71|53|22|14|16|4|2|5;ab_hist_alt_bin_freq=0|0|0|0|0|0|0|0|1|0|0|0|0|0|0|0|0|0|0|0;dp_hist_alt_n_larger=0;dp_hist_all_n_larger=5	.	.
chr1	20190663	rs542983737	G	GCACATGATAAGGCCCAAGTCC	.	PASS	AC=124;AN=152286;AS_MQ=59.9985;AS_VarDP=7132;AS_VQLSOD=.;QD=22.6785;gq_hist_alt_bin_freq=0|0|0|0|0|0|0|0|0|0|0|0|0|0|0|0|0|0|0|124;gq_hist_all_bin_freq=0|0|0|0|29959|19157|10604|5897|4488|2388|1288|871|489|302|192|110|75|47|18|199;dp_hist_alt_bin_freq=0|0|7|9|34|36|22|9|4|1|2|0|0|0|0|0|0|0|0|0;dp_hist_all_bin_freq=0|0|246|2530|7670|12894|34938|16159|1167|214|107|59|33|24|16|10|6|2|0|3;ab_hist_alt_bin_freq=0|0|0|0|0|2|5|14|18|21|28|17|12|2|5|0|0|0|0|0;dp_hist_alt_n_larger=0;dp_hist_all_n_larger=6	.	.
chr1	20633622	rs1480758482	CCGGCCGGGCCTACGGCTTGGGG	C	.	PASS	AC=1;AN=151406;AS_MQ=60.0000;AS_VarDP=48;AS_VQLSOD=.;QD=15.7708;gq_hist_alt_bin_freq=0|0|0|0|0|0|0|0|0|0|0|0|0|0|0|0|0|0|0|1;gq_hist_all_bin_freq=0|0|0|0|20068|15649|10590|7238|6274|4360|3080|2570|1712|1259|962|563|416|321|194|447;dp_hist_alt_bin_freq=0|0|0|0|0|0|0|0|0|1|0|0|0|0|0|0|0|0|0|0;dp_hist_all_bin_freq=0|0|453|1867|6457|14032|30383|18074|3053|677|314|184|87|57|31|16|4|5|3|3;ab_hist_alt_bin_freq=0|0|0|0|0|0|0|0|1|0|0|0|0|0|0|0|0|0|0|0;dp_hist_alt_n_larger=0;dp_hist_all_n_larger=3	.	.
chr1	20633869	rs1557559393	GC	G	.	PASS	AC=1;AN=152208;AS_MQ=60.0000;AS_VarDP=41;AS_VQLSOD=.;QD=15.7561;gq_hist_alt_bin_freq=0|0|0|0|0|0|0|0|0|0|0|0|0|0|0|0|0|0|0|1;gq_hist_all_bin_freq=0|0|0|0|22887|17252|11318|7705|5977|3742|2463|1760|986|650|457|285|192|127|86|217;dp_hist_alt_bin_freq=0|0|0|0|0|0|0|0|1|0|0|0|0|0|0|0|0|0|0|0;dp_hist_all_bin_freq=0|0|369|2910|8127|15585|29142|15668|2916|782|326|147|66|32|14|10|2|5|1|2;ab_hist_alt_bin_freq=0|0|0|0|0|0|0|0|0|1|0|0|0|0|0|0|0|0|0|0;dp_hist_alt_n_larger=0;dp_hist_all_n_larger=0	.	.
chr1	20637776	rs35832516	CCT	C	.	PASS	AC=17778;AN=152214;AS_MQ=59.9951;AS_VarDP=1123429;AS_VQLSOD=.;QD=20.6482;gq_hist_alt_bin_freq=0|0|0|0|11|5|12|11|9|26|29|22|43|63|29|61|80|35|91|16172;gq_hist_all_bin_freq=0|0|0|0|4075|4857|4512|4296|5297|4711|4438|4846|4356|3679|3553|2781|2389|1690|1339|19229;dp_hist_alt_bin_freq=0|0|179|960|2126|3128|3452|2995|2090|1023|445|188|63|24|12|8|2|0|1|1;dp_hist_all_bin_freq=0|0|405|3518|8363|13290|21356|16925|6909|2631|1459|671|263|128|60|31|14|8|6|3;ab_hist_alt_bin_freq=0|0|0|0|52|238|709|1294|2683|2723|3607|2273|1336|476|155|53|13|7|0|0;dp_hist_alt_n_larger=2;dp_hist_all_n_larger=8	.	.
chr1	20638073	rs756677845	CG	C	.	PASS	AC=1;AN=152166;AS_MQ=60.0000;AS_VarDP=34;AS_VQLSOD=.;QD=13.6471;gq_hist_alt_bin_freq=0|0|0|0|0|0|0|0|0|0|0|0|0|0|0|0|0|0|0|1;gq_hist_all_bin_freq=0|0|0|0|25931|9200|7130|5232|5322|4374|3780|3670|2971|2263|1891|1267|962|713|451|926;dp_hist_alt_bin_freq=0|0|0|0|0|0|1|0|0|0|0|0|0|0|0|0|0|0|0|0;dp_hist_all_bin_freq=0|0|203|2429|7743|13429|26868|18394|4467|1120|675|353|197|99|45|27|9|8|5|5;ab_hist_alt_bin_freq=0|0|0|0|0|0|0|0|1|0|0|0|0|0|0|0|0|0|0|0;dp_hist_alt_n_larger=0;dp_hist_all_n_larger=7	.	.
chr1	20640029	rs760722267	CTTT	C	.	PASS	AC=45;AN=152186;AS_MQ=59.9956;AS_VarDP=3617;AS_VQLSOD=.;QD=18.7000;gq_hist_alt_bin_freq=0|0|0|0|0|0|0|0|0|0|0|0|0|0|0|0|0|0|0|45;gq_hist_all_bin_freq=0|0|0|0|14993|10929|8800|7008|7602|6561|5268|4569|3500|2323|1565|1040|683|389|256|607;dp_hist_alt_bin_freq=0|0|0|1|4|6|10|10|8|3|2|1|0|0|0|0|0|0|0|0;dp_hist_all_bin_freq=0|0|176|2086|7661|13256|29190|18805|3257|716|396|239|140|75|38|23|12|9|0|3;ab_hist_alt_bin_freq=0|0|0|0|0|0|3|3|6|9|16|3|4|1|0|0|0|0|0|0;dp_hist_alt_n_larger=0;dp_hist_all_n_larger=11	.	.
chr1	20645487	rs11379920	C	CA	.	PASS	AC=56728;AN=106846;AS_MQ=59.5778;AS_VarDP=1497766;AS_VQLSOD=.;QD=24.6410;gq_hist_alt_bin_freq=0|0|0|0|367|465|1272|1652|1707|2176|2519|2225|1912|2029|1926|1490|1462|1440|1207|17563;gq_hist_all_bin_freq=0|0|0|0|865|860|1654|2112|2086|2619|3091|2636|2461|2539|2245|1874|1813|1678|1453|23451;dp_hist_alt_bin_freq=0|0|19022|14490|5877|1567|372|69|13|2|0|0|0|0|0|0|0|0|0|0;dp_hist_all_bin_freq=0|0|24726|18206|7335|2064|797|250|44|9|4|1|1|0|0|0|0|0|0|0;ab_hist_alt_bin_freq=0|0|0|0|315|1244|1392|2144|3464|2771|5457|3659|2179|1730|812|534|272|60|46|3;dp_hist_alt_n_larger=0;dp_hist_all_n_larger=0	.	.
chr1	20645487	rs11379920	C	CAA	.	PASS	AC=10529;AN=106800;AS_MQ=59.4954;AS_VarDP=369480;AS_VQLSOD=.;QD=29.5661;gq_hist_alt_bin_freq=0|0|0|0|128|128|235|246|282|361|447|388|376|477|454|366|395|443|380|4592;gq_hist_all_bin_freq=0|0|0|0|873|915|1693|2218|2119|2679|3108|2653|2470|2548|2192|1864|1804|1691|1419|23168;dp_hist_alt_bin_freq=0|0|5105|3226|1099|221|39|7|1|0|0|0|0|0|0|0|0|0|0|0;dp_hist_all_bin_freq=0|0|24699|18217|7328|2064|797|250|44|9|4|1|1|0|0|0|0|0|0|0;ab_hist_alt_bin_freq=0|0|0|0|144|563|531|858|1265|934|1860|1144|666|530|208|112|44|2|4|0;dp_hist_alt_n_larger=0;dp_hist_all_n_larger=0	.	.
chr1	20645487	rs11379920	C	CAAA	.	AS_VQSR	AC=19842;AN=106540;AS_MQ=59.5102;AS_VarDP=620872;AS_VQLSOD=.;QD=36.3328;gq_hist_alt_bin_freq=0|0|0|0|93|104|201|280|240|341|471|404|489|513|351|507|428|422|397|12201;gq_hist_all_bin_freq=0|0|0|0|872|894|1692|2222|2100|2660|3098|2634|2435|2530|2195|1840|1761|1568|1476|23306;dp_hist_alt_bin_freq=0|0|9271|5878|1845|360|67|13|6|1|0|0|1|0|0|0|0|0|0|0;dp_hist_all_bin_freq=0|0|24617|18179|7320|2061|797|250|44|9|4|1|1|0|0|0|0|0|0|0;ab_hist_alt_bin_freq=0|0|0|0|302|999|930|1406|2205|1628|3072|1896|1112|825|324|221|94|10|6|0;dp_hist_alt_n_larger=0;dp_hist_all_n_larger=0	.	.
chr1	20645487	rs11379920	C	CAAAA	.	AS_VQSR	AC=278;AN=106972;AS_MQ=59.3350;AS_VarDP=14608;AS_VQLSOD=.;QD=44.7226;gq_hist_alt_bin_freq=0|0|0|0|4|4|5|2|2|1|3|3|4|4|2|5|2|7|5|220;gq_hist_all_bin_freq=0|0|0|0|889|939|1716|2240|2136|2691|3113|2649|2477|2543|2219|1868|1807|1687|1425|23101;dp_hist_alt_bin_freq=0|0|137|104|24|7|1|0|0|0|0|0|0|0|0|0|0|0|0|0;dp_hist_all_bin_freq=0|0|24757|18237|7335|2065|797|250|44|9|4|1|1|0|0|0|0|0|0|0;ab_hist_alt_bin_freq=0|0|0|0|16|21|27|24|44|23|55|23|20|9|1|2|3|0|0|0;dp_hist_alt_n_larger=0;dp_hist_all_n_larger=0	.	.
chr1	20645487	rs11379920	CA	C	.	PASS	AC=1312;AN=107008;AS_MQ=59.5583;AS_VarDP=49698;AS_VQLSOD=.;QD=17.3038;gq_hist_alt_bin_freq=0|0|0|0|5|8|9|11|16|9|21|14|20|23|28|17|25|18|28|1040;gq_hist_all_bin_freq=0|0|0|0|891|936|1716|2242|2139|2692|3114|2654|2465|2544|2214|1870|1812|1672|1424|23133;dp_hist_alt_bin_freq=0|0|442|422|272|112|40|2|2|0|0|0|0|0|0|0|0|0|0|0;dp_hist_all_bin_freq=0|0|24765|18246|7337|2065|796|250|44|9|4|1|1|0|0|0|0|0|0|0;ab_hist_alt_bin_freq=0|0|0|0|22|78|73|123|180|135|263|159|91|89|31|18|11|2|0|0;dp_hist_alt_n_larger=0;dp_hist_all_n_larger=0	.	.
chr1	20645539	rs754009779	GC	G	.	PASS	AC=40;AN=151008;AS_MQ=59.9341;AS_VarDP=2140;AS_VQLSOD=.;QD=15.0953;gq_hist_alt_bin_freq=0|0|0|0|0|0|0|0|0|0|0|0|0|0|0|0|0|0|0|40;gq_hist_all_bin_freq=0|0|0|0|13834|12449|10709|8234|7728|6023|4215|3600|2658|1809|1517|903|612|434|256|523;dp_hist_alt_bin_freq=0|0|0|10|8|5|10|4|2|0|1|0|0|0|0|0|0|0|0|0;dp_hist_all_bin_freq=0|0|986|5811|11952|16422|18157|12400|5941|2319|933|358|120|56|19|11|7|7|2|2;ab_hist_alt_bin_freq=0|0|0|0|0|2|3|3|8|5|4|8|3|1|3|0|0|0|0|0;dp_hist_alt_n_larger=0;dp_hist_all_n_larger=1	.	.
chr1	20645811	rs55921814	GGTTTTGTGTTCTAA	G	.	PASS	AC=22299;AN=152110;AS_MQ=59.9938;AS_VarDP=1435019;AS_VQLSOD=.;QD=20.7198;gq_hist_alt_bin_freq=0|0|0|0|11|10|12|24|16|42|51|44|103|94|98|147|124|125|207|19164;gq_hist_all_bin_freq=0|0|0|0|7370|7524|6014|4988|5496|4568|3835|3812|3152|2432|2174|1547|1211|891|735|20248;dp_hist_alt_bin_freq=0|0|201|1014|2338|3669|4403|3971|2469|1329|517|205|83|32|19|7|8|2|0|1;dp_hist_all_bin_freq=0|0|467|3980|9500|14215|22756|15534|5547|2220|981|431|205|75|45|13|14|6|1|2;ab_hist_alt_bin_freq=0|0|0|0|133|373|1208|2064|3712|3289|3882|1956|1117|354|94|36|11|7|0|0;dp_hist_alt_n_larger=4;dp_hist_all_n_larger=5	.	.
chr1	20645880	rs55928190	CG	C	.	PASS	AC=22291;AN=152036;AS_MQ=59.9917;AS_VarDP=1323207;AS_VQLSOD=.;QD=15.2976;gq_hist_alt_bin_freq=0|0|0|0|14|5|17|29|25|60|99|65|110|168|91|177|217|119|217|18841;gq_hist_all_bin_freq=0|0|0|0|9885|9463|7321|5618|5926|4546|3589|3206|2170|1594|1235|801|654|386|391|19174;dp_hist_alt_bin_freq=0|0|389|1548|3047|4404|4699|3237|1789|711|269|93|35|17|6|3|0|3|0|1;dp_hist_all_bin_freq=0|0|708|4530|10211|14552|23876|15266|4542|1269|538|244|109|58|29|10|3|6|0|3;ab_hist_alt_bin_freq=0|0|0|0|95|331|953|1589|3153|3079|4172|2393|1617|554|164|82|22|6|0|0;dp_hist_alt_n_larger=3;dp_hist_all_n_larger=5	.	.
chr1	20648343	rs148894314	GC	G	.	PASS	AC=6009;AN=152312;AS_MQ=59.9964;AS_VarDP=404328;AS_VQLSOD=.;QD=15.2447;gq_hist_alt_bin_freq=0|0|0|0|0|0|1|1|4|0|3|4|3|5|9|12|13|11|16|5776;gq_hist_all_bin_freq=0|0|0|0|17495|14000|9603|6758|6464|4611|3248|2727|1812|1092|862|547|378|252|146|6102;dp_hist_alt_bin_freq=0|0|40|283|664|1008|1261|1193|735|398|183|60|15|6|7|3|1|0|0|0;dp_hist_all_bin_freq=0|0|248|2155|7341|12812|29064|19121|3446|954|456|229|120|61|35|18|18|7|3|2;ab_hist_alt_bin_freq=0|0|0|0|17|86|215|459|1011|950|1354|840|503|182|56|25|7|1|0|0;dp_hist_alt_n_larger=1;dp_hist_all_n_larger=7	.	.
chr1	20649070	rs775479526	GC	G	.	PASS	AC=2;AN=152266;AS_MQ=60.0000;AS_VarDP=216;AS_VQLSOD=.;QD=16.3519;gq_hist_alt_bin_freq=0|0|0|0|0|0|0|0|0|0|0|0|0|0|0|0|0|0|0|2;gq_hist_all_bin_freq=0|0|0|0|17762|14348|10209|7395|7355|5269|3835|3330|2209|1406|1067|661|426|275|167|419;dp_hist_alt_bin_freq=0|0|0|0|0|1|0|0|0|1|0|0|0|0|0|0|0|0|0|0;dp_hist_all_bin_freq=0|0|59|1155|6440|13188|30783|20026|3064|608|330|189|130|69|32|16|22|9|4|2;ab_hist_alt_bin_freq=0|0|0|0|0|0|0|0|0|0|1|1|0|0|0|0|0|0|0|0;dp_hist_alt_n_larger=0;dp_hist_all_n_larger=7	.	.
chr1	20650541	rs750664040	C	CCAA	.	PASS	AC=1;AN=152202;AS_MQ=60.0000;AS_VarDP=77;AS_VQLSOD=.;QD=19.1948;gq_hist_alt_bin_freq=0|0|0|0|0|0|0|0|0|0|0|0|0|0|0|0|0|0|0|1;gq_hist_all_bin_freq=0|0|0|0|5312|6013|5613|5208|6688|5998|5528|6456|5624|4599|4563|3379|2976|2325|1687|4132;dp_hist_alt_bin_freq=0|0|0|0|0|0|0|1|0|0|0|0|0|0|0|0|0|0|0|0;dp_hist_all_bin_freq=0|0|191|2419|7036|12408|24071|18580|6498|2268|1379|656|297|155|68|31|12|11|9|5;ab_hist_alt_bin_freq=0|0|0|0|0|0|0|0|0|1|0|0|0|0|0|0|0|0|0|0;dp_hist_alt_n_larger=0;dp_hist_all_n_larger=7	.	.
chr1	20651045	rs886045849	AGC	A	.	PASS	AC=2;AN=152274;AS_MQ=60.0000;AS_VarDP=61;AS_VQLSOD=.;QD=20.9016;gq_hist_alt_bin_freq=0|0|0|0|0|0|0|0|0|0|0|0|0|0|0|0|0|0|0|2;gq_hist_all_bin_freq=0|0|0|0|12589|3980|3968|3901|4398|4690|4354|4694|4813|4136|4004|3571|3339|2969|2331|8400;dp_hist_alt_bin_freq=0|0|0|0|0|1|0|1|0|0|0|0|0|0|0|0|0|0|0|0;dp_hist_all_bin_freq=0|0|71|1127|4180|9293|19794|19749|10271|4953|3405|1782|847|333|158|71|43|27|14|8;ab_hist_alt_bin_freq=0|0|0|0|0|0|0|0|0|0|1|1|0|0|0|0|0|0|0|0;dp_hist_alt_n_larger=0;dp_hist_all_n_larger=11	.	.
chr1	20651217	rs3077906	C	CAGTA	.	PASS	AC=3447;AN=152348;AS_MQ=59.9959;AS_VarDP=222434;AS_VQLSOD=.;QD=20.0627;gq_hist_alt_bin_freq=0|0|0|0|0|0|2|0|0|0|1|0|0|1|0|5|2|8|3|3371;gq_hist_all_bin_freq=0|0|0|0|13237|4261|4553|4526|4565|5309|5074|4468|4830|3940|3381|2985|2608|2113|1613|8652;dp_hist_alt_bin_freq=0|0|32|209|483|648|744|614|371|178|67|28|9|6|1|1|1|0|0|0;dp_hist_all_bin_freq=0|0|93|1262|4545|9599|19930|20193|10075|4583|2944|1566|743|291|148|60|30|21|16|6;ab_hist_alt_bin_freq=0|0|0|0|11|47|139|301|617|544|799|448|290|104|35|13|4|0|0|0;dp_hist_alt_n_larger=1;dp_hist_all_n_larger=10	.	.
chr1	20651260	rs556390159	TC	T	.	PASS	AC=18;AN=151600;AS_MQ=60.0000;AS_VarDP=1368;AS_VQLSOD=.;QD=16.2222;gq_hist_alt_bin_freq=0|0|0|0|0|0|0|0|0|0|0|0|0|0|0|0|0|0|0|18;gq_hist_all_bin_freq=0|0|0|0|14492|4329|5321|5779|4619|6539|6148|4145|5268|3983|2720|2731|2187|1596|1409|4486;dp_hist_alt_bin_freq=0|0|0|0|1|1|5|4|2|1|4|0|0|0|0|0|0|0|0|0;dp_hist_all_bin_freq=0|0|108|1234|4836|9569|18046|19021|10968|5796|3317|1598|698|281|154|54|21|19|14|6;ab_hist_alt_bin_freq=0|0|0|0|0|0|0|1|4|5|3|4|1|0|0|0|0|0|0|0;dp_hist_alt_n_larger=0;dp_hist_all_n_larger=12	.	.
chr1	20651261	rs143763511	C	CCTGA	.	PASS	AC=3504;AN=152294;AS_MQ=59.9958;AS_VarDP=218235;AS_VQLSOD=.;QD=20.5755;gq_hist_alt_bin_freq=0|0|0|0|0|0|0|1|2|3|7|5|8|7|6|9|2|4|5|3285;gq_hist_all_bin_freq=0|0|0|0|14269|4154|4983|5392|4365|6173|5810|3990|5023|3823|2652|2633|2119|1582|1390|7730;dp_hist_alt_bin_freq=0|0|40|243|496|685|671|508|381|187|79|32|10|9|1|1|1|0|0|0;dp_hist_all_bin_freq=0|0|142|1409|5069|9772|18112|18956|10887|5705|3241|1573|676|272|148|55|21|18|14|6;ab_hist_alt_bin_freq=0|0|0|0|12|54|150|254|546|534|745|474|285|130|32|11|3|2|0|0;dp_hist_alt_n_larger=0;dp_hist_all_n_larger=12	.	.
chr1	20651361	rs3077908	A	ATTC	.	PASS	AC=56448;AN=151998;AS_MQ=59.9960;AS_VarDP=3279658;AS_VQLSOD=.;QD=25.6324;gq_hist_alt_bin_freq=0|0|0|0|20|30|46|64|70|134|239|165|347|439|305|618|692|412|830|41489;gq_hist_all_bin_freq=0|0|0|0|2151|1706|1574|1495|1832|2003|1960|2165|2405|2237|2216|2270|2279|1833|2021|45793;dp_hist_alt_bin_freq=0|0|346|2156|5000|7934|9372|8779|6279|3449|1579|607|222|98|34|21|6|5|8|2;dp_hist_all_bin_freq=0|0|394|2832|7210|11999|16986|16298|10163|5381|2698|1157|461|180|94|43|9|14|12|3;ab_hist_alt_bin_freq=0|0|0|0|109|465|1403|2823|5995|6286|8442|5015|3179|1156|325|127|29|10|0|0;dp_hist_alt_n_larger=3;dp_hist_all_n_larger=6	.	.
chr1	20651414	rs34361349	A	AAGAG	.	PASS	AC=11266;AN=152206;AS_MQ=59.9955;AS_VarDP=731856;AS_VQLSOD=.;QD=21.3444;gq_hist_alt_bin_freq=0|0|0|0|4|3|4|4|4|15|25|13|36|41|20|48|49|24|55|10264;gq_hist_all_bin_freq=0|0|0|0|5049|4942|4974|4451|5485|5191|4676|5088|4710|3954|3844|3088|2717|2094|1547|14234;dp_hist_alt_bin_freq=0|0|120|634|1391|2041|2253|1971|1224|575|257|88|28|16|5|3|1|1|0|0;dp_hist_all_bin_freq=0|0|274|2567|7070|11802|20431|18502|8372|3436|1956|942|398|141|77|24|16|13|10|6;ab_hist_alt_bin_freq=0|0|0|0|39|167|422|797|1670|1686|2315|1388|908|400|101|42|12|1|0|0;dp_hist_alt_n_larger=1;dp_hist_all_n_larger=7	.	.
chr1	20651799	rs199990086	A	AT	.	PASS	AC=1;AN=119166;AS_MQ=60.0000;AS_VarDP=17;AS_VQLSOD=.;QD=4.47059;gq_hist_alt_bin_freq=0|0|0|0|0|0|0|0|0|0|0|0|0|0|0|1|0|0|0|0;gq_hist_all_bin_freq=0|0|0|0|17223|8181|11029|7194|3243|3739|2654|1231|1645|1152|533|643|400|198|191|327;dp_hist_alt_bin_freq=0|0|0|1|0|0|0|0|0|0|0|0|0|0|0|0|0|0|0|0;dp_hist_all_bin_freq=0|0|657|2130|5566|9284|13974|13257|8204|3771|1668|624|245|113|34|27|9|9|6|1;ab_hist_alt_bin_freq=0|0|0|0|1|0|0|0|0|0|0|0|0|0|0|0|0|0|0|0;dp_hist_alt_n_larger=0;dp_hist_all_n_larger=4	.	.
chr1	20651801	rs78039244	T	TTTTA	.	PASS	AC=17450;AN=147012;AS_MQ=59.9034;AS_VarDP=742577;AS_VQLSOD=.;QD=39.0284;gq_hist_alt_bin_freq=0|0|0|0|2|8|48|73|58|72|134|101|116|112|103|94|112|68|49|15149;gq_hist_all_bin_freq=0|0|0|0|309|304|659|674|903|1247|1033|1593|1714|1049|1586|1517|905|1191|903|57874;dp_hist_alt_bin_freq=0|0|2248|4285|4628|3128|1367|430|150|41|12|6|3|0|1|0|0|0|0|0;dp_hist_all_bin_freq=0|0|9248|17633|19818|14705|7670|2998|951|276|102|30|16|7|4|2|0|0|0|0;ab_hist_alt_bin_freq=0|0|0|0|191|616|965|1415|2376|2203|3051|2159|1039|696|252|134|51|13|4|0;dp_hist_alt_n_larger=0;dp_hist_all_n_larger=1	.	.
chr1	20651801	rs78039244	T	TTTTATTTA	.	PASS	AC=6739;AN=147138;AS_MQ=59.8788;AS_VarDP=292454;AS_VQLSOD=.;QD=40.0344;gq_hist_alt_bin_freq=0|0|0|0|0|3|11|17|13|23|23|24|21|8|18|20|17|15|25|6296;gq_hist_all_bin_freq=0|0|0|0|310|305|663|676|908|1250|1028|1593|1717|1054|1594|1516|934|1192|901|57883;dp_hist_alt_bin_freq=0|0|1054|1821|1770|1131|524|170|43|10|8|1|0|1|1|0|0|0|0|0;dp_hist_all_bin_freq=0|0|9258|17664|19837|14707|7671|2998|951|276|102|30|16|7|4|2|0|0|0|0;ab_hist_alt_bin_freq=0|0|0|0|74|226|357|564|1021|813|1379|913|443|305|137|68|39|4|1|0;dp_hist_alt_n_larger=0;dp_hist_all_n_larger=1	.	.
[truncated: 29,568,441 more chars]
