# Supplementary material for: StratoMod: predicting sequencing and variant calling errors with interpretable machine learning
Source: Commun Biol. 2024 Oct 13;7:1316. doi: 10.1038/s42003-024-06981-1 (PMC11471861; doi:10.1038/s42003-024-06981-1)
Supplement: Supplementary file 9 — Supplementary Data 6 [file 42003_2024_6981_MOESM9_ESM.gz › 42003_2024_6981_MOESM9_ESM]

##fileformat=VCFv4.2
##FILTER=<ID=PASS,Description="All filters passed">
##hailversion=0.2.120-f00f916faf78
##FILTER=<ID=AC0,Description="Allele count is zero after filtering out low-confidence genotypes (GQ < 20; DP < 10; and AB < 0.2 for het calls)">
##FILTER=<ID=AS_VQSR,Description="Failed VQSR filtering thresholds of -2.502 for SNPs and -0.7156 for indels">
##FILTER=<ID=InbreedingCoeff,Description="Inbreeding coefficient < -0.3">
##age_distribution=bin_edges=[30.0, 35.0, 40.0, 45.0, 50.0, 55.0, 60.0, 65.0, 70.0, 75.0, 80.0], bin_freq=[1332, 1401, 1642, 2949, 4283, 3601, 3282, 2909, 1955, 1202], n_smaller=3760, n_larger=438
##cadd_version=v1.6
##dbsnp_version=b156
##gencode_version=Release 39
##mane_select_version=v0.95
##pangolin_version=v1.3.12,v1.4.4
##phylop_version=v2
##polyphen_version=2.2.2
##revel_version=v1.3
##seqrepo_version=2018-11-26
##sift_version=5.2.2
##spliceai_version=v1.3
##vep_version=v105
##vrs_schema_version=1.3.0
##vrs_python_version=0.8.4
##contig=<ID=chr1,length=248956422,assembly=gnomAD_GRCh38>
##contig=<ID=chr2,length=242193529,assembly=gnomAD_GRCh38>
##contig=<ID=chr3,length=198295559,assembly=gnomAD_GRCh38>
##contig=<ID=chr4,length=190214555,assembly=gnomAD_GRCh38>
##contig=<ID=chr5,length=181538259,assembly=gnomAD_GRCh38>
##contig=<ID=chr6,length=170805979,assembly=gnomAD_GRCh38>
##contig=<ID=chr7,length=159345973,assembly=gnomAD_GRCh38>
##contig=<ID=chr8,length=145138636,assembly=gnomAD_GRCh38>
##contig=<ID=chr9,length=138394717,assembly=gnomAD_GRCh38>
##contig=<ID=chr10,length=133797422,assembly=gnomAD_GRCh38>
##contig=<ID=chr11,length=135086622,assembly=gnomAD_GRCh38>
##contig=<ID=chr12,length=133275309,assembly=gnomAD_GRCh38>
##contig=<ID=chr13,length=114364328,assembly=gnomAD_GRCh38>
##contig=<ID=chr14,length=107043718,assembly=gnomAD_GRCh38>
##contig=<ID=chr15,length=101991189,assembly=gnomAD_GRCh38>
##contig=<ID=chr16,length=90338345,assembly=gnomAD_GRCh38>
##contig=<ID=chr17,length=83257441,assembly=gnomAD_GRCh38>
##contig=<ID=chr18,length=80373285,assembly=gnomAD_GRCh38>
##contig=<ID=chr19,length=58617616,assembly=gnomAD_GRCh38>
##contig=<ID=chr20,length=64444167,assembly=gnomAD_GRCh38>
##contig=<ID=chr21,length=46709983,assembly=gnomAD_GRCh38>
##contig=<ID=chr22,length=50818468,assembly=gnomAD_GRCh38>
##contig=<ID=chrX,length=156040895,assembly=gnomAD_GRCh38>
##contig=<ID=chrY,length=57227415,assembly=gnomAD_GRCh38>
##bcftools_isecVersion=1.19+htslib-1.19
##bcftools_isecCommand=isec -p results/intermediate/model/Clinvar_auto-auto_ilu_full_fn_fp-INDEL-Clinvar_Illumina_30/isec_out -O z --threads 8 results/intermediate/gnomad.vcf.gz results/intermediate/model/Clinvar_auto-auto_ilu_full_fn_fp-INDEL-Clinvar_Illumina_30/model.vcf.gz; Date=Thu Feb 15 14:35:51 2024
#CHROM	POS	ID	REF	ALT	QUAL	FILTER	INFO	FORMAT	SAMPLE
chr1	930136	1658573	TCTC	T	.	PASS	Likely_benign	pTP	0.924227
chr1	939398	1164669	G	GCCTCCCCAGCCACGGTGAGGACCCACCCTGGCATGATCCCCCTCATCA	.	PASS	Benign	pTP	0.174855
chr1	939398	769497	GCCTCCCCAGCCACGGTGAGGACCCACCCTGGCATGATCCCCCTCATCA	G	.	PASS	Benign	pTP	0.537008
chr1	939436	1080214	C	CCCCCTCATCACCTCCCCAGCCACGGTGAGGACCCACCCTGGCATGATCT	.	PASS	Likely_benign	pTP	0.128051
chr1	939436	1404104	C	CT	.	PASS	Uncertain_significance	pTP	0.839891
chr1	939436	1164609	CCCCCTCATCACCTCCCCAGCCACGGTGAGGACCCACCCTGGCATGATCT	C	.	PASS	Benign	pTP	0.537008
chr1	941325	1670999	TTC	T	.	PASS	Likely_benign	pTP	0.986192
chr1	942423	838425	G	GC	.	PASS	Uncertain_significance	pTP	0.974308
chr1	942467	1378326	T	TGCG	.	PASS	Uncertain_significance	pTP	0.975795
chr1	942587	849483	CAGA	C	.	PASS	Uncertain_significance	pTP	0.986192
chr1	942719	1465141	G	GC	.	PASS	Uncertain_significance	pTP	0.984046
chr1	942724	1008008	G	GC	.	PASS	Uncertain_significance	pTP	0.972549
chr1	942899	838020	TCGGA	T	.	PASS	Uncertain_significance	pTP	0.986192
chr1	942938	1016485	AG	A	.	PASS	Uncertain_significance	pTP	0.979495
chr1	943057	1047402	AGGTGG	A	.	PASS	Uncertain_significance	pTP	0.985203
chr1	943076	1673137	CTA	C	.	PASS	Likely_benign	pTP	0.986192
chr1	943280	943368	GGGA	G	.	PASS	Uncertain_significance	pTP	0.981359
chr1	943381	1165225	A	AG	.	PASS	Benign	pTP	0.968475
chr1	943381	1672311	AG	A	.	PASS	Benign	pTP	0.972745
chr1	943686	1560902	T	TC	.	PASS	Benign	pTP	0.977141
chr1	943774	1060978	T	TGAAGCTGGGGCC	.	PASS	Uncertain_significance	pTP	0.933085
chr1	944035	1005006	CGGCCACGTCCCCCTATGGAGGG	C	.	PASS	Uncertain_significance	pTP	0.950578
chr1	944043	1043119	T	TCCCCCTATGGAGGGGGCCACGC	.	PASS	Uncertain_significance	pTP	0.796261
chr1	1013466	1185392	T	TA	.	PASS	Benign	pTP	0.984046
chr1	1014459	1038082	A	AGCCCGT	.	PASS	Uncertain_significance	pTP	0.962179
chr1	1020060	1267828	GC	G	.	PASS	Benign	pTP	0.907591
chr1	1020060	1282671	GCC	G	.	PASS	Benign	pTP	0.907309
chr1	1020066	1215081	C	CCCGCCCG	.	PASS	Likely_benign	pTP	0.718448
chr1	1020204	574825	G	GGCCGCTGCT	.	PASS	Uncertain_significance	pTP	0.934582
chr1	1020223	1388013	TGTG	T	.	PASS	Uncertain_significance	pTP	0.986192
chr1	1040744	474163	CAAG	C	.	PASS	Uncertain_significance	pTP	0.986192
chr1	1041119	1231632	GGGC	G	.	PASS	Benign	pTP	0.705081
chr1	1041678	930633	CGCTCCGGCCAGTGCCAGGGTCGAGGTGAGCGGCTCCCCCGGGGGAGG	C	.	PASS	Likely_pathogenic	pTP	0.370312
chr1	1041776	679581	CCGGCCAGTGCCAGGGTCGAGGTGGGCGGCTCCCCCGGGGGAGGGCTG	C	.	PASS	Benign	pTP	0.614888
chr1	1041792	1194333	TCGAGG	T	.	PASS	Likely_benign	pTP	0.944052
chr1	1041798	1219307	TGGGCGGCTCCCCCGGGGGAGGGCTGCGGCCAGTGCCAGGGTC	T	.	PASS	Likely_benign	pTP	0.645311
chr1	1042169	1627277	G	GC	.	PASS	Likely_benign	pTP	0.977141
chr1	1043220	1562286	GCC	G	.	PASS	Likely_benign	pTP	0.980196
chr1	1043223	263160	CCT	C	.	PASS	Benign	pTP	0.980196
chr1	1045575	1180126	AC	A	.	PASS	Benign	pTP	0.980261
chr1	1046480	956674	G	GC	.	PASS	Pathogenic	pTP	0.964980
chr1	1047565	704137	TG	T	.	PASS	Likely_benign	pTP	0.986237
chr1	1048232	1071394	G	GGCCCCCC	.	PASS	Pathogenic	pTP	0.928071
chr1	1048767	1343836	C	CA	.	PASS	Benign	pTP	0.920471
chr1	1048767	1180174	CAAAA	C	.	PASS	Benign	pTP	0.930561
chr1	1048767	1261904	CAAAAAAAAAAA	C	.	PASS	Benign	pTP	0.913842
chr1	1048791	679293	CAG	C	.	PASS	Benign	pTP	0.979427
chr1	1049050	1087402	TGCAGCTCAGGTGGGCGGGGAGGGGACGGGGCCGGG	T	.	PASS	Likely_benign	pTP	0.945439
chr1	1049065	784844	C	CGGGGA	.	PASS	Likely_benign	pTP	0.960211
chr1	1049076	1541428	CG	C	.	PASS	Benign	pTP	0.981420
chr1	1049076	1433438	CGGGGCCGGGGCAGCTCAGGTGGGCGGGGAGGGGACGGGCGGGGGAGGG	C	.	PASS	Uncertain_significance	pTP	0.614814
chr1	1049078	1564802	GGGCCGGGGCAGCTCAGGTGGGCGGGGAGGGGACGGGC	G	.	PASS	Likely_benign	pTP	0.893668
chr1	1049111	1296093	C	CG	.	PASS	Benign	pTP	0.984046
chr1	1049111	1683831	C	CGG	.	PASS	Likely_benign	pTP	0.978888
chr1	1049111	1216797	CG	C	.	PASS	Likely_benign	pTP	0.986237
chr1	1049113	1232795	GGC	G	.	PASS	Benign	pTP	0.912239
chr1	1049114	1279055	GC	G	.	PASS	Benign	pTP	0.912508
chr1	1049927	291137	GCCCCTGCCAGCCCAA	G	.	PASS	Uncertain_significance	pTP	0.973163
chr1	1050063	1292619	AG	A	.	PASS	Benign	pTP	0.773001
chr1	1050335	1600218	T	TG	.	PASS	Benign	pTP	0.978479
chr1	1050346	1643697	CA	C	.	PASS	Benign	pTP	0.979495
chr1	1050498	1476974	AGAC	A	.	PASS	Uncertain_significance	pTP	0.986192
chr1	1051311	1385315	TCAG	T	.	PASS	Uncertain_significance	pTP	0.986192
chr1	1053852	1397221	CTA	C	.	PASS	Pathogenic	pTP	0.986192
chr1	1054830	947076	T	TGCCGGAGCTGCCCGTGGGCCC	.	PASS	Uncertain_significance	pTP	0.856194
chr1	1211626	640195	CT	C	.	PASS	Uncertain_significance	pTP	0.973409
chr1	1211815	1398605	TGGC	T	.	PASS	Uncertain_significance	pTP	0.986192
chr1	1212060	1434401	T	TG	.	PASS	Uncertain_significance	pTP	0.974037
chr1	1212066	1015210	GT	G	.	PASS	Uncertain_significance	pTP	0.977571
chr1	1213110	1600806	T	TG	.	PASS	Benign	pTP	0.968475
chr1	1232289	426491	T	TGCGGCGGGCGTG	.	PASS	Uncertain_significance	pTP	0.933085
chr1	1232289	450224	T	TGCGGCGGGCGTGGCG	.	PASS	Benign/Likely_benign	pTP	0.900123
chr1	1232289	1014686	T	TGCGGCGGGCGTGGCGGCGGCGGGCGTGGCG	.	PASS	Uncertain_significance	pTP	0.786970
chr1	1232422	1461952	T	TC	.	PASS	Uncertain_significance	pTP	0.974308
chr1	1232491	1358020	G	GCGCCGCAGCGTGATC	.	PASS	Uncertain_significance	pTP	0.900123
chr1	1232630	60490	GA	G	.	PASS	Pathogenic	pTP	0.981420
chr1	1232632	421834	C	CCTG	.	PASS	Uncertain_significance	pTP	0.975795
chr1	1232684	60494	GTGCTGGCCA	G	.	PASS	Pathogenic	pTP	0.982241
chr1	1232787	1498946	TGCGCGCCC	T	.	PASS	Uncertain_significance	pTP	0.984366
chr1	1232806	1472063	G	GCGC	.	PASS	Uncertain_significance	pTP	0.975795
chr1	1232859	427130	C	CG	.	PASS	Conflicting_interpretations_of_pathogenicity	pTP	0.968475
chr1	1232859	60492	CG	C	.	PASS	Pathogenic	pTP	0.972745
chr1	1233176	1323966	T	TGCAA	.	PASS	Likely_pathogenic	pTP	0.975905
chr1	1233255	1487389	A	AG	.	PASS	Uncertain_significance	pTP	0.984046
chr1	1336261	1053244	G	GC	.	PASS	Uncertain_significance	pTP	0.972549
chr1	1337959	1614599	TA	T	.	PASS	Likely_benign	pTP	0.981420
chr1	1340746	1259478	G	GCA	.	PASS	Benign	pTP	0.651776
chr1	1341362	1221858	GAC	G	.	PASS	Benign	pTP	0.986192
chr1	1341540	1227921	GCA	G	.	PASS	Benign	pTP	0.985063
chr1	1341550	1277502	GCA	G	.	PASS	Benign	pTP	0.985063
chr1	1341593	1185328	G	GACAC	.	PASS	Benign	pTP	0.973959
chr1	1341659	376849	CCA	C	.	PASS	Likely_benign	pTP	0.986192
chr1	1342864	1217551	CTG	C	.	PASS	Likely_benign	pTP	0.886492
chr1	1435798	830327	T	TGGCGCGGAGC	.	PASS	Pathogenic/Likely_pathogenic	pTP	0.934582
chr1	1435798	830324	TGGCGCGGAGC	T	.	PASS	Pathogenic/Likely_pathogenic	pTP	0.982466
chr1	1435945	1264926	C	CCGGGCGGGGGCG	.	PASS	Benign	pTP	0.933085
chr1	1437103	830325	AC	A	.	PASS	Pathogenic/Likely_pathogenic	pTP	0.986237
chr1	1439326	830328	AG	A	.	PASS	Pathogenic/Likely_pathogenic	pTP	0.986237
chr1	1439462	1318173	T	TCGTC	.	PASS	Uncertain_significance	pTP	0.975905
chr1	1439536	1675331	G	GGCTA	.	PASS	Likely_pathogenic	pTP	0.975905
chr1	1534010	992491	CAGA	C	.	PASS	Uncertain_significance	pTP	0.974738
chr1	1540508	1295593	C	CG	.	PASS	Benign	pTP	0.929203
chr1	1540508	1248049	C	CGG	.	PASS	Benign	pTP	0.907970
chr1	1540508	1327852	CG	C	.	PASS	Likely_benign	pTP	0.938454
chr1	1615464	791768	C	CG	.	PASS	Benign	pTP	0.976256
chr1	1705645	421783	TTTTC	T	.	PASS	Uncertain_significance	pTP	0.922279
chr1	1793064	1278310	C	CA	.	PASS	Benign	pTP	0.984900
chr1	1804587	739491	G	GA	.	PASS	Likely_benign	pTP	0.984046
chr1	2028300	1574331	A	ATGCCCGCCGCCCCTTCCGCATG	.	PASS	Likely_benign	pTP	0.497896
chr1	2028301	1667597	T	TGCCCGCCGCCCCTTCCGCATGTGCCCGCCGCCCCTTCCGCGCGC	.	PASS	Likely_benign	pTP	0.232911
chr1	2028301	1119321	T	TGCCCGCCGCCCCTTCCGCGCGC	.	PASS	Likely_benign	pTP	0.497896
chr1	2029168	1046050	ACAT	A	.	PASS	Uncertain_significance	pTP	0.986192
chr1	2030116	846992	CAG	C	.	PASS	Uncertain_significance	pTP	0.981359
chr1	2228740	508459	G	GAGCGGC	.	PASS	Likely_benign	pTP	0.962179
chr1	2228955	409976	G	GGTGCCC	.	PASS	Conflicting_interpretations_of_pathogenicity	pTP	0.932969
chr1	2306122	213705	GAGA	G	.	PASS	Uncertain_significance	pTP	0.986192
chr1	2306728	1481144	C	CTGCGGGCAGCGAGGGCGCTGCGGAGCTGGAGCCGTAGAT	.	PASS	Uncertain_significance	pTP	0.728179
chr1	2306730	1405564	G	GCGGGCAGCGAGGGCGCTGCGGAGCTGGAGCCGTAGATT	.	PASS	Uncertain_significance	pTP	0.728179
chr1	2306765	222822	GATT	G	.	PASS	Uncertain_significance	pTP	0.986192
chr1	2306778	1194396	CCGCCGCAGCGCCGCCGACAA	C	.	PASS	Likely_benign	pTP	0.977723
chr1	2405660	1201303	TGA	T	.	PASS	Likely_benign	pTP	0.986192
chr1	2406580	296273	CAG	C	.	PASS	Pathogenic	pTP	0.979427
chr1	2406709	1583464	C	CCCGCACGCACCTGCGGTGAGACAGG	.	PASS	Likely_benign	pTP	0.767889
chr1	2406791	6774	C	CT	.	PASS	Pathogenic	pTP	0.984046
chr1	2406831	950664	A	AC	.	PASS	Pathogenic	pTP	0.977141
chr1	2409100	1265984	CT	C	.	PASS	Benign	pTP	0.986237
chr1	2410405	1074695	TGA	T	.	PASS	Pathogenic	pTP	0.986192
chr1	2412498	449304	GC	G	.	PASS	Pathogenic	pTP	0.981420
chr1	2412552	296284	CCA	C	.	PASS	Uncertain_significance	pTP	0.986192
chr1	2412624	1193281	G	GGGCGGGGCCGGACTGGGGCTGGA	.	PASS	Likely_benign	pTP	0.840835
chr1	2498647	769500	G	GGTGGGGGCC	.	PASS	Benign	pTP	0.934582
chr1	2504391	789549	TTCC	T	.	PASS	Benign	pTP	0.986192
chr1	2561507	133416	AG	A	.	PASS	not_provided	pTP	0.986270
chr1	3069056	1276988	AGGC	A	.	PASS	Benign	pTP	0.990197
chr1	3069544	1193752	T	TC	.	PASS	Likely_benign	pTP	0.894224
chr1	3396467	422807	TTCTC	T	.	PASS	Likely_benign	pTP	0.986192
chr1	3402771	1254435	C	CCTCGTT	.	PASS	Likely_benign	pTP	0.962179
chr1	3403005	1624709	CGCCCTCCTCTGAGTCTTCCTCCCCTTCCCGT	C	.	PASS	Likely_benign	pTP	0.716768
chr1	3403006	406244	GCCCTCCTCTGAGTCTTCCTCCCCTTCCCGTA	G	.	PASS	Benign	pTP	0.716768
chr1	3403037	1235786	A	ACCCTCCTCTGAGTCTTCCTCCCCTTCCCGTG	.	PASS	Benign	pTP	0.317883
chr1	3403037	1297366	ACCCTCCTCTGAGTCTTCCTCCCCTTCCCGTG	A	.	PASS	Benign	pTP	0.716768
chr1	3411922	1516145	CGAG	C	.	PASS	Uncertain_significance	pTP	0.986192
chr1	3412096	576741	TGACAAG	T	.	PASS	Uncertain_significance	pTP	0.984611
chr1	3412706	861551	G	GAGGGGCTGCCCC	.	PASS	Uncertain_significance	pTP	0.933085
chr1	3412717	666913	C	CCAGGTG	.	PASS	Uncertain_significance	pTP	0.946324
chr1	3417663	1254141	G	GA	.	PASS	Likely_benign	pTP	0.984084
chr1	3430943	1366728	AGGAGGAGGACGACGATGACCT	A	.	PASS	Uncertain_significance	pTP	0.977696
chr1	3430950	413868	G	GGAC	.	PASS	Benign/Likely_benign	pTP	0.975795
chr1	3430953	474428	CGACGATGACCTGGAGGAG	C	.	PASS	Uncertain_significance	pTP	0.977723
chr1	3431061	1387188	TGAG	T	.	PASS	Uncertain_significance	pTP	0.986192
chr1	3431716	1219589	GC	G	.	PASS	Likely_benign	pTP	0.980261
chr1	3433530	674730	CTGGGATGG	C	.	PASS	Benign	pTP	0.781324
chr1	3433539	674847	CCCGCCCTGCCCACGCGCTCACCTGCCTGTCT	C	.	PASS	Benign	pTP	0.588762
chr1	3433569	1207372	CTGGGATGG	C	.	PASS	Likely_benign	pTP	0.906547
chr1	3775433	50826	AGTCAGCCTAGGGGCTGT	A	.	PASS	Affects	pTP	0.970016
chr1	3815090	1181337	C	CT	.	PASS	Benign	pTP	0.984046
chr1	3815689	1278115	AT	A	.	PASS	Benign	pTP	0.984601
chr1	3826260	1202031	TTA	T	.	PASS	Likely_benign	pTP	0.985978
chr1	3826869	1275505	T	TG	.	PASS	Benign	pTP	0.984046
chr1	3826989	1287841	C	CA	.	PASS	Benign	pTP	0.984959
chr1	3829332	1322057	CTTTT	C	.	PASS	Pathogenic	pTP	0.997939
chr1	3830776	1227865	CA	C	.	PASS	Benign	pTP	0.956174
chr1	3830776	1233483	CAA	C	.	PASS	Benign	pTP	0.956033
chr1	3833651	1278007	AC	A	.	PASS	Benign	pTP	0.986270
chr1	3835164	1279278	G	GT	.	PASS	Benign	pTP	0.983816
chr1	3835164	1192001	GT	G	.	PASS	Likely_benign	pTP	0.986038
chr1	3836304	1215391	CA	C	.	PASS	Likely_benign	pTP	0.956174
chr1	3836304	1281874	CAA	C	.	PASS	Benign	pTP	0.956033
chr1	3836304	1252191	CAAA	C	.	PASS	Benign	pTP	0.956033
chr1	3836468	1182835	G	GT	.	PASS	Benign	pTP	0.833520
chr1	3836468	1243081	G	GTT	.	PASS	Benign	pTP	0.790074
chr1	3836468	1291646	G	GTTT	.	PASS	Benign	pTP	0.765932
chr1	3836479	1600188	T	TTTG	.	PASS	Benign	pTP	0.825229
chr1	3837356	1343654	ATAGT	A	.	PASS	Likely_pathogenic	pTP	0.986192
chr1	3844709	1265905	G	GA	.	PASS	Benign	pTP	0.984959
chr1	3847263	1201087	C	CTGGGCACTAGGCCAGTTCGTGG	.	PASS	Likely_benign	pTP	0.849386
chr1	3847387	1223298	GA	G	.	PASS	Benign	pTP	0.986270
chr1	3848531	1235430	C	CA	.	PASS	Benign	pTP	0.973850
chr1	3848531	1181492	C	CAAAAA	.	PASS	Benign	pTP	0.939592
chr1	3848860	1197410	G	GT	.	PASS	Likely_benign	pTP	0.984046
chr1	3852358	434718	TC	T	.	PASS	Likely_pathogenic	pTP	0.986237
chr1	3852426	1189142	T	TTA	.	PASS	Likely_benign	pTP	0.978888
chr1	5863878	1622981	G	GC	.	PASS	Benign	pTP	0.977141
chr1	5864044	1651451	AG	A	.	PASS	Benign	pTP	0.981420
chr1	5866476	260558	AG	A	.	PASS	Likely_benign	pTP	0.986237
chr1	5866521	1252424	TA	T	.	PASS	Benign	pTP	0.980261
chr1	5867799	598365	TGATA	T	.	PASS	Pathogenic	pTP	0.986192
chr1	5873294	3403	CA	C	.	PASS	Pathogenic	pTP	0.986237
chr1	5873344	1591923	AC	A	.	PASS	Likely_benign	pTP	0.986237
chr1	5874618	1068634	AC	A	.	PASS	Pathogenic	pTP	0.986237
chr1	5874860	1099540	CACT	C	.	PASS	Likely_benign	pTP	0.986192
chr1	5874907	988263	G	GT	.	PASS	Pathogenic	pTP	0.984046
chr1	5875009	1072607	A	AG	.	PASS	Pathogenic	pTP	0.984046
chr1	5875334	1257709	G	GT	.	PASS	Benign	pTP	0.984046
chr1	5880117	1297092	T	TTGAGCTTCCA	.	PASS	Likely_pathogenic	pTP	0.934582
chr1	5887326	867139	C	CG	.	PASS	Likely_pathogenic	pTP	0.984046
chr1	5887410	1038921	CACG	C	.	PASS	Uncertain_significance	pTP	0.986192
chr1	5904680	595374	G	GCTGGCCGGC	.	PASS	Uncertain_significance	pTP	0.934582
chr1	5905354	562366	CTGAG	C	.	PASS	Pathogenic/Likely_pathogenic	pTP	0.986192
chr1	5905649	501861	CACA	C	.	PASS	Uncertain_significance	pTP	0.986192
chr1	5907139	956880	GCC	G	.	PASS	Pathogenic	pTP	0.986192
chr1	5909134	1598570	T	TG	.	PASS	Benign	pTP	0.974037
chr1	5927775	1484315	C	CCACCTGCTT	.	PASS	Uncertain_significance	pTP	0.934582
chr1	5933177	1073618	CT	C	.	PASS	Pathogenic	pTP	0.986237
chr1	5947874	1276685	GA	G	.	PASS	Benign	pTP	0.986270
chr1	5948220	943026	TCCAGGGCA	T	.	PASS	Pathogenic	pTP	0.984366
chr1	5969026	1273587	CA	C	.	PASS	Benign	pTP	0.980340
chr1	5978415	1100945	T	TAGGAGACA	.	PASS	Likely_benign	pTP	0.955980
chr1	5978416	220231	AG	A	.	PASS	Likely_benign	pTP	0.986237
chr1	6082281	767645	GTCTTT	G	.	PASS	Benign	pTP	0.984975
chr1	6124668	785927	T	TGG	.	PASS	Benign	pTP	0.796777
chr1	6424707	1237165	T	TGCGGG	.	PASS	Benign	pTP	0.962634
chr1	6424707	1197299	T	TGCGGGGCGGGGCGGG	.	PASS	Likely_benign	pTP	0.900123
chr1	6439999	1289722	ACTT	A	.	PASS	Benign	pTP	0.976192
chr1	6440008	1183461	C	CA	.	PASS	Benign	pTP	0.972600
chr1	6440530	1259520	C	CG	.	PASS	Benign	pTP	0.857741
chr1	6440530	1217526	CG	C	.	PASS	Likely_benign	pTP	0.875075
chr1	6440566	1231116	C	CG	.	PASS	Benign	pTP	0.957059
chr1	6444584	1403406	CGCT	C	.	PASS	Uncertain_significance	pTP	0.974820
chr1	6445949	1327712	AC	A	.	PASS	Likely_benign	pTP	0.964183
chr1	6448961	508596	GCCACCGCCGCCC	G	.	PASS	Benign	pTP	0.956431
chr1	6448976	1219107	A	ACCG	.	PASS	Likely_benign	pTP	0.938058
chr1	6449070	1186589	CGCT	C	.	PASS	Conflicting_interpretations_of_pathogenicity	pTP	0.974820
chr1	6452202	1223408	CT	C	.	PASS	Likely_benign	pTP	0.989705
chr1	6457181	1443667	CAGG	C	.	PASS	Uncertain_significance	pTP	0.974820
chr1	6460118	4423	TGAA	T	.	PASS	Pathogenic	pTP	0.986192
chr1	6466142	297905	CCGTGCTCT	C	.	PASS	Benign	pTP	0.984366
chr1	6466180	297906	GCGCC	G	.	PASS	Benign	pTP	0.980196
chr1	6466581	297917	T	TG	.	PASS	Uncertain_significance	pTP	0.979656
chr1	6466797	297922	TA	T	.	PASS	Uncertain_significance	pTP	0.980340
chr1	6468074	297934	TGAG	T	.	PASS	Uncertain_significance	pTP	0.981359
chr1	6468468	468906	TGA	T	.	PASS	Pathogenic	pTP	0.986192
chr1	6469120	1376982	C	CCTTCCT	.	PASS	Uncertain_significance	pTP	0.887853
chr1	6469122	297949	T	TTCC	.	PASS	Conflicting_interpretations_of_pathogenicity	pTP	0.926174
chr1	6469122	297950	T	TTCCTCC	.	PASS	Conflicting_interpretations_of_pathogenicity	pTP	0.887853
chr1	6469122	194979	TTCC	T	.	PASS	Benign/Likely_benign	pTP	0.956944
chr1	6469122	194977	TTCCTCC	T	.	PASS	Benign	pTP	0.952179
chr1	6469122	514904	TTCCTCCTCCTCCTCCTCC	T	.	PASS	Likely_benign	pTP	0.931779
chr1	6469126	1166516	TC	T	.	PASS	Benign	pTP	0.957082
chr1	6469128	1146824	C	CCTCCTCCTCCTCCTCCTCTTCCTCCTCCTGCTCA	.	PASS	Likely_benign	pTP	0.478402
chr1	6469689	1536460	GA	G	.	PASS	Likely_benign	pTP	0.972745
chr1	6469690	1616181	AG	A	.	PASS	Benign	pTP	0.972745
chr1	6470357	536787	T	TGGGGACGGATGGCGTGAACGTAGGG	.	PASS	Likely_benign	pTP	0.778703
chr1	6470794	1424950	GCAGCAGCGGGTACTTGGTGAGCCGCT	G	.	PASS	Pathogenic	pTP	0.970182
chr1	6470905	670557	C	CG	.	PASS	Benign	pTP	0.976256
chr1	6473046	969731	ATCCTCGTCTTCATCGTACTCC	A	.	PASS	Uncertain_significance	pTP	0.977696
chr1	6473055	618329	TTCA	T	.	PASS	Uncertain_significance	pTP	0.986192
chr1	6474031	1036780	CCGG	C	.	PASS	Uncertain_significance	pTP	0.986192
chr1	6475054	567494	ACTT	A	.	PASS	Uncertain_significance	pTP	0.986192
chr1	6475194	1186799	GCCCTCCTCCCCACCCTCCTTCCCACCCTCCTTCCCAA	G	.	PASS	Likely_benign	pTP	0.754549
chr1	6475534	1649016	CGAG	C	.	PASS	Likely_benign	pTP	0.986192
chr1	6475950	565732	T	TCTCCTC	.	PASS	Uncertain_significance	pTP	0.962179
chr1	6475950	978542	T	TCTCCTCCTC	.	PASS	Uncertain_significance	pTP	0.934582
chr1	6477508	297976	GCGGCTCC	G	.	PASS	Conflicting_interpretations_of_pathogenicity	pTP	0.984366
chr1	6477752	673060	C	CTGCTCCGACCTGGGCCAGCTCTCCCTAATGGA	.	PASS	Benign	pTP	0.763014
chr1	6485977	1228450	A	AC	.	PASS	Benign	pTP	0.936221
chr1	6485977	1252996	A	ACC	.	PASS	Benign	pTP	0.916906
chr1	6485977	1295433	AC	A	.	PASS	Benign	pTP	0.944610
chr1	6490476	1181075	GTCTAAGGC	G	.	PASS	Benign	pTP	0.984366
chr1	6520161	1191438	CAT	C	.	PASS	Likely_benign	pTP	0.986192
chr1	6640071	402790	C	CA	.	PASS	Benign	pTP	0.960616
chr1	7663346	235450	TC	T	.	PASS	Benign	pTP	0.986237
chr1	7664575	719699	GTTCCAGGCCAAC	G	.	PASS	Likely_benign	pTP	0.983175
chr1	7920925	1165231	T	TA	.	PASS	Benign	pTP	0.984084
chr1	7920925	1566533	TA	T	.	PASS	Benign	pTP	0.986270
chr1	7933267	1430778	GA	G	.	PASS	Pathogenic	pTP	0.986237
chr1	7933268	1388641	AAAG	A	.	PASS	Uncertain_significance	pTP	0.986192
chr1	7938704	1505063	TATCTTTGAACTC	T	.	PASS	Uncertain_significance	pTP	0.983215
chr1	7938830	1654929	TAAGA	T	.	PASS	Benign	pTP	0.986192
chr1	7961850	487088	G	GGTGCTGGACGGTGTCCCT	.	PASS	Benign	pTP	0.693688
chr1	7961850	1246972	GGTGCTGGACGGTGTCCCT	G	.	PASS	Benign	pTP	0.931883
chr1	7962712	1289619	CAG	C	.	PASS	Benign	pTP	0.986192
chr1	7962740	1182033	C	CT	.	PASS	Benign	pTP	0.956823
chr1	7962740	1234017	CT	C	.	PASS	Benign	pTP	0.962610
chr1	7962740	1229912	CTT	C	.	PASS	Benign	pTP	0.962489
chr1	7965336	573287	G	GT	.	PASS	Pathogenic	pTP	0.984046
chr1	7969328	1581945	G	GT	.	PASS	Benign	pTP	0.983800
chr1	7969406	675657	T	TA	.	PASS	Likely_benign	pTP	0.984084
chr1	7969440	1684093	T	TG	.	PASS	Likely_benign	pTP	0.933612
chr1	7969440	1267386	TG	T	.	PASS	Benign	pTP	0.942323
chr1	7969440	1206686	TGG	T	.	PASS	Likely_benign	pTP	0.942140
chr1	7969449	1248894	G	GA	.	PASS	Benign	pTP	0.933612
chr1	7969483	1300812	T	TC	.	PASS	Likely_benign	pTP	0.984046
chr1	7969584	1238776	CT	C	.	PASS	Benign	pTP	0.984601
chr1	7969584	1183743	CTT	C	.	PASS	Benign	pTP	0.984550
chr1	7977755	1649974	T	TTTTG	.	PASS	Likely_benign	pTP	0.976892
chr1	7977755	1551370	TTTTG	T	.	PASS	Likely_benign	pTP	0.986763
chr1	7977985	1261801	CTT	C	.	PASS	Benign	pTP	0.750389
chr1	7977985	1253087	CTTT	C	.	PASS	Benign	pTP	0.750389
chr1	7977985	1287117	CTTTTTTTTTT	C	.	PASS	Benign	pTP	0.702256
chr1	7984636	1261949	TAA	T	.	PASS	Benign	pTP	0.986192
chr1	7984954	987356	GGCC	G	.	PASS	Likely_pathogenic	pTP	0.979427
chr1	8358580	1543165	GCTCCCGCTCTCGGAT	G	.	PASS	Benign	pTP	0.949949
chr1	8358605	1041841	TCGGATCTCCCGCTCC	T	.	PASS	Uncertain_significance	pTP	0.949949
chr1	8358620	1298403	CCGGAGCTCCCGCTCG	C	.	PASS	Likely_benign	pTP	0.949949
chr1	8359782	731536	GCGCTCC	G	.	PASS	Likely_benign	pTP	0.976095
chr1	8359782	782354	GCGCTCCCGCTCT	G	.	PASS	Likely_benign	pTP	0.973885
chr1	8359794	710835	T	TCGCTCC	.	PASS	Benign	pTP	0.941979
chr1	8359794	1659966	TCGCTCC	T	.	PASS	Uncertain_significance	pTP	0.976095
chr1	8359808	777879	G	GCTCCTT	.	PASS	Benign	pTP	0.941979
chr1	8359808	715993	GCTCCTT	G	.	PASS	Benign	pTP	0.976095
chr1	8360257	633541	A	AC	.	PASS	Conflicting_interpretations_of_pathogenicity	pTP	0.972549
chr1	8361046	771839	A	AGGGATGCGGCGG	.	PASS	Uncertain_significance	pTP	0.920136
chr1	8361046	710188	AGGGATGCGGCGG	A	.	PASS	Likely_benign	pTP	0.969866
chr1	8614630	1526145	T	TG	.	PASS	Likely_pathogenic	pTP	0.954041
chr1	8656232	591115	C	CTCTCGGTCCCGG	.	PASS	Uncertain_significance	pTP	0.807584
chr1	8656247	377359	T	TCGGTCC	.	PASS	Benign	pTP	0.884489
chr1	8656262	1646268	C	CTCTTTG	.	PASS	Likely_benign	pTP	0.918599
chr1	8656262	1583101	CTCTTTG	C	.	PASS	Benign	pTP	0.965642
chr1	9038388	1248915	CA	C	.	PASS	Benign	pTP	0.972745
chr1	9039178	1684066	GC	G	.	PASS	Likely_benign	pTP	0.986237
chr1	9057292	1260608	TA	T	.	PASS	Benign	pTP	0.914828
chr1	9244919	402919	CCCCAGGCA	C	.	PASS	Benign	pTP	0.977595
chr1	9245257	31587	AC	A	.	PASS	Pathogenic	pTP	0.986237
chr1	9263945	1449738	CT	C	.	PASS	Uncertain_significance	pTP	0.986237
chr1	9264353	16130	C	CACAGGTGGTTGACCTGTGGCCGGGTCTGA	.	PASS	Pathogenic	pTP	0.786970
chr1	9717639	1661547	G	GGATA	.	PASS	Benign	pTP	0.975905
chr1	9721747	1575234	C	CCTT	.	PASS	Likely_benign	pTP	0.975795
chr1	9726888	1628867	AC	A	.	PASS	Likely_benign	pTP	0.986237
chr1	9981092	871050	GA	G	.	PASS	Pathogenic	pTP	0.986237
chr1	9982521	438134	C	CA	.	PASS	Likely_pathogenic	pTP	0.984046
chr1	10210657	1224051	GCC	G	.	PASS	Benign	pTP	0.986192
chr1	10232301	291463	C	CAT	.	PASS	Likely_benign	pTP	0.978888
chr1	10232301	1251192	CAT	C	.	PASS	Benign	pTP	0.986192
chr1	10255967	1249355	T	TG	.	PASS	Benign	pTP	0.982154
chr1	10258485	260541	CTT	C	.	PASS	Benign/Likely_benign	pTP	0.986192
chr1	10267338	1280971	AT	A	.	PASS	Benign	pTP	0.986237
chr1	10267368	281657	AT	A	.	PASS	Uncertain_significance	pTP	0.986237
chr1	10267565	220468	T	TA	.	PASS	Benign/Likely_benign	pTP	0.984046
chr1	10275433	1061374	AAAG	A	.	PASS	Uncertain_significance	pTP	0.986224
chr1	10277967	1651120	A	AT	.	PASS	Benign	pTP	0.997614
chr1	10279151	917112	CAT	C	.	PASS	Benign	pTP	0.986192
chr1	10295044	1241067	A	ATGG	.	PASS	Benign	pTP	0.975795
chr1	10295970	1264466	T	TG	.	PASS	Benign	pTP	0.983816
chr1	10297148	195512	A	AT	.	PASS	Benign	pTP	0.972267
chr1	10297148	917114	AT	A	.	PASS	Benign	pTP	0.976036
chr1	10297148	195513	ATT	A	.	PASS	Conflicting_interpretations_of_pathogenicity	pTP	0.975957
chr1	10302992	1236879	C	CCA	.	PASS	Benign	pTP	0.978888
chr1	10320114	1512749	AGAG	A	.	PASS	Uncertain_significance	pTP	0.986192
chr1	10320117	1042932	GGAGGAAGAA	G	.	PASS	Uncertain_significance	pTP	0.982241
chr1	10324118	1241982	C	CTTGAAA	.	PASS	Benign	pTP	0.962179
chr1	10324653	1227459	C	CT	.	PASS	Benign	pTP	0.983648
chr1	10334564	565477	TC	T	.	PASS	Uncertain_significance	pTP	0.986237
chr1	10336638	1545545	AT	A	.	PASS	Benign	pTP	0.986038
chr1	10339753	291568	TA	T	.	PASS	Benign/Likely_benign	pTP	0.997217
chr1	10341951	1251637	CA	C	.	PASS	Benign	pTP	0.971588
chr1	10348779	1222679	A	AT	.	PASS	Benign	pTP	0.981119
chr1	10365005	1241038	C	CA	.	PASS	Benign	pTP	0.973850
chr1	10365005	1252752	C	CAA	.	PASS	Benign	pTP	0.965511
chr1	10365059	1260773	AT	A	.	PASS	Benign	pTP	0.986038
chr1	10365260	1431152	G	GT	.	PASS	Uncertain_significance	pTP	0.984046
chr1	10365418	694940	A	AC	.	PASS	Uncertain_significance	pTP	0.984084
chr1	10368221	1225143	C	CA	.	PASS	Benign	pTP	0.984046
chr1	10368552	1592204	CTG	C	.	PASS	Likely_benign	pTP	0.986192
chr1	10375383	1570796	T	TTTG	.	PASS	Likely_benign	pTP	0.976765
chr1	10375383	1642080	TTTG	T	.	PASS	Benign	pTP	0.986750
chr1	10375383	1353683	TTTGTTG	T	.	PASS	Likely_benign	pTP	0.985233
chr1	10376834	291586	A	AAC	.	PASS	Uncertain_significance	pTP	0.963996
chr1	10376834	291587	A	AACAC	.	PASS	Uncertain_significance	pTP	0.958998
chr1	10376834	291588	A	AACACAC	.	PASS	Uncertain_significance	pTP	0.936268
chr1	10376834	291589	AAC	A	.	PASS	Benign	pTP	0.976327
chr1	10376834	291590	AACAC	A	.	PASS	Uncertain_significance	pTP	0.976327
chr1	10376834	291591	AACACAC	A	.	PASS	Uncertain_significance	pTP	0.973648
chr1	10376862	291592	CACACAT	C	.	PASS	Uncertain_significance	pTP	0.973648
chr1	10376866	291593	C	CAT	.	PASS	Uncertain_significance	pTP	0.963996
chr1	10377039	291598	TTC	T	.	PASS	Uncertain_significance	pTP	0.997207
chr1	10377937	291609	G	GA	.	PASS	Uncertain_significance	pTP	0.984900
chr1	10380230	291646	T	TA	.	PASS	Uncertain_significance	pTP	0.984046
chr1	10380705	291658	C	CA	.	PASS	Likely_benign	pTP	0.996211
chr1	10380863	291660	A	AT	.	PASS	Likely_benign	pTP	0.984046
chr1	10381251	291666	T	TG	.	PASS	Uncertain_significance	pTP	0.984046
chr1	10624317	1528961	CCGT	C	.	PASS	Likely_benign	pTP	0.986192
chr1	10624455	1134039	A	ACAGGGCCCTC	.	PASS	Likely_benign	pTP	0.934582
chr1	10629798	1382209	CGAG	C	.	PASS	Uncertain_significance	pTP	0.986192
chr1	10629843	1422515	G	GGAT	.	PASS	Uncertain_significance	pTP	0.975795
chr1	10629843	1472752	GGAT	G	.	PASS	Uncertain_significance	pTP	0.986192
chr1	10629869	1055691	AGGAGGACTGCCTGGGGGTGCAGAG	A	.	PASS	Uncertain_significance	pTP	0.964707
chr1	10630740	291688	AC	A	.	PASS	Uncertain_significance	pTP	0.986237
chr1	10638911	1243264	A	AGGCCGC	.	PASS	Benign	pTP	0.962179
chr1	10639079	1481790	GGTCCTCGTCGTCGTC	G	.	PASS	Uncertain_significance	pTP	0.932212
chr1	10639083	1225114	CTCGTCG	C	.	PASS	Benign	pTP	0.943870
chr1	10639086	774786	GTCGTCGTCGTCC	G	.	PASS	Likely_benign	pTP	0.938868
chr1	10639098	1391878	CTCGTCGTCGTCCTCG	C	.	PASS	Uncertain_significance	pTP	0.932212
chr1	10639110	1381212	CTCGTCGTCG	C	.	PASS	Uncertain_significance	pTP	0.935632
chr1	10639113	1501069	GTCGTCGTCGTCC	G	.	PASS	Uncertain_significance	pTP	0.938868
chr1	10639131	1633553	G	GTCGTCCTCGTCC	.	PASS	Likely_benign	pTP	0.785627
chr1	10639131	787205	GTCGTCC	G	.	PASS	Likely_benign	pTP	0.943870
chr1	10643144	1643391	TG	T	.	PASS	Benign	pTP	0.950258
chr1	10643146	1226111	G	GC	.	PASS	Benign	pTP	0.942673
chr1	10650792	1246830	G	GC	.	PASS	Benign	pTP	0.984046
chr1	10654273	1275444	A	AC	.	PASS	Benign	pTP	0.984046
chr1	10658674	1246569	CCTCTG	C	.	PASS	Benign	pTP	0.978788
chr1	11013450	1237929	TCA	T	.	PASS	Benign	pTP	0.987419
chr1	11013703	291733	CTT	C	.	PASS	Likely_benign	pTP	0.985978
chr1	11017202	1200318	C	CT	.	PASS	Likely_benign	pTP	0.966115
chr1	11017202	1238512	CT	C	.	PASS	Benign	pTP	0.970695
chr1	11020666	522225	T	TG	.	PASS	Benign	pTP	0.984923
chr1	11020750	1244184	C	CA	.	PASS	Benign	pTP	0.977232
chr1	11020750	1283048	CA	C	.	PASS	Benign	pTP	0.980340
chr1	11021997	1221094	AG	A	.	PASS	Benign	pTP	0.986237
chr1	11023155	291745	CA	C	.	PASS	Uncertain_significance	pTP	0.946464
chr1	11024248	291753	ATTTG	A	.	PASS	Uncertain_significance	pTP	0.986192
chr1	11024276	291755	AT	A	.	PASS	Uncertain_significance	pTP	0.995014
chr1	11024947	291763	A	ATGTTT	.	PASS	Benign	pTP	0.962634
chr1	11109993	1240459	C	CA	.	PASS	Benign	pTP	0.967142
chr1	11109993	1211209	CA	C	.	PASS	Likely_benign	pTP	0.971588
chr1	11121784	1199871	ATT	A	.	PASS	Likely_benign	pTP	0.986192
chr1	11122204	1231015	G	GT	.	PASS	Benign	pTP	0.993110
chr1	11127817	1630335	GAGA	G	.	PASS	Likely_benign	pTP	0.986192
chr1	11128438	1456489	CAG	C	.	PASS	Likely_benign	pTP	0.986192
chr1	11130511	1573344	GGAA	G	.	PASS	Likely_benign	pTP	0.986192
chr1	11130537	1038505	CCTT	C	.	PASS	Uncertain_significance	pTP	0.986192
chr1	11130614	1550669	CTGGCAGTGGTGG	C	.	PASS	Likely_benign	pTP	0.988713
chr1	11130619	840433	AGTGGTGGTGGCAGTGGCGGCC	A	.	PASS	Likely_benign	pTP	0.985010
chr1	11130622	856110	G	GGTGGTGGCAGTGGCGGCC	.	PASS	Benign/Likely_benign	pTP	0.915901
chr1	11130630	1649087	CAGTGGCGGCCGT	C	.	PASS	Likely_benign	pTP	0.988713
chr1	11130640	414898	CGTGGTGGCGGCA	C	.	PASS	Benign	pTP	0.988713
chr1	11130694	794552	TTTC	T	.	PASS	Likely_benign	pTP	0.986192
chr1	11133503	1259585	A	AGTT	.	PASS	Benign	pTP	0.975795
chr1	11134060	1259341	TA	T	.	PASS	Benign	pTP	0.986975
chr1	11134060	1243255	TAA	T	.	PASS	Benign	pTP	0.986932
chr1	11139069	1250335	CAT	C	.	PASS	Benign	pTP	0.986192
chr1	11145054	698173	G	GA	.	PASS	Likely_benign	pTP	0.984046
chr1	11146805	1601672	CAT	C	.	PASS	Benign	pTP	0.986192
chr1	11149783	1191451	TCTGCTG	T	.	PASS	Likely_benign	pTP	0.986281
chr1	11167421	1598597	CA	C	.	PASS	Benign	pTP	0.986270
chr1	11204520	1078788	TCTATGTGCTGATCTTCTCCACCCGCCCTGACACA	T	.	PASS	Likely_benign	pTP	0.958536
chr1	11204881	1191712	AC	A	.	PASS	Likely_benign	pTP	0.986237
chr1	11209461	833609	ACAACCAAAGAT	A	.	PASS	Benign	pTP	0.982617
chr1	11210797	1599781	AAAG	A	.	PASS	Benign	pTP	0.986224
chr1	11216069	1178055	A	AT	.	PASS	Benign	pTP	0.984084
chr1	11228933	1581642	CAG	C	.	PASS	Likely_benign	pTP	0.986192
chr1	11230909	1539746	GC	G	.	PASS	Likely_benign	pTP	0.986237
chr1	11230912	1601378	AC	A	.	PASS	Benign	pTP	0.980261
chr1	11233310	1218310	T	TA	.	PASS	Likely_benign	pTP	0.984084
chr1	11238766	1295249	C	CT	.	PASS	Benign	pTP	0.982154
chr1	11240373	1212844	GGTC	G	.	PASS	Uncertain_significance	pTP	0.986192
chr1	11241320	1264652	C	CA	.	PASS	Benign	pTP	0.934034
chr1	11241320	1178071	C	CAA	.	PASS	Benign	pTP	0.914117
chr1	11241320	1295250	CA	C	.	PASS	Benign	pTP	0.942693
chr1	11241682	661340	CTG	C	.	PASS	Conflicting_interpretations_of_pathogenicity	pTP	0.986192
chr1	11241694	1563459	GGA	G	.	PASS	Likely_benign	pTP	0.986192
chr1	11248104	1235116	TGAG	T	.	PASS	Benign	pTP	0.986192
chr1	11248111	1653908	G	GA	.	PASS	Benign	pTP	0.984084
chr1	11255846	1295245	C	CA	.	PASS	Benign	pTP	0.949443
chr1	11255846	1268006	C	CAA	.	PASS	Benign	pTP	0.933849
chr1	11255846	1257030	CA	C	.	PASS	Benign	pTP	0.956174
chr1	11257169	1106511	CAA	C	.	PASS	Likely_benign	pTP	0.986224
chr1	11257380	1255140	C	CA	.	PASS	Benign	pTP	0.882037
chr1	11258467	1621145	CAGAG	C	.	PASS	Likely_benign	pTP	0.986192
chr1	11259171	1208867	C	CA	.	PASS	Likely_benign	pTP	0.984084
chr1	11286349	291873	CAGA	C	.	PASS	Uncertain_significance	pTP	0.986192
chr1	11286595	291877	CAG	C	.	PASS	Uncertain_significance	pTP	0.981359
chr1	11287098	291887	C	CTGTT	.	PASS	Benign	pTP	0.975905
chr1	11287928	291907	CA	C	.	PASS	Uncertain_significance	pTP	0.983246
chr1	11287944	291908	AAAAG	A	.	PASS	Benign	pTP	0.983191
chr1	11786035	292153	G	GT	.	PASS	Benign	pTP	0.983816
chr1	11786602	292166	A	ATT	.	PASS	Uncertain_significance	pTP	0.946360
chr1	11786602	292164	ATTTT	A	.	PASS	Likely_benign	pTP	0.964508
chr1	11786602	292165	ATTTTTTTT	A	.	PASS	Uncertain_significance	pTP	0.959932
chr1	11786618	292167	TTTTG	T	.	PASS	Uncertain_significance	pTP	0.964508
chr1	11789977	292218	CA	C	.	PASS	Uncertain_significance	pTP	0.986270
chr1	11790310	292224	T	TAAG	.	PASS	Uncertain_significance	pTP	0.975795
chr1	11790505	292225	CA	C	.	PASS	Uncertain_significance	pTP	0.986237
chr1	11790900	1042278	TACACACACATACCCCCGCAC	T	.	PASS	Uncertain_significance	pTP	0.968169
chr1	11790911	292233	A	AC	.	PASS	Uncertain_significance	pTP	0.977141
chr1	11790917	1561909	GCA	G	.	PASS	Likely_benign	pTP	0.980196
chr1	11791343	1638076	T	TG	.	PASS	Benign	pTP	0.962956
chr1	11792367	848996	ACT	A	.	PASS	Pathogenic	pTP	0.986224
chr1	11794399	1072666	CGA	C	.	PASS	Pathogenic	pTP	0.986192
chr1	11794462	1024006	CCTTGGGGGACTTGCT	C	.	PASS	Uncertain_significance	pTP	0.972129
chr1	11795117	851183	TC	T	.	PASS	Pathogenic	pTP	0.980261
chr1	11796340	187878	CCTT	C	.	PASS	Uncertain_significance	pTP	0.986192
chr1	11802707	1295235	C	CT	.	PASS	Benign	pTP	0.983800
chr1	11806285	1498230	T	TGTGCTGCTGCTGCAGGTG	.	PASS	Uncertain_significance	pTP	0.795752
chr1	11806357	1556894	GC	G	.	PASS	Likely_benign	pTP	0.986237
chr1	11807149	1403949	C	CAGG	.	PASS	Uncertain_significance	pTP	0.975795
chr1	11819573	1656892	CT	C	.	PASS	Benign	pTP	0.986237
chr1	11822820	1540013	AC	A	.	PASS	Likely_benign	pTP	0.986237
chr1	11824565	1645678	TGA	T	.	PASS	Benign	pTP	0.986192
chr1	11828642	1579087	T	TC	.	PASS	Benign	pTP	0.972549
chr1	11828642	1601758	TC	T	.	PASS	Benign	pTP	0.976280
chr1	11833908	1386044	CT	C	.	PASS	Uncertain_significance	pTP	0.986237
chr1	11834036	1598503	CTGTG	C	.	PASS	Likely_benign	pTP	0.987786
chr1	11834047	1645818	C	CGT	.	PASS	Likely_benign	pTP	0.981309
chr1	11834048	1516368	G	GTGTGTGTGCGCATGTGCA	.	PASS	Uncertain_significance	pTP	0.891620
chr1	11845740	1276720	TCACTTTCAAAC	T	.	PASS	Benign	pTP	0.982617
chr1	11846318	1282231	C	CT	.	PASS	Benign	pTP	0.937841
chr1	11846911	1178505	GC	G	.	PASS	Benign	pTP	0.923047
chr1	11846911	1296379	GCC	G	.	PASS	Benign	pTP	0.922808
chr1	11846921	1226929	C	CT	.	PASS	Benign	pTP	0.933823
chr1	11847284	537322	ATC	A	.	PASS	Uncertain_significance	pTP	0.986192
chr1	11847660	842219	CGGT	C	.	PASS	Uncertain_significance	pTP	0.986192
chr1	11847669	1366790	TGGA	T	.	PASS	Uncertain_significance	pTP	0.986192
chr1	11934751	511895	GT	G	.	PASS	Likely_benign	pTP	0.986237
chr1	11934766	422689	CCCATACCTCGG	C	.	PASS	Uncertain_significance	pTP	0.975108
chr1	11950367	657826	CTGT	C	.	PASS	Uncertain_significance	pTP	0.986192
chr1	11950377	284903	CG	C	.	PASS	Pathogenic	pTP	0.981420
chr1	11950455	264119	CAGACCGCAGGCTGGAGACCA	C	.	PASS	Pathogenic	pTP	0.977723
chr1	11952620	1377914	CA	C	.	PASS	Pathogenic	pTP	0.986237
chr1	11952719	529342	TGGACCC	T	.	PASS	Uncertain_significance	pTP	0.984611
chr1	11956897	1634470	CTG	C	.	PASS	Likely_benign	pTP	0.986192
chr1	11961091	1223016	TAA	T	.	PASS	Benign	pTP	0.986224
chr1	11963771	1274694	C	CTCCTCCTCGTCT	.	PASS	Benign	pTP	0.608409
chr1	11965150	1260375	C	CT	.	PASS	Benign	pTP	0.979227
chr1	11965150	1207350	CT	C	.	PASS	Likely_benign	pTP	0.982068
chr1	11966257	14367	AAGG	A	.	PASS	Likely_pathogenic	pTP	0.986192
chr1	11966540	1218385	AG	A	.	PASS	Likely_benign	pTP	0.943708
chr1	11972853	812068	T	TC	.	PASS	Likely_benign	pTP	0.977141
chr1	11974647	940299	TC	T	.	PASS	Likely_benign	pTP	0.986237
chr1	11981920	1691171	G	GTTTTGTTTTT	.	PASS	Likely_benign	pTP	0.933684
chr1	11981920	1251375	G	GTTTTTT	.	PASS	Benign	pTP	0.961644
chr1	11981920	1238604	G	GTTTTTTT	.	PASS	Benign	pTP	0.948316
chr1	11981920	1243265	G	GTTTTTTTT	.	PASS	Benign	pTP	0.955362
chr1	11989273	30734	CAAG	C	.	PASS	Uncertain_significance	pTP	0.986192
chr1	11989561	678311	CAT	C	.	PASS	Benign	pTP	0.986952
chr1	11992967	1265688	C	CT	.	PASS	Benign	pTP	0.993492
chr1	11992967	1190817	C	CTT	.	PASS	Likely_benign	pTP	0.991361
chr1	11992967	1289498	C	CTTT	.	PASS	Benign	pTP	0.990077
chr1	11992967	1272100	C	CTTTT	.	PASS	Benign	pTP	0.990123
chr1	11992967	1241559	C	CTTTTT	.	PASS	Benign	pTP	0.984558
chr1	11997038	1189066	C	CA	.	PASS	Likely_benign	pTP	0.949443
chr1	11997038	1279146	CA	C	.	PASS	Benign	pTP	0.956174
chr1	11997038	1269875	CAA	C	.	PASS	Benign	pTP	0.956033
chr1	11997379	1455961	C	CT	.	PASS	Pathogenic	pTP	0.984046
chr1	11998549	1256860	AAAAAC	A	.	PASS	Benign	pTP	0.994706
chr1	11998760	579836	T	TCA	.	PASS	Uncertain_significance	pTP	0.978888
chr1	11998882	216874	ACTC	A	.	PASS	Uncertain_significance	pTP	0.986192
chr1	12001969	1570063	CTG	C	.	PASS	Likely_benign	pTP	0.986192
chr1	12003664	1249791	C	CA	.	PASS	Benign	pTP	0.973850
chr1	12003664	1235962	CA	C	.	PASS	Benign	pTP	0.977409
chr1	12004934	916792	GC	G	.	PASS	Likely_benign	pTP	0.986237
chr1	12006021	1270456	C	CCT	.	PASS	Benign	pTP	0.978888
chr1	12006161	1286539	T	TA	.	PASS	Benign	pTP	0.984046
chr1	12006526	700594	TTCTC	T	.	PASS	Benign/Likely_benign	pTP	0.986192
chr1	12011548	637433	C	CT	.	PASS	Conflicting_interpretations_of_pathogenicity	pTP	0.984046
chr1	12011784	292383	C	CTT	.	PASS	Likely_benign	pTP	0.978888
chr1	12012173	292388	TG	T	.	PASS	Uncertain_significance	pTP	0.979495
chr1	12013194	292410	G	GA	.	PASS	Uncertain_significance	pTP	0.983854
chr1	12013194	292411	GA	G	.	PASS	Uncertain_significance	pTP	0.986071
chr1	12013358	292413	CATT	C	.	PASS	Uncertain_significance	pTP	0.986192
chr1	12013359	292414	ATTG	A	.	PASS	Uncertain_significance	pTP	0.986192
chr1	12256690	1295029	G	GT	.	PASS	Benign	pTP	0.948574
chr1	12345520	1538812	TTCAGGAAGTCAGATGGTTAAGCGACTG	T	.	PASS	Likely_benign	pTP	0.965185
chr1	12497634	1500282	AAGTT	A	.	PASS	Uncertain_significance	pTP	0.986192
chr1	12847525	547869	AT	A	.	PASS	Uncertain_significance	pTP	0.943763
chr1	13779899	979162	A	ACTC	.	PASS	Benign	pTP	0.975795
chr1	15442521	618049	TG	T	.	PASS	Pathogenic	pTP	0.986237
chr1	15445554	439570	TG	T	.	PASS	Benign	pTP	0.959583
chr1	15445687	132150	AACACCCGCAAGAAGCCGGTAGTCT	A	.	PASS	Pathogenic	pTP	0.976193
chr1	15684510	1276290	G	GGGC	.	PASS	Benign	pTP	0.909029
chr1	15684611	1000277	TGAA	T	.	PASS	Uncertain_significance	pTP	0.986192
chr1	15684697	1231190	G	GGCGACCCTGCTGCCGCAGGGACTC	.	PASS	Benign	pTP	0.805372
chr1	15716228	478102	TTC	T	.	PASS	Benign	pTP	0.985991
chr1	15716229	1165087	TC	T	.	PASS	Benign	pTP	0.986038
chr1	15719444	1249147	C	CT	.	PASS	Benign	pTP	0.984923
chr1	15719450	1231464	CAA	C	.	PASS	Benign	pTP	0.986983
chr1	15720128	1268381	T	TTATA	.	PASS	Benign	pTP	0.975905
chr1	15720146	1228869	AT	A	.	PASS	Benign	pTP	0.986237
chr1	15720148	1273773	AT	A	.	PASS	Benign	pTP	0.986270
chr1	15730046	1277177	TGGGCGGGGCGGGGCG	T	.	PASS	Benign	pTP	0.875482
chr1	15730447	1233432	G	GA	.	PASS	Benign	pTP	0.995683
chr1	15731182	1129539	GC	G	.	PASS	Likely_benign	pTP	0.980261
chr1	15732203	1222292	CA	C	.	PASS	Benign	pTP	0.980261
chr1	15732477	1024878	TG	T	.	PASS	Uncertain_significance	pTP	0.986237
chr1	15732542	1600098	T	TG	.	PASS	Benign	pTP	0.962956
chr1	15733835	846032	CA	C	.	PASS	Uncertain_significance	pTP	0.986237
chr1	15733835	1416914	CAAG	C	.	PASS	Uncertain_significance	pTP	0.986192
chr1	15941940	1238751	TTAAA	T	.	PASS	Benign	pTP	0.986192
chr1	15942982	1183759	T	TG	.	PASS	Benign	pTP	0.974037
chr1	15944172	1262168	CTGGGTGAACAAGCTGA	C	.	PASS	Benign	pTP	0.981247
chr1	15945137	978749	C	CCTCCTCTTG	.	PASS	Uncertain_significance	pTP	0.969067
chr1	16022691	591213	CT	C	.	PASS	Uncertain_significance	pTP	0.974737
chr1	16028147	1263729	A	AT	.	PASS	Benign	pTP	0.979559
chr1	16029304	447083	GC	G	.	PASS	Benign	pTP	0.974737
chr1	16033558	1273706	CT	C	.	PASS	Benign	pTP	0.926512
chr1	16044238	1228357	CAG	C	.	PASS	Benign	pTP	0.973676
chr1	16044378	1269181	C	CACACACACACACAT	.	PASS	Benign	pTP	0.875030
chr1	16044378	1197677	C	CACACACACACAT	.	PASS	Likely_benign	pTP	0.915495
chr1	16044378	1260229	C	CACACACACAT	.	PASS	Benign	pTP	0.917351
chr1	16044506	585704	T	TG	.	PASS	Pathogenic	pTP	0.972470
chr1	16045779	1201010	T	TG	.	PASS	Likely_benign	pTP	0.959788
chr1	16045785	1178456	G	GC	.	PASS	Benign	pTP	0.959788
chr1	16045787	1238992	GT	G	.	PASS	Benign	pTP	0.965192
chr1	16046704	1280604	CCTT	C	.	PASS	Benign	pTP	0.982338
chr1	16048482	585705	GC	G	.	PASS	Benign	pTP	0.953502
chr1	16048733	1214354	CA	C	.	PASS	Likely_benign	pTP	0.971615
chr1	16049088	638508	GA	G	.	PASS	Conflicting_interpretations_of_pathogenicity	pTP	0.982355
chr1	16049735	1277184	A	AT	.	PASS	Benign	pTP	0.979607
chr1	16049743	1209750	TC	T	.	PASS	Benign	pTP	0.971615
chr1	16049884	523321	C	CAATA	.	PASS	Likely_pathogenic	pTP	0.969200
chr1	16050022	1186038	A	ATGCCATTATTTTT	.	PASS	Likely_benign	pTP	0.853810
chr1	16051103	1264660	T	TG	.	PASS	Benign	pTP	0.966830
chr1	16051109	1257486	G	GA	.	PASS	Benign	pTP	0.966830
chr1	16052004	1302827	C	CTCCTG	.	PASS	Benign	pTP	0.952415
chr1	16052441	1292036	AG	A	.	PASS	Benign	pTP	0.973762
chr1	16052520	1269731	G	GGGGGCTGGGA	.	PASS	Benign	pTP	0.886828
chr1	16053707	235350	TG	T	.	PASS	Pathogenic	pTP	0.982355
chr1	16055723	216904	AC	A	.	PASS	Likely_pathogenic	pTP	0.982355
chr1	16056332	1180108	CTCT	C	.	PASS	Benign	pTP	0.967028
chr1	16056521	1612932	CG	C	.	PASS	Benign	pTP	0.973762
chr1	16056834	1246688	T	TC	.	PASS	Benign	pTP	0.915626
chr1	16130631	1277639	C	CT	.	PASS	Benign	pTP	0.983816
chr1	16131581	1258917	C	CA	.	PASS	Benign	pTP	0.984900
chr1	16134248	1251330	TAAC	T	.	PASS	Benign	pTP	0.986192
chr1	16137842	468223	CT	C	.	PASS	Likely_benign	pTP	0.980261
chr1	16148344	1177896	AC	A	.	PASS	Benign	pTP	0.980261
chr1	16398827	777887	GGA	G	.	PASS	Benign	pTP	0.981359
chr1	16986069	872231	T	TC	.	PASS	Uncertain_significance	pTP	0.977141
chr1	16986247	1481567	G	GCGGCCAGGGCTGCT	.	PASS	Uncertain_significance	pTP	0.900123
chr1	16986749	1174788	CCCCAGGGCTCCT	C	.	PASS	Benign	pTP	0.975902
chr1	16987071	465253	AG	A	.	PASS	Pathogenic/Likely_pathogenic	pTP	0.980261
chr1	16987145	632089	GC	G	.	PASS	Uncertain_significance	pTP	0.980261
chr1	16993760	1383197	C	CCAGGGGCAGGAATGCCTGCCCCTT	.	PASS	Uncertain_significance	pTP	0.848801
chr1	16993846	1618915	CAGGT	C	.	PASS	Likely_benign	pTP	0.986192
chr1	16996343	1254946	TG	T	.	PASS	Benign	pTP	0.972745
chr1	16996871	1245001	T	TG	.	PASS	Benign	pTP	0.975450
chr1	17004817	209135	CCAGGCTGGGGAAG	C	.	PASS	Conflicting_interpretations_of_pathogenicity	pTP	0.974728
chr1	17011612	1197413	C	CT	.	PASS	Likely_benign	pTP	0.984046
chr1	17018721	1292226	CT	C	.	PASS	Benign	pTP	0.986038
chr1	17018898	855785	TCTC	T	.	PASS	Uncertain_significance	pTP	0.986192
chr1	17019129	677081	C	CT	.	PASS	Benign	pTP	0.983816
chr1	17024075	1093679	C	CTGTATGGGGAGAAAAGAGAGGCAGGAGCT	.	PASS	Likely_benign	pTP	0.786970
chr1	17027808	459150	CCTT	C	.	PASS	Uncertain_significance	pTP	0.986192
chr1	17027878	44644	G	GGAA	.	PASS	Conflicting_interpretations_of_pathogenicity	pTP	0.975795
chr1	17027878	36770	G	GGAAGAA	.	PASS	Benign/Likely_benign	pTP	0.962179
chr1	17027878	1629741	G	GGAAGAAGAA	.	PASS	Benign	pTP	0.934582
chr1	17027878	811269	GGAA	G	.	PASS	Benign	pTP	0.986192
chr1	17027878	258890	GGAAGAA	G	.	PASS	Conflicting_interpretations_of_pathogenicity	pTP	0.984611
chr1	17027878	1548464	GGAAGAAGAA	G	.	PASS	Likely_benign	pTP	0.982241
chr1	17028579	508974	CAG	C	.	PASS	Likely_benign	pTP	0.986192
chr1	17044916	998298	GA	G	.	PASS	Conflicting_interpretations_of_pathogenicity	pTP	0.986270
chr1	17053700	1247179	TC	T	.	PASS	Benign	pTP	0.899887
chr1	17053700	1232994	TCC	T	.	PASS	Benign	pTP	0.899583
chr1	18872187	294349	GC	G	.	PASS	Likely_benign	pTP	0.977806
chr1	18872832	294361	GC	G	.	PASS	Uncertain_significance	pTP	0.986237
chr1	18872972	1554458	CT	C	.	PASS	Likely_benign	pTP	0.986237
chr1	18874481	4002	C	CA	.	PASS	Pathogenic	pTP	0.972549
chr1	18874717	1188871	T	TG	.	PASS	Benign	pTP	0.984923
chr1	18902502	4004	GC	G	.	PASS	Likely_pathogenic	pTP	0.986237
chr1	18902506	1400040	GGGCGCC	G	.	PASS	Uncertain_significance	pTP	0.984611
chr1	18902691	294403	T	TA	.	PASS	Uncertain_significance	pTP	0.984084
chr1	19101511	731018	AC	A	.	PASS	Likely_benign	pTP	0.986237
chr1	19219429	1378507	CTGCT	C	.	PASS	Uncertain_significance	pTP	0.986192
chr1	19219555	1121275	TG	T	.	PASS	Likely_benign	pTP	0.986237
chr1	19219658	598641	G	GT	.	PASS	Conflicting_interpretations_of_pathogenicity	pTP	0.984046
chr1	19219691	1355547	TCTC	T	.	PASS	Uncertain_significance	pTP	0.986192
chr1	19220813	219099	TAGGA	T	.	PASS	Likely_pathogenic	pTP	0.986192
chr1	19222702	1512798	A	ACTG	.	PASS	Uncertain_significance	pTP	0.975795
chr1	19223531	1438620	GCTCT	G	.	PASS	Pathogenic	pTP	0.986192
chr1	19223555	1451685	GT	G	.	PASS	Pathogenic	pTP	0.986237
chr1	19223572	789910	GGA	G	.	PASS	Likely_benign	pTP	0.986192
chr1	19230893	1461755	TAGA	T	.	PASS	Uncertain_significance	pTP	0.986192
chr1	19232729	1457221	CT	C	.	PASS	Pathogenic	pTP	0.986237
chr1	19232929	1504650	CACTCACCTTGCCTGAGGCTGTT	C	.	PASS	Likely_pathogenic	pTP	0.966504
chr1	19235132	1019587	GC	G	.	PASS	Pathogenic	pTP	0.986237
chr1	19238131	1444028	CAG	C	.	PASS	Pathogenic	pTP	0.986192
chr1	19238858	1041162	CTA	C	.	PASS	Uncertain_significance	pTP	0.986192
chr1	19239963	1455289	C	CT	.	PASS	Pathogenic	pTP	0.984046
chr1	19243606	736517	T	TC	.	PASS	Likely_benign	pTP	0.977141
chr1	19243655	1525234	GTTA	G	.	PASS	Uncertain_significance	pTP	0.986192
chr1	19244027	1078186	GA	G	.	PASS	Likely_benign	pTP	0.986237
chr1	19244033	1100595	TA	T	.	PASS	Likely_benign	pTP	0.986237
chr1	19978419	13635	CCA	C	.	PASS	Pathogenic	pTP	0.986192
chr1	20089824	845737	TGGA	T	.	PASS	Uncertain_significance	pTP	0.986192
chr1	20090657	30164	CA	C	.	PASS	Affects	pTP	0.986237
chr1	20190663	1265956	G	GCACATGATAAGGCCCAAGTCC	.	PASS	Benign	pTP	0.856194
chr1	20633622	1454290	CCGGCCGGGCCTACGGCTTGGGG	C	.	PASS	Pathogenic	pTP	0.968444
chr1	20633869	631589	GC	G	.	PASS	Uncertain_significance	pTP	0.986237
chr1	20637776	1288766	CCT	C	.	PASS	Benign	pTP	0.980196
chr1	20638073	189240	CG	C	.	PASS	Pathogenic	pTP	0.986237
chr1	20640029	1256324	CTTT	C	.	PASS	Uncertain_significance	pTP	0.986787
chr1	20645487	1250232	C	CA	.	PASS	Benign	pTP	0.967142
chr1	20645487	1255183	C	CAA	.	PASS	Benign	pTP	0.956758
chr1	20645487	1260383	C	CAAA	.	PASS	Benign	pTP	0.950587
chr1	20645487	1186162	C	CAAAA	.	PASS	Likely_benign	pTP	0.950807
chr1	20645487	1281814	CA	C	.	PASS	Benign	pTP	0.971588
chr1	20645539	1625504	GC	G	.	PASS	Likely_benign	pTP	0.986237
chr1	20645811	1288469	GGTTTTGTGTTCTAA	G	.	PASS	Benign	pTP	0.980959
chr1	20645880	1279712	CG	C	.	PASS	Benign	pTP	0.981420
chr1	20648343	1221190	GC	G	.	PASS	Benign	pTP	0.986237
chr1	20649070	1399771	GC	G	.	PASS	Pathogenic	pTP	0.986237
chr1	20650541	2410	C	CCAA	.	PASS	Pathogenic	pTP	0.975795
chr1	20651045	295017	AGC	A	.	PASS	Uncertain_significance	pTP	0.986192
chr1	20651217	295021	C	CAGTA	.	PASS	Uncertain_significance	pTP	0.975905
chr1	20651260	295025	TC	T	.	PASS	Uncertain_significance	pTP	0.986237
chr1	20651261	295026	C	CCTGA	.	PASS	Likely_benign	pTP	0.975905
chr1	20651361	295029	A	ATTC	.	PASS	Likely_benign	pTP	0.975795
chr1	20651414	295031	A	AAGAG	.	PASS	Likely_benign	pTP	0.967591
chr1	20651799	295033	A	AT	.	PASS	Uncertain_significance	pTP	0.971961
chr1	20651801	295034	T	TTTTA	.	PASS	Uncertain_significance	pTP	0.957917
chr1	20651801	295035	T	TTTTATTTA	.	PASS	Uncertain_significance	pTP	0.924269
chr1	20651801	295042	T	TTTTATTTATTTA	.	PASS	Uncertain_significance	pTP	0.886833
chr1	20651801	295036	T	TTTTATTTATTTATTTA	.	PASS	Uncertain_significance	pTP	0.841094
chr1	20651801	295037	T	TTTTATTTATTTATTTATTTA	.	PASS	Uncertain_significance	pTP	0.804501
chr1	20651801	295038	T	TTTTTTTTATTTATTTATTTA	.	PASS	Uncertain_significance	pTP	0.804501
chr1	20651801	295039	T	TTTTTTTTTTTTATTTATTTA	.	PASS	Uncertain_significance	pTP	0.804501
chr1	20651801	295040	T	TTTTTTTTTTTTATTTATTTATTTA	.	PASS	Uncertain_significance	pTP	0.759320
chr1	20651801	295041	TTTTA	T	.	PASS	Uncertain_significance	pTP	0.977016
chr1	20651801	295043	TTTTATTTATTTA	T	.	PASS	Benign/Likely_benign	pTP	0.972053
chr1	20652002	295050	C	CTT	.	PASS	Likely_benign	pTP	0.979736
chr1	20652604	420722	C	CT	.	PASS	Likely_benign	pTP	0.984046
chr1	20652814	1243003	G	GT	.	PASS	Benign	pTP	0.984046
chr1	20652852	1445368	TTTC	T	.	PASS	Uncertain_significance	pTP	0.986192
chr1	20653592	1244714	AC	A	.	PASS	Benign	pTP	0.986237
chr1	20654260	1507911	TGAA	T	.	PASS	Uncertain_significance	pTP	0.986192
chr1	20654858	1220728	CTTGTTT	C	.	PASS	Benign	pTP	0.997484
chr1	20655165	1238723	TTTTTTG	T	.	PASS	Benign	pTP	0.734605
chr1	20655167	1226014	TTTTG	T	.	PASS	Benign	pTP	0.755481
chr1	20655168	1238321	TTTG	T	.	PASS	Benign	pTP	0.755481
chr1	20655171	1265835	G	GTT	.	PASS	Benign	pTP	0.667316
chr1	20655171	1234442	GTTTT	G	.	PASS	Benign	pTP	0.755481
chr1	20660985	295158	CCCCGGT	C	.	PASS	Uncertain_significance	pTP	0.977945
chr1	20661066	1320579	G	GC	.	PASS	Likely_benign	pTP	0.984046
chr1	21554325	1218508	C	CAT	.	PASS	Likely_benign	pTP	0.978888
chr1	21554325	1253752	C	CATAT	.	PASS	Benign	pTP	0.975905
chr1	21554325	1196947	C	CATATATAT	.	PASS	Likely_benign	pTP	0.955980
chr1	21563143	585386	G	GCCGGCA	.	PASS	Uncertain_significance	pTP	0.962179
chr1	21563147	1323882	G	GCACCGC	.	PASS	Likely_pathogenic	pTP	0.962179
chr1	21563169	493003	TGG	T	.	PASS	Pathogenic	pTP	0.981359
chr1	21563221	1075198	TC	T	.	PASS	Pathogenic	pTP	0.986237
chr1	21563291	295543	CG	C	.	PASS	Benign/Likely_benign	pTP	0.979495
chr1	21563771	1258530	TTGA	T	.	PASS	Benign	pTP	0.986192
chr1	21564085	371067	AC	A	.	PASS	Pathogenic/Likely_pathogenic	pTP	0.980261
chr1	21568111	996236	TG	T	.	PASS	Pathogenic/Likely_pathogenic	pTP	0.977571
chr1	21573436	1278805	C	CA	.	PASS	Benign	pTP	0.888042
chr1	21573446	1257964	AAAG	A	.	PASS	Benign	pTP	0.901808
chr1	21573454	1218967	GAAAAGA	G	.	PASS	Likely_benign	pTP	0.891633
chr1	21573454	1212575	GAAAAGAAAAAGAA	G	.	PASS	Likely_benign	pTP	0.870612
chr1	21573459	1182070	GA	G	.	PASS	Benign	pTP	0.902105
chr1	21573459	1279204	GAAAAAGAA	G	.	PASS	Benign	pTP	0.890069
chr1	21573677	834950	CAGGGGA	C	.	PASS	Pathogenic	pTP	0.979237
chr1	21573736	918153	ATGG	A	.	PASS	Uncertain_significance	pTP	0.986192
chr1	21573779	654922	GCTT	G	.	PASS	Pathogenic/Likely_pathogenic	pTP	0.986192
chr1	21575900	632628	AC	A	.	PASS	Conflicting_interpretations_of_pathogenicity	pTP	0.977806
chr1	21575916	632629	C	CT	.	PASS	Pathogenic/Likely_pathogenic	pTP	0.984046
chr1	21576218	1191464	T	TGATGGATG	.	PASS	Likely_benign	pTP	0.674866
chr1	21576218	1250948	T	TGATGGATGGATG	.	PASS	Benign	pTP	0.571323
chr1	21576218	1207302	TGATG	T	.	PASS	Likely_benign	pTP	0.872222
chr1	21576250	1236817	GGAT	G	.	PASS	Benign	pTP	0.872222
chr1	21576255	1284081	ATGGATGGATGGATGGG	A	.	PASS	Benign	pTP	0.833364
chr1	21576260	1242071	TG	T	.	PASS	Benign	pTP	0.872596
chr1	21576260	1194620	TGGATGGATGGGTGGATGGATG	T	.	PASS	Likely_benign	pTP	0.807308
chr1	21576263	1274953	ATGGATGGG	A	.	PASS	Benign	pTP	0.857505
chr1	21576264	1243209	TG	T	.	PASS	Benign	pTP	0.872596
chr1	21576267	1296625	ATGGG	A	.	PASS	Benign	pTP	0.872222
chr1	21576279	1219623	A	ATGGATGGG	.	PASS	Likely_benign	pTP	0.674866
chr1	21576287	1183690	GTGGA	G	.	PASS	Benign	pTP	0.872222
chr1	21577623	557058	TCTACCCCCTGAGCGTC	T	.	PASS	Pathogenic/Likely_pathogenic	pTP	0.973163
chr1	21577631	13674	CT	C	.	PASS	Pathogenic	pTP	0.980261
chr1	21577646	555631	TG	T	.	PASS	Conflicting_interpretations_of_pathogenicity	pTP	0.986237
chr1	21577769	295560	AC	A	.	PASS	Benign/Likely_benign	pTP	0.981420
chr1	21578333	295571	A	AT	.	PASS	Likely_benign	pTP	0.983854
chr1	21827923	1417082	TGGA	T	.	PASS	Uncertain_significance	pTP	0.986192
chr1	21830690	1226627	C	CA	.	PASS	Benign	pTP	0.920471
chr1	21830690	1208754	C	CAA	.	PASS	Likely_benign	pTP	0.896910
chr1	21830690	1269002	CA	C	.	PASS	Benign	pTP	0.930778
chr1	21832242	1234076	GATGC	G	.	PASS	Benign	pTP	0.988793
chr1	21832250	1256648	C	CATGA	.	PASS	Benign	pTP	0.976726
chr1	21833926	1559711	C	CT	.	PASS	Likely_benign	pTP	0.984046
chr1	21835121	1236451	TACTC	T	.	PASS	Benign	pTP	0.986192
chr1	21835142	1227252	CT	C	.	PASS	Benign	pTP	0.986807
chr1	21835388	1193744	ATG	A	.	PASS	Likely_benign	pTP	0.986192
chr1	21838714	1195052	TTC	T	.	PASS	Likely_benign	pTP	0.986192
chr1	21842256	1323078	CTG	C	.	PASS	Pathogenic	pTP	0.986192
chr1	21842602	1211247	GA	G	.	PASS	Likely_benign	pTP	0.987026
chr1	21843581	1257633	TG	T	.	PASS	Benign	pTP	0.986237
chr1	21847775	591409	AGGTCTGCCCTTCCACCACCGTGG	A	.	PASS	Uncertain_significance	pTP	0.964707
chr1	21850423	447559	TGCCCAACACTCGGCACACGTACTC	T	.	PASS	Uncertain_significance	pTP	0.976193
chr1	21852082	1057330	C	CT	.	PASS	Conflicting_interpretations_of_pathogenicity	pTP	0.984046
chr1	21854194	930864	TG	T	.	PASS	Likely_pathogenic	pTP	0.981420
chr1	21855139	1193995	G	GGCAGGGGCTCCCTGCTGGGAT	.	PASS	Likely_benign	pTP	0.856194
chr1	21855290	1330515	GC	G	.	PASS	Likely_benign	pTP	0.986237
chr1	21860498	1263871	A	AT	.	PASS	Benign	pTP	0.983816
chr1	21861486	1284137	T	TA	.	PASS	Benign	pTP	0.984900
chr1	21861498	1231678	AAG	A	.	PASS	Benign	pTP	0.986932
chr1	21864215	197010	TA	T	.	PASS	Conflicting_interpretations_of_pathogenicity	pTP	0.981420
chr1	21864333	1231660	G	GC	.	PASS	Benign	pTP	0.977141
chr1	21872429	1210823	TGG	T	.	PASS	Likely_benign	pTP	0.979427
chr1	21873915	1077455	CCT	C	.	PASS	Likely_benign	pTP	0.980196
chr1	21875838	1180322	AC	A	.	PASS	Benign	pTP	0.980261
chr1	21875925	1323075	G	GCT	.	PASS	Pathogenic	pTP	0.978888
chr1	21877915	1190720	GC	G	.	PASS	Likely_benign	pTP	0.987026
chr1	21879302	1203631	GCCTGTC	G	.	PASS	Likely_benign	pTP	0.987815
chr1	21881311	1267614	ACCCAGGGTGGCAG	A	.	PASS	Benign	pTP	0.973163
chr1	21887131	1247489	G	GGGCGGGGCAGGAGTGGAA	.	PASS	Benign	pTP	0.871889
chr1	21887131	1182928	G	GGGCGGGGCAGGAGTGGAAGGCGGGGCAGGAGTGGAA	.	PASS	Likely_benign	pTP	0.729834
chr1	21937495	1246651	CT	C	.	PASS	Benign	pTP	0.980261
chr1	22081706	1165494	A	AT	.	PASS	Benign	pTP	0.997296
chr1	22121152	1260134	C	CTG	.	PASS	Benign	pTP	0.978888
chr1	22647255	17069	AC	A	.	PASS	Pathogenic	pTP	0.986237
chr1	22648040	1257095	CTT	C	.	PASS	Benign	pTP	0.977438
chr1	22659292	1283735	A	AGATG	.	PASS	Benign	pTP	0.837795
chr1	22659292	1269706	A	AGATGGATG	.	PASS	Benign	pTP	0.734705
chr1	22659292	1252299	AGATG	A	.	PASS	Benign	pTP	0.901064
chr1	22659588	1483546	T	TG	.	PASS	Uncertain_significance	pTP	0.984046
chr1	23019623	1675352	C	CGCG	.	PASS	Likely_benign	pTP	0.975795
chr1	23030527	985659	CAGA	C	.	PASS	Uncertain_significance	pTP	0.986192
chr1	23055302	1246630	A	AT	.	PASS	Benign	pTP	0.984046
chr1	23058937	1247755	CT	C	.	PASS	Benign	pTP	0.986038
chr1	23059333	1277499	CTT	C	.	PASS	Benign	pTP	0.986192
chr1	23694913	1293642	TCTC	T	.	PASS	Benign	pTP	0.986192
chr1	23795620	296823	T	TTTA	.	PASS	Uncertain_significance	pTP	0.996354
chr1	23796495	296829	G	GT	.	PASS	Uncertain_significance	pTP	0.930422
chr1	23804111	1194526	CTTTTG	C	.	PASS	Likely_benign	pTP	0.998091
chr1	23804391	1103583	T	TGGGC	.	PASS	Likely_benign	pTP	0.975905
chr1	23804422	632104	AG	A	.	PASS	Conflicting_interpretations_of_pathogenicity	pTP	0.986237
chr1	23808077	1213010	TAAC	T	.	PASS	Likely_benign	pTP	0.986192
chr1	23810558	1219970	GGGGGCCTCT	G	.	PASS	Likely_benign	pTP	0.971132
chr1	23810790	521753	GGA	G	.	PASS	Pathogenic	pTP	0.986192
chr1	23810811	1568967	CAG	C	.	PASS	Likely_benign	pTP	0.981359
chr1	23817520	11954	CAG	C	.	PASS	Pathogenic/Likely_pathogenic	pTP	0.986192
chr1	23825388	557324	GC	G	.	PASS	Pathogenic	pTP	0.986237
chr1	23825731	1220226	TCCAAAAAAA	T	.	PASS	Likely_benign	pTP	0.762864
chr1	23825731	1266131	TCCAAAAAAAA	T	.	PASS	Benign	pTP	0.764586
chr1	23825731	1223137	TCCAAAAAAAAAAAAAA	T	.	PASS	Likely_benign	pTP	0.755500
chr1	23825731	1174295	TCCAAAAAAAAAAAAAAAA	T	.	PASS	Benign	pTP	0.731879
chr1	23825731	1286687	TCCAAAAAAAAAAAAAAAAA	T	.	PASS	Benign	pTP	0.731879
chr1	23845272	296882	TCCTGC	T	.	PASS	Uncertain_significance	pTP	0.985203
chr1	23846275	1294438	C	CT	.	PASS	Benign	pTP	0.946976
chr1	23848965	1182864	A	AT	.	PASS	Likely_benign	pTP	0.986699
chr1	23854064	1247359	GAATA	G	.	PASS	Benign	pTP	0.978486
chr1	23854316	1252223	TA	T	.	PASS	Benign	pTP	0.970347
chr1	23859545	1254302	GAC	G	.	PASS	Likely_benign	pTP	0.986952
chr1	23859569	1209011	T	TA	.	PASS	Likely_benign	pTP	0.977232
chr1	23863274	218429	T	TAAACAGAA	.	PASS	Uncertain_significance	pTP	0.955980
chr1	23863275	1624994	AAACAG	A	.	PASS	Likely_benign	pTP	0.985238
chr1	23865485	1362473	ACT	A	.	PASS	Uncertain_significance	pTP	0.986192
chr1	23868227	1441133	G	GAGC	.	PASS	Uncertain_significance	pTP	0.975795
chr1	23868279	1324433	GC	G	.	PASS	Likely_pathogenic	pTP	0.986237
chr1	24336215	1295139	G	GT	.	PASS	Benign	pTP	0.981119
chr1	24344974	1260493	ACCCTCCACACCTGTGCC	A	.	PASS	Benign	pTP	0.382119
chr1	24344995	1265382	TCCACACCTGTGCCTCCG	T	.	PASS	Benign	pTP	0.382119
chr1	25543762	468290	TG	T	.	PASS	Pathogenic	pTP	0.972745
chr1	25553942	817252	GAC	G	.	PASS	Pathogenic/Likely_pathogenic	pTP	0.986192
chr1	25553974	1373822	GT	G	.	PASS	Pathogenic	pTP	0.986237
chr1	25557238	662264	C	CA	.	PASS	Pathogenic	pTP	0.984046
chr1	25563135	4781	A	AC	.	PASS	Pathogenic	pTP	0.977141
chr1	25563140	1399626	CT	C	.	PASS	Pathogenic	pTP	0.980261
chr1	25565165	806093	TC	T	.	PASS	Likely_benign	pTP	0.979958
chr1	25567436	296993	AT	A	.	PASS	Benign	pTP	0.986038
chr1	25567757	296998	C	CT	.	PASS	Likely_benign	pTP	0.984046
chr1	25567977	297006	C	CTG	.	PASS	Benign	pTP	0.980043
chr1	25568704	297019	AG	A	.	PASS	Uncertain_significance	pTP	0.977571
chr1	25800115	1191543	A	AC	.	PASS	Likely_benign	pTP	0.940147
chr1	25800121	1189816	CGCCCA	C	.	PASS	Likely_benign	pTP	0.944307
chr1	25800201	514934	G	GGCCGCCGGCA	.	PASS	Likely_benign	pTP	0.934582
chr1	25800232	280406	TGGGCCGGGCCCGGCCGGGCCAACGC	T	.	PASS	Pathogenic	pTP	0.974694
chr1	25800233	193432	G	GGGCCGGGCCC	.	PASS	Pathogenic	pTP	0.934582
chr1	25800270	193429	C	CCCGGCCCCGCCGCGCAGCCTCCCGCGCCA	.	PASS	Pathogenic	pTP	0.719111
chr1	25800344	663297	G	GGCCGCCGCCGCT	.	PASS	Uncertain_significance	pTP	0.933085
chr1	25800347	1517338	C	CGCCGCCGCT	.	PASS	Uncertain_significance	pTP	0.934582
chr1	25801105	523931	C	CGG	.	PASS	Pathogenic	pTP	0.971573
chr1	25801158	662908	CA	C	.	PASS	Pathogenic	pTP	0.986237
chr1	25801993	1183714	C	CT	.	PASS	Benign	pTP	0.979227
chr1	25801993	1268223	CT	C	.	PASS	Benign	pTP	0.983051
chr1	25802114	461633	CTGAG	C	.	PASS	Likely_pathogenic	pTP	0.986952
chr1	25805118	261282	C	CT	.	PASS	Likely_benign	pTP	0.984046
chr1	25805164	95965	C	CGAG	.	PASS	Conflicting_interpretations_of_pathogenicity	pTP	0.975795
chr1	25805183	1323573	CCT	C	.	PASS	Pathogenic	pTP	0.980196
chr1	25808297	1236053	CGCCTGGGTGGGCTGT	C	.	PASS	Benign	pTP	0.850282
chr1	25808297	1269220	CGCCTGGGTGGGCTGTGCCTGGGTGGGCTGTGCCTGGGTGGGCTGT	C	.	PASS	Benign	pTP	0.596815
chr1	25808753	4494	C	CA	.	PASS	Pathogenic	pTP	0.984046
chr1	25809104	212149	G	GCCT	.	PASS	Likely_pathogenic	pTP	0.975795
chr1	25809138	944327	CTG	C	.	PASS	Pathogenic	pTP	0.986192
chr1	25809805	280493	TCGTG	T	.	PASS	Pathogenic	pTP	0.986192
chr1	25811745	297028	GGCA	G	.	PASS	Uncertain_significance	pTP	0.986192
chr1	25812462	1245204	TAC	T	.	PASS	Benign	pTP	0.903819
chr1	25812480	1271278	C	CACAT	.	PASS	Benign	pTP	0.842004
chr1	25812556	1255236	TACACACAAAC	T	.	PASS	Benign	pTP	0.880564
chr1	25812556	1197026	TACACACAAACAC	T	.	PASS	Likely_benign	pTP	0.884910
chr1	25812556	1187874	TACACACAAACACAC	T	.	PASS	Likely_benign	pTP	0.873173
chr1	25812556	1293622	TACACACAAACACACAC	T	.	PASS	Benign	pTP	0.873173
chr1	25812556	1234062	TACACACAAACACACACACACAC	T	.	PASS	Benign	pTP	0.845637
chr1	25812558	1217891	CACACAA	C	.	PASS	Likely_benign	pTP	0.893828
chr1	25812562	1204015	CAA	C	.	PASS	Likely_benign	pTP	0.903819
chr1	25812564	1233960	A	AAC	.	PASS	Benign	pTP	0.859170
chr1	25812564	1296449	A	AACAC	.	PASS	Benign	pTP	0.842004
chr1	25812564	1245421	A	AACACAC	.	PASS	Benign	pTP	0.769973
chr1	25812564	1244102	A	AACACACAC	.	PASS	Benign	pTP	0.740761
chr1	25812564	1174409	A	AACACACACAC	.	PASS	Likely_benign	pTP	0.652747
chr1	25812564	1264606	AACACACAC	A	.	PASS	Benign	pTP	0.892292
chr1	25812597	1216336	ACACACAC	A	.	PASS	Likely_benign	pTP	0.892292
chr1	25812734	432862	GAAC	G	.	PASS	Likely_pathogenic	pTP	0.986192
chr1	25813873	1621700	C	CT	.	PASS	Likely_benign	pTP	0.984046
chr1	25814147	943796	AGAT	A	.	PASS	Uncertain_significance	pTP	0.986192
chr1	25815933	297033	TCTGA	T	.	PASS	Uncertain_significance	pTP	0.986192
chr1	25816198	297037	CT	C	.	PASS	Uncertain_significance	pTP	0.986237
chr1	25817213	297048	ATTTTG	A	.	PASS	Uncertain_significance	pTP	0.997645
chr1	25817946	297061	TC	T	.	PASS	Uncertain_significance	pTP	0.969709
chr1	25817946	297062	TCCC	T	.	PASS	Likely_benign	pTP	0.969610
chr1	25817998	297063	TCTC	T	.	PASS	Likely_benign	pTP	0.986192
chr1	25835277	782229	GTTTCACTGAT	G	.	PASS	Likely_benign	pTP	0.982466
chr1	26051902	1284939	TAC	T	.	PASS	Likely_benign	pTP	0.986192
chr1	26054237	1269179	C	CT	.	PASS	Benign	pTP	0.984046
chr1	26057154	1275187	CCAGGGGT	C	.	PASS	Benign	pTP	0.978908
chr1	26061184	985254	ACT	A	.	PASS	Pathogenic	pTP	0.986192
chr1	26183819	252663	AC	A	.	PASS	Benign	pTP	0.896510
chr1	26443052	1244186	C	CTTTTTT	.	PASS	Benign	pTP	0.961644
chr1	26446687	1241377	A	AGTGT	.	PASS	Benign	pTP	0.975905
chr1	26447629	1069729	T	TG	.	PASS	Pathogenic	pTP	0.974037
chr1	26457565	1181657	TA	T	.	PASS	Benign	pTP	0.965913
chr1	26457565	1234304	TAA	T	.	PASS	Benign	pTP	0.965803
chr1	26469815	297090	TCTC	T	.	PASS	Uncertain_significance	pTP	0.985978
chr1	26470308	297095	CCTT	C	.	PASS	Uncertain_significance	pTP	0.985978
chr1	26696421	30292	CCCCGCCGCCGCCAGCAGCCTGGGCAA	C	.	PASS	Pathogenic	pTP	0.957534
chr1	26696448	434329	C	CCCG	.	PASS	Conflicting_interpretations_of_pathogenicity	pTP	0.975795
chr1	26696448	591469	C	CCCGCCG	.	PASS	Likely_benign	pTP	0.962179
chr1	26696448	770843	CCCG	C	.	PASS	Likely_benign	pTP	0.986192
chr1	26696516	126309	A	AGGC	.	PASS	Benign/Likely_benign	pTP	0.975795
chr1	26696516	1346038	A	AGGCGGC	.	PASS	Uncertain_significance	pTP	0.962179
chr1	26696516	591383	AGGC	A	.	PASS	Uncertain_significance	pTP	0.986192
chr1	26696649	434330	T	TGGCGGC	.	PASS	Uncertain_significance	pTP	0.927183
chr1	26696649	434312	T	TGGCGGCGGCGGCGGAGCC	.	PASS	Likely_benign	pTP	0.784312
chr1	26696649	1254549	TGGCGGCGGCGGCGGAGCC	T	.	PASS	Likely_benign	pTP	0.956459
chr1	26696653	592018	G	GGCGGCGGCGGAGCCGGCA	.	PASS	Uncertain_significance	pTP	0.845083
chr1	26696653	1205023	GGCGGCGGCGGAGCCGGCA	G	.	PASS	Likely_benign	pTP	0.970549
chr1	26696664	1216141	AGCCGGCAGCGGCGGC	A	.	PASS	Likely_benign	pTP	0.975179
chr1	26696765	1495992	C	CCGG	.	PASS	Uncertain_significance	pTP	0.975795
chr1	26696765	1350682	C	CCGGCGGCGGCGGTGG	.	PASS	Uncertain_significance	pTP	0.900123
chr1	26696885	434333	T	TCGC	.	PASS	Conflicting_interpretations_of_pathogenicity	pTP	0.975795
chr1	26697129	210263	C	CGCG	.	PASS	Conflicting_interpretations_of_pathogenicity	pTP	0.975795
chr1	26697417	434336	GGCTGCGGCGGCGGCA	G	.	PASS	Conflicting_interpretations_of_pathogenicity	pTP	0.937093
chr1	26731553	1448496	TCAG	T	.	PASS	Uncertain_significance	pTP	0.986192
chr1	26731877	1207173	T	TTTTTA	.	PASS	Likely_benign	pTP	0.897827
chr1	26760686	1272144	C	CA	.	PASS	Benign	pTP	0.984959
chr1	26762616	1216595	TA	T	.	PASS	Likely_benign	pTP	0.986038
chr1	26770902	1191666	C	CT	.	PASS	Likely_benign	pTP	0.984046
chr1	26773690	235338	C	CGCA	.	PASS	Benign/Likely_benign	pTP	0.961218
chr1	26773690	434342	C	CGCAGCA	.	PASS	Likely_benign	pTP	0.939907
chr1	26773690	788714	CGCA	C	.	PASS	Benign	pTP	0.977733
chr1	26779184	1228712	GGAA	G	.	PASS	Benign/Likely_benign	pTP	0.981359
chr1	26779184	1328584	GGAAGAA	G	.	PASS	Uncertain_significance	pTP	0.979237
chr1	26780772	1270609	T	TC	.	PASS	Benign	pTP	0.936221
chr1	26794877	1338926	AGAC	A	.	PASS	Conflicting_interpretations_of_pathogenicity	pTP	0.986192
chr1	26798361	297132	T	TA	.	PASS	Uncertain_significance	pTP	0.984046
chr1	26913713	636300	GA	G	.	PASS	Pathogenic	pTP	0.986237
chr1	26913774	636299	CAGGTGCGATG	C	.	PASS	Benign	pTP	0.982466
chr1	27102395	777921	CGGT	C	.	PASS	Benign	pTP	0.986192
chr1	27102564	742212	GGGA	G	.	PASS	Likely_benign	pTP	0.986192
chr1	27103314	785789	T	TG	.	PASS	Likely_benign	pTP	0.974037
chr1	27358747	806105	AG	A	.	PASS	Likely_pathogenic	pTP	0.972745
chr1	27373179	5285	AG	A	.	PASS	Uncertain_significance	pTP	0.986237
chr1	27548841	1182005	A	AAGG	.	PASS	Benign	pTP	0.975795
chr1	27548841	774392	AAGG	A	.	PASS	Conflicting_interpretations_of_pathogenicity	pTP	0.986192
chr1	27548841	1684104	AAGGAGG	A	.	PASS	Likely_benign	pTP	0.984611
chr1	27548873	788759	TGCAGAGGTG	T	.	PASS	Benign	pTP	0.982241
chr1	27549001	422633	TGAA	T	.	PASS	Uncertain_significance	pTP	0.986192
chr1	27549006	1170506	AAGG	A	.	PASS	Benign	pTP	0.986192
chr1	29018497	1182778	C	CTT	.	PASS	Benign	pTP	0.978888
chr1	29035579	1245550	G	GA	.	PASS	Benign	pTP	0.978814
chr1	29200513	449055	T	TA	.	PASS	Pathogenic/Likely_pathogenic	pTP	0.984046
chr1	29216878	1314921	T	TAATCCCAGCACTTTGG	.	PASS	Likely_benign	pTP	0.908884
chr1	30936879	1232135	CCT	C	.	PASS	Benign	pTP	0.980196
chr1	30942191	1274134	TTATATATA	T	.	PASS	Benign	pTP	0.869351
chr1	30942191	1262198	TTATATATATATA	T	.	PASS	Benign	pTP	0.860642
chr1	30942192	1258650	TA	T	.	PASS	Benign	pTP	0.883358
chr1	30942194	1237450	TATATATATATATA	T	.	PASS	Benign	pTP	0.846858
chr1	30942194	1264905	TATATATATATATATA	T	.	PASS	Benign	pTP	0.846858
chr1	30945691	1291380	CAAT	C	.	PASS	Benign	pTP	0.986192
chr1	31005791	1230965	AAGAGAG	A	.	PASS	Benign	pTP	0.975149
chr1	31005791	1276387	AAGAGAGAGAG	A	.	PASS	Benign	pTP	0.971723
chr1	31007318	1230379	GACACTGATCAA	G	.	PASS	Benign	pTP	0.981465
chr1	31365951	100613	GAC	G	.	PASS	not_provided	pTP	0.986192
chr1	31369359	97087	TC	T	.	PASS	not_provided	pTP	0.974278
chr1	31369367	100612	CCT	C	.	PASS	not_provided	pTP	0.974193
chr1	31429409	787526	ACC	A	.	PASS	Benign	pTP	0.980196
chr1	31735567	1589198	G	GC	.	PASS	Benign	pTP	0.964980
chr1	32285709	1099339	A	AGCCTTGAGAG	.	PASS	Likely_benign	pTP	0.934582
chr1	32775529	297138	CCCTTT	C	.	PASS	Likely_benign	pTP	0.985203
chr1	32775672	297143	CTG	C	.	PASS	Likely_benign	pTP	0.986192
chr1	32779452	644353	AC	A	.	PASS	Uncertain_significance	pTP	0.986237
chr1	32780142	1045888	AG	A	.	PASS	Uncertain_significance	pTP	0.986237
chr1	32781093	581271	TG	T	.	PASS	Uncertain_significance	pTP	0.986237
chr1	32786498	1175561	TCACATGCATGACTATTCCTAGCC	T	.	PASS	Benign	pTP	0.984355
chr1	32786922	508808	GA	G	.	PASS	Likely_benign	pTP	0.986270
chr1	32806706	1295797	T	TA	.	PASS	Benign	pTP	0.984046
chr1	32811002	952197	AT	A	.	PASS	Uncertain_significance	pTP	0.986025
chr1	32889560	1300335	TG	T	.	PASS	Likely_benign	pTP	0.989070
chr1	33012984	1232355	GCA	G	.	PASS	Benign	pTP	0.987214
chr1	33013201	1034623	CTT	C	.	PASS	Uncertain_significance	pTP	0.986192
chr1	33013285	1067803	TCC	T	.	PASS	Likely_pathogenic	pTP	0.980196
chr1	33013400	1339681	G	GATGTC	.	PASS	Likely_pathogenic	pTP	0.962634
chr1	33013401	1339680	A	ATG	.	PASS	Likely_pathogenic	pTP	0.978888
chr1	33014612	1166849	AAT	A	.	PASS	Benign	pTP	0.986192
chr1	33021707	529736	GA	G	.	PASS	Likely_benign	pTP	0.986237
chr1	33036744	1453536	C	CT	.	PASS	Pathogenic	pTP	0.984046
chr1	34761404	195421	CT	C	.	PASS	Benign	pTP	0.986237
chr1	34761406	1276227	TTGTC	T	.	PASS	Benign	pTP	0.986192
chr1	34784955	6490	TACG	T	.	PASS	Conflicting_interpretations_of_pathogenicity	pTP	0.986192
chr1	34785102	806107	GC	G	.	PASS	Uncertain_significance	pTP	0.986237
chr1	34785412	163536	GCCTGCACAAGGA	G	.	PASS	Conflicting_interpretations_of_pathogenicity	pTP	0.983175
chr1	34785649	297197	CT	C	.	PASS	Uncertain_significance	pTP	0.986237
chr1	34786105	297208	TG	T	.	PASS	Uncertain_significance	pTP	0.986237
chr1	34905129	757628	A	AC	.	PASS	Likely_benign	pTP	0.964980
chr1	36091648	1339799	CAG	C	.	PASS	not_provided	pTP	0.981359
chr1	36091720	590301	GCCTGC	G	.	PASS	Pathogenic	pTP	0.985203
chr1	36097555	1328777	A	AC	.	PASS	Likely_benign	pTP	0.964980
chr1	36099490	1601585	GAGAA	G	.	PASS	Benign	pTP	0.986192
chr1	36472560	542856	TC	T	.	PASS	Pathogenic	pTP	0.986237
chr1	36475516	655386	CCTGCCCCCGGGCTGAAGCT	C	.	PASS	Pathogenic	pTP	0.968169
chr1	36475519	1410136	G	GC	.	PASS	Pathogenic	pTP	0.977141
chr1	36475938	1231048	G	GT	.	PASS	Benign	pTP	0.984046
chr1	36479425	1159023	AT	A	.	PASS	Likely_benign	pTP	0.986237
chr1	36479706	1236211	AG	A	.	PASS	Benign	pTP	0.986995
chr1	37537761	1468648	ACTT	A	.	PASS	Uncertain_significance	pTP	0.986192
chr1	37537775	1507459	CTCCTCA	C	.	PASS	Uncertain_significance	pTP	0.984611
chr1	37552705	1391207	GCTT	G	.	PASS	Uncertain_significance	pTP	0.986192
chr1	37612499	1283434	G	GGT	.	PASS	Benign	pTP	0.949359
chr1	37612499	1233166	G	GGTGT	.	PASS	Benign	pTP	0.942450
chr1	37612794	1338212	T	TTGC	.	PASS	Benign	pTP	0.975795
chr1	37794622	976661	G	GC	.	PASS	Likely_pathogenic	pTP	0.974308
chr1	37803968	1321214	TGGA	T	.	PASS	Pathogenic	pTP	0.986192
chr1	37804344	1321213	TCAAC	T	.	PASS	Pathogenic	pTP	0.986192
chr1	37862263	1282525	CAG	C	.	PASS	Benign	pTP	0.986192
chr1	37862482	1228281	GAC	G	.	PASS	Benign	pTP	0.986192
chr1	37866385	1287897	T	TTC	.	PASS	Benign	pTP	0.978888
chr1	37866385	1291724	T	TTCTC	.	PASS	Benign	pTP	0.975905
chr1	37866385	1230805	T	TTCTCTCTC	.	PASS	Benign	pTP	0.955980
chr1	37866402	1242876	TCTCTCACA	T	.	PASS	Benign	pTP	0.976808
chr1	37866402	1281996	TCTCTCACACA	T	.	PASS	Benign	pTP	0.974014
chr1	37866664	1270287	A	AC	.	PASS	Benign	pTP	0.984046
chr1	37868312	1253889	C	CA	.	PASS	Benign	pTP	0.934034
chr1	37873340	1181721	T	TA	.	PASS	Benign	pTP	0.984046
chr1	37891227	1233128	C	CA	.	PASS	Benign	pTP	0.977232
chr1	37932153	1264413	GCAC	G	.	PASS	Benign	pTP	0.986192
chr1	37932160	1222561	AGGGTT	A	.	PASS	Benign	pTP	0.985203
chr1	39300507	1243271	T	TA	.	PASS	Benign	pTP	0.984084
chr1	39352777	1226979	C	CT	.	PASS	Benign	pTP	0.983648
chr1	39360671	1233210	T	TATA	.	PASS	Benign	pTP	0.975795
chr1	39360719	1244637	A	ATTAT	.	PASS	Benign	pTP	0.975905
chr1	39367976	1265426	G	GA	.	PASS	Benign	pTP	0.967142
chr1	39367976	1269029	GA	G	.	PASS	Benign	pTP	0.971588
chr1	39367993	1294980	AT	A	.	PASS	Benign	pTP	0.971588
chr1	39368003	1240754	GT	G	.	PASS	Benign	pTP	0.986038
chr1	39388842	1271998	ATTTTTC	A	.	PASS	Benign	pTP	0.995963
chr1	39434386	1245876	C	CT	.	PASS	Benign	pTP	0.972267
chr1	39434386	1288467	CT	C	.	PASS	Benign	pTP	0.976036
chr1	39461791	1290742	CA	C	.	PASS	Benign	pTP	0.815724
chr1	39461791	1294885	CAA	C	.	PASS	Benign	pTP	0.815218
chr1	39480077	1277596	T	TAGCCTCTGAAAGACTCCAGTGAGGAGAAGAAATAAAAATG	.	PASS	Benign	pTP	0.688524
chr1	39847030	1282542	A	AT	.	PASS	Benign	pTP	0.981119
chr1	39847030	1229175	AT	A	.	PASS	Benign	pTP	0.983705
chr1	39848364	673191	A	AAT	.	PASS	Likely_benign	pTP	0.978888
chr1	39854049	545453	CG	C	.	PASS	Pathogenic/Likely_pathogenic	pTP	0.986237
chr1	39883663	1276471	C	CT	.	PASS	Benign	pTP	0.983648
chr1	40072760	297212	T	TC	.	PASS	Uncertain_significance	pTP	0.972549
chr1	40072769	297214	ACTT	A	.	PASS	Uncertain_significance	pTP	0.986192
chr1	40073531	552533	A	ACGAT	.	PASS	Uncertain_significance	pTP	0.975905
chr1	40073531	555485	A	ATGAC	.	PASS	Uncertain_significance	pTP	0.975905
chr1	40073531	297233	A	ATGAT	.	PASS	Benign	pTP	0.975905
chr1	40073531	551002	A	ATGCT	.	PASS	Uncertain_significance	pTP	0.975905
chr1	40074364	1201976	TTTTC	T	.	PASS	Likely_benign	pTP	0.997765
chr1	40074469	1180076	TTC	T	.	PASS	Likely_benign	pTP	0.986952
chr1	40074469	1199134	TTCTC	T	.	PASS	Likely_benign	pTP	0.986952
chr1	40074471	1256797	CTCTT	C	.	PASS	Benign	pTP	0.986952
chr1	40076863	557103	C	CT	.	PASS	Pathogenic/Likely_pathogenic	pTP	0.984046
chr1	40078820	1264003	C	CT	.	PASS	Benign	pTP	0.989268
chr1	40078820	1200345	CT	C	.	PASS	Likely_benign	pTP	0.990749
chr1	40080494	749797	G	GA	.	PASS	Benign	pTP	0.984084
chr1	40091320	507345	CAA	C	.	PASS	Likely_benign	pTP	0.986192
chr1	40091865	1213522	C	CA	.	PASS	Likely_benign	pTP	0.980443
chr1	40091865	1222720	CA	C	.	PASS	Benign	pTP	0.983120
chr1	40092149	56185	CAAG	C	.	PASS	Likely_pathogenic	pTP	0.986192
chr1	40092454	551473	TCTC	T	.	PASS	Uncertain_significance	pTP	0.986192
chr1	40092456	56183	TC	T	.	PASS	Pathogenic	pTP	0.986237
chr1	40092462	56182	A	AT	.	PASS	Pathogenic/Likely_pathogenic	pTP	0.983816
chr1	40092691	668042	CACTT	C	.	PASS	Benign	pTP	0.988548
chr1	40092787	684006	G	GGCATGTGAAAA	.	PASS	Benign	pTP	0.932801
chr1	40096829	683998	A	ATGC	.	PASS	Benign	pTP	0.975795
chr1	40097101	416010	TCTCA	T	.	PASS	Likely_benign	pTP	0.986192
chr1	40097197	551166	G	GAGAGCCACAGCCA	.	PASS	Likely_pathogenic	pTP	0.882592
chr1	40258319	41411	GA	G	.	PASS	Pathogenic	pTP	0.986237
chr1	40258324	30584	G	GT	.	PASS	Pathogenic	pTP	0.984046
chr1	40260571	1226437	TA	T	.	PASS	Benign	pTP	0.986237
chr1	40281517	297263	CTAAAGT	C	.	PASS	Uncertain_significance	pTP	0.984611
chr1	40285728	1225689	TTCTA	T	.	PASS	Benign	pTP	0.986787
chr1	40290846	801467	CTTTCTAGATGAATTCTTTCCTGTGTTTTTTTT	C	.	PASS	Pathogenic	pTP	0.961335
chr1	40290870	4271	G	GT	.	PASS	Pathogenic	pTP	0.983816
chr1	40290870	1377698	GT	G	.	PASS	Pathogenic	pTP	0.986038
chr1	40292433	140514	TTTCTTTTTCAGG	T	.	PASS	not_provided	pTP	0.997482
chr1	40292848	297267	CTGAA	C	.	PASS	Uncertain_significance	pTP	0.986192
chr1	40301692	1200456	TG	T	.	PASS	Likely_benign	pTP	0.986237
chr1	40302126	677894	CTG	C	.	PASS	Benign	pTP	0.986952
chr1	40302811	1167800	T	TGGAG	.	PASS	Benign	pTP	0.975905
chr1	40302811	1146972	T	TGGAGGGAG	.	PASS	Likely_benign	pTP	0.955980
chr1	40302811	777748	TGGAG	T	.	PASS	Likely_benign	pTP	0.986192
chr1	40302811	196621	TGGAGGGAG	T	.	PASS	Benign	pTP	0.984366
chr1	40302816	1632089	G	GGAGA	.	PASS	Likely_benign	pTP	0.975905
chr1	40303571	1194069	TC	T	.	PASS	Conflicting_interpretations_of_pathogenicity	pTP	0.986237
chr1	40303592	1007311	CG	C	.	PASS	Uncertain_significance	pTP	0.977571
chr1	40303762	1270451	T	TGGGGCCGGGAGAAGGGAGG	.	PASS	Benign	pTP	0.879011
chr1	40304364	982740	C	CG	.	PASS	Uncertain_significance	pTP	0.968475
chr1	40304364	632106	CG	C	.	PASS	Uncertain_significance	pTP	0.972745
chr1	40304860	1552156	GAAA	G	.	PASS	Likely_benign	pTP	0.986192
chr1	40305049	1228018	ATTTC	A	.	PASS	Benign	pTP	0.988470
chr1	40305058	1297276	TTTC	T	.	PASS	Benign	pTP	0.898575
chr1	40307748	1519818	TG	T	.	PASS	Uncertain_significance	pTP	0.977571
chr1	40311294	1580639	CAG	C	.	PASS	Likely_benign	pTP	0.986224
chr1	40311460	258390	GC	G	.	PASS	Benign/Likely_benign	pTP	0.915153
chr1	40311466	1211718	CTG	C	.	PASS	Likely_benign	pTP	0.914891
chr1	40312121	724751	CAG	C	.	PASS	Likely_benign	pTP	0.986192
chr1	40312212	1298235	C	CT	.	PASS	Benign	pTP	0.979227
chr1	40315503	1257559	CG	C	.	PASS	Benign	pTP	0.980261
chr1	40317151	1016908	TGGA	T	.	PASS	Uncertain_significance	pTP	0.986192
chr1	40317207	422832	CG	C	.	PASS	Likely_benign	pTP	0.986237
chr1	40514636	727068	T	TA	.	PASS	Likely_benign	pTP	0.984046
chr1	40515335	1668159	CTG	C	.	PASS	Benign	pTP	0.986192
chr1	40515573	1580515	C	CG	.	PASS	Benign	pTP	0.984046
chr1	40784274	680321	C	CCGGGCTCCGGCT	.	PASS	Likely_benign	pTP	0.933085
chr1	40784332	1437818	A	ACCG	.	PASS	Uncertain_significance	pTP	0.975795
chr1	40822298	227464	T	TC	.	PASS	Likely_benign	pTP	0.977141
chr1	40832786	1194469	CAG	C	.	PASS	Likely_benign	pTP	0.986192
chr1	40832874	1235061	G	GC	.	PASS	Benign	pTP	0.977141
chr1	40834755	1215737	AC	A	.	PASS	Likely_benign	pTP	0.980261
chr1	40838303	451930	GT	G	.	PASS	Uncertain_significance	pTP	0.980261
chr1	41001009	1166833	CCT	C	.	PASS	Benign	pTP	0.980196
chr1	42456883	590784	GCCTTCGGGCCCAGCC	G	.	PASS	Uncertain_significance	pTP	0.981247
chr1	42473143	1679771	ATACT	A	.	PASS	Likely_pathogenic	pTP	0.986192
chr1	42734555	297332	TG	T	.	PASS	Likely_benign	pTP	0.986237
chr1	42735169	1193092	G	GT	.	PASS	Likely_benign	pTP	0.984046
chr1	42738773	1191266	GT	G	.	PASS	Likely_benign	pTP	0.979495
chr1	42746686	421364	CCTGGACG	C	.	PASS	Likely_benign	pTP	0.984366
chr1	42746753	1361320	C	CG	.	PASS	Pathogenic	pTP	0.968475
chr1	42747240	504079	C	CAGCTGCTCTCACCCGCTCG	.	PASS	Uncertain_significance	pTP	0.772589
chr1	42747240	1426696	CAGCTGCTCTCACCCGCTCG	C	.	PASS	Likely_benign	pTP	0.953539
chr1	42747974	1188653	TA	T	.	PASS	Likely_benign	pTP	0.986237
chr1	42750649	1187254	C	CGG	.	PASS	Likely_benign	pTP	0.939682
chr1	42750653	1186493	G	GGT	.	PASS	Likely_benign	pTP	0.885835
chr1	42750655	1235014	G	GA	.	PASS	Benign	pTP	0.911678
chr1	42750659	1186642	T	TGGG	.	PASS	Likely_benign	pTP	0.870906
chr1	42755763	1244061	GCT	G	.	PASS	Benign	pTP	0.986192
chr1	42759261	1255	AG	A	.	PASS	Pathogenic	pTP	0.986237
chr1	42762312	1673011	G	GTT	.	PASS	Benign	pTP	0.978584
chr1	42762312	468986	GT	G	.	PASS	Likely_benign	pTP	0.986038
chr1	42766739	817615	TG	T	.	PASS	Pathogenic	pTP	0.986237
chr1	42830984	1915	TGA	T	.	PASS	Pathogenic	pTP	0.986192
chr1	42927114	589970	T	TGCCGGAA	.	PASS	Pathogenic	pTP	0.919657
chr1	42927248	846563	GACAC	G	.	PASS	Uncertain_significance	pTP	0.986952
chr1	42927574	1222935	G	GGGTGAGAAAT	.	PASS	Benign	pTP	0.934582
chr1	42927592	509365	TG	T	.	PASS	Likely_benign	pTP	0.979495
chr1	42929183	420171	T	TG	.	PASS	Likely_benign	pTP	0.968475
chr1	42929199	1573613	CAA	C	.	PASS	Likely_benign	pTP	0.986192
chr1	42929202	198543	AG	A	.	PASS	Conflicting_interpretations_of_pathogenicity	pTP	0.986237
chr1	42929691	806116	CCTT	C	.	PASS	Uncertain_significance	pTP	0.986192
chr1	42930540	675854	ACT	A	.	PASS	Likely_benign	pTP	0.986192
chr1	42930874	938863	CG	C	.	PASS	Uncertain_significance	pTP	0.981420
chr1	42943423	677681	ACT	A	.	PASS	Likely_benign	pTP	0.986192
chr1	42959040	297392	CT	C	.	PASS	Benign	pTP	0.976280
chr1	43156263	783936	ACT	A	.	PASS	Benign	pTP	0.986192
chr1	43338558	1069872	TG	T	.	PASS	Pathogenic	pTP	0.980261
chr1	43338563	134822	CCT	C	.	PASS	Pathogenic	pTP	0.980196
chr1	43338704	265249	CT	C	.	PASS	Pathogenic	pTP	0.986237
chr1	43339477	1071039	CCTCA	C	.	PASS	Pathogenic	pTP	0.986192
chr1	43340015	134831	C	CCTGG	.	PASS	not_provided	pTP	0.975905
chr1	43352208	1533654	TC	T	.	PASS	Benign	pTP	0.980261
chr1	43352302	632897	CG	C	.	PASS	Pathogenic/Likely_pathogenic	pTP	0.986237
chr1	43352534	1687156	C	CA	.	PASS	Likely_pathogenic	pTP	0.984046
chr1	43353447	297419	A	ATTTTT	.	PASS	Uncertain_significance	pTP	0.504208
chr1	43353447	297420	AT	A	.	PASS	Uncertain_significance	pTP	0.738823
chr1	43415982	436935	CAG	C	.	PASS	Likely_pathogenic	pTP	0.981359
chr1	43416520	1585512	TG	T	.	PASS	Likely_benign	pTP	0.986237
chr1	43421895	1216318	TCA	T	.	PASS	Likely_benign	pTP	0.986192
chr1	43422647	1559898	GTCCCT	G	.	PASS	Likely_benign	pTP	0.985203
chr1	43422665	1218395	C	CCCCCACCCCCCCGCCA	.	PASS	Likely_benign	pTP	0.424492
chr1	43423325	1636248	A	AGAGGTGTGGAAGGGCGTGGCTTAGCAGGGTATGAGTGGTACG	.	PASS	Likely_benign	pTP	0.140022
chr1	43423479	1265626	T	TGAGGTGTGGAAGGGCGTGGCTTAGCAGGGTATGAGTGGTACG	.	PASS	Benign	pTP	0.107157
chr1	43428263	1454665	GCA	G	.	PASS	Pathogenic	pTP	0.986192
chr1	43431301	1403144	CCCAGGGCAG	C	.	PASS	Uncertain_significance	pTP	0.974574
chr1	43431528	696053	G	GC	.	PASS	Likely_benign	pTP	0.926684
chr1	43431710	697301	CTG	C	.	PASS	Uncertain_significance	pTP	0.986192
chr1	43431813	1073134	G	GT	.	PASS	Pathogenic	pTP	0.984046
chr1	43432327	1056078	GCTT	G	.	PASS	Uncertain_significance	pTP	0.986192
chr1	43432610	739166	A	AC	.	PASS	Likely_benign	pTP	0.984046
chr1	43437253	372895	CGTT	C	.	PASS	Conflicting_interpretations_of_pathogenicity	pTP	0.986192
chr1	43437915	1571304	G	GA	.	PASS	Benign	pTP	0.984046
chr1	43439108	1593954	ATC	A	.	PASS	Likely_benign	pTP	0.986192
chr1	43439459	1426903	GGGCCTGTGGCACCACCA	G	.	PASS	Uncertain_significance	pTP	0.977723
chr1	43440512	656080	C	CCCCCTG	.	PASS	Uncertain_significance	pTP	0.946324
chr1	43442145	1575143	C	CG	.	PASS	Benign	pTP	0.882425
chr1	43442145	1638351	CG	C	.	PASS	Benign	pTP	0.897113
chr1	43442146	1370761	G	GGGGGGGC	.	PASS	Uncertain_significance	pTP	0.693758
chr1	43443776	1423687	G	GC	.	PASS	Pathogenic	pTP	0.974308
chr1	43443776	644467	GC	G	.	PASS	Pathogenic/Likely_pathogenic	pTP	0.977806
chr1	43445944	1358500	CCTT	C	.	PASS	Uncertain_significance	pTP	0.986192
chr1	43446164	1616897	T	TAA	.	PASS	Likely_benign	pTP	0.978584
chr1	43446333	416971	TC	T	.	PASS	Likely_benign	pTP	0.986237
chr1	43447664	972390	CACA	C	.	PASS	Uncertain_significance	pTP	0.986192
chr1	43447709	1658949	GA	G	.	PASS	Benign	pTP	0.981420
chr1	43447923	1058337	G	GTGC	.	PASS	Uncertain_significance	pTP	0.975795
chr1	43448400	1325167	A	AG	.	PASS	Likely_pathogenic	pTP	0.974037
chr1	43450331	1005737	CCA	C	.	PASS	Conflicting_interpretations_of_pathogenicity	pTP	0.980196
chr1	43452196	1696576	CT	C	.	PASS	Uncertain_significance	pTP	0.986237
chr1	43792353	1261624	A	AGT	.	PASS	Benign	pTP	0.978937
chr1	43838006	1246788	TCGGGAGGCTGAGGCAGGAGAATGGCGTGAAC	T	.	PASS	Benign	pTP	0.907763
chr1	43894645	1181960	G	GT	.	PASS	Likely_benign	pTP	0.984705
chr1	44000736	1599526	GGGGAAGGGAGGGGCCGGCCA	G	.	PASS	Benign	pTP	0.968483
chr1	44000776	1699386	GGC	G	.	PASS	Uncertain_significance	pTP	0.986192
chr1	44008687	1249440	ATTTCTTTTTTTTCTTTTCT	A	.	PASS	Benign	pTP	0.909632
chr1	44008710	1246207	C	CT	.	PASS	Benign	pTP	0.933978
chr1	44010710	1636625	T	TGTGCTCACTGGGTACCTCCCCC	.	PASS	Likely_benign	pTP	0.849386
chr1	44017368	1270070	AAC	A	.	PASS	Benign	pTP	0.968179
chr1	44017368	1220780	AACAC	A	.	PASS	Benign	pTP	0.968179
chr1	44017368	1237581	AACACAC	A	.	PASS	Benign	pTP	0.964611
chr1	44017368	1236493	AACACACAC	A	.	PASS	Benign	pTP	0.964058
chr1	44017368	1253479	AACACACACAC	A	.	PASS	Benign	pTP	0.959792
chr1	44822520	1488927	CA	C	.	PASS	Uncertain_significance	pTP	0.972745
chr1	44822521	1048946	AG	A	.	PASS	Uncertain_significance	pTP	0.972745
chr1	44823239	524531	CT	C	.	PASS	Uncertain_significance	pTP	0.986237
chr1	44826538	1398677	A	AAGC	.	PASS	Uncertain_significance	pTP	0.975795
chr1	44828569	1423235	G	GT	.	PASS	Uncertain_significance	pTP	0.984046
chr1	44828964	1133376	TGGGGGACAAG	T	.	PASS	Likely_benign	pTP	0.973925
chr1	44829201	641865	GC	G	.	PASS	Uncertain_significance	pTP	0.986237
chr1	44829227	801473	GCCACC	G	.	PASS	Uncertain_significance	pTP	0.985203
chr1	44829427	596587	CG	C	.	PASS	Uncertain_significance	pTP	0.986237
chr1	44829443	6145	CAG	C	.	PASS	Conflicting_interpretations_of_pathogenicity	pTP	0.986192
chr1	44830239	1175624	G	GTA	.	PASS	Benign	pTP	0.978888
chr1	44832216	652699	C	CT	.	PASS	Uncertain_significance	pTP	0.984046
chr1	44832355	1537290	CAG	C	.	PASS	Benign	pTP	0.986192
chr1	44842274	1252715	CTT	C	.	PASS	Benign	pTP	0.922738
chr1	44842274	1227954	CTTTTTTTTTTTT	C	.	PASS	Benign	pTP	0.907166
chr1	44926755	1586226	G	GA	.	PASS	Benign	pTP	0.995429
chr1	44926755	1631396	GA	G	.	PASS	Benign	pTP	0.996063
chr1	44941509	806132	CT	C	.	PASS	Likely_pathogenic	pTP	0.986038
chr1	44978621	1247710	CTTTTTTTTTT	C	.	PASS	Benign	pTP	0.651353
chr1	44978621	1277815	CTTTTTTTTTTTTTTTT	C	.	PASS	Benign	pTP	0.635648
chr1	45012203	297455	T	TG	.	PASS	Uncertain_significance	pTP	0.974037
chr1	45327947	1326910	G	GT	.	PASS	Likely_pathogenic	pTP	0.984046
chr1	45329266	297466	TAAC	T	.	PASS	Conflicting_interpretations_of_pathogenicity	pTP	0.986192
chr1	45329315	127843	TG	T	.	PASS	Conflicting_interpretations_of_pathogenicity	pTP	0.986237
chr1	45329370	483921	AG	A	.	PASS	Uncertain_significance	pTP	0.986237
chr1	45330563	464697	CAAG	C	.	PASS	Likely_benign	pTP	0.986192
chr1	45331137	464696	TGTAGGAAACACAAGGAAGTACAACAAAGACAACAAAG	T	.	PASS	Likely_benign	pTP	0.953404
chr1	45331164	492017	AGAC	A	.	PASS	Likely_benign	pTP	0.986192
chr1	45331218	127838	TTCC	T	.	PASS	Pathogenic	pTP	0.986192
chr1	45331338	665447	GAGGA	G	.	PASS	Uncertain_significance	pTP	0.986192
chr1	45331514	127831	T	TCC	.	PASS	Pathogenic/Likely_pathogenic	pTP	0.978888
chr1	45331518	216080	AGGTCACGGACG	A	.	PASS	Conflicting_interpretations_of_pathogenicity	pTP	0.982617
chr1	45331617	801476	CTT	C	.	PASS	Likely_benign	pTP	0.986192
chr1	45331699	134860	AG	A	.	PASS	Conflicting_interpretations_of_pathogenicity	pTP	0.986237
chr1	45332056	479983	TC	T	.	PASS	Pathogenic	pTP	0.986237
chr1	45332239	433934	GC	G	.	PASS	Pathogenic/Likely_pathogenic	pTP	0.980261
chr1	45332316	630941	AG	A	.	PASS	Uncertain_significance	pTP	0.986270
chr1	45332761	533312	ACCTTCCGAGCTCCCT	A	.	PASS	Conflicting_interpretations_of_pathogenicity	pTP	0.981247
chr1	45332803	371677	TAGCCCAGGCC	T	.	PASS	Pathogenic/Likely_pathogenic	pTP	0.982466
chr1	45334412	854670	CCTGA	C	.	PASS	Pathogenic	pTP	0.986192
chr1	45334456	141379	GC	G	.	PASS	Pathogenic	pTP	0.986237
chr1	45338744	1253467	G	GT	.	PASS	Benign	pTP	0.986837
chr1	45338747	1220719	T	TG	.	PASS	Benign	pTP	0.987563
chr1	45338750	1226517	T	TTG	.	PASS	Benign	pTP	0.983522
chr1	45338753	1292626	TTG	T	.	PASS	Benign	pTP	0.989240
chr1	45338754	1220626	TG	T	.	PASS	Benign	pTP	0.989276
chr1	45338755	1224661	G	GT	.	PASS	Benign	pTP	0.987563
chr1	45338756	1221842	TTTG	T	.	PASS	Benign	pTP	0.991285
chr1	45338759	1220551	G	GT	.	PASS	Benign	pTP	0.989923
chr1	45343106	524117	CCA	C	.	PASS	Pathogenic	pTP	0.986192
chr1	45500378	1076553	CTA	C	.	PASS	Pathogenic	pTP	0.986192
chr1	45507342	438649	ACTTT	A	.	PASS	Uncertain_significance	pTP	0.986192
chr1	45507360	1453445	CATGGTACA	C	.	PASS	Pathogenic	pTP	0.984366
chr1	45507544	1421	T	TA	.	PASS	Conflicting_interpretations_of_pathogenicity	pTP	0.984046
chr1	45507544	556123	TAGAG	T	.	PASS	Likely_pathogenic	pTP	0.986192
chr1	45507763	439903	A	AT	.	PASS	Benign	pTP	0.984046
chr1	45508202	551516	A	ACTGTTC	.	PASS	Uncertain_significance	pTP	0.962179
chr1	45508242	553635	GCTGA	G	.	PASS	Pathogenic/Likely_pathogenic	pTP	0.986192
chr1	45508260	203835	CCCAA	C	.	PASS	Pathogenic	pTP	0.980196
chr1	45508284	439905	GC	G	.	PASS	Pathogenic	pTP	0.986237
chr1	45508316	203833	TTAC	T	.	PASS	Pathogenic/Likely_pathogenic	pTP	0.986192
chr1	45508325	554158	CCAA	C	.	PASS	Uncertain_significance	pTP	0.986192
chr1	45508327	552495	AACG	A	.	PASS	Uncertain_significance	pTP	0.986192
chr1	45508332	553801	CAA	C	.	PASS	Pathogenic	pTP	0.986192
chr1	45508799	1362501	A	AT	.	PASS	Pathogenic	pTP	0.984046
chr1	45508805	203834	GGT	G	.	PASS	Pathogenic	pTP	0.986192
chr1	45508909	95704	CTG	C	.	PASS	Pathogenic	pTP	0.986192
chr1	45508929	553238	AC	A	.	PASS	Pathogenic/Likely_pathogenic	pTP	0.986237
chr1	45508932	556708	G	GT	.	PASS	Pathogenic	pTP	0.984046
chr1	45508982	553035	C	CG	.	PASS	Likely_pathogenic	pTP	0.984046
chr1	45508989	550046	CTG	C	.	PASS	Likely_pathogenic	pTP	0.986192
chr1	45509013	1074542	CAG	C	.	PASS	Pathogenic	pTP	0.986192
chr1	45509021	95707	CAGA	C	.	PASS	Pathogenic	pTP	0.986192
chr1	45509065	550634	AT	A	.	PASS	Uncertain_significance	pTP	0.986237
chr1	45509128	208197	ACCCGCC	A	.	PASS	Uncertain_significance	pTP	0.977945
chr1	45509152	976664	TCCCAGCAGAGCCCGGAGCTGGCTCAGC	T	.	PASS	Likely_pathogenic	pTP	0.950525
chr1	45509213	551602	TG	T	.	PASS	Uncertain_significance	pTP	0.986237
chr1	45509415	1328724	A	ATTTTTT	.	PASS	Benign	pTP	0.962179
chr1	45509416	297497	G	GATTTT	.	PASS	Uncertain_significance	pTP	0.939856
chr1	45509416	1227078	G	GTTTTT	.	PASS	Benign	pTP	0.939856
chr1	45509416	1292304	G	GTTTTTT	.	PASS	Benign	pTP	0.939141
chr1	45509416	1189433	G	GTTTTTTT	.	PASS	Likely_benign	pTP	0.918656
chr1	45509416	1241975	G	GTTTTTTTTTTTT	.	PASS	Benign	pTP	0.894273
chr1	45509416	1208561	GT	G	.	PASS	Likely_benign	pTP	0.978740
chr1	45509432	297499	T	TTTTTA	.	PASS	Uncertain_significance	pTP	0.943021
chr1	45509473	297500	GCA	G	.	PASS	Uncertain_significance	pTP	0.986952
chr1	45509751	297507	ATGT	A	.	PASS	Uncertain_significance	pTP	0.986192
chr1	45510067	297512	ACT	A	.	PASS	Benign	pTP	0.986952
chr1	45510074	297513	CT	C	.	PASS	Uncertain_significance	pTP	0.986995
chr1	45510591	297525	C	CT	.	PASS	Benign	pTP	0.984046
chr1	45510860	297528	CAT	C	.	PASS	Uncertain_significance	pTP	0.986192
chr1	45511583	1251776	CAT	C	.	PASS	Benign	pTP	0.986192
chr1	45515841	1249354	GAC	G	.	PASS	Benign	pTP	0.986192
chr1	45519180	1252605	ATGT	A	.	PASS	Benign	pTP	0.986192
chr1	46061926	1299992	T	TA	.	PASS	Likely_benign	pTP	0.984046
chr1	46188864	555405	G	GCC	.	PASS	Uncertain_significance	pTP	0.978888
chr1	46188908	558144	CAGGCCCTCCAGGTTCGGCCTGTTTTCA	C	.	PASS	Uncertain_significance	pTP	0.964658
chr1	46189236	557754	CAGTA	C	.	PASS	Uncertain_significance	pTP	0.986192
chr1	46189258	978968	CT	C	.	PASS	Uncertain_significance	pTP	0.986237
chr1	46189476	56591	AC	A	.	PASS	Likely_pathogenic	pTP	0.980261
chr1	46189496	579820	GTTC	G	.	PASS	Uncertain_significance	pTP	0.986192
chr1	46189875	1455052	GGTGAA	G	.	PASS	Pathogenic	pTP	0.985203
chr1	46189881	501102	GTCA	G	.	PASS	Uncertain_significance	pTP	0.986192
chr1	46190097	1295793	C	CT	.	PASS	Benign	pTP	0.959134
chr1	46190097	1251285	CT	C	.	PASS	Benign	pTP	0.964623
chr1	46192498	370335	CCCTGGTCATTCCAGCCTA	C	.	PASS	Likely_pathogenic	pTP	0.977723
chr1	46193544	1599221	AC	A	.	PASS	Benign	pTP	0.977806
chr1	46195933	420433	G	GGATA	.	PASS	Likely_benign	pTP	0.967591
chr1	46196855	1083226	GGGTACAACA	G	.	PASS	Likely_benign	pTP	0.976058
chr1	46198348	515966	C	CCGGGCCCCGCT	.	PASS	Likely_benign	pTP	0.888379
chr1	46198518	1302766	G	GGGC	.	PASS	Benign	pTP	0.969254
chr1	46198533	1271463	C	CGGCGGCGGT	.	PASS	Benign	pTP	0.917842
chr1	46198536	1179323	CGGCGGT	C	.	PASS	Benign	pTP	0.980405
chr1	46198539	1316138	CGGT	C	.	PASS	Likely_benign	pTP	0.982409
chr1	46272609	1678895	AG	A	.	PASS	Likely_benign	pTP	0.986237
chr1	46273369	1678912	TATG	T	.	PASS	Uncertain_significance	pTP	0.986192
chr1	46274079	1678928	AT	A	.	PASS	Likely_benign	pTP	0.986038
chr1	46815074	402584	GAT	G	.	PASS	Benign	pTP	0.986192
chr1	47225896	1262406	GCAGA	G	.	PASS	Benign	pTP	0.986192
chr1	47250368	297544	TAA	T	.	PASS	Benign	pTP	0.986224
chr1	47251365	632109	G	GT	.	PASS	Uncertain_significance	pTP	0.984046
chr1	47260558	1594071	A	AT	.	PASS	Benign	pTP	0.995929
chr1	47269370	1202521	C	CA	.	PASS	Likely_benign	pTP	0.995429
chr1	47272056	509590	T	TA	.	PASS	Likely_benign	pTP	0.984084
chr1	47272448	1295564	AT	A	.	PASS	Benign	pTP	0.983051
chr1	47272448	1232006	ATT	A	.	PASS	Benign	pTP	0.982995
chr1	47280434	160054	GAAC	G	.	PASS	Uncertain_significance	pTP	0.986192
chr1	47287591	546578	C	CT	.	PASS	Pathogenic	pTP	0.984046
chr1	47289318	1251227	TAAAC	T	.	PASS	Benign	pTP	0.986192
chr1	47293468	281559	CAGA	C	.	PASS	Uncertain_significance	pTP	0.986192
chr1	47295984	1198086	CAG	C	.	PASS	Likely_benign	pTP	0.986192
chr1	47300473	1222922	T	TTC	.	PASS	Benign	pTP	0.979546
chr1	47305136	1205548	T	TA	.	PASS	Likely_benign	pTP	0.984705
chr1	47416235	1228957	T	TG	.	PASS	Benign	pTP	0.953349
chr1	47416441	834580	GGAGGCGGCGGCTGGCCGCGGA	G	.	PASS	Uncertain_significance	pTP	0.977696
chr1	47416462	1077104	A	AGAGGCGGCCCCCACGCCCGCGCC	.	PASS	Pathogenic	pTP	0.849386
chr1	47416493	1488538	G	GGGC	.	PASS	Uncertain_significance	pTP	0.967443
chr1	47416495	839342	GC	G	.	PASS	Likely_pathogenic	pTP	0.981420
chr1	47416657	1459316	GTGGCA	G	.	PASS	Pathogenic	pTP	0.985203
chr1	47416873	945230	C	CCCCTACGCG	.	PASS	Uncertain_significance	pTP	0.908262
chr1	47416887	655743	ACGCGCC	A	.	PASS	Uncertain_significance	pTP	0.984611
chr1	47417064	1521846	TCCCGCCCTGCGCTGCCGCCGCCTC	T	.	PASS	Uncertain_significance	pTP	0.966006
chr1	47417150	639324	G	GGCCCGCT	.	PASS	Uncertain_significance	pTP	0.928071
chr1	50419101	1337074	CCGGCGG	C	.	PASS	Benign	pTP	0.981899
chr1	51812069	560387	CAT	C	.	PASS	Uncertain_significance	pTP	0.986192
chr1	51840391	1331177	ATCT	A	.	PASS	Benign	pTP	0.995217
chr1	52375501	1069550	GC	G	.	PASS	Pathogenic	pTP	0.986237
chr1	52375813	1235241	G	GGACA	.	PASS	Benign	pTP	0.975905
chr1	52393499	1446373	TCCCCCACTGATA	T	.	PASS	Uncertain_significance	pTP	0.967586
chr1	52396044	499854	ACT	A	.	PASS	Uncertain_significance	pTP	0.986192
chr1	52396074	1049641	TG	T	.	PASS	Likely_pathogenic	pTP	0.981420
chr1	52688244	1253097	A	AT	.	PASS	Benign	pTP	0.973968
chr1	52941518	1219752	C	CCT	.	PASS	Likely_benign	pTP	0.947610
chr1	52941734	1197564	C	CA	.	PASS	Likely_benign	pTP	0.977232
chr1	52941734	1687664	C	CAA	.	PASS	Likely_benign	pTP	0.969937
chr1	52941734	1262646	C	CAAAA	.	PASS	Benign	pTP	0.965734
chr1	52941734	801491	CA	C	.	PASS	Benign	pTP	0.980340
chr1	52955035	1249943	A	AT	.	PASS	Benign	pTP	0.983816
chr1	52961910	1222794	A	AT	.	PASS	Benign	pTP	0.983816
chr1	52977966	1186243	C	CA	.	PASS	Likely_benign	pTP	0.979973
chr1	52977966	1230482	CA	C	.	PASS	Benign	pTP	0.982714
chr1	52980407	1400862	T	TA	.	PASS	Pathogenic	pTP	0.984046
chr1	53197017	371730	TC	T	.	PASS	Pathogenic/Likely_pathogenic	pTP	0.980261
chr1	53197040	495549	CA	C	.	PASS	Pathogenic	pTP	0.986237
chr1	53197050	371697	A	AGC	.	PASS	Pathogenic/Likely_pathogenic	pTP	0.978888
chr1	53209992	420281	A	AT	.	PASS	Likely_benign	pTP	0.992180
chr1	53210207	1685671	TGAACCC	T	.	PASS	Pathogenic	pTP	0.984611
chr1	53210342	551107	CA	C	.	PASS	Pathogenic/Likely_pathogenic	pTP	0.986237
chr1	53210420	554639	GAA	G	.	PASS	Likely_pathogenic	pTP	0.986192
chr1	53210521	372351	GC	G	.	PASS	Pathogenic	pTP	0.973777
chr1	53210551	555964	AGT	A	.	PASS	Likely_pathogenic	pTP	0.986192
chr1	53210569	1460363	T	TGGGCAGAGCTC	.	PASS	Pathogenic	pTP	0.919900
chr1	53210594	656858	TGAG	T	.	PASS	Conflicting_interpretations_of_pathogenicity	pTP	0.986192
chr1	53210717	371762	C	CA	.	PASS	Likely_pathogenic	pTP	0.984046
chr1	53210911	92430	CAG	C	.	PASS	Pathogenic	pTP	0.986192
chr1	53211280	553793	T	TC	.	PASS	Likely_pathogenic	pTP	0.984046
chr1	53211600	1253993	C	CT	.	PASS	Likely_benign	pTP	0.966115
chr1	53211600	1224623	CTTTTTTTT	C	.	PASS	Benign	pTP	0.966781
chr1	53213283	653761	CTT	C	.	PASS	Pathogenic	pTP	0.986192
chr1	53213391	371705	ACT	A	.	PASS	Likely_pathogenic	pTP	0.986192
chr1	53213399	577198	GC	G	.	PASS	Pathogenic/Likely_pathogenic	pTP	0.986237
chr1	53213433	845527	GGT	G	.	PASS	Pathogenic	pTP	0.986192
chr1	53213501	1451959	AC	A	.	PASS	Pathogenic	pTP	0.986237
chr1	53213545	557340	GC	G	.	PASS	Likely_pathogenic	pTP	0.986237
chr1	53214194	297611	T	TGAA	.	PASS	Uncertain_significance	pTP	0.975795
chr1	53923844	1242074	G	GT	.	PASS	Benign	pTP	0.984046
chr1	53924101	1237277	TAG	T	.	PASS	Benign	pTP	0.986224
chr1	53930000	1288641	CA	C	.	PASS	Benign	pTP	0.965913
chr1	54610464	773109	CCACTCCACATTCAGACCGTCATCCCCAGG	C	.	PASS	Benign	pTP	0.950525
chr1	54614701	720896	G	GT	.	PASS	Likely_benign	pTP	0.984046
chr1	54616083	728791	T	TG	.	PASS	Likely_benign	pTP	0.968475
chr1	54758031	183148	A	AG	.	PASS	Pathogenic	pTP	0.974037
chr1	54758079	1395270	GAC	G	.	PASS	Uncertain_significance	pTP	0.986192
chr1	54759053	420720	CTCT	C	.	PASS	Benign	pTP	0.986192
chr1	54852205	297653	G	GT	.	PASS	Uncertain_significance	pTP	0.984046
chr1	54853183	1229729	T	TG	.	PASS	Benign	pTP	0.968475
chr1	54854262	1242729	GA	G	.	PASS	Benign	pTP	0.986270
chr1	54999518	1243321	C	CCCAT	.	PASS	Benign	pTP	0.983337
chr1	54999518	1244630	CCCAT	C	.	PASS	Benign	pTP	0.990481
chr1	54999518	1262994	CCCATCCAT	C	.	PASS	Benign	pTP	0.989217
chr1	54999526	1230927	TCC	T	.	PASS	Benign	pTP	0.990481
chr1	54999529	1178851	ATC	A	.	PASS	Likely_benign	pTP	0.990481
chr1	55007173	590851	GC	G	.	PASS	Uncertain_significance	pTP	0.986237
chr1	55008932	1191610	C	CCTTCCTT	.	PASS	Likely_benign	pTP	0.949027
chr1	55039878	924119	CACT	C	.	PASS	Likely_benign	pTP	0.986192
chr1	55039879	235043	A	ACTG	.	PASS	Benign/Likely_benign	pTP	0.975795
chr1	55039879	265916	A	ACTGCTG	.	PASS	Conflicting_interpretations_of_pathogenicity	pTP	0.962179
chr1	55039879	597379	A	ACTGCTGCTG	.	PASS	Conflicting_interpretations_of_pathogenicity	pTP	0.934582
chr1	55039879	662731	A	ACTGCTGCTGCTG	.	PASS	Uncertain_significance	pTP	0.933085
chr1	55039879	265917	ACTG	A	.	PASS	Conflicting_interpretations_of_pathogenicity	pTP	0.986192
chr1	55039879	627764	ACTGCTG	A	.	PASS	Likely_benign	pTP	0.984611
chr1	55039879	924740	ACTGCTGCTG	A	.	PASS	Uncertain_significance	pTP	0.982241
chr1	55039925	1323429	G	GCGCA	.	PASS	Pathogenic	pTP	0.975905
chr1	55039930	698635	G	GGAGGAC	.	PASS	Likely_benign	pTP	0.962179
chr1	55046570	189307	CTT	C	.	PASS	Likely_benign	pTP	0.986192
chr1	55052267	536210	GC	G	.	PASS	Uncertain_significance	pTP	0.986237
chr1	55052318	918179	C	CAT	.	PASS	Benign/Likely_benign	pTP	0.978888
chr1	55052517	265928	AC	A	.	PASS	Uncertain_significance	pTP	0.969709
chr1	55052651	1172040	CCAGCAAGT	C	.	PASS	Likely_benign	pTP	0.984366
chr1	55052746	631610	GT	G	.	PASS	Conflicting_interpretations_of_pathogenicity	pTP	0.986237
chr1	55056196	297698	GC	G	.	PASS	Conflicting_interpretations_of_pathogenicity	pTP	0.986237
chr1	55057475	921726	TCA	T	.	PASS	Likely_benign	pTP	0.986192
chr1	55058113	928314	GC	G	.	PASS	Likely_benign	pTP	0.986237
chr1	55058651	925558	A	ACTGTACCCCT	.	PASS	Uncertain_significance	pTP	0.934582
chr1	55058666	928570	C	CGT	.	PASS	Benign	pTP	0.917081
chr1	55058666	928567	C	CGTGT	.	PASS	Benign	pTP	0.906203
chr1	55058666	1660177	C	CGTGTGT	.	PASS	Likely_benign	pTP	0.858523
chr1	55058666	1621636	C	CGTGTGTGT	.	PASS	Likely_benign	pTP	0.838193
chr1	55058666	928569	CGT	C	.	PASS	Benign	pTP	0.944555
chr1	55058666	492239	CGTGT	C	.	PASS	Benign	pTP	0.944555
chr1	55058666	1579070	CGTGTGT	C	.	PASS	Likely_benign	pTP	0.938507
chr1	55058666	1568200	CGTGTGTGT	C	.	PASS	Likely_benign	pTP	0.937572
chr1	55058666	1598662	CGTGTGTGTGT	C	.	PASS	Benign	pTP	0.930390
chr1	55058666	492238	CGTGTGTGTGTGT	C	.	PASS	Benign/Likely_benign	pTP	0.933061
chr1	55058666	492237	CGTGTGTGTGTGTGT	C	.	PASS	Benign/Likely_benign	pTP	0.925823
chr1	55058666	492236	CGTGTGTGTGTGTGTGT	C	.	PASS	Benign	pTP	0.925823
chr1	55058666	492235	CGTGTGTGTGTGTGTGTGT	C	.	PASS	Benign/Likely_benign	pTP	0.912809
chr1	55058666	492234	CGTGTGTGTGTGTGTGTGTGT	C	.	PASS	Benign	pTP	0.912809
chr1	55058666	492233	CGTGTGTGTGTGTGTGTGTGTGT	C	.	PASS	Likely_benign	pTP	0.908521
chr1	55058666	492232	CGTGTGTGTGTGTGTGTGTGTGTGT	C	.	PASS	Likely_benign	pTP	0.907245
chr1	55059478	468293	ACT	A	.	PASS	Benign/Likely_benign	pTP	0.986192
chr1	55061368	924578	G	GC	.	PASS	Likely_benign	pTP	0.977141
chr1	55063527	927115	CG	C	.	PASS	Uncertain_significance	pTP	0.986237
chr1	55064026	297726	T	TG	.	PASS	Likely_benign	pTP	0.974037
chr1	55064120	297732	CT	C	.	PASS	Likely_benign	pTP	0.986237
chr1	55064734	297744	CA	C	.	PASS	Uncertain_significance	pTP	0.986237
chr1	55064752	297746	C	CTGTT	.	PASS	Uncertain_significance	pTP	0.975905
chr1	55064830	297748	AAAAC	A	.	PASS	Likely_benign	pTP	0.998466
chr1	56874989	1064346	GAACCATC	G	.	PASS	Uncertain_significance	pTP	0.976728
chr1	56875101	1622975	G	GCATTTCAGCAGAATA	.	PASS	Likely_benign	pTP	0.900123
chr1	56883467	1600410	C	CT	.	PASS	Benign	pTP	0.983816
chr1	56883467	1170836	CT	C	.	PASS	Benign	pTP	0.986038
chr1	56933445	1323998	TA	T	.	PASS	Likely_pathogenic	pTP	0.986237
chr1	56945878	35597	G	GCACAGCC	.	PASS	Pathogenic	pTP	0.949027
chr1	56952160	1453762	CTGTT	C	.	PASS	Pathogenic	pTP	0.986224
chr1	56956755	1629257	A	ACATTGATTTACTCCTG	.	PASS	Likely_benign	pTP	0.904016
chr1	56956823	35595	TG	T	.	PASS	Pathogenic	pTP	0.986237
chr1	57072064	1258944	T	TA	.	PASS	Benign	pTP	0.965268
chr1	57072064	1264034	TA	T	.	PASS	Benign	pTP	0.969959
chr1	57072064	1294634	TAA	T	.	PASS	Benign	pTP	0.969860
chr1	57072423	773811	GA	G	.	PASS	Benign	pTP	0.986270
chr1	58575470	297750	T	TA	.	PASS	Uncertain_significance	pTP	0.996471
chr1	58660171	1652463	AG	A	.	PASS	Likely_benign	pTP	0.998137
chr1	58668691	1540626	T	TA	.	PASS	Benign	pTP	0.997692
chr1	58668693	1641991	A	AAAAAC	.	PASS	Likely_benign	pTP	0.994491
chr1	58668979	1431429	AG	A	.	PASS	Uncertain_significance	pTP	0.986237
chr1	58669047	797174	GA	G	.	PASS	Likely_benign	pTP	0.996545
chr1	58682376	1411645	ACTT	A	.	PASS	Uncertain_significance	pTP	0.986192
chr1	58685266	1599450	TG	T	.	PASS	Benign	pTP	0.986270
chr1	58690202	1168904	TAAATATA	T	.	PASS	Benign	pTP	0.984402
chr1	58692941	1664333	AAG	A	.	PASS	Likely_benign	pTP	0.986224
chr1	61077098	1249368	G	GAGGGGAGA	.	PASS	Benign	pTP	0.955980
chr1	61077852	1231072	C	CT	.	PASS	Benign	pTP	0.973981
chr1	61077852	1214327	CT	C	.	PASS	Likely_benign	pTP	0.977522
chr1	61082594	1296107	CGCTG	C	.	PASS	Benign	pTP	0.986192
chr1	61082672	1295689	TTC	T	.	PASS	Benign	pTP	0.955625
chr1	61082847	1263357	T	TG	.	PASS	Benign	pTP	0.976256
chr1	61082989	1295342	TG	T	.	PASS	Benign	pTP	0.942323
chr1	61352756	1265384	T	TAC	.	PASS	Benign	pTP	0.958263
chr1	61352756	1295341	T	TACAC	.	PASS	Benign	pTP	0.952508
chr1	61352756	1257814	T	TACACACAC	.	PASS	Benign	pTP	0.914920
chr1	61352756	1253297	TAC	T	.	PASS	Benign	pTP	0.972501
chr1	61352756	1259742	TACAC	T	.	PASS	Benign	pTP	0.972501
chr1	61352756	1295339	TACACACAC	T	.	PASS	Benign	pTP	0.968922
chr1	61352771	1207615	ACACACACACACACG	A	.	PASS	Likely_benign	pTP	0.962839
chr1	61358842	1229147	TC	T	.	PASS	Benign	pTP	0.986237
chr1	61406543	1251146	GC	G	.	PASS	Benign	pTP	0.807735
chr1	61406543	445456	GCC	G	.	PASS	Benign/Likely_benign	pTP	0.807212
chr1	61406543	1219266	GCCC	G	.	PASS	Likely_benign	pTP	0.807212
chr1	61406549	1640078	C	CG	.	PASS	Likely_benign	pTP	0.783370
chr1	61406552	1288589	C	CG	.	PASS	Benign	pTP	0.783370
chr1	61406553	435979	C	CA	.	PASS	Likely_benign	pTP	0.783370
chr1	61406553	1567142	C	CG	.	PASS	Likely_benign	pTP	0.783370
chr1	61406555	1522922	C	CCA	.	PASS	Uncertain_significance	pTP	0.731060
chr1	61406555	1501217	C	CCG	.	PASS	Uncertain_significance	pTP	0.731060
chr1	61406556	1377070	C	CA	.	PASS	Uncertain_significance	pTP	0.783370
chr1	61406556	770849	C	CCT	.	PASS	Benign	pTP	0.731060
chr1	61406556	770487	C	CT	.	PASS	Benign	pTP	0.783370
chr1	61406557	1492448	C	CG	.	PASS	Uncertain_significance	pTP	0.783370
chr1	61426629	1258714	T	TG	.	PASS	Benign	pTP	0.983800
chr1	61455513	1293129	A	AT	.	PASS	Benign	pTP	0.983648
chr1	62210575	784567	GAACT	G	.	PASS	Benign	pTP	0.986824
chr1	62238632	1229309	C	CT	.	PASS	Benign	pTP	0.979227
chr1	62238632	1241503	C	CTT	.	PASS	Benign	pTP	0.972554
chr1	62238632	1316765	CT	C	.	PASS	Likely_benign	pTP	0.983051
chr1	62247304	1316244	C	CT	.	PASS	Likely_benign	pTP	0.973968
chr1	62247304	1231277	CT	C	.	PASS	Benign	pTP	0.977512
chr1	62247327	1279369	TG	T	.	PASS	Benign	pTP	0.980617
chr1	62247681	1326101	A	AGAG	.	PASS	Likely_benign	pTP	0.975795
chr1	62253409	1271322	C	CT	.	PASS	Benign	pTP	0.970100
chr1	62253409	1264398	C	CTT	.	PASS	Benign	pTP	0.960613
chr1	62253409	1228115	C	CTTT	.	PASS	Benign	pTP	0.954965
chr1	62268285	773410	AC	A	.	PASS	Likely_benign	pTP	0.986237
chr1	62268422	722148	CA	C	.	PASS	Likely_benign	pTP	0.986237
chr1	62273156	1318153	AAGG	A	.	PASS	Likely_benign	pTP	0.986192
chr1	62275108	1316245	T	TA	.	PASS	Likely_benign	pTP	0.984084
chr1	62450600	441005	CA	C	.	PASS	not_provided	pTP	0.986270
chr1	62455458	762509	T	TG	.	PASS	Likely_benign	pTP	0.984046
chr1	62455461	475168	G	GA	.	PASS	Likely_benign	pTP	0.984084
chr1	62455475	1651147	GACATAGTTAGTTAA	G	.	PASS	Likely_benign	pTP	0.981247
chr1	62475497	1263285	GA	G	.	PASS	Benign	pTP	0.986216
chr1	62487685	1287692	G	GTAAGT	.	PASS	Benign	pTP	0.962634
chr1	62488701	1180297	G	GA	.	PASS	Benign	pTP	0.984084
chr1	62488701	1300514	G	GAA	.	PASS	Likely_benign	pTP	0.978937
chr1	62494664	1287145	T	TG	.	PASS	Benign	pTP	0.968475
chr1	62496083	1300885	TTGTC	T	.	PASS	Likely_benign	pTP	0.986192
chr1	62496569	1300415	T	TA	.	PASS	Likely_benign	pTP	0.984084
chr1	62504438	1300940	CA	C	.	PASS	Likely_benign	pTP	0.986237
chr1	62504756	1076900	C	CT	.	PASS	Pathogenic	pTP	0.984046
chr1	62507952	1059206	G	GCATTCTTA	.	PASS	Uncertain_significance	pTP	0.955980
chr1	62508061	1561939	AATACAAAAT	A	.	PASS	Likely_benign	pTP	0.982282
chr1	62508258	1301260	TCACCC	T	.	PASS	Likely_benign	pTP	0.978788
chr1	62513253	1301117	CG	C	.	PASS	Likely_benign	pTP	0.891932
chr1	62513253	1260240	CGG	C	.	PASS	Benign	pTP	0.891607
chr1	62513253	1300401	CGGG	C	.	PASS	Likely_benign	pTP	0.891607
chr1	62513991	1314943	CAA	C	.	PASS	Likely_benign	pTP	0.998160
chr1	62514006	1300679	AATAAT	A	.	PASS	Likely_benign	pTP	0.985238
chr1	62527874	1273702	T	TA	.	PASS	Benign	pTP	0.977594
chr1	62527874	1301029	T	TAA	.	PASS	Likely_benign	pTP	0.970412
chr1	62529220	1599178	TAACACTTTTAAACATTGAGCTTTGCCTTTAATATTTGCCTTA	T	.	PASS	Benign	pTP	0.938653
chr1	62529455	712756	AAAG	A	.	PASS	Likely_benign	pTP	0.986224
chr1	62537585	1239075	CA	C	.	PASS	Benign	pTP	0.956174
chr1	62537585	1301220	CAA	C	.	PASS	Likely_benign	pTP	0.956033
chr1	62539743	1051347	TATC	T	.	PASS	Uncertain_significance	pTP	0.986192
chr1	62539895	1666228	G	GA	.	PASS	Benign	pTP	0.984084
chr1	62540169	1300314	AT	A	.	PASS	Likely_benign	pTP	0.984601
chr1	62544929	1598651	C	CT	.	PASS	Benign	pTP	0.984046
chr1	62545049	1546309	T	TAATA	.	PASS	Likely_benign	pTP	0.975905
chr1	62553032	1254235	C	CTT	.	PASS	Likely_benign	pTP	0.924718
chr1	62553032	1247785	C	CTTT	.	PASS	Benign	pTP	0.914382
chr1	62553032	1301030	C	CTTTT	.	PASS	Likely_benign	pTP	0.914749
chr1	62553032	1276054	CT	C	.	PASS	Benign	pTP	0.952620
chr1	62553032	1300340	CTT	C	.	PASS	Likely_benign	pTP	0.952468
chr1	62559445	1296184	A	AT	.	PASS	Benign	pTP	0.983816
chr1	62561740	1228857	AG	A	.	PASS	Benign	pTP	0.986237
chr1	62578717	1250340	C	CA	.	PASS	Benign	pTP	0.920471
chr1	62578717	1270776	C	CAA	.	PASS	Benign	pTP	0.896910
chr1	62578974	706994	C	CA	.	PASS	Benign	pTP	0.975918
chr1	62578974	706982	CA	C	.	PASS	Likely_benign	pTP	0.979202
chr1	62586673	1261872	CTA	C	.	PASS	Benign	pTP	0.986192
chr1	62597921	91866	GAACTC	G	.	PASS	Pathogenic	pTP	0.985203
chr1	62597996	91865	CAACT	C	.	PASS	Pathogenic	pTP	0.986192
chr1	62598676	1212517	AACCT	A	.	PASS	Likely_benign	pTP	0.986192
chr1	62598774	1031836	CA	C	.	PASS	Likely_benign	pTP	0.986237
chr1	62601033	1186609	TTG	T	.	PASS	Likely_benign	pTP	0.986192
chr1	62604346	1300913	GTT	G	.	PASS	Likely_benign	pTP	0.985978
chr1	62604866	1246707	AGTTAATGTG	A	.	PASS	Benign	pTP	0.982241
chr1	62619811	1300663	A	AT	.	PASS	Likely_benign	pTP	0.984046
chr1	62619812	1245292	T	TA	.	PASS	Benign	pTP	0.984084
chr1	62625414	1604867	T	TA	.	PASS	Benign	pTP	0.984084
chr1	62625414	235780	TA	T	.	PASS	Likely_benign	pTP	0.986270
chr1	62648487	1453674	CCTTT	C	.	PASS	Pathogenic	pTP	0.986192
chr1	62688226	1036362	CCTG	C	.	PASS	Uncertain_significance	pTP	0.986192
chr1	63367655	676676	A	AGGCGCGAATCCCAGCGGCC	.	PASS	Likely_benign	pTP	0.879011
chr1	63370753	508965	C	CT	.	PASS	Likely_benign	pTP	0.983816
chr1	63371056	558193	TCAGGTAATA	T	.	PASS	Likely_pathogenic	pTP	0.982241
chr1	63396573	651010	CTT	C	.	PASS	Pathogenic	pTP	0.985978
chr1	63407082	960558	CT	C	.	PASS	Pathogenic	pTP	0.986237
chr1	63411154	1407854	CTG	C	.	PASS	Pathogenic	pTP	0.986192
chr1	63411160	1457700	GT	G	.	PASS	Pathogenic	pTP	0.986237
chr1	63411278	1460456	AT	A	.	PASS	Pathogenic	pTP	0.986038
chr1	63412024	552109	TAAG	T	.	PASS	Uncertain_significance	pTP	0.986192
chr1	63414136	30420	TTAA	T	.	PASS	Pathogenic/Likely_pathogenic	pTP	0.986192
chr1	63414255	1218251	CT	C	.	PASS	Likely_benign	pTP	0.978750
chr1	63415678	1254388	GTA	G	.	PASS	Benign	pTP	0.986224
chr1	63415875	372732	TTTG	T	.	PASS	Conflicting_interpretations_of_pathogenicity	pTP	0.985978
chr1	63419349	507808	T	TC	.	PASS	Likely_benign	pTP	0.972549
chr1	63419356	681401	C	CT	.	PASS	Likely_benign	pTP	0.972156
chr1	63419396	965480	AT	A	.	PASS	Pathogenic	pTP	0.997946
chr1	63428964	552130	GC	G	.	PASS	Likely_pathogenic	pTP	0.986237
chr1	63428988	551075	A	AT	.	PASS	Pathogenic/Likely_pathogenic	pTP	0.983816
chr1	63429036	552476	TGAA	T	.	PASS	Uncertain_significance	pTP	0.986192
chr1	63429048	1423464	GC	G	.	PASS	Pathogenic/Likely_pathogenic	pTP	0.986237
chr1	63436807	1570464	C	CT	.	PASS	Benign	pTP	0.983816
chr1	63436882	555103	TCC	T	.	PASS	Uncertain_significance	pTP	0.986192
chr1	63437019	551272	AG	A	.	PASS	Uncertain_significance	pTP	0.986237
chr1	63437723	297857	TA	T	.	PASS	Uncertain_significance	pTP	0.986237
chr1	63437807	297859	CATTAT	C	.	PASS	Likely_benign	pTP	0.985203
chr1	63437814	297860	T	TTA	.	PASS	Uncertain_significance	pTP	0.978888
chr1	63438175	297866	A	AT	.	PASS	Likely_benign	pTP	0.984046
chr1	63594280	1261317	CT	C	.	PASS	Benign	pTP	0.973409
chr1	63631759	133290	TC	T	.	PASS	Pathogenic	pTP	0.986237
chr1	63638495	1260971	GAATCCACATATAAT	G	.	PASS	Benign	pTP	0.981247
chr1	63654339	1442891	GC	G	.	PASS	Pathogenic	pTP	0.986237
chr1	63659449	1233073	CAT	C	.	PASS	Benign	pTP	0.988317
chr1	63659571	421204	CTA	C	.	PASS	Likely_benign	pTP	0.986192
chr1	63774459	1509071	G	GGCGCTGCTGGCC	.	PASS	Uncertain_significance	pTP	0.933085
chr1	64050507	1276857	A	AT	.	PASS	Benign	pTP	0.981119
chr1	64179024	1270604	GA	G	.	PASS	Benign	pTP	0.926986
chr1	64838452	1657832	CTTTA	C	.	PASS	Likely_benign	pTP	0.985991
chr1	64838596	1506888	AG	A	.	PASS	Uncertain_significance	pTP	0.986270
chr1	65364610	1197078	G	GT	.	PASS	Likely_benign	pTP	0.984046
chr1	65364614	1204308	G	GT	.	PASS	Likely_benign	pTP	0.979227
chr1	65364614	1178033	GT	G	.	PASS	Benign	pTP	0.982068
chr1	65364615	1260451	T	TG	.	PASS	Benign	pTP	0.979227
chr1	65365081	1197050	CA	C	.	PASS	Likely_benign	pTP	0.986995
chr1	65398886	1509579	AAGC	A	.	PASS	Uncertain_significance	pTP	0.986224
chr1	65406338	1181759	CTT	C	.	PASS	Benign	pTP	0.985978
chr1	65408943	1275547	A	AT	.	PASS	Benign	pTP	0.985571
chr1	65411185	1214783	CT	C	.	PASS	Likely_benign	pTP	0.986237
chr1	65411726	1274631	TG	T	.	PASS	Benign	pTP	0.974227
chr1	65565843	1187101	T	TCA	.	PASS	Likely_benign	pTP	0.954949
chr1	65565843	1286753	T	TCACA	.	PASS	Benign	pTP	0.948762
chr1	65565843	1193475	T	TCACACA	.	PASS	Likely_benign	pTP	0.920825
chr1	65565843	1203311	TCTCA	T	.	PASS	Likely_benign	pTP	0.970283
chr1	65565845	1192002	T	TCACA	.	PASS	Likely_benign	pTP	0.948762
chr1	65572300	1208339	T	TG	.	PASS	Likely_benign	pTP	0.793477
chr1	65592521	1234758	G	GT	.	PASS	Benign	pTP	0.985043
chr1	65592521	1297800	GT	G	.	PASS	Benign	pTP	0.987099
chr1	65618312	1233569	C	CCTCTT	.	PASS	Benign	pTP	0.979451
chr1	65618332	1292736	T	TC	.	PASS	Benign	pTP	0.998885
chr1	65618333	1292719	T	TCTTC	.	PASS	Benign	pTP	0.998304
chr1	65625973	1277606	ACACT	A	.	PASS	Benign	pTP	0.986192
chr1	65637008	435748	CTG	C	.	PASS	Uncertain_significance	pTP	0.986192
chr1	65637072	298004	A	ATTACT	.	PASS	Benign/Likely_benign	pTP	0.962634
chr1	65637359	298008	AAC	A	.	PASS	Benign	pTP	0.986192
chr1	67008840	1179562	TCAAG	T	.	PASS	Likely_benign	pTP	0.986952
chr1	67009151	967179	TAA	T	.	PASS	Uncertain_significance	pTP	0.986192
chr1	67021691	1269364	TCCAACA	T	.	PASS	Benign	pTP	0.985665
chr1	67021691	1186767	TCCAACACAGACACAGACACAGACA	T	.	PASS	Likely_benign	pTP	0.977811
chr1	67021694	1182693	AACACAG	A	.	PASS	Benign	pTP	0.985665
chr1	67021718	1282951	GACACAGAC	G	.	PASS	Benign	pTP	0.985436
chr1	67021720	1211099	CACAG	C	.	PASS	Likely_benign	pTP	0.987138
chr1	67021724	1218296	G	GACACACACACAC	.	PASS	Likely_benign	pTP	0.937442
chr1	67021724	1203853	GAC	G	.	PASS	Likely_benign	pTP	0.987138
chr1	67042397	1247932	CCACT	C	.	PASS	Benign	pTP	0.986192
chr1	67047682	1226672	T	TGAAGCAGGCA	.	PASS	Benign	pTP	0.934582
chr1	67049817	1325087	TAC	T	.	PASS	Likely_pathogenic	pTP	0.986192
chr1	67049880	1245748	CAT	C	.	PASS	Benign	pTP	0.986192
chr1	67050506	197826	TG	T	.	PASS	Benign	pTP	0.986237
chr1	67050508	1606802	G	GA	.	PASS	Benign	pTP	0.984084
chr1	67050508	1169791	GA	G	.	PASS	Benign	pTP	0.986270
chr1	67051789	1291644	T	TA	.	PASS	Benign	pTP	0.990248
chr1	67051803	1286317	CA	C	.	PASS	Benign	pTP	0.993790
chr1	67053293	1262834	T	TA	.	PASS	Benign	pTP	0.984084
chr1	67053293	1207167	T	TAA	.	PASS	Likely_benign	pTP	0.978937
chr1	67053293	1226189	TA	T	.	PASS	Benign	pTP	0.986270
chr1	67053774	1195570	TCC	T	.	PASS	Likely_benign	pTP	0.986192
chr1	67053987	1406521	ATGC	A	.	PASS	Uncertain_significance	pTP	0.986192
chr1	67054376	1250615	CCA	C	.	PASS	Benign	pTP	0.986192
chr1	67093186	778232	CTCATT	C	.	PASS	Benign	pTP	0.985203
chr1	67200718	1600846	C	CT	.	PASS	Benign	pTP	0.995922
chr1	67200718	1571673	CT	C	.	PASS	Benign	pTP	0.996488
chr1	67200724	1514299	TTTTTG	T	.	PASS	Uncertain_significance	pTP	0.996221
chr1	67236692	1170903	ACT	A	.	PASS	Benign	pTP	0.986192
chr1	67255828	1593898	GT	G	.	PASS	Benign	pTP	0.997952
chr1	67338637	1110511	G	GTTA	.	PASS	Likely_benign	pTP	0.975795
chr1	67379965	1165118	CTTCCT	C	.	PASS	Benign	pTP	0.985203
chr1	67386668	1588596	A	AAGTG	.	PASS	Likely_benign	pTP	0.975961
chr1	67395660	1446132	T	TC	.	PASS	Uncertain_significance	pTP	0.974308
chr1	68098709	756682	CA	C	.	PASS	Benign	pTP	0.986237
chr1	68429040	298012	AT	A	.	PASS	Uncertain_significance	pTP	0.986025
chr1	68438247	596673	A	AT	.	PASS	Pathogenic	pTP	0.983816
chr1	68438977	98902	A	AT	.	PASS	Pathogenic	pTP	0.984046
chr1	68439015	1297111	AAGG	A	.	PASS	Uncertain_significance	pTP	0.986192
chr1	68439046	372493	CT	C	.	PASS	Pathogenic	pTP	0.986038
chr1	68439053	1072483	CT	C	.	PASS	Pathogenic	pTP	0.986038
chr1	68439683	98885	TA	T	.	PASS	Likely_benign	pTP	0.986038
chr1	68439684	98886	AT	A	.	PASS	Likely_benign	pTP	0.986038
chr1	68444623	938014	TAAC	T	.	PASS	Uncertain_significance	pTP	0.986192
chr1	68444664	559521	G	GA	.	PASS	Pathogenic	pTP	0.984084
chr1	68444664	1454323	GA	G	.	PASS	Pathogenic	pTP	0.986270
chr1	68444817	98860	GCCAAATTCTGTTATGACGAT	G	.	PASS	Pathogenic	pTP	0.977723
chr1	68446816	98843	GC	G	.	PASS	Pathogenic	pTP	0.986237
chr1	68449895	569113	TG	T	.	PASS	Pathogenic	pTP	0.986237
chr1	70432139	2937	ACT	A	.	PASS	Pathogenic	pTP	0.986192
chr1	70438698	1033458	AC	A	.	PASS	Pathogenic	pTP	0.986237
chr1	70438840	298038	T	TTGTG	.	PASS	Likely_benign	pTP	0.965137
chr1	70438840	298039	T	TTGTGTG	.	PASS	Likely_benign	pTP	0.945617
chr1	70438840	298040	T	TTGTGTGTG	.	PASS	Likely_benign	pTP	0.936882
chr1	70952978	770488	TG	T	.	PASS	Likely_benign	pTP	0.986237
chr1	74250831	1258113	C	CT	.	PASS	Benign	pTP	0.973968
chr1	74250831	1253781	CT	C	.	PASS	Benign	pTP	0.977512
chr1	74271682	1423085	AT	A	.	PASS	Uncertain_significance	pTP	0.986237
chr1	74331501	1307802	GT	G	.	PASS	Uncertain_significance	pTP	0.986038
chr1	74342872	782683	C	CACTCCATGGG	.	PASS	Benign	pTP	0.934582
chr1	74343163	1510264	GAAACAGCTTTTCATAGGTAAAAGAATATTTAAGTGCAATAGCCACT	G	.	PASS	Uncertain_significance	pTP	0.930843
chr1	74353252	1604669	G	GT	.	PASS	Benign	pTP	0.983816
chr1	74353252	1530913	GT	G	.	PASS	Benign	pTP	0.986038
chr1	74353262	1530547	T	TC	.	PASS	Likely_benign	pTP	0.983816
chr1	74353288	1432941	A	ATTGACCTAGTC	.	PASS	Uncertain_significance	pTP	0.919900
chr1	74353644	1260497	CAA	C	.	PASS	Benign	pTP	0.969860
chr1	74369122	1637862	A	AAAAT	.	PASS	Likely_benign	pTP	0.975961
chr1	74369226	1350296	TA	T	.	PASS	Uncertain_significance	pTP	0.986237
chr1	74369279	1601657	G	GA	.	PASS	Benign	pTP	0.984084
chr1	74369546	1345862	CAG	C	.	PASS	Uncertain_significance	pTP	0.979427
chr1	74436055	1238080	CT	C	.	PASS	Benign	pTP	0.955416
chr1	74436055	1247486	CTT	C	.	PASS	Benign	pTP	0.955272
chr1	74436055	1290492	CTTT	C	.	PASS	Benign	pTP	0.955272
chr1	74436060	1273807	T	TC	.	PASS	Benign	pTP	0.948574
chr1	74471075	1679708	C	CTCAG	.	PASS	Uncertain_significance	pTP	0.975905
chr1	74489172	1603128	C	CT	.	PASS	Benign	pTP	0.983816
chr1	74489223	930852	T	TA	.	PASS	Uncertain_significance	pTP	0.984046
chr1	74492088	1444601	TC	T	.	PASS	Uncertain_significance	pTP	0.986237
chr1	74492139	1510601	CCTT	C	.	PASS	Uncertain_significance	pTP	0.986192
chr1	74540606	1264122	TA	T	.	PASS	Benign	pTP	0.978903
chr1	75728544	226050	GT	G	.	PASS	Benign	pTP	0.986025
chr1	75732687	576994	AT	A	.	PASS	Pathogenic	pTP	0.986237
chr1	75732879	188934	C	CT	.	PASS	Pathogenic	pTP	0.984046
chr1	75732906	1502008	CATT	C	.	PASS	Uncertain_significance	pTP	0.986192
chr1	75733520	281043	T	TA	.	PASS	Uncertain_significance	pTP	0.984046
chr1	75733582	1451625	A	ATG	.	PASS	Pathogenic	pTP	0.978888
chr1	75733710	1260420	G	GA	.	PASS	Benign	pTP	0.984084
chr1	75734824	281055	CAAA	C	.	PASS	Uncertain_significance	pTP	0.986224
chr1	75734826	226062	AAAG	A	.	PASS	Conflicting_interpretations_of_pathogenicity	pTP	0.986224
chr1	75734828	203548	AG	A	.	PASS	Pathogenic	pTP	0.986270
chr1	75734837	370885	AT	A	.	PASS	Likely_pathogenic	pTP	0.986237
chr1	75734848	189036	ATGAC	A	.	PASS	Pathogenic	pTP	0.986192
chr1	75734876	1568757	GTA	G	.	PASS	Likely_benign	pTP	0.986192
chr1	75740047	555395	AAGG	A	.	PASS	Uncertain_significance	pTP	0.986192
chr1	75745530	1251451	C	CAT	.	PASS	Benign	pTP	0.978888
chr1	75745806	960879	GT	G	.	PASS	Pathogenic	pTP	0.986237
chr1	75749524	226099	GTTGCAATGGGAGC	G	.	PASS	Pathogenic/Likely_pathogenic	pTP	0.980959
chr1	75749704	1230580	TTTTC	T	.	PASS	Benign	pTP	0.986750
chr1	75749712	1264096	CT	C	.	PASS	Benign	pTP	0.964623
chr1	75749712	1216926	CTT	C	.	PASS	Likely_benign	pTP	0.964508
chr1	75750751	1202743	A	AT	.	PASS	Likely_benign	pTP	0.980363
chr1	75750783	679564	CTG	C	.	PASS	Benign	pTP	0.986952
chr1	75761173	3587	G	GCTAGAATGAGTTA	.	PASS	Pathogenic/Likely_pathogenic	pTP	0.882592
chr1	75761243	1323842	T	TTGCA	.	PASS	Likely_pathogenic	pTP	0.975905
chr1	75761275	3592	CAGTT	C	.	PASS	Pathogenic	pTP	0.986192
chr1	75761289	370160	T	TG	.	PASS	Pathogenic	pTP	0.984046
chr1	75762716	226069	CAA	C	.	PASS	Pathogenic	pTP	0.986192
chr1	75762761	726809	T	TA	.	PASS	Likely_benign	pTP	0.984084
chr1	75762820	298074	G	GA	.	PASS	Uncertain_significance	pTP	0.984084
chr1	75763586	298080	TA	T	.	PASS	Uncertain_significance	pTP	0.986025
chr1	75880055	992888	TA	T	.	PASS	Likely_pathogenic	pTP	0.986237
chr1	77558660	402359	C	CTAT	.	PASS	Benign	pTP	0.975795
chr1	77888598	298084	A	ACGG	.	PASS	Uncertain_significance	pTP	0.975795
chr1	77916044	518082	AT	A	.	PASS	Likely_benign	pTP	0.986038
chr1	77916110	518850	AATG	A	.	PASS	Uncertain_significance	pTP	0.986192
chr1	77917475	1287762	AT	A	.	PASS	Benign	pTP	0.986038
chr1	77917672	1677910	GA	G	.	PASS	Uncertain_significance	pTP	0.986237
chr1	77917702	1014582	AAAG	A	.	PASS	Uncertain_significance	pTP	0.986192
chr1	77917937	1625711	CATTA	C	.	PASS	Likely_benign	pTP	0.986192
chr1	77917941	1552955	AATTT	A	.	PASS	Likely_benign	pTP	0.986192
chr1	77918103	47903	CT	C	.	PASS	Benign/Likely_benign	pTP	0.986038
chr1	77918166	47905	CAA	C	.	PASS	Uncertain_significance	pTP	0.986192
chr1	77925136	1211051	CA	C	.	PASS	Likely_benign	pTP	0.986270
chr1	77926618	418383	TTTTG	T	.	PASS	Likely_benign	pTP	0.985991
chr1	77926630	201913	GT	G	.	PASS	Benign	pTP	0.986025
chr1	77929437	179783	CAGA	C	.	PASS	Uncertain_significance	pTP	0.986192
chr1	77935810	681562	A	AT	.	PASS	Likely_benign	pTP	0.983816
chr1	77935872	1018253	TG	T	.	PASS	Uncertain_significance	pTP	0.986237
chr1	77935971	47890	TAGA	T	.	PASS	Uncertain_significance	pTP	0.986224
chr1	77935986	201940	CAAG	C	.	PASS	Conflicting_interpretations_of_pathogenicity	pTP	0.986192
chr1	77936014	201941	TAA	T	.	PASS	Uncertain_significance	pTP	0.986192
chr1	77936156	1197899	ATACAG	A	.	PASS	Likely_benign	pTP	0.985203
chr1	77941824	1254340	C	CT	.	PASS	Benign	pTP	0.984046
chr1	77942120	194130	GAGA	G	.	PASS	Uncertain_significance	pTP	0.986192
chr1	77942135	1468417	AAAG	A	.	PASS	Uncertain_significance	pTP	0.986192
chr1	77942136	222754	AAG	A	.	PASS	Uncertain_significance	pTP	0.986192
chr1	77942152	632116	CAA	C	.	PASS	Uncertain_significance	pTP	0.986224
chr1	77942158	283614	T	TA	.	PASS	Uncertain_significance	pTP	0.984046
chr1	77942370	1264119	TA	T	.	PASS	Benign	pTP	0.986270
chr1	77942445	164795	ATTTAT	A	.	PASS	Uncertain_significance	pTP	0.984975
chr1	77942464	575564	AGAG	A	.	PASS	Uncertain_significance	pTP	0.986224
chr1	77942469	47894	A	AGAG	.	PASS	Uncertain_significance	pTP	0.975795
chr1	77942469	201945	AGAG	A	.	PASS	Likely_benign	pTP	0.986192
chr1	77942469	47893	AGAGGAG	A	.	PASS	Conflicting_interpretations_of_pathogenicity	pTP	0.984611
chr1	77942481	1027268	GGAA	G	.	PASS	Uncertain_significance	pTP	0.986192
chr1	77942706	1285123	AACTT	A	.	PASS	Likely_pathogenic	pTP	0.986192
chr1	77942745	47899	TGGA	T	.	PASS	Conflicting_interpretations_of_pathogenicity	pTP	0.986192
chr1	77942823	201946	GAATT	G	.	PASS	Uncertain_significance	pTP	0.986192
chr1	77942832	298092	ACT	A	.	PASS	Conflicting_interpretations_of_pathogenicity	pTP	0.986192
chr1	77943237	298099	C	CA	.	PASS	Likely_benign	pTP	0.983404
chr1	77943237	298100	CA	C	.	PASS	Uncertain_significance	pTP	0.985682
chr1	85071977	785940	CA	C	.	PASS	Benign	pTP	0.986270
chr1	85267691	6258	CCTT	C	.	PASS	Pathogenic	pTP	0.986192
chr1	85270827	6263	AT	A	.	PASS	Pathogenic	pTP	0.986038
chr1	85270908	1600943	T	TA	.	PASS	Benign	pTP	0.984084
chr1	85465439	1289550	T	TGCAC	.	PASS	Benign	pTP	0.975905
chr1	85580495	1283652	ACC	A	.	PASS	Benign	pTP	0.797713
chr1	85580495	1278635	ACCCC	A	.	PASS	Benign	pTP	0.797713
chr1	85580496	1277225	C	CA	.	PASS	Benign	pTP	0.773026
chr1	85580497	1266256	C	CACA	.	PASS	Benign	pTP	0.690012
chr1	85580497	1249611	C	CACACA	.	PASS	Benign	pTP	0.587198
chr1	85580528	1237442	GACAGACACACACACAGACAC	G	.	PASS	Benign	pTP	0.797639
chr1	85580528	1231577	GACAGACACACACACAGACACAC	G	.	PASS	Benign	pTP	0.788996
chr1	85580528	1282583	GACAGACACACACACAGACACACAC	G	.	PASS	Benign	pTP	0.786445
chr1	85580532	1226512	GACACACAC	G	.	PASS	Benign	pTP	0.849728
chr1	86560314	775566	CT	C	.	PASS	Likely_benign	pTP	0.980261
chr1	89267076	982609	G	GAGTC	.	PASS	Uncertain_significance	pTP	0.975905
chr1	91322968	1332985	CTT	C	.	PASS	NA	pTP	0.986192
chr1	91385237	710724	G	GA	.	PASS	Benign	pTP	0.984084
chr1	91513165	619044	AATCCCAC	A	.	PASS	Uncertain_significance	pTP	0.984366
chr1	91720237	547817	AAAG	A	.	PASS	Likely_benign	pTP	0.986192
chr1	92247041	1221423	GAA	G	.	PASS	Benign	pTP	0.998262
chr1	92247304	1294738	CAG	C	.	PASS	Benign	pTP	0.986192
chr1	92248000	298128	TGAAA	T	.	PASS	Likely_benign	pTP	0.986192
chr1	92262862	987245	CTTGA	C	.	PASS	Likely_pathogenic	pTP	0.986192
chr1	92262939	298129	AAT	A	.	PASS	Likely_benign	pTP	0.986224
chr1	92263676	667407	CA	C	.	PASS	Likely_pathogenic	pTP	0.986237
chr1	92263708	660874	T	TA	.	PASS	Pathogenic	pTP	0.984046
chr1	92264417	1178565	GA	G	.	PASS	Benign	pTP	0.981463
chr1	92266451	7807	CTTG	C	.	PASS	Pathogenic	pTP	0.986192
chr1	92266481	1691366	ACT	A	.	PASS	Pathogenic	pTP	0.986192
chr1	92266484	632117	C	CTTTT	.	PASS	Uncertain_significance	pTP	0.975560
chr1	92267703	1260337	CA	C	.	PASS	Benign	pTP	0.982714
chr1	92271540	930408	GCTAA	G	.	PASS	Pathogenic	pTP	0.986192
chr1	92271644	618144	T	TA	.	PASS	Pathogenic	pTP	0.984084
chr1	92288956	1330951	TTTTC	T	.	PASS	Pathogenic	pTP	0.985978
chr1	92297115	1241512	C	CT	.	PASS	Benign	pTP	0.965591
chr1	92297407	7806	ATTCTT	A	.	PASS	Pathogenic	pTP	0.984975
chr1	92297534	298150	C	CA	.	PASS	Conflicting_interpretations_of_pathogenicity	pTP	0.978814
chr1	92297534	811575	CA	C	.	PASS	Benign	pTP	0.981710
chr1	92478757	402897	C	CAG	.	PASS	Benign	pTP	0.959643
chr1	92478757	298179	C	CAGAG	.	PASS	Conflicting_interpretations_of_pathogenicity	pTP	0.954069
chr1	92478757	1170883	C	CAGAGAG	.	PASS	Benign	pTP	0.928809
chr1	92478757	298180	C	CAGAGAGAG	.	PASS	Conflicting_interpretations_of_pathogenicity	pTP	0.917610
chr1	92478757	298183	C	CAGAGAGAGAG	.	PASS	Conflicting_interpretations_of_pathogenicity	pTP	0.879903
chr1	92478757	770490	C	CAGAGAGAGAGAG	.	PASS	Benign	pTP	0.877319
chr1	92478757	298181	C	CAGAGAGAGAGAGAG	.	PASS	Uncertain_significance	pTP	0.822124
chr1	92478757	538141	C	CAGAGAGAGAGAGAGAG	.	PASS	Uncertain_significance	pTP	0.828478
chr1	92478757	788327	C	CAGAGAGAGAGAGAGAGAG	.	PASS	Benign	pTP	0.788401
chr1	92478757	1114439	C	CAGAGAGAGAGAGAGAGAGAG	.	PASS	Likely_benign	pTP	0.789705
chr1	92478757	1554301	C	CAGAGAGAGAGAGAGAGAGAGAGAG	.	PASS	Likely_benign	pTP	0.742201
chr1	92478757	1616579	C	CAGAGAGAGAGAGAGAGAGAGAGAGAG	.	PASS	Likely_benign	pTP	0.709993
chr1	92478757	1570397	C	CAGAGAGAGAGAGAGAGAGAGAGAGAGAG	.	PASS	Likely_benign	pTP	0.674327
chr1	92478757	1555934	C	CAGAGAGAGAGAGAGAGAGAGAGAGAGAGAGAG	.	PASS	Likely_benign	pTP	0.622809
chr1	92478757	298182	CAG	C	.	PASS	Conflicting_interpretations_of_pathogenicity	pTP	0.973423
chr1	92478757	298184	CAGAG	C	.	PASS	Uncertain_significance	pTP	0.973423
chr1	92478757	298185	CAGAGAG	C	.	PASS	Benign	pTP	0.970426
chr1	92478757	470696	CAGAGAGAG	C	.	PASS	Benign/Likely_benign	pTP	0.969961
chr1	92478757	298186	CAGAGAGAGAG	C	.	PASS	Conflicting_interpretations_of_pathogenicity	pTP	0.966371
chr1	92478757	722828	CAGAGAGAGAGAG	C	.	PASS	Benign	pTP	0.967709
chr1	92478757	1582900	CAGAGAGAGAGAGAG	C	.	PASS	Likely_benign	pTP	0.964073
chr1	92478757	1128817	CAGAGAGAGAGAGAGAGAGAG	C	.	PASS	Likely_benign	pTP	0.957462
chr1	92478759	298187	G	GAGAGAA	.	PASS	Uncertain_significance	pTP	0.928809
chr1	92478759	1092438	G	GAGAGAGAGAT	.	PASS	Likely_benign	pTP	0.879903
chr1	92482940	1350265	G	GCTGTCTGGGGATGCGGAGGCT	.	PASS	Uncertain_significance	pTP	0.856194
chr1	92483343	259700	AGCCCCGCCTGGCCCGCGCGC	A	.	PASS	Benign	pTP	0.968169
chr1	92837669	1266374	AT	A	.	PASS	Benign	pTP	0.986237
chr1	92840649	1666891	C	CT	.	PASS	Benign	pTP	0.983816
chr1	92840649	1600633	CTTT	C	.	PASS	Benign	pTP	0.985991
chr1	92840649	1338688	CTTTT	C	.	PASS	Benign	pTP	0.985991
chr1	93997841	283573	GTGCCCCAGGGCCAAC	G	.	PASS	Pathogenic/Likely_pathogenic	pTP	0.973163
chr1	93997976	1074085	ATGTTGTAG	A	.	PASS	Pathogenic	pTP	0.984366
chr1	93997987	99472	CCT	C	.	PASS	Pathogenic	pTP	0.986192
chr1	93998021	99469	TG	T	.	PASS	not_provided	pTP	0.980261
chr1	94001955	1435338	ACAGT	A	.	PASS	Pathogenic	pTP	0.986192
chr1	94006279	441128	AG	A	.	PASS	not_provided	pTP	0.986237
chr1	94007303	1239884	AT	A	.	PASS	Benign	pTP	0.986038
chr1	94007473	1234027	TGTTGG	T	.	PASS	Benign	pTP	0.985203
chr1	94007721	99419	AC	A	.	PASS	Pathogenic	pTP	0.986237
chr1	94008763	949127	AT	A	.	PASS	Pathogenic	pTP	0.986237
chr1	94010647	1232285	CT	C	.	PASS	Benign	pTP	0.986237
chr1	94010786	1658723	TG	T	.	PASS	Likely_benign	pTP	0.986237
chr1	94011428	99378	A	AC	.	PASS	Benign	pTP	0.926684
chr1	94011435	1294231	CT	C	.	PASS	Benign	pTP	0.936242
chr1	94011436	99379	TC	T	.	PASS	not_provided	pTP	0.936242
chr1	94014358	1195101	AGAGGAAGGAAGGATGG	A	.	PASS	Likely_benign	pTP	0.697624
chr1	94014363	1293463	AAGGAAGGATGGG	A	.	PASS	Benign	pTP	0.720406
chr1	94015448	1267029	G	GA	.	PASS	Benign	pTP	0.977141
chr1	94018208	1284227	T	TAC	.	PASS	Benign	pTP	0.978888
chr1	94018503	1220615	AT	A	.	PASS	Benign	pTP	0.986237
chr1	94021729	255923	AAC	A	.	PASS	Benign	pTP	0.986192
chr1	94027062	1208011	AAGAG	A	.	PASS	Likely_benign	pTP	0.903366
chr1	94029446	99292	T	TG	.	PASS	Pathogenic	pTP	0.968475
chr1	94030997	871798	TGAA	T	.	PASS	Pathogenic	pTP	0.986192
chr1	94031906	1041500	G	GAGGCTGGCACTCTGGCTCTGGGGT	.	PASS	Uncertain_significance	pTP	0.789125
chr1	94032106	1215099	AT	A	.	PASS	Likely_benign	pTP	0.986038
chr1	94036756	298245	TGAATCA	T	.	PASS	Likely_benign	pTP	0.984611
chr1	94041513	1298275	TA	T	.	PASS	Benign	pTP	0.986270
chr1	94042877	372290	G	GAC	.	PASS	Pathogenic/Likely_pathogenic	pTP	0.978888
chr1	94043771	1240625	C	CT	.	PASS	Benign	pTP	0.987141
chr1	94044071	1280994	TTCTC	T	.	PASS	Benign	pTP	0.908748
chr1	94044242	1215505	TGCCTTTCAG	T	.	PASS	Likely_benign	pTP	0.982241
chr1	94044675	857636	GGTTTCAAT	G	.	PASS	Pathogenic/Likely_pathogenic	pTP	0.984366
chr1	94047101	1614320	G	GA	.	PASS	Benign	pTP	0.984084
chr1	94051682	942176	TG	T	.	PASS	Pathogenic	pTP	0.981420
chr1	94057108	1223659	T	TA	.	PASS	Likely_benign	pTP	0.985777
chr1	94061566	1298431	GAAGCATATGTTCGTA	G	.	PASS	Likely_benign	pTP	0.981247
chr1	94063310	1073469	AC	A	.	PASS	Pathogenic	pTP	0.986237
chr1	94078575	298260	T	TC	.	PASS	Uncertain_significance	pTP	0.984046
chr1	94078578	1180314	A	AC	.	PASS	Benign	pTP	0.984046
chr1	94078579	193579	A	AC	.	PASS	Benign	pTP	0.974308
chr1	94078579	1664878	A	ACC	.	PASS	Likely_benign	pTP	0.966109
chr1	94078580	1670193	C	CA	.	PASS	Likely_benign	pTP	0.974308
chr1	94078584	851016	C	CA	.	PASS	Uncertain_significance	pTP	0.974308
chr1	94078584	99048	C	CG	.	PASS	Benign/Likely_benign	pTP	0.974308
chr1	94078770	1188845	GT	G	.	PASS	Benign	pTP	0.986237
chr1	94079249	1248437	T	TCA	.	PASS	Benign	pTP	0.975381
chr1	94079249	1217148	TCACA	T	.	PASS	Likely_benign	pTP	0.983878
chr1	94080639	866543	GTAAAGGTCTCTGGACCACCATTCTGCA	G	.	PASS	Uncertain_significance	pTP	0.965185
chr1	94083375	812208	CA	C	.	PASS	Pathogenic	pTP	0.986237
chr1	94101317	1265826	GT	G	.	PASS	Benign	pTP	0.986237
chr1	94103020	289312	CT	C	.	PASS	Pathogenic/Likely_pathogenic	pTP	0.986237
chr1	94103382	1225112	TG	T	.	PASS	Benign	pTP	0.979495
chr1	94108686	1071084	TTC	T	.	PASS	Pathogenic	pTP	0.986192
chr1	94108786	99190	AT	A	.	PASS	Benign	pTP	0.986807
chr1	94111489	854791	C	CTTTG	.	PASS	Pathogenic/Likely_pathogenic	pTP	0.974320
chr1	94201874	1272051	G	GA	.	PASS	Benign	pTP	0.984084
chr1	94478244	1639252	ATATT	A	.	PASS	Likely_benign	pTP	0.986192
chr1	94489820	1665068	AAT	A	.	PASS	Benign	pTP	0.986192
chr1	94498859	1540034	GC	G	.	PASS	Benign	pTP	0.986237
chr1	95027119	978234	TCTTA	T	.	PASS	Likely_benign	pTP	0.986192
chr1	95072798	421218	C	CG	.	PASS	Uncertain_significance	pTP	0.978479
chr1	97079022	555831	T	TA	.	PASS	Uncertain_significance	pTP	0.984046
chr1	97193111	551707	CT	C	.	PASS	Likely_pathogenic	pTP	0.986237
chr1	97234773	1212885	A	AT	.	PASS	Likely_benign	pTP	0.983816
chr1	97373560	188871	CCTGCCCACAGGCCAGG	C	.	PASS	Likely_pathogenic	pTP	0.981247
chr1	97450065	635266	TG	T	.	PASS	drug_response	pTP	0.986237
chr1	97450199	632121	TG	T	.	PASS	Uncertain_significance	pTP	0.979495
chr1	97515585	1225056	A	AT	.	PASS	Benign	pTP	0.984046
chr1	97515643	1259760	T	TA	.	PASS	Benign	pTP	0.984084
chr1	97516066	1245965	G	GA	.	PASS	Benign	pTP	0.984084
chr1	97594913	1197875	C	CT	.	PASS	Likely_benign	pTP	0.983816
chr1	97740410	495550	GATGA	G	.	PASS	Pathogenic	pTP	0.986192
chr1	97883279	502676	AGGATTTCT	A	.	PASS	Pathogenic/Likely_pathogenic	pTP	0.984125
chr1	99851058	195097	CAG	C	.	PASS	Pathogenic/Likely_pathogenic	pTP	0.986192
chr1	99851063	557911	TC	T	.	PASS	Pathogenic/Likely_pathogenic	pTP	0.986237
chr1	99851095	1444695	TG	T	.	PASS	Pathogenic	pTP	0.986237
chr1	99852351	1293606	CT	C	.	PASS	Benign	pTP	0.952620
chr1	99852351	1257514	CTT	C	.	PASS	Benign	pTP	0.952468
chr1	99852536	1291043	A	AT	.	PASS	Benign	pTP	0.951305
chr1	99861485	551083	CAT	C	.	PASS	Likely_benign	pTP	0.986192
chr1	99861632	940640	CAG	C	.	PASS	Pathogenic	pTP	0.986192
chr1	99861641	554853	AAG	A	.	PASS	Pathogenic/Likely_pathogenic	pTP	0.986192
chr1	99861669	574527	T	TA	.	PASS	Pathogenic	pTP	0.984046
chr1	99861695	371401	AG	A	.	PASS	Pathogenic	pTP	0.986237
chr1	99861711	370565	AG	A	.	PASS	Likely_pathogenic	pTP	0.986237
chr1	99862267	971537	AGTG	A	.	PASS	Uncertain_significance	pTP	0.986224
chr1	99862382	552089	TTGA	T	.	PASS	Uncertain_significance	pTP	0.985978
chr1	99864457	197686	CAGTT	C	.	PASS	Pathogenic	pTP	0.986192
chr1	99864529	646363	GA	G	.	PASS	Pathogenic	pTP	0.986270
chr1	99870193	1298041	GA	G	.	PASS	Benign	pTP	0.986270
chr1	99870484	370509	TAGAC	T	.	PASS	Pathogenic	pTP	0.986192
chr1	99870732	510786	A	AT	.	PASS	Likely_benign	pTP	0.983816
chr1	99870770	641579	ATAAT	A	.	PASS	Pathogenic	pTP	0.986224
chr1	99870799	1322907	T	TA	.	PASS	Pathogenic	pTP	0.984046
chr1	99870847	526569	AT	A	.	PASS	Pathogenic	pTP	0.986237
chr1	99874668	1180950	C	CATCTTTTCTTTCTTTTA	.	PASS	Likely_benign	pTP	0.878965
chr1	99874801	848025	T	TACC	.	PASS	Uncertain_significance	pTP	0.975795
chr1	99874885	1186854	ACTT	A	.	PASS	Likely_benign	pTP	0.986192
chr1	99875237	370750	TTAAC	T	.	PASS	Likely_pathogenic	pTP	0.986192
chr1	99875460	1513500	T	TA	.	PASS	Uncertain_significance	pTP	0.984046
chr1	99875469	1529934	G	GT	.	PASS	Benign	pTP	0.996768
chr1	99877744	526563	G	GA	.	PASS	Pathogenic	pTP	0.984084
chr1	99879584	1255130	C	CAATA	.	PASS	Benign	pTP	0.945454
chr1	99879686	1208142	TTTC	T	.	PASS	Likely_benign	pTP	0.985991
chr1	99881055	1653151	TTTG	T	.	PASS	Likely_benign	pTP	0.986192
chr1	99881519	422718	AGTT	A	.	PASS	Likely_benign	pTP	0.986192
chr1	99884359	551333	TAAAC	T	.	PASS	Pathogenic/Likely_pathogenic	pTP	0.986192
chr1	99884424	1438378	T	TGTCTC	.	PASS	Pathogenic	pTP	0.962634
chr1	99884690	546284	AT	A	.	PASS	Pathogenic	pTP	0.986270
chr1	99891617	1070363	GT	G	.	PASS	Pathogenic	pTP	0.986237
chr1	99891669	940240	TG	T	.	PASS	Pathogenic	pTP	0.986237
chr1	99892425	1121378	G	GT	.	PASS	Likely_benign	pTP	0.983800
chr1	99892561	432008	TGA	T	.	PASS	Pathogenic	pTP	0.986192
chr1	99892830	1289961	A	ATTCTT	.	PASS	Benign	pTP	0.962634
chr1	99896270	1591631	G	GTGTTT	.	PASS	Likely_benign	pTP	0.962634
chr1	99896272	1601031	G	GT	.	PASS	Benign	pTP	0.983816
chr1	99896272	1609613	GT	G	.	PASS	Benign	pTP	0.986038
chr1	99896375	558267	T	TA	.	PASS	Likely_pathogenic	pTP	0.984046
chr1	99900826	370894	AC	A	.	PASS	Pathogenic/Likely_pathogenic	pTP	0.986237
chr1	99900890	1292617	G	GT	.	PASS	Benign	pTP	0.965591
chr1	99900890	1220869	GTT	G	.	PASS	Benign	pTP	0.970142
chr1	99902805	1542029	TTAAC	T	.	PASS	Likely_benign	pTP	0.986192
chr1	99910824	371009	CAG	C	.	PASS	Conflicting_interpretations_of_pathogenicity	pTP	0.986192
chr1	99912471	370832	C	CA	.	PASS	Pathogenic/Likely_pathogenic	pTP	0.984084
chr1	99912471	556408	CA	C	.	PASS	Likely_pathogenic	pTP	0.986270
chr1	99912534	1548537	AT	A	.	PASS	Likely_benign	pTP	0.986025
chr1	99913541	1103	GT	G	.	PASS	Pathogenic	pTP	0.986237
chr1	99913552	1411291	TG	T	.	PASS	Pathogenic	pTP	0.986237
chr1	99915440	189052	G	GA	.	PASS	Pathogenic/Likely_pathogenic	pTP	0.984084
chr1	99915553	1292307	A	AT	.	PASS	Benign	pTP	0.983648
chr1	99915553	1212487	A	ATT	.	PASS	Likely_benign	pTP	0.978364
chr1	99915611	1187751	TA	T	.	PASS	Likely_benign	pTP	0.987026
chr1	99916671	929046	CT	C	.	PASS	Pathogenic/Likely_pathogenic	pTP	0.986237
chr1	99916693	1322900	TA	T	.	PASS	Pathogenic	pTP	0.986270
chr1	99921580	1094	T	TA	.	PASS	Pathogenic/Likely_pathogenic	pTP	0.984046
chr1	99921749	291349	AT	A	.	PASS	Uncertain_significance	pTP	0.986270
chr1	99922212	291354	AT	A	.	PASS	Uncertain_significance	pTP	0.986237
chr1	99993907	1238382	C	CATTTT	.	PASS	Benign	pTP	0.962634
chr1	100011683	1210595	A	ATTAT	.	PASS	Likely_benign	pTP	0.877020
chr1	100011683	1239336	ATTAT	A	.	PASS	Benign	pTP	0.926334
chr1	100011683	1302107	ATTATTTAT	A	.	PASS	Benign	pTP	0.917258
chr1	100011683	1283020	ATTATTTATTTAT	A	.	PASS	Benign	pTP	0.911418
chr1	100011683	1271329	ATTATTTATTTATTTAT	A	.	PASS	Benign	pTP	0.902085
chr1	100011683	1280239	ATTATTTATTTATTTATTTATTTATTTAT	A	.	PASS	Benign	pTP	0.829966
chr1	100015157	1246241	C	CA	.	PASS	Benign	pTP	0.941337
chr1	100015157	1258198	C	CAA	.	PASS	Benign	pTP	0.923443
chr1	100015157	1253194	CA	C	.	PASS	Benign	pTP	0.949089
chr1	100015157	1244974	CAA	C	.	PASS	Benign	pTP	0.948927
chr1	100015291	964714	CT	C	.	PASS	Uncertain_significance	pTP	0.986038
chr1	100015346	575751	G	GA	.	PASS	Pathogenic	pTP	0.984046
chr1	100015372	1070256	A	AT	.	PASS	Pathogenic	pTP	0.983816
chr1	100017823	1094022	GTTCTT	G	.	PASS	Likely_benign	pTP	0.984975
chr1	100022146	1263478	CAT	C	.	PASS	Benign	pTP	0.986952
chr1	100102675	1271552	C	CA	.	PASS	Benign	pTP	0.949443
chr1	100102675	1271920	C	CAA	.	PASS	Benign	pTP	0.933849
chr1	100102675	1238446	CA	C	.	PASS	Benign	pTP	0.956174
chr1	100107513	521498	G	GT	.	PASS	Pathogenic	pTP	0.983800
chr1	100118758	1232620	CAG	C	.	PASS	Benign	pTP	0.986192
chr1	100122549	1267622	C	CT	.	PASS	Benign	pTP	0.942332
chr1	100122549	1261809	C	CTT	.	PASS	Benign	pTP	0.924718
chr1	100122970	1244770	G	GA	.	PASS	Benign	pTP	0.984084
chr1	100123245	977344	T	TA	.	PASS	Likely_pathogenic	pTP	0.984084
chr1	100125669	1247166	CA	C	.	PASS	Benign	pTP	0.949089
chr1	100186848	1292562	C	CACACAT	.	PASS	Benign	pTP	0.916996
chr1	100186848	1257431	C	CACAT	.	PASS	Benign	pTP	0.946204
chr1	100186848	1290738	C	CAT	.	PASS	Benign	pTP	0.952685
chr1	100187098	291373	AGTGG	A	.	PASS	Uncertain_significance	pTP	0.986192
chr1	100187271	291377	A	AC	.	PASS	Likely_benign	pTP	0.989555
chr1	100187700	291383	A	AT	.	PASS	Conflicting_interpretations_of_pathogenicity	pTP	0.973774
chr1	100187700	1195364	AT	A	.	PASS	Likely_benign	pTP	0.977343
chr1	100187702	291384	T	TA	.	PASS	Uncertain_significance	pTP	0.973774
chr1	100188573	1258977	C	CCTT	.	PASS	Benign	pTP	0.977926
chr1	100189351	291391	TA	T	.	PASS	Conflicting_interpretations_of_pathogenicity	pTP	0.956174
chr1	100189351	1200821	TAA	T	.	PASS	Likely_benign	pTP	0.956033
chr1	100190139	291396	TAA	T	.	PASS	Conflicting_interpretations_of_pathogenicity	pTP	0.987721
chr1	100191747	1228726	TATACACACACACACACACACACACAC	T	.	PASS	Benign	pTP	0.866759
chr1	100191747	1251386	TATACACACACACACACACACACACACAC	T	.	PASS	Benign	pTP	0.847160
chr1	100191747	1250744	TATACACACACACACACACACACACACACAC	T	.	PASS	Benign	pTP	0.847160
chr1	100191749	1327257	TACACACACACACACACACAC	T	.	PASS	Benign	pTP	0.897698
chr1	100192385	291418	TA	T	.	PASS	Likely_benign	pTP	0.986626
chr1	100192916	291423	A	ACTT	.	PASS	Uncertain_significance	pTP	0.975795
chr1	100193598	291430	C	CATTT	.	PASS	Benign/Likely_benign	pTP	0.942416
chr1	100193598	291431	CATTT	C	.	PASS	Uncertain_significance	pTP	0.966508
chr1	100193712	291433	TC	T	.	PASS	Uncertain_significance	pTP	0.986995
chr1	100194338	1216075	G	GT	.	PASS	Likely_benign	pTP	0.980363
chr1	100195190	291439	A	AT	.	PASS	Uncertain_significance	pTP	0.983816
chr1	100195190	291440	AT	A	.	PASS	Uncertain_significance	pTP	0.986038
chr1	100196430	738317	TGAAA	T	.	PASS	Likely_benign	pTP	0.769787
chr1	100196430	723169	TGAAAA	T	.	PASS	Likely_benign	pTP	0.757125
chr1	100196430	439589	TGAAAAA	T	.	PASS	Benign	pTP	0.749729
chr1	100196431	775136	G	GAAAA	.	PASS	Benign	pTP	0.654736
chr1	100196431	790386	G	GAAAAA	.	PASS	Benign	pTP	0.546724
chr1	100196431	781777	G	GAAAAAA	.	PASS	Benign	pTP	0.543606
chr1	100196431	1556784	G	GAAAAAAAAAAAA	.	PASS	Likely_benign	pTP	0.394989
chr1	100196431	720095	G	GAAAAAAAAAAAAAA	.	PASS	Benign	pTP	0.296741
chr1	100196431	775570	G	GAAAAAAAAAAAAAAA	.	PASS	Benign	pTP	0.296741
chr1	100196431	281239	GAAAAA	G	.	PASS	Conflicting_interpretations_of_pathogenicity	pTP	0.757125
chr1	100196431	1661283	GAAAAAAAAA	G	.	PASS	Benign	pTP	0.721409
chr1	100196431	1598639	GAAAAAAAAAA	G	.	PASS	Benign	pTP	0.724019
chr1	100196431	1129807	GAAAAAAAAAAAA	G	.	PASS	Likely_benign	pTP	0.732332
chr1	100196431	1108915	GAAAAAAAAAAAAAAA	G	.	PASS	Likely_benign	pTP	0.710130
chr1	100196431	1586348	GAAAAAAAAAAAAAAAA	G	.	PASS	Likely_benign	pTP	0.710130
chr1	100196431	1545646	GAAAAAAAAAAAAAAAAA	G	.	PASS	Likely_benign	pTP	0.672654
chr1	100206072	1200107	T	TA	.	PASS	Likely_benign	pTP	0.958186
chr1	100206072	1241624	TA	T	.	PASS	Benign	pTP	0.963798
chr1	100206072	1182894	TAA	T	.	PASS	Likely_benign	pTP	0.963680
chr1	100206304	457145	A	AT	.	PASS	Uncertain_significance	pTP	0.983816
chr1	100206304	166981	AT	A	.	PASS	Benign	pTP	0.986038
chr1	100206309	457146	T	TA	.	PASS	Benign	pTP	0.983816
chr1	100206309	193635	TTA	T	.	PASS	Benign	pTP	0.985970
chr1	100206309	755055	TTAAAAAAAAA	T	.	PASS	Likely_benign	pTP	0.982186
chr1	100206310	193636	T	TA	.	PASS	Conflicting_interpretations_of_pathogenicity	pTP	0.983791
chr1	100206310	439588	TA	T	.	PASS	Benign	pTP	0.986016
chr1	100215037	1291007	C	CT	.	PASS	Benign	pTP	0.981119
chr1	100218726	550690	TCAA	T	.	PASS	Uncertain_significance	pTP	0.986192
chr1	100218750	166983	GGTAACAAGGTAA	G	.	PASS	Pathogenic	pTP	0.983215
chr1	100218932	1226552	T	TG	.	PASS	Benign	pTP	0.912613
chr1	100218932	1289712	TG	T	.	PASS	Benign	pTP	0.923855
chr1	100218932	1293954	TGG	T	.	PASS	Benign	pTP	0.923618
chr1	100230629	1291008	G	GA	.	PASS	Benign	pTP	0.981699
chr1	100235416	93998	C	CT	.	PASS	Benign/Likely_benign	pTP	0.983816
chr1	100235520	793800	AC	A	.	PASS	Likely_benign	pTP	0.986237
chr1	100240859	11950	CAT	C	.	PASS	Pathogenic/Likely_pathogenic	pTP	0.986192
chr1	100240888	1453297	CA	C	.	PASS	Likely_benign	pTP	0.986237
chr1	100352940	513742	CG	C	.	PASS	Likely_benign	pTP	0.986237
chr1	100424287	559437	CT	C	.	PASS	Pathogenic	pTP	0.976280
chr1	100455497	1576302	G	GT	.	PASS	Benign	pTP	0.983816
chr1	100468375	1216337	AT	A	.	PASS	Likely_benign	pTP	0.986025
chr1	100484627	1252676	TA	T	.	PASS	Benign	pTP	0.986216
chr1	100496223	1204283	AT	A	.	PASS	Likely_benign	pTP	0.982068
chr1	100496223	1294718	ATT	A	.	PASS	Benign	pTP	0.982008
chr1	100496223	1192877	ATTT	A	.	PASS	Likely_benign	pTP	0.982008
chr1	100496311	1280564	A	AG	.	PASS	Benign	pTP	0.974037
chr1	100497923	1263534	CAG	C	.	PASS	Benign	pTP	0.986952
chr1	100741256	1050120	A	AATATATATAT	.	PASS	Uncertain_significance	pTP	0.626755
chr1	102877390	291485	C	CT	.	PASS	Uncertain_significance	pTP	0.984046
chr1	102886500	1194627	CAT	C	.	PASS	Likely_benign	pTP	0.986192
chr1	102888774	1565843	G	GCAAATT	.	PASS	Likely_benign	pTP	0.962179
chr1	102889383	1243621	C	CTG	.	PASS	Benign	pTP	0.973017
chr1	102889383	1226611	C	CTGTG	.	PASS	Benign	pTP	0.969232
chr1	102889383	1194829	C	CTGTGTGTG	.	PASS	Likely_benign	pTP	0.944103
chr1	102889383	1275014	C	CTGTGTGTGTG	.	PASS	Benign	pTP	0.917430
chr1	102889383	1270462	C	CTGTGTGTGTGTG	.	PASS	Benign	pTP	0.915576
chr1	102889383	1277949	C	CTGTGTGTGTGTGTG	.	PASS	Benign	pTP	0.875144
chr1	102889577	291502	G	GA	.	PASS	Uncertain_significance	pTP	0.984084
chr1	102889871	1197701	CTATAA	C	.	PASS	Likely_benign	pTP	0.985203
chr1	102890516	291503	C	CA	.	PASS	Conflicting_interpretations_of_pathogenicity	pTP	0.984084
chr1	102890516	1592331	C	CAA	.	PASS	Benign	pTP	0.978937
chr1	102890516	291504	CA	C	.	PASS	Benign	pTP	0.986270
chr1	102897894	679042	A	AT	.	PASS	Benign	pTP	0.983816
chr1	102898927	291506	TA	T	.	PASS	Likely_benign	pTP	0.986038
chr1	102898928	1600737	A	AT	.	PASS	Benign	pTP	0.983816
chr1	102898928	1590832	AT	A	.	PASS	Benign	pTP	0.986038
chr1	102898949	1322102	CT	C	.	PASS	Pathogenic	pTP	0.986038
chr1	102912224	1601044	G	GA	.	PASS	Benign	pTP	0.984084
chr1	102913520	1209198	CA	C	.	PASS	Likely_benign	pTP	0.986270
chr1	102914272	1294193	A	AT	.	PASS	Benign	pTP	0.983816
chr1	102914823	516177	T	TA	.	PASS	Benign	pTP	0.984022
chr1	102914823	291508	T	TAA	.	PASS	Conflicting_interpretations_of_pathogenicity	pTP	0.978856
chr1	102914823	1554319	T	TAAA	.	PASS	Benign	pTP	0.975758
chr1	102914823	291509	TA	T	.	PASS	Benign	pTP	0.986216
chr1	102914823	1599104	TAA	T	.	PASS	Benign	pTP	0.986170
chr1	102914827	516546	A	AG	.	PASS	Benign	pTP	0.984022
chr1	102915336	681239	CTTTG	C	.	PASS	Benign	pTP	0.986192
chr1	102923243	674970	TAC	T	.	PASS	Likely_benign	pTP	0.986192
chr1	102923434	1180973	TA	T	.	PASS	Benign	pTP	0.986270
chr1	102934361	1276838	G	GA	.	PASS	Benign	pTP	0.995429
chr1	102934361	675113	GA	G	.	PASS	Benign	pTP	0.996063
chr1	102934854	677965	ATTAC	A	.	PASS	Benign	pTP	0.986192
chr1	102946571	1188035	C	CG	.	PASS	Likely_benign	pTP	0.983816
chr1	102946571	1269036	CT	C	.	PASS	Benign	pTP	0.986038
chr1	102947232	1290779	ATC	A	.	PASS	Benign	pTP	0.986192
chr1	102970058	1228627	T	TTA	.	PASS	Benign	pTP	0.978888
chr1	102970311	1279181	TTTAA	T	.	PASS	Benign	pTP	0.986192
chr1	102979190	1294181	A	ATCAT	.	PASS	Benign	pTP	0.975905
chr1	102983844	681283	TC	T	.	PASS	Benign	pTP	0.986237
chr1	102984001	1189711	ACT	A	.	PASS	Likely_benign	pTP	0.986192
chr1	102987371	1242851	C	CT	.	PASS	Benign	pTP	0.983816
chr1	102987616	1119565	TA	T	.	PASS	Likely_benign	pTP	0.986237
chr1	102995606	1259562	T	TA	.	PASS	Benign	pTP	0.985379
chr1	102995606	1253058	TA	T	.	PASS	Benign	pTP	0.987389
chr1	102995850	721212	CAATTA	C	.	PASS	Likely_benign	pTP	0.985203
chr1	102998372	195874	G	GA	.	PASS	Benign	pTP	0.984132
chr1	102998372	1601632	GA	G	.	PASS	Benign	pTP	0.986311
chr1	102998625	1198951	GT	G	.	PASS	Likely_benign	pTP	0.986038
chr1	103001906	1564963	GAAC	G	.	PASS	Likely_benign	pTP	0.986192
chr1	103001972	1599795	A	AT	.	PASS	Benign	pTP	0.983800
chr1	103003299	1213200	T	TA	.	PASS	Likely_benign	pTP	0.984022
chr1	103003299	1222678	TAA	T	.	PASS	Benign	pTP	0.986170
chr1	103004418	1640079	TTAAAAA	T	.	PASS	Likely_benign	pTP	0.997708
chr1	103004915	681262	ATAAG	A	.	PASS	Benign	pTP	0.986224
chr1	103005900	166924	C	CCAT	.	PASS	Conflicting_interpretations_of_pathogenicity	pTP	0.984096
chr1	103005900	291530	C	CCATCAT	.	PASS	Uncertain_significance	pTP	0.975030
chr1	103005900	166925	C	CCATCATCAT	.	PASS	Conflicting_interpretations_of_pathogenicity	pTP	0.956385
chr1	103005900	93966	CCAT	C	.	PASS	Benign/Likely_benign	pTP	0.990960
chr1	103005900	291531	CCATCAT	C	.	PASS	Benign	pTP	0.989920
chr1	103005900	1569144	CCATCATCAT	C	.	PASS	Likely_benign	pTP	0.988357
chr1	103005900	1581679	CCATCATCATCAT	C	.	PASS	Likely_benign	pTP	0.988974
chr1	103006178	1189556	A	AAAAT	.	PASS	Likely_benign	pTP	0.963581
chr1	103006178	1240770	A	AAAATAAAT	.	PASS	Benign	pTP	0.934152
chr1	103006178	1232040	A	AAAATAAATAAAT	.	PASS	Benign	pTP	0.901078
chr1	103006178	1232584	A	AAAATAAATAAATAAAT	.	PASS	Benign	pTP	0.860189
chr1	103006178	1294082	AAAATAAAT	A	.	PASS	Benign	pTP	0.976264
chr1	103008369	1204419	C	CA	.	PASS	Likely_benign	pTP	0.984769
chr1	103012269	677914	A	AT	.	PASS	Benign	pTP	0.983816
chr1	103012671	1185775	CTT	C	.	PASS	Likely_benign	pTP	0.986024
chr1	103018050	679467	AT	A	.	PASS	Likely_benign	pTP	0.986237
chr1	103018816	1432316	A	ACTGCAGGTC	.	PASS	Uncertain_significance	pTP	0.934582
chr1	103021838	1243802	CT	C	.	PASS	Benign	pTP	0.986515
chr1	103022013	1223906	A	AT	.	PASS	Benign	pTP	0.982154
chr1	103022013	1247091	A	ATT	.	PASS	Benign	pTP	0.976399
chr1	103022013	1215466	A	ATTT	.	PASS	Likely_benign	pTP	0.972951
chr1	103022013	1210956	A	ATTTT	.	PASS	Likely_benign	pTP	0.973074
chr1	103022013	1208176	A	ATTTTT	.	PASS	Likely_benign	pTP	0.958309
chr1	103022013	1207903	A	ATTTTTT	.	PASS	Likely_benign	pTP	0.957804
chr1	103022796	546394	A	AG	.	PASS	Likely_pathogenic	pTP	0.974037
chr1	103023009	422263	AT	A	.	PASS	Likely_benign	pTP	0.986237
chr1	103023046	675124	TAA	T	.	PASS	Benign	pTP	0.986192
chr1	103026622	681281	AAC	A	.	PASS	Benign	pTP	0.986192
chr1	103031249	197736	G	GA	.	PASS	Conflicting_interpretations_of_pathogenicity	pTP	0.985379
chr1	103031249	291545	G	GAA	.	PASS	Uncertain_significance	pTP	0.980643
chr1	103031249	1175207	G	GAAA	.	PASS	Benign	pTP	0.977801
chr1	103031249	1623852	G	GGA	.	PASS	Likely_benign	pTP	0.980643
chr1	103031249	1167375	G	GGAA	.	PASS	Likely_benign	pTP	0.977801
chr1	103031249	218828	GA	G	.	PASS	Benign	pTP	0.987389
chr1	103031249	197735	GAA	G	.	PASS	Benign	pTP	0.987347
chr1	103031254	281808	A	AAAC	.	PASS	Likely_benign	pTP	0.977801
chr1	103031256	1649345	A	AAAC	.	PASS	Likely_benign	pTP	0.977801
chr1	103031257	1604851	A	AAAC	.	PASS	Likely_benign	pTP	0.977801
chr1	103031258	1109471	A	AAAC	.	PASS	Likely_benign	pTP	0.977801
chr1	103031262	1150902	AC	A	.	PASS	Likely_benign	pTP	0.987389
chr1	103074714	1356260	TTTC	T	.	PASS	Uncertain_significance	pTP	0.985978
chr1	103074782	1529598	T	TA	.	PASS	Likely_benign	pTP	0.984084
chr1	103078614	1251107	AT	A	.	PASS	Benign	pTP	0.986270
chr1	103078887	258451	CA	C	.	PASS	Likely_benign	pTP	0.986237
chr1	103082606	677959	TTTTCA	T	.	PASS	Likely_benign	pTP	0.984975
chr1	103082785	1665021	TA	T	.	PASS	Likely_benign	pTP	0.986237
chr1	103083248	1244679	C	CTGTG	.	PASS	Benign	pTP	0.929638
chr1	103083248	1253129	C	CTGTGTG	.	PASS	Benign	pTP	0.892457
chr1	103083265	1238136	TGC	T	.	PASS	Benign	pTP	0.958843
chr1	103107961	1290219	C	CT	.	PASS	Benign	pTP	0.981119
chr1	103107961	1293762	C	CTT	.	PASS	Benign	pTP	0.975038
chr1	103108372	291558	CCTCT	C	.	PASS	Uncertain_significance	pTP	0.986192
chr1	108143709	737141	AC	A	.	PASS	Likely_benign	pTP	0.986237
chr1	108148361	1675002	CCTT	C	.	PASS	Likely_benign	pTP	0.986192
chr1	108200282	1230575	CGCGCAGG	C	.	PASS	Benign	pTP	0.984366
chr1	108885722	1265073	G	GT	.	PASS	Benign	pTP	0.984046
chr1	108898026	500059	GC	G	.	PASS	Pathogenic	pTP	0.986237
chr1	108898056	424343	CAGA	C	.	PASS	Conflicting_interpretations_of_pathogenicity	pTP	0.986192
chr1	108898937	35492	AC	A	.	PASS	Pathogenic/Likely_pathogenic	pTP	0.986237
chr1	108904140	1695437	GGT	G	.	PASS	Likely_pathogenic	pTP	0.986192
chr1	108922446	291707	AG	A	.	PASS	Pathogenic	pTP	0.986237
chr1	108922534	517193	TCAA	T	.	PASS	Benign	pTP	0.986192
chr1	108922543	226649	ACTT	A	.	PASS	Benign/Likely_benign	pTP	0.986192
chr1	108923940	1269487	TTTTTTTG	T	.	PASS	Benign	pTP	0.922420
chr1	108923961	1205111	G	GT	.	PASS	Likely_benign	pTP	0.920936
chr1	108924434	1191598	CGTGT	C	.	PASS	Likely_benign	pTP	0.985497
chr1	108930407	291715	G	GT	.	PASS	Uncertain_significance	pTP	0.983816
chr1	108937241	1446531	T	TG	.	PASS	Uncertain_significance	pTP	0.978479
chr1	108943618	1166560	TA	T	.	PASS	Benign	pTP	0.986270
chr1	108943869	1039372	ATC	A	.	PASS	Uncertain_significance	pTP	0.986192
chr1	108944058	1112649	CTAAAT	C	.	PASS	Likely_benign	pTP	0.985203
chr1	108944076	1638039	AAAAC	A	.	PASS	Likely_benign	pTP	0.986224
chr1	108947604	1479460	TACTC	T	.	PASS	Uncertain_significance	pTP	0.986192
chr1	108949807	1652828	TA	T	.	PASS	Benign	pTP	0.986270
chr1	108950402	1525738	CA	C	.	PASS	Uncertain_significance	pTP	0.986237
chr1	109250113	767684	A	ACGC	.	PASS	Benign	pTP	0.975795
chr1	109270614	1599721	TTCCCAGTCTTGGGG	T	.	PASS	Benign	pTP	0.974728
chr1	109272915	266080	T	TGAGGAGGAAGAA	.	PASS	Likely_pathogenic	pTP	0.927511
chr1	109296441	1238412	A	AT	.	PASS	Benign	pTP	0.979227
chr1	109296441	1268940	AT	A	.	PASS	Benign	pTP	0.983051
chr1	109603523	1519280	GCAT	G	.	PASS	Uncertain_significance	pTP	0.980196
chr1	109604011	623283	CCTT	C	.	PASS	Uncertain_significance	pTP	0.986192
chr1	109606306	1455635	AC	A	.	PASS	Pathogenic	pTP	0.986237
chr1	109610167	817716	TC	T	.	PASS	Likely_pathogenic	pTP	0.986237
chr1	109610197	1529730	ACT	A	.	PASS	Likely_benign	pTP	0.986192
chr1	109625311	426650	GGT	G	.	PASS	Likely_pathogenic	pTP	0.981359
chr1	109628544	1257817	GC	G	.	PASS	Benign	pTP	0.979180
chr1	109629724	1245006	T	TG	.	PASS	Benign	pTP	0.976256
chr1	110060664	1239551	A	AGGTGCTTCCTCCGTGGTGTCCAGGCAGG	.	PASS	Benign	pTP	0.801486
chr1	110064891	806184	GTCT	G	.	PASS	Uncertain_significance	pTP	0.986192
chr1	110601777	1270237	A	AAT	.	PASS	Benign	pTP	0.978888
chr1	110601792	1201388	A	ATG	.	PASS	Likely_benign	pTP	0.963934
chr1	110601792	1204366	ATATG	A	.	PASS	Likely_benign	pTP	0.976285
chr1	110601792	1196513	ATATGTG	A	.	PASS	Likely_benign	pTP	0.973602
chr1	110601794	1251062	A	ATG	.	PASS	Benign	pTP	0.963934
chr1	110601794	1190501	A	ATGTG	.	PASS	Likely_benign	pTP	0.958927
chr1	110601794	1251556	ATG	A	.	PASS	Benign	pTP	0.976285
chr1	110601794	1274548	ATGTG	A	.	PASS	Benign	pTP	0.976285
chr1	110601828	1212933	G	GTA	.	PASS	Likely_benign	pTP	0.963934
chr1	110601828	1200267	G	GTGTGTA	.	PASS	Likely_benign	pTP	0.936161
chr1	110601828	1247502	G	GTGTGTGTA	.	PASS	Benign	pTP	0.926026
chr1	110601828	1213655	G	GTGTGTGTGTA	.	PASS	Likely_benign	pTP	0.891716
chr1	110601828	1211180	G	GTGTGTGTGTGTA	.	PASS	Likely_benign	pTP	0.889354
chr1	110602237	1177692	AT	A	.	PASS	Benign	pTP	0.986038
chr1	111118202	1423849	AG	A	.	PASS	Uncertain_significance	pTP	0.986237
chr1	111118820	856685	G	GT	.	PASS	Uncertain_significance	pTP	0.984046
chr1	111120702	1148380	TAGAG	T	.	PASS	Likely_benign	pTP	0.986192
chr1	111124869	1518344	ATGGTAGCAATGCCT	A	.	PASS	Likely_pathogenic	pTP	0.981247
chr1	111126285	192233	AC	A	.	PASS	Pathogenic	pTP	0.986237
chr1	111131462	1074281	T	TA	.	PASS	Pathogenic	pTP	0.984046
chr1	111131544	943340	AACC	A	.	PASS	Uncertain_significance	pTP	0.986192
chr1	111319160	777931	A	ATGCCCCTCAGGAAG	.	PASS	Benign	pTP	0.900123
chr1	111414879	767686	CTCACAGACTGATGACTCACAGGGG	C	.	PASS	Benign	pTP	0.928811
chr1	111414901	252607	G	GGGTCAGGGTCTTCTGTCCAGT	.	PASS	Benign	pTP	0.654506
chr1	111414925	767687	GGGTCAGGGTCTTTTCCCCAGGGGTCACAGACTGATAACCCACAGA	G	.	PASS	Benign	pTP	0.747532
chr1	111695209	1240525	A	ATAATAT	.	PASS	Benign	pTP	0.962179
chr1	111697416	1253450	C	CT	.	PASS	Benign	pTP	0.981119
chr1	111704148	1182895	A	AT	.	PASS	Benign	pTP	0.973968
chr1	111704148	1288197	AT	A	.	PASS	Benign	pTP	0.977512
chr1	111709489	1271656	T	TG	.	PASS	Benign	pTP	0.986967
chr1	111775819	1210683	A	AC	.	PASS	Likely_benign	pTP	0.972549
chr1	111776791	1215476	G	GT	.	PASS	Likely_benign	pTP	0.983816
chr1	111777290	1566640	GAGA	G	.	PASS	Likely_benign	pTP	0.986192
chr1	111780319	806190	T	TA	.	PASS	Likely_benign	pTP	0.984084
chr1	111780417	678725	A	AT	.	PASS	Likely_benign	pTP	0.983816
chr1	111982752	508502	GC	G	.	PASS	Likely_benign	pTP	0.986237
chr1	112516155	984423	CT	C	.	PASS	Uncertain_significance	pTP	0.986025
chr1	112912805	291834	T	TA	.	PASS	Uncertain_significance	pTP	0.956038
chr1	112912805	291835	TA	T	.	PASS	Uncertain_significance	pTP	0.961927
chr1	112912921	291840	G	GA	.	PASS	Uncertain_significance	pTP	0.984084
chr1	112913755	291848	C	CAAA	.	PASS	Uncertain_significance	pTP	0.975795
chr1	112917655	160371	GATTA	G	.	PASS	Pathogenic/Likely_pathogenic	pTP	0.986192
chr1	112918054	1336772	C	CAATA	.	PASS	Uncertain_significance	pTP	0.943581
chr1	112918054	1664847	C	CAATAAAGA	.	PASS	Likely_benign	pTP	0.899673
chr1	112918054	291868	CAATA	C	.	PASS	Benign/Likely_benign	pTP	0.967203
chr1	112918054	1601388	CAATAAATA	C	.	PASS	Benign	pTP	0.962961
chr1	112918054	212184	CAATAAATAAATA	C	.	PASS	Conflicting_interpretations_of_pathogenicity	pTP	0.960206
chr1	112918054	1570647	CAATAAATAAATAAATA	C	.	PASS	Benign	pTP	0.955764
chr1	112918054	1629202	CAATAAATAAATAAATAAATA	C	.	PASS	Likely_benign	pTP	0.947706
chr1	112918054	1672528	CAATAAATAAATAAATAAATAAATA	C	.	PASS	Benign	pTP	0.944233
chr1	112918057	291869	T	TAAAG	.	PASS	Likely_benign	pTP	0.943581
chr1	112929007	1245388	C	CT	.	PASS	Benign	pTP	0.981119
chr1	112929267	160369	T	TG	.	PASS	Uncertain_significance	pTP	0.968475
chr1	112956194	291914	TTGTC	T	.	PASS	Uncertain_significance	pTP	0.986192
chr1	112956232	291916	C	CG	.	PASS	Benign/Likely_benign	pTP	0.978479
chr1	112956274	291920	G	GGCCGCC	.	PASS	Likely_benign	pTP	0.962179
chr1	113073422	1074689	CT	C	.	PASS	Pathogenic	pTP	0.980261
chr1	113096264	591212	CT	C	.	PASS	Uncertain_significance	pTP	0.986237
chr1	113116443	260443	ACT	A	.	PASS	Benign	pTP	0.986192
chr1	113700866	523068	T	TA	.	PASS	Uncertain_significance	pTP	0.984084
chr1	113829710	769239	TA	T	.	PASS	Benign	pTP	0.986216
chr1	113829710	775137	TAA	T	.	PASS	Benign	pTP	0.986170
chr1	113897591	1203874	GCAAAA	G	.	PASS	Likely_benign	pTP	0.998190
chr1	113898754	156414	CTG	C	.	PASS	Pathogenic/Likely_pathogenic	pTP	0.986192
chr1	113898903	1201394	T	TA	.	PASS	Likely_benign	pTP	0.974788
chr1	113898903	1213358	TA	T	.	PASS	Likely_benign	pTP	0.978223
chr1	113899733	1232585	C	CA	.	PASS	Benign	pTP	0.965714
chr1	113900354	1335992	GA	G	.	PASS	Likely_pathogenic	pTP	0.986237
chr1	113901271	581795	GACA	G	.	PASS	Uncertain_significance	pTP	0.986192
chr1	113902614	1581893	CCAGA	C	.	PASS	Benign	pTP	0.986192
chr1	113902662	157721	GC	G	.	PASS	Pathogenic	pTP	0.986237
chr1	113905662	533708	CTCT	C	.	PASS	Uncertain_significance	pTP	0.986192
chr1	113907234	1226224	T	TTA	.	PASS	Benign	pTP	0.633458
chr1	114677799	1182767	C	CTCCT	.	PASS	Benign	pTP	0.915052
chr1	114677799	1236963	C	CTCCTTCCTTCCT	.	PASS	Benign	pTP	0.787618
chr1	114677799	1244985	CTCCT	C	.	PASS	Benign	pTP	0.949985
chr1	114677799	1242129	CTCCTTCCT	C	.	PASS	Benign	pTP	0.943646
chr1	114677799	1257001	CTCCTTCCTTCCT	C	.	PASS	Benign	pTP	0.939545
chr1	114680252	1422475	CACTT	C	.	PASS	Uncertain_significance	pTP	0.986192
chr1	114684369	291934	C	CA	.	PASS	Conflicting_interpretations_of_pathogenicity	pTP	0.984022
chr1	114684369	166683	CA	C	.	PASS	Conflicting_interpretations_of_pathogenicity	pTP	0.986216
chr1	114688744	92332	AAAAG	A	.	PASS	Pathogenic	pTP	0.986224
chr1	114695395	1289593	C	CA	.	PASS	Benign	pTP	0.975918
chr1	114695395	1241088	CA	C	.	PASS	Benign	pTP	0.979202
chr1	114695466	779692	AG	A	.	PASS	Benign	pTP	0.986237
chr1	114695530	1033604	T	TG	.	PASS	Uncertain_significance	pTP	0.978479
chr1	114695931	1266649	A	ACACACACGCACACG	.	PASS	Benign	pTP	0.900123
chr1	114705128	291946	TA	T	.	PASS	Likely_benign	pTP	0.979579
chr1	114705578	291957	TTAACTA	T	.	PASS	Likely_benign	pTP	0.976782
chr1	114707030	291965	CAA	C	.	PASS	Uncertain_significance	pTP	0.986192
chr1	114708672	418807	GAAA	G	.	PASS	Benign/Likely_benign	pTP	0.986224
chr1	114713997	561348	A	AG	.	PASS	Benign/Likely_benign	pTP	0.976256
chr1	114718191	1697143	CG	C	.	PASS	Uncertain_significance	pTP	0.986237
chr1	114741589	1456687	A	AT	.	PASS	Pathogenic	pTP	0.984046
chr1	115034182	437070	CT	C	.	PASS	Pathogenic	pTP	0.986237
chr1	115641975	291996	A	AGCG	.	PASS	Uncertain_significance	pTP	0.975795
chr1	115651261	1301804	T	TC	.	PASS	Benign	pTP	0.976813
chr1	115659723	591991	ACT	A	.	PASS	Uncertain_significance	pTP	0.986192
chr1	115691467	292016	ATTC	A	.	PASS	Uncertain_significance	pTP	0.986224
chr1	115692310	292031	C	CT	.	PASS	Uncertain_significance	pTP	0.984046
chr1	115692561	292034	GA	G	.	PASS	Likely_benign	pTP	0.981420
chr1	115694785	292065	G	GT	.	PASS	Uncertain_significance	pTP	0.984046
chr1	115695137	292072	GAAAC	G	.	PASS	Likely_benign	pTP	0.986192
chr1	115695466	292073	CT	C	.	PASS	Likely_benign	pTP	0.986237
chr1	115698135	292113	T	TC	.	PASS	Likely_benign	pTP	0.972549
chr1	115700050	292114	ATTAG	A	.	PASS	Uncertain_significance	pTP	0.986192
chr1	115700116	292115	CAT	C	.	PASS	Likely_benign	pTP	0.986192
chr1	115700223	292117	A	AT	.	PASS	Uncertain_significance	pTP	0.983648
chr1	115700223	292118	AT	A	.	PASS	Likely_benign	pTP	0.985893
chr1	115701253	44158	ATCG	A	.	PASS	Conflicting_interpretations_of_pathogenicity	pTP	0.944267
chr1	115701291	179599	T	TATC	.	PASS	Uncertain_significance	pTP	0.905334
chr1	115701291	44155	TATC	T	.	PASS	Conflicting_interpretations_of_pathogenicity	pTP	0.944267
chr1	115701298	1005640	ATCATCATCATCT	A	.	PASS	Uncertain_significance	pTP	0.932718
chr1	115701307	463658	ATCT	A	.	PASS	Uncertain_significance	pTP	0.944267
chr1	115701310	520464	TTCA	T	.	PASS	Uncertain_significance	pTP	0.944267
chr1	115717573	1211425	CACTG	C	.	PASS	Likely_benign	pTP	0.987692
chr1	115725557	915585	G	GA	.	PASS	Benign	pTP	0.897219
chr1	115725557	522226	GA	G	.	PASS	Benign	pTP	0.910246
chr1	115725557	402495	GAA	G	.	PASS	Benign	pTP	0.909971
chr1	115725557	522227	GAAA	G	.	PASS	Benign	pTP	0.909971
chr1	115725557	522228	GAAAA	G	.	PASS	Benign/Likely_benign	pTP	0.909971
chr1	115725557	928920	GAAAAA	G	.	PASS	Benign	pTP	0.904058
chr1	115725557	917550	GAAAAAA	G	.	PASS	Benign	pTP	0.900549
chr1	115725557	502421	GAAAAAAA	G	.	PASS	Likely_benign	pTP	0.899099
chr1	115725557	695571	GAAAAAAAA	G	.	PASS	Benign/Likely_benign	pTP	0.899099
chr1	115725557	1548902	GAAAAAAAAAAAA	G	.	PASS	Likely_benign	pTP	0.892127
chr1	115725557	1115110	GAAAAAAAAAAAAA	G	.	PASS	Likely_benign	pTP	0.881026
chr1	115725568	1579283	A	AG	.	PASS	Likely_benign	pTP	0.897219
chr1	115732891	1670329	AGGT	A	.	PASS	Likely_benign	pTP	0.986192
chr1	115732960	222522	CA	C	.	PASS	Pathogenic/Likely_pathogenic	pTP	0.986270
chr1	115740818	449737	TTCA	T	.	PASS	Uncertain_significance	pTP	0.986192
chr1	115768745	292135	G	GCA	.	PASS	Uncertain_significance	pTP	0.978888
chr1	115768745	292136	G	GCACA	.	PASS	Uncertain_significance	pTP	0.975905
chr1	115768745	292137	G	GCACACA	.	PASS	Conflicting_interpretations_of_pathogenicity	pTP	0.962179
chr1	115768745	292138	G	GCACACACA	.	PASS	Conflicting_interpretations_of_pathogenicity	pTP	0.955980
chr1	115768745	292139	GCACACA	G	.	PASS	Conflicting_interpretations_of_pathogenicity	pTP	0.984611
chr1	115768752	292140	C	CACACAT	.	PASS	Uncertain_significance	pTP	0.962179
chr1	115768759	292142	A	ACACACG	.	PASS	Uncertain_significance	pTP	0.962179
chr1	115768855	1243181	CCT	C	.	PASS	Benign	pTP	0.986192
chr1	116374023	1280079	CT	C	.	PASS	Benign	pTP	0.986237
chr1	116389716	1632111	C	CA	.	PASS	Benign	pTP	0.984046
chr1	116390536	1277140	G	GT	.	PASS	Benign	pTP	0.980632
chr1	116390536	1238172	G	GTTT	.	PASS	Benign	pTP	0.970667
chr1	116390536	1253431	GT	G	.	PASS	Benign	pTP	0.983284
chr1	116397859	1249772	C	CT	.	PASS	Benign	pTP	0.979227
chr1	116397859	1279059	CT	C	.	PASS	Benign	pTP	0.982068
chr1	116398914	1630938	AT	A	.	PASS	Likely_benign	pTP	0.986270
chr1	116579662	1678181	CG	C	.	PASS	Likely_pathogenic	pTP	0.986237
chr1	117883536	624620	T	TC	.	PASS	Pathogenic	pTP	0.984046
chr1	118884605	1297885	G	GA	.	PASS	Benign	pTP	0.938084
chr1	118884605	1253783	G	GAA	.	PASS	Benign	pTP	0.919283
chr1	118884605	1243200	GA	G	.	PASS	Benign	pTP	0.946242
chr1	118884605	1251229	GAAA	G	.	PASS	Benign	pTP	0.946071
chr1	118884605	1214267	GAAAA	G	.	PASS	Likely_benign	pTP	0.946071
chr1	118885713	1286916	T	TCA	.	PASS	Benign	pTP	0.978888
chr1	118885713	1279793	T	TCACA	.	PASS	Benign	pTP	0.975905
chr1	118926874	1221380	T	TTG	.	PASS	Benign	pTP	0.971068
chr1	118926874	1202139	T	TTGTGTGTG	.	PASS	Likely_benign	pTP	0.940194
chr1	118926874	1286513	TTG	T	.	PASS	Benign	pTP	0.981024
chr1	118926874	1277875	TTGTGTG	T	.	PASS	Benign	pTP	0.978866
chr1	119033196	440918	CG	C	.	PASS	Conflicting_interpretations_of_pathogenicity	pTP	0.986237
chr1	119415482	1451900	G	GT	.	PASS	Pathogenic	pTP	0.984046
chr1	119421526	1203115	T	TAC	.	PASS	Likely_benign	pTP	0.648215
chr1	119422056	12185	A	AC	.	PASS	Pathogenic	pTP	0.984046
chr1	119422367	12193	TG	T	.	PASS	Pathogenic	pTP	0.986237
chr1	119721200	1453925	AC	A	.	PASS	Pathogenic	pTP	0.986237
chr1	119735362	3869	AG	A	.	PASS	Pathogenic	pTP	0.986237
chr1	119737274	536422	T	TCCTGG	.	PASS	Likely_benign	pTP	0.962634
chr1	119741902	1154610	GC	G	.	PASS	Likely_benign	pTP	0.980261
chr1	119744205	292322	C	CGTAG	.	PASS	Uncertain_significance	pTP	0.975905
chr1	119748606	1203864	TTTCACAAA	T	.	PASS	Likely_benign	pTP	0.984366
chr1	119748848	292326	TAAAC	T	.	PASS	Uncertain_significance	pTP	0.986224
chr1	119752574	1327465	GT	G	.	PASS	Pathogenic	pTP	0.986237
chr1	119753410	1265075	A	AAC	.	PASS	Benign	pTP	0.959735
chr1	119753410	1188548	A	AACAC	.	PASS	Likely_benign	pTP	0.954173
chr1	119753410	1203444	A	AACACAC	.	PASS	Likely_benign	pTP	0.928967
chr1	119753410	1221189	AAC	A	.	PASS	Benign	pTP	0.973485
chr1	119753410	1290949	AACAC	A	.	PASS	Benign	pTP	0.973485
chr1	119753410	1266503	AACACAC	A	.	PASS	Benign	pTP	0.970494
chr1	119755457	1342318	A	AG	.	PASS	Likely_pathogenic	pTP	0.984046
chr1	119755886	1252930	AGT	A	.	PASS	Benign	pTP	0.988317
chr1	119755895	672115	GTGTA	G	.	PASS	Benign	pTP	0.988317
chr1	119756967	1238420	A	ACTCTCTTTCTCCCTTC	.	PASS	Benign	pTP	0.966927
chr1	119764549	915425	A	ATTGGCCTCCAGGGCCATATTGG	.	PASS	Pathogenic	pTP	0.849386
chr1	119915322	591347	ATGT	A	.	PASS	Uncertain_significance	pTP	0.986192
chr1	119919541	1438596	GCATCTT	G	.	PASS	Uncertain_significance	pTP	0.984611
chr1	119919625	1600057	G	GA	.	PASS	Benign	pTP	0.984084
chr1	119935616	1565970	AAAC	A	.	PASS	Likely_benign	pTP	0.986224
chr1	119941390	1328864	TAGG	T	.	PASS	Likely_benign	pTP	0.986192
chr1	119949312	1225165	G	GT	.	PASS	Benign	pTP	0.984923
chr1	119949383	1201686	C	CT	.	PASS	Likely_benign	pTP	0.945374
chr1	119953313	1286783	C	CA	.	PASS	Benign	pTP	0.979973
chr1	119953313	1220585	C	CAA	.	PASS	Benign	pTP	0.973533
chr1	119953313	1190765	C	CAAA	.	PASS	Likely_benign	pTP	0.969680
chr1	119953313	1220491	CA	C	.	PASS	Likely_benign	pTP	0.982714
chr1	119959372	1674720	T	TGCAGTAAAA	.	PASS	Likely_benign	pTP	0.934582
chr1	119968244	1624671	T	TG	.	PASS	Benign	pTP	0.978479
chr1	120069388	218795	CGG	C	.	PASS	Benign/Likely_benign	pTP	0.795198
chr1	145916839	596712	TCTC	T	.	PASS	Uncertain_significance	pTP	0.986192
chr1	145917688	1652649	C	CA	.	PASS	Likely_benign	pTP	0.984046
chr1	145917739	593993	ATCTGTT	A	.	PASS	Uncertain_significance	pTP	0.984611
chr1	145917788	595440	CAAG	C	.	PASS	Uncertain_significance	pTP	0.986192
chr1	146018264	1398738	AC	A	.	PASS	Pathogenic	pTP	0.986270
chr1	146018655	639262	CCTT	C	.	PASS	Uncertain_significance	pTP	0.986192
chr1	146019414	1018758	AGCCCGCGCCTGGAAGGGCGGG	A	.	PASS	Uncertain_significance	pTP	0.969980
chr1	146019625	219585	G	GCCT	.	PASS	Likely_benign	pTP	0.975795
chr1	146019625	292419	GCCT	G	.	PASS	Uncertain_significance	pTP	0.986192
chr1	146020172	1070644	T	TA	.	PASS	Pathogenic/Likely_pathogenic	pTP	0.984046
chr1	147259832	783295	C	CA	.	PASS	Benign	pTP	0.984046
chr1	147285397	599533	GA	G	.	PASS	Pathogenic	pTP	0.986237
chr1	147758805	567837	AG	A	.	PASS	Uncertain_significance	pTP	0.986237
chr1	147909266	368830	C	CA	.	PASS	Likely_benign	pTP	0.984046
chr1	147909270	368831	G	GA	.	PASS	Benign	pTP	0.984022
chr1	147909270	1293739	GA	G	.	PASS	Benign	pTP	0.986216
chr1	148960744	403294	GA	G	.	PASS	Benign	pTP	0.639808
chr1	149791461	734579	AAAG	A	.	PASS	Benign	pTP	0.769430
chr1	149913635	720861	TCTC	T	.	PASS	Likely_benign	pTP	0.986192
chr1	149925735	1287020	TCTGAAA	T	.	PASS	Benign	pTP	0.984611
chr1	149928021	292490	C	CT	.	PASS	Uncertain_significance	pTP	0.984046
chr1	150072157	1170636	A	AT	.	PASS	Benign	pTP	0.983800
chr1	150076221	1111911	CAT	C	.	PASS	Likely_benign	pTP	0.986192
chr1	150077087	1167501	CA	C	.	PASS	Benign	pTP	0.986270
chr1	150077331	1226086	TG	T	.	PASS	Benign	pTP	0.986237
chr1	150081346	864158	CAT	C	.	PASS	Uncertain_significance	pTP	0.986192
chr1	150093517	1638324	CCT	C	.	PASS	Likely_benign	pTP	0.980196
chr1	150321489	292492	T	TGGC	.	PASS	Uncertain_significance	pTP	0.975795
chr1	150324880	1178706	C	CTTT	.	PASS	Benign	pTP	0.975448
chr1	150328547	1242903	A	ATT	.	PASS	Benign	pTP	0.897799
chr1	150328547	1227178	A	ATTT	.	PASS	Benign	pTP	0.884230
chr1	150343237	1298284	GA	G	.	PASS	Benign	pTP	0.986975
chr1	150343237	1233606	GAA	G	.	PASS	Benign	pTP	0.986932
chr1	150343243	1260895	AAAAAAAT	A	.	PASS	Benign	pTP	0.985203
chr1	150343244	1262526	AAAAAAT	A	.	PASS	Benign	pTP	0.985435
chr1	150343245	1248758	AAAAAT	A	.	PASS	Benign	pTP	0.985996
chr1	150343245	1297775	AAAAATAT	A	.	PASS	Benign	pTP	0.985203
chr1	150343246	1298285	AAAAT	A	.	PASS	Benign	pTP	0.986932
chr1	150343247	1297776	AAATAT	A	.	PASS	Benign	pTP	0.985996
chr1	150343248	1297771	AAT	A	.	PASS	Benign	pTP	0.986932
chr1	150343248	1190153	AATAT	A	.	PASS	Likely_benign	pTP	0.986932
chr1	150343283	1283581	G	GGTATACTAATATCTCTGCCTGACAGTTGACA	.	PASS	Benign	pTP	0.763014
chr1	150344763	1278260	CT	C	.	PASS	Benign	pTP	0.986038
chr1	150349161	1350905	TGAG	T	.	PASS	Uncertain_significance	pTP	0.986192
chr1	150487216	1298147	GA	G	.	PASS	Benign	pTP	0.979495
chr1	150487417	517079	CTGTT	C	.	PASS	Benign	pTP	0.986192
chr1	150487651	1258473	T	TCTAA	.	PASS	Benign	pTP	0.975905
chr1	150489285	1178378	AC	A	.	PASS	Benign	pTP	0.986237
chr1	150491054	1250356	C	CAA	.	PASS	Benign	pTP	0.983350
chr1	150491054	1287489	CA	C	.	PASS	Benign	pTP	0.989163
chr1	150491061	1232623	AAAAC	A	.	PASS	Benign	pTP	0.989127
chr1	150491380	419306	TCTC	T	.	PASS	Likely_benign	pTP	0.986192
chr1	150491792	1220777	AT	A	.	PASS	Benign	pTP	0.981794
chr1	150491961	1278262	G	GTT	.	PASS	Benign	pTP	0.848804
chr1	150491961	1287997	G	GTTT	.	PASS	Benign	pTP	0.829962
chr1	150491961	1238706	GTT	G	.	PASS	Benign	pTP	0.901559
chr1	150491961	1229282	GTTTTTTTTTT	G	.	PASS	Benign	pTP	0.877830
chr1	150499372	1298065	A	AT	.	PASS	Benign	pTP	0.983816
chr1	150499459	1272942	G	GT	.	PASS	Benign	pTP	0.984923
chr1	150504609	1234314	A	AC	.	PASS	Benign	pTP	0.964980
chr1	150504614	1528739	C	CT	.	PASS	Likely_benign	pTP	0.964980
chr1	150504617	1601569	CT	C	.	PASS	Benign	pTP	0.969278
chr1	150507271	1238582	C	CA	.	PASS	Benign	pTP	0.984084
chr1	150509926	1034085	GC	G	.	PASS	Pathogenic	pTP	0.980261
chr1	150510990	222945	T	TC	.	PASS	Pathogenic	pTP	0.974308
chr1	150510996	222947	CT	C	.	PASS	Pathogenic	pTP	0.977806
chr1	150511532	1322815	CA	C	.	PASS	Pathogenic	pTP	0.979495
chr1	150511766	7471	CA	C	.	PASS	Pathogenic/Likely_pathogenic	pTP	0.986237
chr1	150511919	1266309	ACC	A	.	PASS	Benign	pTP	0.976202
chr1	150512577	1236041	G	GTC	.	PASS	Benign	pTP	0.978888
chr1	150551891	1263408	C	CA	.	PASS	Benign	pTP	0.977232
chr1	150551891	1239113	CA	C	.	PASS	Benign	pTP	0.980340
chr1	150553749	39555	CCAGAGCCCAGGCCTCTGGCA	C	.	PASS	Pathogenic	pTP	0.968169
chr1	150553815	39556	TCCGTGCATCCC	T	.	PASS	Pathogenic	pTP	0.975108
chr1	150553947	1032056	C	CG	.	PASS	Pathogenic	pTP	0.968475
chr1	150555578	1659634	AGT	A	.	PASS	Likely_benign	pTP	0.986192
chr1	150555614	1232246	G	GACAC	.	PASS	Benign	pTP	0.975905
chr1	150555642	1178126	T	TACAC	.	PASS	Benign	pTP	0.975905
chr1	150555642	1236233	T	TACACAC	.	PASS	Benign	pTP	0.962179
chr1	150555699	1234839	GCA	G	.	PASS	Benign	pTP	0.955155
chr1	150555719	1283836	GCA	G	.	PASS	Benign	pTP	0.955155
chr1	150555733	1178125	GCA	G	.	PASS	Benign	pTP	0.955155
chr1	150555844	1279686	CAT	C	.	PASS	Benign	pTP	0.955155
chr1	150556151	1430742	ACTCT	A	.	PASS	Uncertain_significance	pTP	0.986192
chr1	150556221	1177405	TG	T	.	PASS	Pathogenic	pTP	0.979495
chr1	150556805	1578943	GC	G	.	PASS	Likely_benign	pTP	0.981420
chr1	150556846	1263777	T	TAA	.	PASS	Benign	pTP	0.978888
chr1	150556921	292536	ATCTTC	A	.	PASS	Uncertain_significance	pTP	0.985203
chr1	150557062	1557295	A	AC	.	PASS	Benign	pTP	0.977141
chr1	150557306	1404163	ACT	A	.	PASS	Pathogenic	pTP	0.986192
chr1	150557789	1226760	GGCT	G	.	PASS	Benign	pTP	0.986192
chr1	150557794	1233441	AGCC	A	.	PASS	Benign	pTP	0.977733
chr1	150558029	39559	T	TG	.	PASS	Pathogenic	pTP	0.968475
chr1	150558029	1323859	TG	T	.	PASS	Likely_pathogenic	pTP	0.972745
chr1	150558695	1301756	GC	G	.	PASS	Likely_benign	pTP	0.986237
chr1	150558947	1601344	TCTC	T	.	PASS	Benign	pTP	0.986192
chr1	150559841	292565	CCCT	C	.	PASS	Uncertain_significance	pTP	0.986192
chr1	150799282	1581171	C	CA	.	PASS	Likely_benign	pTP	0.984046
chr1	150806023	292586	CAAA	C	.	PASS	Uncertain_significance	pTP	0.986192
chr1	150806095	1632836	T	TA	.	PASS	Likely_benign	pTP	0.984046
chr1	150806144	1073787	ACCAAGAGAAGC	A	.	PASS	Pathogenic	pTP	0.982617
chr1	150806186	954275	G	GT	.	PASS	Pathogenic	pTP	0.983816
chr1	150806686	553284	CTTG	C	.	PASS	Uncertain_significance	pTP	0.986192
chr1	150806700	841146	GCTT	G	.	PASS	Uncertain_significance	pTP	0.986192
chr1	150807005	1238257	T	TTCTCTCTCTCTCTC	.	PASS	Benign	pTP	0.900123
chr1	150807005	1276641	T	TTCTCTCTCTCTCTCTCTC	.	PASS	Benign	pTP	0.879011
chr1	150807005	1295136	T	TTCTCTCTCTCTCTCTCTCTC	.	PASS	Benign	pTP	0.879842
chr1	150807074	1288582	TCTCTCTCA	T	.	PASS	Benign	pTP	0.971957
chr1	150807078	1247510	TCTCA	T	.	PASS	Benign	pTP	0.975148
chr1	150807078	1235042	TCTCACA	T	.	PASS	Benign	pTP	0.972385
chr1	150807078	1221513	TCTCACACA	T	.	PASS	Benign	pTP	0.971957
chr1	150807080	1239402	TCACACACACACA	T	.	PASS	Benign	pTP	0.969888
chr1	150945146	1292241	G	GT	.	PASS	Benign	pTP	0.984046
chr1	151291201	1594857	G	GACA	.	PASS	Benign	pTP	0.967443
chr1	151340665	292592	A	AAAT	.	PASS	Uncertain_significance	pTP	0.977926
chr1	151341491	292602	TC	T	.	PASS	Uncertain_significance	pTP	0.987733
chr1	151342187	1435728	CA	C	.	PASS	Uncertain_significance	pTP	0.986237
chr1	151342442	948575	T	TGGGCAAGTACTGCCCCC	.	PASS	Uncertain_significance	pTP	0.878965
chr1	151342787	1023482	A	ACCT	.	PASS	Uncertain_significance	pTP	0.975795
chr1	151346264	1385971	T	TG	.	PASS	Pathogenic	pTP	0.968475
chr1	151399625	548957	C	CG	.	PASS	Pathogenic	pTP	0.974037
chr1	151400003	1513288	TCAGTC	T	.	PASS	Uncertain_significance	pTP	0.985203
chr1	151401519	1644856	TTGAA	T	.	PASS	Likely_benign	pTP	0.986192
chr1	151401643	1600540	G	GA	.	PASS	Benign	pTP	0.984084
chr1	151401798	1165647	TTC	T	.	PASS	Benign	pTP	0.986192
chr1	151401798	1638439	TTCTG	T	.	PASS	Likely_benign	pTP	0.986192
chr1	151401803	1654604	TCTTC	T	.	PASS	Likely_benign	pTP	0.986192
chr1	151404532	1196316	TA	T	.	PASS	Likely_benign	pTP	0.986216
chr1	151408012	1341657	CAAAA	C	.	PASS	Likely_benign	pTP	0.956033
chr1	151408028	1247799	AAAAG	A	.	PASS	Benign	pTP	0.956033
chr1	151408029	1269453	AAAG	A	.	PASS	Benign	pTP	0.956033
chr1	151408480	588475	TGAG	T	.	PASS	Benign/Likely_benign	pTP	0.986192
chr1	151408844	1327429	GA	G	.	PASS	Benign	pTP	0.986270
chr1	151411576	1222035	T	TA	.	PASS	Benign	pTP	0.978814
chr1	151411576	1287896	TA	T	.	PASS	Benign	pTP	0.981710
chr1	151411782	1286380	T	TAGG	.	PASS	Benign	pTP	0.975795
chr1	151411862	1188321	T	TA	.	PASS	Likely_benign	pTP	0.984084
chr1	151429787	1220929	C	CA	.	PASS	Benign	pTP	0.984084
chr1	151430858	1195847	G	GA	.	PASS	Likely_benign	pTP	0.984084
chr1	151430904	1274291	C	CTTTAT	.	PASS	Benign	pTP	0.934548
chr1	151430904	1203285	C	CTTTATTTTAT	.	PASS	Likely_benign	pTP	0.887868
chr1	151430904	1190445	C	CTTTATTTTATTTTAT	.	PASS	Likely_benign	pTP	0.833195
chr1	151430904	1226685	CTTTAT	C	.	PASS	Benign	pTP	0.979319
chr1	151430904	1273445	CTTTATTTTAT	C	.	PASS	Benign	pTP	0.975521
chr1	151430904	1258204	CTTTATTTTATTTTAT	C	.	PASS	Benign	pTP	0.973832
chr1	151612258	462816	T	TGGC	.	PASS	Benign	pTP	0.975795
chr1	151612258	531717	T	TGGCGGC	.	PASS	Uncertain_significance	pTP	0.962179
chr1	151612286	1433783	CACTGCGCCGGGA	C	.	PASS	Uncertain_significance	pTP	0.983175
chr1	151612299	853884	ACGGCGGCGGGGGAGG	A	.	PASS	Uncertain_significance	pTP	0.972129
chr1	151612459	644220	C	CG	.	PASS	Pathogenic	pTP	0.968475
chr1	151639125	724536	T	TA	.	PASS	Likely_benign	pTP	0.984046
chr1	151692406	1655055	C	CT	.	PASS	Benign	pTP	0.812907
chr1	151692406	1536689	CTT	C	.	PASS	Benign	pTP	0.834186
chr1	151692406	1616825	CTTTTTTTTTTT	C	.	PASS	Likely_benign	pTP	0.799268
chr1	151692406	1621796	CTTTTTTTTTTTTT	C	.	PASS	Likely_benign	pTP	0.786591
chr1	151692406	1636321	CTTTTTTTTTTTTTTTTT	C	.	PASS	Likely_benign	pTP	0.755598
chr1	151692421	1577810	T	TTC	.	PASS	Likely_benign	pTP	0.765595
chr1	151692429	1589727	T	TC	.	PASS	Likely_benign	pTP	0.812907
chr1	151692429	1147301	T	TTC	.	PASS	Likely_benign	pTP	0.765595
chr1	151692432	1436053	T	TTTA	.	PASS	Uncertain_significance	pTP	0.739565
chr1	151693412	1644062	C	CT	.	PASS	Benign	pTP	0.983816
chr1	151693484	1442045	G	GTA	.	PASS	Uncertain_significance	pTP	0.978888
chr1	151693597	1002677	ATTAG	A	.	PASS	Uncertain_significance	pTP	0.986192
chr1	151760903	403108	C	CAA	.	PASS	Benign	pTP	0.867759
chr1	151816646	1660020	CTG	C	.	PASS	Likely_benign	pTP	0.979427
chr1	151831706	1604603	A	AG	.	PASS	Likely_benign	pTP	0.984046
chr1	152111699	769532	T	TTGCTGCTCGCGCCTCTCC	.	PASS	Benign	pTP	0.260772
chr1	152114079	718141	AT	A	.	PASS	Likely_benign	pTP	0.986038
chr1	152156589	767702	GTGGTGGGAATCTCTGTCTTGTTTCTCAGACTGACCA	G	.	PASS	Benign	pTP	0.895526
chr1	152303034	424374	T	TG	.	PASS	Pathogenic	pTP	0.984046
chr1	152303837	1299511	TC	T	.	PASS	Likely_pathogenic	pTP	0.853342
chr1	152304831	1324414	GTGTC	G	.	PASS	Likely_pathogenic	pTP	0.940278
chr1	152305067	817211	TTGTC	T	.	PASS	Pathogenic	pTP	0.940278
chr1	152306292	1301632	G	GCC	.	PASS	Likely_benign	pTP	0.790129
chr1	152306294	1301631	ATG	A	.	PASS	Likely_benign	pTP	0.852920
chr1	152306940	1027983	CT	C	.	PASS	Pathogenic/Likely_pathogenic	pTP	0.853342
chr1	152307199	1324409	AG	A	.	PASS	Likely_pathogenic	pTP	0.916302
chr1	152307398	280218	TG	T	.	PASS	Pathogenic/Likely_pathogenic	pTP	0.940467
chr1	152307617	265476	CTG	C	.	PASS	Pathogenic	pTP	0.685368
chr1	152307784	503801	CCTGA	C	.	PASS	Pathogenic	pTP	0.852920
chr1	152307928	419605	CATGGGATG	C	.	PASS	Pathogenic/Likely_pathogenic	pTP	0.836397
chr1	152308851	587579	TGGA	T	.	PASS	Uncertain_significance	pTP	0.940278
chr1	152308870	1324411	CAT	C	.	PASS	Likely_pathogenic	pTP	0.940278
chr1	152308939	430493	CTG	C	.	PASS	Pathogenic	pTP	0.940278
chr1	152309195	504188	GT	G	.	PASS	Pathogenic	pTP	0.940467
chr1	152310097	432814	CCTGA	C	.	PASS	Pathogenic/Likely_pathogenic	pTP	0.940278
chr1	152310688	1324408	CCTCA	C	.	PASS	Likely_pathogenic	pTP	0.852920
chr1	152310993	432659	GA	G	.	PASS	Pathogenic	pTP	0.940845
chr1	152311183	50931	AC	A	.	PASS	Pathogenic	pTP	0.940467
chr1	152311375	451498	AC	A	.	PASS	Pathogenic	pTP	0.801286
chr1	152311564	420115	CT	C	.	PASS	Pathogenic	pTP	0.801286
chr1	152311628	50928	CACTG	C	.	PASS	Likely_pathogenic	pTP	0.852920
chr1	152311660	817045	CCTCA	C	.	PASS	Pathogenic	pTP	0.940278
chr1	152311908	1685822	GCT	G	.	PASS	Pathogenic	pTP	0.852920
chr1	152312345	1698030	TG	T	.	PASS	Pathogenic	pTP	0.940467
chr1	152312600	16320	CACTG	C	.	PASS	Conflicting_interpretations_of_pathogenicity	pTP	0.852920
chr1	152313587	426826	GTC	G	.	PASS	Pathogenic	pTP	0.940278
chr1	152313637	429703	A	AC	.	PASS	Pathogenic	pTP	0.904061
chr1	152314140	504441	C	CT	.	PASS	Pathogenic	pTP	0.984046
chr1	152314328	419550	G	GT	.	PASS	Pathogenic	pTP	0.983816
chr1	152314408	504216	C	CT	.	PASS	Pathogenic	pTP	0.983816
chr1	152314494	818072	CTTCT	C	.	PASS	Pathogenic	pTP	0.986192
chr1	152314865	1288712	CT	C	.	PASS	Benign	pTP	0.986038
chr1	152315276	1276612	GAAA	G	.	PASS	Benign	pTP	0.986224
chr1	152910295	773814	AGAGCAGCAGGAGGGACAGCTGAAGCACCCG	A	.	PASS	Likely_benign	pTP	0.390606
chr1	153003199	717813	AGGTCCCT	A	.	PASS	Benign	pTP	0.798072
chr1	153003208	717814	AGCCAGGCTGTACCAAGG	A	.	PASS	Likely_benign	pTP	0.733689
chr1	153261059	587580	T	TCGG	.	PASS	Uncertain_significance	pTP	0.908326
chr1	153261515	1241091	A	ACTCTGGCGGCGG	.	PASS	Benign	pTP	0.952051
chr1	153261783	1049465	A	AGGC	.	PASS	Likely_benign	pTP	0.975795
chr1	153812190	1246342	C	CT	.	PASS	Benign	pTP	0.964184
chr1	153812190	1223028	CT	C	.	PASS	Benign	pTP	0.969017
chr1	153816059	1261491	A	AACACACAC	.	PASS	Benign	pTP	0.896280
chr1	153816059	1241794	A	AACACACACAC	.	PASS	Benign	pTP	0.850403
chr1	153816059	1253015	A	AACACACACACAC	.	PASS	Benign	pTP	0.847294
chr1	153816059	1222637	AAC	A	.	PASS	Benign	pTP	0.966008
chr1	153816059	1287015	AACAC	A	.	PASS	Benign	pTP	0.966008
chr1	153816059	1229868	AACACAC	A	.	PASS	Benign	pTP	0.962206
chr1	153818314	1241802	CT	C	.	PASS	Benign	pTP	0.971853
chr1	153818314	1219782	CTT	C	.	PASS	Likely_benign	pTP	0.971761
chr1	153818689	1292027	AGAG	A	.	PASS	Benign	pTP	0.986192
chr1	153819590	1574704	TTTTC	T	.	PASS	Benign	pTP	0.985991
chr1	153828455	1257302	T	TAC	.	PASS	Benign	pTP	0.952798
chr1	153828455	1250811	T	TACAC	.	PASS	Benign	pTP	0.946331
chr1	153828455	1234942	TAC	T	.	PASS	Benign	pTP	0.968839
chr1	153828455	1228817	TACACAC	T	.	PASS	Benign	pTP	0.965344
chr1	153828455	1241249	TACACACAC	T	.	PASS	Benign	pTP	0.964801
chr1	153991519	1327974	A	AAG	.	PASS	Benign	pTP	0.978888
chr1	153991920	1237561	C	CAA	.	PASS	Benign	pTP	0.978888
chr1	153992361	1222697	G	GT	.	PASS	Benign	pTP	0.979227
chr1	154162360	292631	GTC	G	.	PASS	Uncertain_significance	pTP	0.986952
chr1	154162364	292632	C	CA	.	PASS	Uncertain_significance	pTP	0.934034
chr1	154162384	292633	AAC	A	.	PASS	Uncertain_significance	pTP	0.942511
chr1	154162907	292635	C	CTT	.	PASS	Uncertain_significance	pTP	0.978584
chr1	154163358	292639	CTAAAG	C	.	PASS	Uncertain_significance	pTP	0.985203
chr1	154164180	292651	T	TG	.	PASS	Uncertain_significance	pTP	0.969757
chr1	154165789	292667	CA	C	.	PASS	Likely_benign	pTP	0.906268
chr1	154165806	292669	AG	A	.	PASS	Uncertain_significance	pTP	0.906268
chr1	154166689	292677	C	CT	.	PASS	Benign	pTP	0.983816
chr1	154166689	292678	C	CTT	.	PASS	Likely_benign	pTP	0.978584
chr1	154171584	670244	T	TAG	.	PASS	Benign	pTP	0.978888
chr1	154176409	1214922	TTATATA	T	.	PASS	Likely_benign	pTP	0.984611
chr1	154191169	262623	ATC	A	.	PASS	Conflicting_interpretations_of_pathogenicity	pTP	0.986192
chr1	154272666	292701	TC	T	.	PASS	Likely_benign	pTP	0.980261
chr1	154273372	419887	TG	T	.	PASS	Pathogenic/Likely_pathogenic	pTP	0.986237
chr1	154273372	1444066	TGAA	T	.	PASS	Uncertain_significance	pTP	0.986192
chr1	154273375	543081	AGAT	A	.	PASS	Uncertain_significance	pTP	0.986192
chr1	154273384	1113837	TGAG	T	.	PASS	Likely_benign	pTP	0.986192
chr1	154273387	435393	GGAA	G	.	PASS	Likely_benign	pTP	0.986192
chr1	154273398	543082	A	AAGAAGG	.	PASS	Uncertain_significance	pTP	0.962179
chr1	154273402	4656	A	AG	.	PASS	Pathogenic	pTP	0.976256
chr1	154273415	961875	GGCC	G	.	PASS	Uncertain_significance	pTP	0.981359
chr1	154273488	1014994	CAGG	C	.	PASS	Uncertain_significance	pTP	0.986192
chr1	154273607	1655827	C	CT	.	PASS	Likely_benign	pTP	0.984046
chr1	154273611	1652743	CCCTAAGGGGCAA	C	.	PASS	Likely_benign	pTP	0.977311
chr1	154273863	659562	CA	C	.	PASS	Pathogenic	pTP	0.986237
chr1	154273880	578906	T	TG	.	PASS	Pathogenic	pTP	0.968475
chr1	154273967	1083904	T	TA	.	PASS	Likely_benign	pTP	0.984046
chr1	154454470	1645344	A	AT	.	PASS	Benign	pTP	0.983816
chr1	154454470	1577308	AT	A	.	PASS	Benign	pTP	0.986038
chr1	154465270	1385997	TC	T	.	PASS	Uncertain_significance	pTP	0.980261
chr1	154570360	205077	TACA	T	.	PASS	Conflicting_interpretations_of_pathogenicity	pTP	0.986192
chr1	154571899	949715	A	AGCGCCT	.	PASS	Uncertain_significance	pTP	0.962179
chr1	154575826	205080	TTGTC	T	.	PASS	Uncertain_significance	pTP	0.986192
chr1	154582078	292710	G	GT	.	PASS	Uncertain_significance	pTP	0.983816
chr1	154582475	292713	A	AGGGGCATG	.	PASS	Uncertain_significance	pTP	0.941204
chr1	154584285	292742	CCT	C	.	PASS	Benign	pTP	0.986192
chr1	154584300	292744	AGGG	A	.	PASS	Likely_benign	pTP	0.979427
chr1	154584486	292751	AT	A	.	PASS	Uncertain_significance	pTP	0.986237
chr1	154584695	292755	G	GA	.	PASS	Uncertain_significance	pTP	0.995429
chr1	154588267	706939	CAG	C	.	PASS	Likely_benign	pTP	0.981402
chr1	154588532	1659046	C	CAA	.	PASS	Likely_benign	pTP	0.978888
chr1	154589856	817052	TAGTC	T	.	PASS	Pathogenic	pTP	0.986192
chr1	154590141	1232856	A	AC	.	PASS	Benign	pTP	0.926684
chr1	154590245	521470	CCT	C	.	PASS	Pathogenic	pTP	0.980196
chr1	154590425	1544259	CAG	C	.	PASS	Likely_benign	pTP	0.986192
chr1	154597932	640669	AAAG	A	.	PASS	Uncertain_significance	pTP	0.986224
chr1	154598432	1395358	GGAT	G	.	PASS	Uncertain_significance	pTP	0.986192
chr1	154598698	1264418	T	TGGA	.	PASS	Benign	pTP	0.975795
chr1	154601023	1588539	T	TC	.	PASS	Likely_benign	pTP	0.984046
chr1	154607722	1232002	TACACACACACGC	T	.	PASS	Benign	pTP	0.934130
chr1	154607723	1215230	ACACACACACG	A	.	PASS	Likely_benign	pTP	0.931498
chr1	154607733	1273559	G	GCA	.	PASS	Benign	pTP	0.918383
chr1	154607733	1199975	G	GCACA	.	PASS	Likely_benign	pTP	0.907658
chr1	154607872	1264253	G	GAC	.	PASS	Benign	pTP	0.918383
chr1	154608329	1211470	C	CT	.	PASS	Likely_benign	pTP	0.973968
chr1	154608329	1215236	C	CTT	.	PASS	Likely_benign	pTP	0.965665
chr1	154608329	1277075	CT	C	.	PASS	Benign	pTP	0.978740
chr1	154869723	1685458	G	GGCT	.	PASS	Benign	pTP	0.930987
chr1	154869723	682032	G	GGCTGCT	.	PASS	Benign/Likely_benign	pTP	0.894880
chr1	154869723	403006	G	GGCTGCTGCT	.	PASS	Conflicting_interpretations_of_pathogenicity	pTP	0.827007
chr1	154869723	403003	G	GGCTGCTGCTGCT	.	PASS	Benign	pTP	0.823513
chr1	154869723	1290509	G	GGCTGCTGCTGCTGCT	.	PASS	Benign	pTP	0.750981
chr1	154869723	403005	G	GGCTGCTGCTGCTGCTGCT	.	PASS	Benign/Likely_benign	pTP	0.708552
chr1	154869723	1685432	G	GGCTGCTGCTGCTGCTGCTGCT	.	PASS	Benign	pTP	0.665810
chr1	154869723	1685406	G	GGCTGCTGCTGCTGCTGCTGCTGCT	.	PASS	Benign	pTP	0.652601
chr1	154869723	1685415	G	GGCTGCTGCTGCTGCTGCTGCTGCTGCT	.	PASS	Benign	pTP	0.613435
chr1	154869723	1685494	G	GGCTGCTGCTGCTGCTGCTGCTGCTGCTGCT	.	PASS	Benign	pTP	0.552808
chr1	154869723	1685371	G	GGCTGCTGGTGCT	.	PASS	Benign	pTP	0.823513
chr1	154869723	403004	GGCT	G	.	PASS	Benign	pTP	0.959837
chr1	154869723	1685389	GGCTGCT	G	.	PASS	Benign	pTP	0.955378
chr1	154869723	1685424	GGCTGCTGCT	G	.	PASS	Benign	pTP	0.948738
chr1	154869723	1685397	GGCTGCTGCTGCT	G	.	PASS	Benign	pTP	0.951349
chr1	154869723	1685505	GGCTGCTGCTGCTGCT	G	.	PASS	Benign	pTP	0.945973
chr1	154869723	1685442	GGCTGCTGCTGCTGCTGCT	G	.	PASS	Benign	pTP	0.936251
chr1	154869723	1685448	GGCTGCTGCTGCTGCTGCTGCT	G	.	PASS	Benign	pTP	0.936177
chr1	154869723	1685501	GGCTGCTGCTGCTGCTGCTGCTGCTGCT	G	.	PASS	Benign	pTP	0.902694
chr1	154869854	1239520	TTGCTGCTGC	T	.	PASS	Benign	pTP	0.965289
chr1	154925080	1259917	GC	G	.	PASS	Benign	pTP	0.973777
chr1	154928774	1257436	A	AAAAT	.	PASS	Benign	pTP	0.960178
chr1	154928774	1270881	A	AAAATAAAT	.	PASS	Benign	pTP	0.928204
chr1	154982977	1179862	A	ACGGG	.	PASS	Benign	pTP	0.975905
chr1	154983399	419775	TGA	T	.	PASS	Likely_benign	pTP	0.986192
chr1	154984085	1641695	AGG	A	.	PASS	Likely_benign	pTP	0.977550
chr1	154988528	1184538	GA	G	.	PASS	Pathogenic	pTP	0.981420
chr1	154988780	817479	TCGCTGGTCCCCTACATGCCCAA	T	.	PASS	Likely_pathogenic	pTP	0.966504
chr1	154989396	1207026	CAG	C	.	PASS	Likely_benign	pTP	0.982159
chr1	154992453	1249697	T	TAGAC	.	PASS	Benign	pTP	0.972446
chr1	155139646	1221369	C	CA	.	PASS	Benign	pTP	0.977232
chr1	155139646	1180421	CA	C	.	PASS	Likely_benign	pTP	0.980340
chr1	155239968	642539	GGTA	G	.	PASS	Pathogenic	pTP	0.975311
chr1	155240660	4302	G	GC	.	PASS	Pathogenic	pTP	0.926290
chr1	155241085	988810	CCT	C	.	PASS	Likely_pathogenic	pTP	0.975311
chr1	155290223	292799	GCCT	G	.	PASS	Uncertain_significance	pTP	0.981359
chr1	155294620	1163645	AC	A	.	PASS	Pathogenic	pTP	0.980261
chr1	155295550	292815	CGAT	C	.	PASS	Likely_pathogenic	pTP	0.986192
chr1	155295732	1163647	CG	C	.	PASS	Pathogenic/Likely_pathogenic	pTP	0.986237
chr1	155301642	1241369	TA	T	.	PASS	Benign	pTP	0.986038
chr1	155337700	446513	C	CT	.	PASS	Pathogenic	pTP	0.984046
chr1	155481460	1033488	TACA	T	.	PASS	Uncertain_significance	pTP	0.986192
chr1	155610045	1270238	CA	C	.	PASS	Benign	pTP	0.982267
chr1	155612490	985820	CTT	C	.	PASS	Pathogenic/Likely_pathogenic	pTP	0.982209
chr1	155613205	504109	AG	A	.	PASS	Pathogenic/Likely_pathogenic	pTP	0.976094
chr1	155688218	1031923	AGAG	A	.	PASS	Uncertain_significance	pTP	0.978848
chr1	155688300	1076776	T	TC	.	PASS	Pathogenic	pTP	0.965155
chr1	155688320	736159	GGCGGCGGCA	G	.	PASS	Benign	pTP	0.972854
chr1	155900379	1098823	ATCTTC	A	.	PASS	Uncertain_significance	pTP	0.985203
chr1	155900400	506383	ATCTT	A	.	PASS	Conflicting_interpretations_of_pathogenicity	pTP	0.986192
chr1	155900402	1353685	CT	C	.	PASS	Uncertain_significance	pTP	0.986237
chr1	155904635	561425	AAG	A	.	PASS	Likely_benign	pTP	0.986192
chr1	155904718	515089	TG	T	.	PASS	Likely_benign	pTP	0.986237
chr1	155910963	561454	A	AC	.	PASS	Benign	pTP	0.972549
chr1	155910963	1236953	A	ACC	.	PASS	Benign	pTP	0.963809
chr1	155910969	1220689	C	CA	.	PASS	Benign	pTP	0.972549
chr1	156114964	193316	GC	G	.	PASS	Pathogenic	pTP	0.986237
chr1	156115211	1070600	AGC	A	.	PASS	Pathogenic	pTP	0.986192
chr1	156125970	675407	AAAT	A	.	PASS	Benign	pTP	0.986983
chr1	156127023	1239845	ACCCTGTCCT	A	.	PASS	Benign	pTP	0.974574
chr1	156130443	1243267	T	TG	.	PASS	Benign	pTP	0.984046
chr1	156135279	66955	CCT	C	.	PASS	Pathogenic	pTP	0.986192
chr1	156137095	1585709	TC	T	.	PASS	Likely_benign	pTP	0.986237
chr1	156138749	66878	C	CG	.	PASS	Pathogenic	pTP	0.977141
chr1	156138772	917027	C	CT	.	PASS	Benign/Likely_benign	pTP	0.984046
chr1	156139302	1300273	G	GA	.	PASS	Benign	pTP	0.984046
chr1	156139303	1267964	C	CA	.	PASS	Benign	pTP	0.978814
chr1	156139303	1266024	CA	C	.	PASS	Benign	pTP	0.981710
chr1	156139588	1198554	G	GGA	.	PASS	Likely_benign	pTP	0.978888
chr1	156139771	1686690	CAA	C	.	PASS	Uncertain_significance	pTP	0.986192
chr1	156154657	1522316	CCGA	C	.	PASS	Uncertain_significance	pTP	0.986192
chr1	156158057	1116134	TCCCCA	T	.	PASS	Likely_benign	pTP	0.978788
chr1	156158092	1412328	GAA	G	.	PASS	Uncertain_significance	pTP	0.986224
chr1	156160423	1161601	TCTC	T	.	PASS	Likely_benign	pTP	0.986192
chr1	156160925	1419522	G	GCCAT	.	PASS	Uncertain_significance	pTP	0.975905
chr1	156161304	1286116	C	CGGGGCGG	.	PASS	Benign	pTP	0.737408
chr1	156161338	1165153	G	GC	.	PASS	Benign	pTP	0.977141
chr1	156162959	419032	CA	C	.	PASS	Likely_pathogenic	pTP	0.986237
chr1	156163078	865853	A	ACC	.	PASS	Likely_pathogenic	pTP	0.969818
chr1	156174884	1482378	A	AT	.	PASS	Uncertain_significance	pTP	0.984046
chr1	156175255	1164234	TCCTGGATGGTGG	T	.	PASS	Benign	pTP	0.983175
chr1	156176883	866935	T	TGG	.	PASS	Uncertain_significance	pTP	0.971573
chr1	156591765	1287984	G	GGGGCCGGGCC	.	PASS	Benign	pTP	0.913274
chr1	156591765	1239516	G	GGGGCCGGGCCGGGCC	.	PASS	Benign	pTP	0.869163
chr1	156591765	1247761	G	GGGGTCGGGCC	.	PASS	Benign	pTP	0.913274
chr1	156592393	634634	G	GC	.	PASS	Conflicting_interpretations_of_pathogenicity	pTP	0.974308
chr1	156815752	1221990	AC	A	.	PASS	Benign	pTP	0.986237
chr1	156815970	1225268	AG	A	.	PASS	Benign	pTP	0.986237
chr1	156841518	584589	C	CG	.	PASS	Uncertain_significance	pTP	0.984046
chr1	156861053	429790	G	GT	.	PASS	Likely_pathogenic	pTP	0.984046
chr1	156861140	29920	CTG	C	.	PASS	Pathogenic	pTP	0.986192
chr1	156861165	1635915	G	GT	.	PASS	Likely_benign	pTP	0.984046
chr1	156861268	1249089	ACGCAGCCTTCGGCGCTGCCCGGGCGTTCCTC	A	.	PASS	Benign	pTP	0.961874
chr1	156868095	1598919	G	GC	.	PASS	Benign	pTP	0.974308
chr1	156868259	1633320	GGGTGA	G	.	PASS	Likely_benign	pTP	0.985203
chr1	156871407	1197631	T	TA	.	PASS	Likely_benign	pTP	0.995429
chr1	156873968	1582467	GC	G	.	PASS	Likely_benign	pTP	0.986237
chr1	156875592	552083	T	TGTC	.	PASS	Uncertain_significance	pTP	0.975795
chr1	156875700	1291502	A	AGT	.	PASS	Benign	pTP	0.963019
chr1	156875700	1236121	A	AGTGT	.	PASS	Benign	pTP	0.957891
chr1	156875700	1295357	A	AGTGTGT	.	PASS	Benign	pTP	0.934589
chr1	156875700	1291500	AGT	A	.	PASS	Benign	pTP	0.975676
chr1	156875700	801563	AGTGTGTGTGTGT	A	.	PASS	Likely_benign	pTP	0.970432
chr1	156876070	748358	G	GC	.	PASS	Likely_benign	pTP	0.977141
chr1	156876425	579700	CT	C	.	PASS	Pathogenic	pTP	0.986237
chr1	156879117	292891	CA	C	.	PASS	Benign/Likely_benign	pTP	0.986237
chr1	156879176	21306	C	CT	.	PASS	Pathogenic	pTP	0.977141
chr1	156879300	582158	C	CTGG	.	PASS	Uncertain_significance	pTP	0.975795
chr1	156880037	526717	GCCCGAGAGCATCCTGTACCGTAAGTTC	G	.	PASS	Uncertain_significance	pTP	0.965185
chr1	156881525	1361367	CA	C	.	PASS	Uncertain_significance	pTP	0.986237
chr1	158610763	292917	TA	T	.	PASS	Likely_benign	pTP	0.986270
chr1	158611131	292926	G	GCA	.	PASS	Uncertain_significance	pTP	0.952493
chr1	158611131	292927	G	GCACACA	.	PASS	Uncertain_significance	pTP	0.916672
chr1	158611131	292928	G	GCACACACA	.	PASS	Uncertain_significance	pTP	0.903761
chr1	158611131	292929	G	GCACACACACACA	.	PASS	Uncertain_significance	pTP	0.857747
chr1	158611131	292930	GCA	G	.	PASS	Uncertain_significance	pTP	0.968635
chr1	158611131	292931	GCACA	G	.	PASS	Uncertain_significance	pTP	0.968635
chr1	158611131	292932	GCACACA	G	.	PASS	Uncertain_significance	pTP	0.965117
chr1	158611166	292933	C	CACACAT	.	PASS	Uncertain_significance	pTP	0.916672
chr1	158612557	1227763	G	GAAA	.	PASS	Benign	pTP	0.975851
chr1	158614309	292945	G	GAA	.	PASS	Uncertain_significance	pTP	0.978888
chr1	158614313	292946	G	GA	.	PASS	Benign/Likely_benign	pTP	0.984022
chr1	158614313	292947	G	GAA	.	PASS	Likely_benign	pTP	0.978856
chr1	158614313	292948	G	GAAA	.	PASS	Uncertain_significance	pTP	0.975758
chr1	158614313	292949	GA	G	.	PASS	Benign/Likely_benign	pTP	0.986216
chr1	158620476	292957	GA	G	.	PASS	Likely_benign	pTP	0.986270
chr1	158622971	292958	AT	A	.	PASS	Uncertain_significance	pTP	0.986038
chr1	158623199	292961	AAGATCAGGAG	A	.	PASS	Conflicting_interpretations_of_pathogenicity	pTP	0.982466
chr1	158640311	1265346	C	CT	.	PASS	Benign	pTP	0.984046
chr1	158648590	1323648	AGG	A	.	PASS	Pathogenic	pTP	0.986192
chr1	158652584	994036	TA	T	.	PASS	Pathogenic	pTP	0.986270
chr1	158668075	293026	GA	G	.	PASS	Conflicting_interpretations_of_pathogenicity	pTP	0.976106
chr1	158668075	293027	GAA	G	.	PASS	Conflicting_interpretations_of_pathogenicity	pTP	0.976027
chr1	158668075	293028	GAAA	G	.	PASS	Conflicting_interpretations_of_pathogenicity	pTP	0.976027
chr1	158672138	1163665	CGAT	C	.	PASS	Likely_pathogenic	pTP	0.986192
chr1	158681591	1163758	C	CGCA	.	PASS	Likely_pathogenic	pTP	0.975795
chr1	158681595	12847	G	GCAA	.	PASS	Pathogenic/Likely_pathogenic	pTP	0.975795
chr1	158686356	1252453	TTAAAAG	T	.	PASS	Benign	pTP	0.984648
chr1	158686557	293063	C	CAGAGAG	.	PASS	Uncertain_significance	pTP	0.962179
chr1	158686557	293064	C	CAGAGAGAGAGAGAG	.	PASS	Uncertain_significance	pTP	0.900123
chr1	158686637	293065	T	TG	.	PASS	Uncertain_significance	pTP	0.976256
chr1	158686642	293066	G	GA	.	PASS	Benign/Likely_benign	pTP	0.976312
chr1	158686642	293067	G	GGA	.	PASS	Likely_benign	pTP	0.968732
chr1	160030482	503728	TTCTC	T	.	PASS	Uncertain_significance	pTP	0.986192
chr1	160038716	293080	ACC	A	.	PASS	Uncertain_significance	pTP	0.986192
chr1	160039373	1267761	G	GAC	.	PASS	Benign	pTP	0.911420
chr1	160039373	293092	G	GACAC	.	PASS	Uncertain_significance	pTP	0.899880
chr1	160039373	293093	G	GACACAC	.	PASS	Uncertain_significance	pTP	0.849520
chr1	160039373	293094	GAC	G	.	PASS	Conflicting_interpretations_of_pathogenicity	pTP	0.940648
chr1	160039373	293095	GACAC	G	.	PASS	Benign/Likely_benign	pTP	0.940648
chr1	160039373	293097	GACACAC	G	.	PASS	Conflicting_interpretations_of_pathogenicity	pTP	0.934204
chr1	160039373	293096	GACACACAC	G	.	PASS	Conflicting_interpretations_of_pathogenicity	pTP	0.933208
chr1	160039373	1263013	GACACACACACACAC	G	.	PASS	Benign	pTP	0.920707
chr1	160070064	1276191	CA	C	.	PASS	Benign	pTP	0.981420
chr1	160115670	1200959	TGTTTCAACAAAC	T	.	PASS	Likely_benign	pTP	0.983175
chr1	160120888	1221025	TCTCC	T	.	PASS	Benign	pTP	0.986192
chr1	160120891	166705	CCCTT	C	.	PASS	Benign	pTP	0.986192
chr1	160125498	678077	C	CT	.	PASS	Benign	pTP	0.984046
chr1	160128633	422665	TCTC	T	.	PASS	Likely_benign	pTP	0.986192
chr1	160129092	421446	AG	A	.	PASS	Benign/Likely_benign	pTP	0.979495
chr1	160129137	1192341	A	AG	.	PASS	Benign	pTP	0.984046
chr1	160134214	1296068	TCACA	T	.	PASS	Benign	pTP	0.830865
chr1	160134235	1178029	C	CCA	.	PASS	Benign	pTP	0.860223
chr1	160134235	1234572	C	CCACA	.	PASS	Benign	pTP	0.843162
chr1	160134235	1224229	C	CCACACA	.	PASS	Benign	pTP	0.771516
chr1	160134235	1220648	CCA	C	.	PASS	Benign	pTP	0.904576
chr1	160135107	1540753	CCAGGGGTCAGCTGTCTCTGTCCCCA	C	.	PASS	Likely_benign	pTP	0.951632
chr1	160136801	1205502	TG	T	.	PASS	Likely_benign	pTP	0.986237
chr1	160139618	204875	A	AC	.	PASS	Benign	pTP	0.984046
chr1	160142560	293166	CT	C	.	PASS	Uncertain_significance	pTP	0.986995
chr1	160142649	293172	C	CA	.	PASS	Uncertain_significance	pTP	0.984959
chr1	160142804	293175	CA	C	.	PASS	Benign	pTP	0.982714
chr1	160142961	293181	CCTAT	C	.	PASS	Uncertain_significance	pTP	0.986192
chr1	160193707	1598410	TGGCTCACTACCCCACCCCTGCGCCC	T	.	PASS	Benign	pTP	0.953180
chr1	160195992	1365538	AGAG	A	.	PASS	Uncertain_significance	pTP	0.986192
chr1	160198669	1595154	CCT	C	.	PASS	Likely_benign	pTP	0.980196
chr1	160201358	1367894	C	CGAT	.	PASS	Uncertain_significance	pTP	0.975795
chr1	160201358	422913	CGATGAT	C	.	PASS	Uncertain_significance	pTP	0.984611
chr1	160240083	774585	GCTCTTCTTCCTC	G	.	PASS	Benign	pTP	0.992969
chr1	160240105	1284410	CTCCTCT	C	.	PASS	Benign/Likely_benign	pTP	0.993575
chr1	160277128	293194	CAG	C	.	PASS	Uncertain_significance	pTP	0.986192
chr1	160279473	293225	CT	C	.	PASS	Uncertain_significance	pTP	0.986237
chr1	160279554	1513248	CAT	C	.	PASS	Uncertain_significance	pTP	0.986192
chr1	160280077	9217	A	AT	.	PASS	Pathogenic	pTP	0.984046
chr1	160280254	1571355	AAG	A	.	PASS	Likely_benign	pTP	0.986224
chr1	160282450	1444009	T	TA	.	PASS	Pathogenic	pTP	0.984046
chr1	160285045	596700	G	GGAGC	.	PASS	Uncertain_significance	pTP	0.975905
chr1	160294505	1428318	ATCT	A	.	PASS	Uncertain_significance	pTP	0.986192
chr1	160294818	647302	GTGTCAA	G	.	PASS	Uncertain_significance	pTP	0.984611
chr1	160332564	1170707	G	GA	.	PASS	Benign	pTP	0.984084
chr1	160332564	1170162	GA	G	.	PASS	Benign	pTP	0.986270
chr1	160349123	1479261	G	GTAA	.	PASS	Uncertain_significance	pTP	0.975795
chr1	160353151	1621005	T	TC	.	PASS	Benign	pTP	0.974308
chr1	160353151	1415273	TCCC	T	.	PASS	Uncertain_significance	pTP	0.977733
chr1	160354305	1164157	GCCCTGCA	G	.	PASS	Benign	pTP	0.984366
chr1	160814740	1321336	CAT	C	.	PASS	risk_factor	pTP	0.986192
chr1	161167557	1256895	CT	C	.	PASS	Benign	pTP	0.812184
chr1	161206166	1180403	GA	G	.	PASS	Benign	pTP	0.986270
chr1	161209837	1032908	TC	T	.	PASS	Uncertain_significance	pTP	0.986237
chr1	161209943	293276	C	CCCGG	.	PASS	Conflicting_interpretations_of_pathogenicity	pTP	0.965599
chr1	161213638	293280	TC	T	.	PASS	Uncertain_significance	pTP	0.986237
chr1	161214269	293284	C	CTG	.	PASS	Conflicting_interpretations_of_pathogenicity	pTP	0.969411
chr1	161214269	1253405	C	CTGTG	.	PASS	Benign	pTP	0.965137
chr1	161214269	293285	C	CTGTGTG	.	PASS	Conflicting_interpretations_of_pathogenicity	pTP	0.945617
chr1	161214269	1282157	C	CTGTGTGTG	.	PASS	Benign	pTP	0.936882
chr1	161214269	1212124	C	CTGTGTGTGTG	.	PASS	Likely_benign	pTP	0.907102
chr1	161214269	1211597	C	CTGTGTGTGTGTG	.	PASS	Likely_benign	pTP	0.905040
chr1	161214269	293286	CTG	C	.	PASS	Uncertain_significance	pTP	0.979925
chr1	161214299	293287	G	GTA	.	PASS	Uncertain_significance	pTP	0.969411
chr1	161223055	774279	C	CCA	.	PASS	Benign	pTP	0.951804
chr1	161223055	293293	C	CCACA	.	PASS	Conflicting_interpretations_of_pathogenicity	pTP	0.945209
chr1	161223055	1337962	C	CCACACA	.	PASS	Benign	pTP	0.915508
chr1	161223055	933213	CCA	C	.	PASS	Benign	pTP	0.968172
chr1	161223055	293294	CCACA	C	.	PASS	Conflicting_interpretations_of_pathogenicity	pTP	0.968172
chr1	161223055	293295	CCACACA	C	.	PASS	Conflicting_interpretations_of_pathogenicity	pTP	0.964604
chr1	161223055	928702	CCACACACA	C	.	PASS	Benign	pTP	0.964051
chr1	161223055	929172	CCACACACACA	C	.	PASS	Benign	pTP	0.959784
chr1	161223055	928640	CCACACACACACA	C	.	PASS	Benign	pTP	0.961374
chr1	161235974	282343	TCTC	T	.	PASS	Uncertain_significance	pTP	0.986192
chr1	161304965	293302	T	TTCTC	.	PASS	Benign	pTP	0.975905
chr1	161305914	447734	CCTT	C	.	PASS	Pathogenic/Likely_pathogenic	pTP	0.986192
chr1	161306172	805019	CAAG	C	.	PASS	Uncertain_significance	pTP	0.986192
chr1	161306724	631569	CA	C	.	PASS	Uncertain_significance	pTP	0.986237
chr1	161309551	1182631	TA	T	.	PASS	Benign	pTP	0.983705
chr1	161309553	1211022	T	TA	.	PASS	Likely_benign	pTP	0.981119
chr1	161314434	44647	A	AGT	.	PASS	Benign	pTP	0.978888
chr1	161314437	512130	G	GTA	.	PASS	Likely_benign	pTP	0.978888
chr1	161323602	293316	C	CT	.	PASS	Conflicting_interpretations_of_pathogenicity	pTP	0.984046
chr1	161323695	1296256	T	TTA	.	PASS	Benign	pTP	0.980043
chr1	161323698	1697957	A	AT	.	PASS	Likely_benign	pTP	0.984923
chr1	161323698	1207097	A	ATTT	.	PASS	Likely_benign	pTP	0.977115
chr1	161323700	1697959	TTA	T	.	PASS	Likely_benign	pTP	0.986763
chr1	161323702	1697960	A	AT	.	PASS	Benign	pTP	0.984705
chr1	161323702	1697961	AT	A	.	PASS	Benign	pTP	0.986807
chr1	161340296	1252906	TA	T	.	PASS	Benign	pTP	0.972809
chr1	161340296	1266266	TAA	T	.	PASS	Benign	pTP	0.972719
chr1	161340349	1234507	T	TTTTGC	.	PASS	Benign	pTP	0.968051
chr1	161356932	1287488	C	CT	.	PASS	Benign	pTP	0.984705
chr1	161357093	1266700	G	GTTAA	.	PASS	Benign	pTP	0.976892
chr1	161362301	1210654	C	CT	.	PASS	Likely_benign	pTP	0.981119
chr1	161362301	1229833	CT	C	.	PASS	Benign	pTP	0.983705
chr1	161362315	293318	TG	T	.	PASS	Uncertain_significance	pTP	0.983705
chr1	161363614	293341	G	GA	.	PASS	Benign	pTP	0.983816
chr1	161364743	368840	CA	C	.	PASS	Benign	pTP	0.986270
chr1	161784107	1607163	AG	A	.	PASS	Likely_benign	pTP	0.986237
chr1	161853280	941250	CAAG	C	.	PASS	Uncertain_significance	pTP	0.986192
chr1	161912275	1356402	ATTGTTCT	A	.	PASS	Uncertain_significance	pTP	0.984366
chr1	162287694	1280719	A	AC	.	PASS	Benign	pTP	0.941918
chr1	162365085	1235178	T	TGCAC	.	PASS	Benign	pTP	0.975905
chr1	162365091	1241685	T	TGTGC	.	PASS	Benign	pTP	0.975905
chr1	162754864	1563001	AAG	A	.	PASS	Likely_benign	pTP	0.986192
chr1	162759993	1560255	GGT	G	.	PASS	Benign	pTP	0.986192
chr1	162767031	1283806	G	GA	.	PASS	Benign	pTP	0.984959
chr1	162767061	1321469	G	GA	.	PASS	Benign	pTP	0.997870
chr1	162767061	1258609	G	GAA	.	PASS	Benign	pTP	0.997168
chr1	162767061	1197313	G	GAAA	.	PASS	Likely_benign	pTP	0.996744
chr1	162767061	1274921	G	GAAAA	.	PASS	Benign	pTP	0.996760
chr1	162767061	1202740	G	GAAAAA	.	PASS	Likely_benign	pTP	0.994915
chr1	162778558	1616377	ATTCTT	A	.	PASS	Likely_benign	pTP	0.984975
chr1	162780065	873170	T	TTC	.	PASS	Uncertain_significance	pTP	0.978888
chr1	162780065	873169	TTC	T	.	PASS	Uncertain_significance	pTP	0.986192
chr1	162780065	873168	TTCTC	T	.	PASS	Uncertain_significance	pTP	0.986192
chr1	162780420	293387	CT	C	.	PASS	Conflicting_interpretations_of_pathogenicity	pTP	0.983705
chr1	162780420	293388	CTT	C	.	PASS	Benign	pTP	0.983651
chr1	162780455	1186177	GA	G	.	PASS	Likely_benign	pTP	0.986270
chr1	164792478	1599700	C	CTT	.	PASS	Benign	pTP	0.978888
chr1	165249239	1240781	AAGAGATTACTCTG	A	.	PASS	Benign	pTP	0.981247
chr1	165353417	1243987	G	GA	.	PASS	Benign	pTP	0.984084
chr1	165728260	1277148	C	CT	.	PASS	Benign	pTP	0.981119
chr1	165743318	770495	G	GA	.	PASS	Benign	pTP	0.981699
chr1	165743318	767722	GA	G	.	PASS	Benign	pTP	0.984208
chr1	165752203	1258547	T	TAA	.	PASS	Benign	pTP	0.978937
chr1	165752203	1280760	TA	T	.	PASS	Benign	pTP	0.986270
chr1	165752251	1284250	CA	C	.	PASS	Benign	pTP	0.955416
chr1	165752252	1205381	A	AT	.	PASS	Likely_benign	pTP	0.948574
chr1	165752312	1328653	T	TGG	.	PASS	Likely_benign	pTP	0.980043
chr1	165753966	1218484	TA	T	.	PASS	Likely_benign	pTP	0.986237
chr1	165768199	420165	ACT	A	.	PASS	Pathogenic/Likely_pathogenic	pTP	0.985991
chr1	165768725	591024	G	GA	.	PASS	Uncertain_significance	pTP	0.984046
chr1	167128041	928657	GAC	G	.	PASS	Uncertain_significance	pTP	0.986192
chr1	167431429	1223432	TACCTGCACC	T	.	PASS	Likely_benign	pTP	0.982241
chr1	167433063	799755	GTTGT	G	.	PASS	Likely_benign	pTP	0.986192
chr1	167518414	534695	T	TC	.	PASS	Pathogenic	pTP	0.984046
chr1	167810919	1538173	G	GA	.	PASS	Benign	pTP	0.984084
chr1	167818076	1076639	AG	A	.	PASS	Pathogenic	pTP	0.986237
chr1	167823424	1279980	C	CA	.	PASS	Benign	pTP	0.941337
chr1	167823424	1232957	C	CAA	.	PASS	Benign	pTP	0.923443
chr1	167823424	1318259	CA	C	.	PASS	Likely_benign	pTP	0.949089
chr1	167824815	1054642	AGGT	A	.	PASS	Uncertain_significance	pTP	0.986192
chr1	167833744	1275100	C	CA	.	PASS	Benign	pTP	0.949443
chr1	167833744	1180086	CA	C	.	PASS	Benign	pTP	0.956174
chr1	167833744	1320593	CAA	C	.	PASS	Likely_benign	pTP	0.956033
chr1	167833744	1316614	CAAAA	C	.	PASS	Likely_benign	pTP	0.956033
chr1	167848395	933870	TC	T	.	PASS	Pathogenic	pTP	0.986237
chr1	167848654	1326479	G	GT	.	PASS	Likely_benign	pTP	0.956761
chr1	167854654	1289400	CAT	C	.	PASS	Benign	pTP	0.986192
chr1	167870638	1288695	C	CA	.	PASS	Benign	pTP	0.934034
chr1	167870638	1237554	C	CAA	.	PASS	Benign	pTP	0.914117
chr1	167870638	1257791	C	CAAA	.	PASS	Benign	pTP	0.902479
chr1	167875430	1221111	C	CT	.	PASS	Benign	pTP	0.984046
chr1	167883504	1454870	T	TA	.	PASS	Pathogenic	pTP	0.984046
chr1	167893695	1318390	C	CA	.	PASS	Likely_benign	pTP	0.885147
chr1	167893695	1234811	CA	C	.	PASS	Benign	pTP	0.899533
chr1	167893695	1264371	CAA	C	.	PASS	Benign	pTP	0.899229
chr1	167893695	1239148	CAAA	C	.	PASS	Benign	pTP	0.899229
chr1	167893695	1270740	CAAAAAAAAAAA	C	.	PASS	Benign	pTP	0.875971
chr1	167893770	1316609	G	GT	.	PASS	Likely_benign	pTP	0.983816
chr1	167901882	1257306	C	CTT	.	PASS	Benign	pTP	0.978888
chr1	167902059	767724	G	GA	.	PASS	Benign	pTP	0.978814
chr1	167902059	769249	GA	G	.	PASS	Benign	pTP	0.981710
chr1	167904082	1264271	CT	C	.	PASS	Benign	pTP	0.922977
chr1	168085618	1691532	GC	G	.	PASS	Uncertain_significance	pTP	0.980261
chr1	168136343	252576	A	AG	.	PASS	Benign	pTP	0.966095
chr1	168281161	520566	AGAGT	A	.	PASS	Pathogenic	pTP	0.986192
chr1	168281244	560672	CAG	C	.	PASS	Pathogenic	pTP	0.986192
chr1	168293284	293462	A	AGT	.	PASS	Uncertain_significance	pTP	0.945589
chr1	168293284	293463	A	AGTGT	.	PASS	Uncertain_significance	pTP	0.938199
chr1	168293284	293464	A	AGTGTGT	.	PASS	Uncertain_significance	pTP	0.905079
chr1	168293284	293465	A	AGTGTGTGT	.	PASS	Uncertain_significance	pTP	0.890587
chr1	168293284	293466	A	AGTGTTT	.	PASS	Uncertain_significance	pTP	0.905079
chr1	168293284	293467	AGT	A	.	PASS	Uncertain_significance	pTP	0.963988
chr1	168293284	293468	AGTGT	A	.	PASS	Uncertain_significance	pTP	0.963988
chr1	168293284	293469	AGTGTGT	A	.	PASS	Uncertain_significance	pTP	0.959970
chr1	168293284	1645569	AGTGTGTGT	A	.	PASS	Likely_benign	pTP	0.959347
chr1	168293285	293470	G	GTGTT	.	PASS	Benign	pTP	0.938199
chr1	168293287	293471	G	GTT	.	PASS	Likely_benign	pTP	0.945589
chr1	168305060	5443	CA	C	.	PASS	Pathogenic	pTP	0.986237
chr1	168312696	293479	C	CT	.	PASS	Uncertain_significance	pTP	0.984046
chr1	168313619	293493	TCTC	T	.	PASS	Uncertain_significance	pTP	0.986192
chr1	168313920	293497	AAAAG	A	.	PASS	Benign	pTP	0.984609
chr1	168314109	293498	T	TC	.	PASS	Uncertain_significance	pTP	0.987324
chr1	169463940	293506	ATATT	A	.	PASS	Uncertain_significance	pTP	0.986224
chr1	169464302	293509	AACAG	A	.	PASS	Uncertain_significance	pTP	0.997801
chr1	169465136	293515	T	TA	.	PASS	Uncertain_significance	pTP	0.984046
chr1	169468355	1289433	CCTT	C	.	PASS	Benign	pTP	0.986192
chr1	169468630	512306	GC	G	.	PASS	Likely_benign	pTP	0.986237
chr1	169468849	516563	C	CA	.	PASS	Likely_benign	pTP	0.984084
chr1	169470253	1209539	GCCCAATTACTTA	G	.	PASS	Likely_benign	pTP	0.983175
chr1	169476994	1187600	TTGAA	T	.	PASS	Likely_benign	pTP	0.983492
chr1	169477073	1200079	AC	A	.	PASS	Likely_benign	pTP	0.986237
chr1	169477770	293532	G	GA	.	PASS	Conflicting_interpretations_of_pathogenicity	pTP	0.985379
chr1	169477770	293533	G	GAA	.	PASS	Uncertain_significance	pTP	0.980643
chr1	169477770	1292301	GA	G	.	PASS	Benign	pTP	0.987389
chr1	169485719	1045678	G	GGCC	.	PASS	Uncertain_significance	pTP	0.975795
chr1	169523012	1270228	CTCTT	C	.	PASS	Benign	pTP	0.986192
chr1	169529623	524063	A	AT	.	PASS	Likely_pathogenic	pTP	0.983816
chr1	169530956	430053	A	AT	.	PASS	Pathogenic	pTP	0.983816
chr1	169536319	1237435	CT	C	.	PASS	Benign	pTP	0.986038
chr1	169542227	627051	TA	T	.	PASS	Likely_pathogenic	pTP	0.986237
chr1	169542840	293620	CTCT	C	.	PASS	Uncertain_significance	pTP	0.986192
chr1	169546180	1221918	T	TAC	.	PASS	Benign	pTP	0.972455
chr1	169546180	1241004	TAC	T	.	PASS	Benign	pTP	0.981943
chr1	169546180	1273485	TACAC	T	.	PASS	Benign	pTP	0.981943
chr1	169546208	1253228	C	CAT	.	PASS	Benign	pTP	0.972455
chr1	169549581	1225993	TCA	T	.	PASS	Benign	pTP	0.986192
chr1	169549634	1222434	C	CA	.	PASS	Benign	pTP	0.984022
chr1	169549634	1280697	CA	C	.	PASS	Benign	pTP	0.986216
chr1	169556319	1234825	T	TCTCTGGC	.	PASS	Benign	pTP	0.948316
chr1	169557023	1221143	C	CA	.	PASS	Benign	pTP	0.986732
chr1	169559005	1244628	T	TAAA	.	PASS	Benign	pTP	0.975851
chr1	169559005	1260501	T	TAAAA	.	PASS	Benign	pTP	0.975961
chr1	169582311	1270446	T	TA	.	PASS	Benign	pTP	0.984084
chr1	169582311	1262183	T	TAA	.	PASS	Benign	pTP	0.978937
chr1	169586129	1231796	T	TA	.	PASS	Benign	pTP	0.984022
chr1	170532175	632087	C	CG	.	PASS	Conflicting_interpretations_of_pathogenicity	pTP	0.984046
chr1	170532380	1269511	AC	A	.	PASS	Benign	pTP	0.986237
chr1	170539614	1246581	G	GT	.	PASS	Benign	pTP	0.983816
chr1	171108182	225364	CTG	C	.	PASS	Pathogenic	pTP	0.986192
chr1	171116174	260065	A	AT	.	PASS	Benign	pTP	0.984046
chr1	171196663	402870	TG	T	.	PASS	Benign	pTP	0.986237
chr1	171209118	767726	C	CT	.	PASS	Benign	pTP	0.983816
chr1	171636082	1686784	TA	T	.	PASS	Uncertain_significance	pTP	0.986237
chr1	171636595	1698736	TG	T	.	PASS	Uncertain_significance	pTP	0.986237
chr1	171638369	1300345	TA	T	.	PASS	Likely_benign	pTP	0.986237
chr1	171638931	1265205	TA	T	.	PASS	Benign	pTP	0.987026
chr1	171652924	1255258	T	TATACACACACAC	.	PASS	Benign	pTP	0.904804
chr1	172553239	1528881	TTTG	T	.	PASS	Likely_benign	pTP	0.985991
chr1	172568999	1647820	CT	C	.	PASS	Benign	pTP	0.986038
chr1	172589697	1622614	AAAG	A	.	PASS	Likely_benign	pTP	0.986224
chr1	172589764	1355711	A	ATGC	.	PASS	Uncertain_significance	pTP	0.975448
chr1	172659013	801574	CAGAG	C	.	PASS	Likely_benign	pTP	0.986192
chr1	172659333	1036255	GCCA	G	.	PASS	Uncertain_significance	pTP	0.979130
chr1	172659339	532231	ACCACCACCG	A	.	PASS	Uncertain_significance	pTP	0.973214
chr1	172659342	532228	A	ACCACCG	.	PASS	Uncertain_significance	pTP	0.943541
chr1	172659342	837308	ACCACCG	A	.	PASS	Uncertain_significance	pTP	0.976761
chr1	172659387	1443736	A	ACTGCCTCCACTACCGCTGCCACCC	.	PASS	Uncertain_significance	pTP	0.786681
chr1	172665449	1253028	TG	T	.	PASS	Benign	pTP	0.986237
chr1	172666616	293747	G	GGT	.	PASS	Benign	pTP	0.954589
chr1	172666616	293748	G	GGTGT	.	PASS	Uncertain_significance	pTP	0.948354
chr1	172666616	293749	G	GGTGTGT	.	PASS	Uncertain_significance	pTP	0.920215
chr1	172666616	293751	GGTGT	G	.	PASS	Uncertain_significance	pTP	0.970041
chr1	172666616	293752	GGTGTGT	G	.	PASS	Benign	pTP	0.966675
chr1	173825438	1216762	A	AT	.	PASS	Likely_benign	pTP	0.983816
chr1	173825448	1181704	C	CTATTATTATTAT	.	PASS	Likely_benign	pTP	0.872918
chr1	173825448	1198552	C	CTATTATTATTATTAT	.	PASS	Likely_benign	pTP	0.816159
chr1	173825449	1226734	C	CATT	.	PASS	Benign	pTP	0.952058
chr1	173825449	1179303	C	CATTATT	.	PASS	Benign	pTP	0.926100
chr1	173825449	1244260	C	CATTATTATT	.	PASS	Benign	pTP	0.875582
chr1	173825449	1222006	C	CATTATTATTATT	.	PASS	Benign	pTP	0.872918
chr1	173825449	801577	CATTATT	C	.	PASS	Benign	pTP	0.969248
chr1	173825449	1221549	CATTATTATT	C	.	PASS	Benign	pTP	0.964595
chr1	173826664	559188	TC	T	.	PASS	Benign	pTP	0.976036
chr1	173826665	559193	C	CT	.	PASS	Benign	pTP	0.972267
chr1	173826665	559191	C	CTT	.	PASS	Likely_benign	pTP	0.963442
chr1	173826665	559189	C	CTTT	.	PASS	Likely_benign	pTP	0.958182
chr1	173826665	559192	CT	C	.	PASS	Benign	pTP	0.976036
chr1	173826665	559190	CTT	C	.	PASS	Likely_benign	pTP	0.975957
chr1	173826717	501895	CAT	C	.	PASS	Likely_pathogenic	pTP	0.986192
chr1	173828309	418155	C	CT	.	PASS	Benign/Likely_benign	pTP	0.983800
chr1	173828309	559196	CT	C	.	PASS	Likely_benign	pTP	0.986025
chr1	173828312	559195	T	TC	.	PASS	Benign/Likely_benign	pTP	0.983800
chr1	173828313	418156	T	TC	.	PASS	Likely_benign	pTP	0.933764
chr1	173828313	1602633	T	TCC	.	PASS	Benign	pTP	0.913772
chr1	173828313	418157	TC	T	.	PASS	Benign	pTP	0.942456
chr1	173833295	1235658	GA	G	.	PASS	Benign	pTP	0.986071
chr1	173834744	1279309	T	TC	.	PASS	Benign	pTP	0.727401
chr1	173834782	1183401	G	GT	.	PASS	Benign	pTP	0.889728
chr1	173834782	1231622	GT	G	.	PASS	Benign	pTP	0.903603
chr1	173836919	422381	CTCTT	C	.	PASS	Likely_benign	pTP	0.986192
chr1	173837272	1289298	T	TA	.	PASS	Benign	pTP	0.972347
chr1	173837272	1223563	TA	T	.	PASS	Likely_benign	pTP	0.976106
chr1	173838414	1282377	CT	C	.	PASS	Benign	pTP	0.986038
chr1	173844918	1202012	CGAGTAGCTGG	C	.	PASS	Likely_benign	pTP	0.983429
chr1	173844965	1204354	TG	T	.	PASS	Likely_benign	pTP	0.986807
chr1	173850283	1277779	C	CA	.	PASS	Benign	pTP	0.975918
chr1	173850297	559200	AAC	A	.	PASS	Likely_benign	pTP	0.979133
chr1	173850298	559202	AC	A	.	PASS	Likely_benign	pTP	0.979202
chr1	173850605	1298040	C	CT	.	PASS	Benign	pTP	0.973968
chr1	173850605	1196153	C	CTT	.	PASS	Likely_benign	pTP	0.965665
chr1	173850605	1201456	CT	C	.	PASS	Likely_benign	pTP	0.978740
chr1	173912025	1598927	C	CA	.	PASS	Benign	pTP	0.984084
chr1	173912025	1676736	CA	C	.	PASS	Uncertain_significance	pTP	0.986270
chr1	173917604	1248979	A	ATAC	.	PASS	Benign	pTP	0.975795
chr1	176081294	788692	GAAA	G	.	PASS	Benign	pTP	0.976027
chr1	176594614	1339832	GCTT	G	.	PASS	not_provided	pTP	0.986192
chr1	179551292	1068472	CA	C	.	PASS	Pathogenic	pTP	0.986237
chr1	179551376	188990	CA	C	.	PASS	Pathogenic	pTP	0.981420
chr1	179551460	293846	CAT	C	.	PASS	Uncertain_significance	pTP	0.986224
chr1	179552619	188823	CTT	C	.	PASS	Pathogenic/Likely_pathogenic	pTP	0.986192
chr1	179552686	1625754	AAAAG	A	.	PASS	Likely_benign	pTP	0.986224
chr1	179557020	1093223	T	TA	.	PASS	Likely_benign	pTP	0.984046
chr1	179559745	556941	C	CA	.	PASS	Conflicting_interpretations_of_pathogenicity	pTP	0.997455
chr1	179559760	996286	AC	A	.	PASS	Pathogenic/Likely_pathogenic	pTP	0.986237
chr1	179559769	741300	AGAG	A	.	PASS	Conflicting_interpretations_of_pathogenicity	pTP	0.986192
chr1	179561266	556590	G	GA	.	PASS	Likely_benign	pTP	0.984084
chr1	179561279	260427	G	GT	.	PASS	Likely_benign	pTP	0.983816
chr1	179561320	928542	TC	T	.	PASS	Pathogenic	pTP	0.986237
chr1	179561342	1344816	CT	C	.	PASS	Pathogenic/Likely_pathogenic	pTP	0.986237
chr1	179575708	495108	TC	T	.	PASS	Pathogenic/Likely_pathogenic	pTP	0.973409
chr1	179575722	370759	G	GAGCCC	.	PASS	Likely_pathogenic	pTP	0.962634
chr1	179575760	447876	G	GC	.	PASS	Pathogenic	pTP	0.984046
chr1	179575795	551796	TCTC	T	.	PASS	Uncertain_significance	pTP	0.986192
chr1	179882024	1221276	TG	T	.	PASS	Benign	pTP	0.986237
chr1	179882993	257700	G	GT	.	PASS	Likely_benign	pTP	0.984046
chr1	179884516	1290236	CAA	C	.	PASS	Benign	pTP	0.986192
chr1	179884747	476286	C	CTCA	.	PASS	Likely_benign	pTP	0.975795
chr1	179884767	664567	CAGGTAAGAAT	C	.	PASS	Conflicting_interpretations_of_pathogenicity	pTP	0.982466
chr1	179889377	1118740	ATTGT	A	.	PASS	Likely_benign	pTP	0.986192
chr1	179889652	1264646	CT	C	.	PASS	Benign	pTP	0.983051
chr1	179889652	1186335	CTTTT	C	.	PASS	Likely_benign	pTP	0.982995
chr1	179900112	1598211	C	CT	.	PASS	Benign	pTP	0.983816
chr1	179901309	933326	TGAA	T	.	PASS	Uncertain_significance	pTP	0.986192
chr1	179901367	818045	AG	A	.	PASS	Likely_pathogenic	pTP	0.986237
chr1	179903728	1203240	C	CA	.	PASS	Likely_benign	pTP	0.984923
chr1	179907591	1248747	CTTTATATATATATATATATATATATATGTATATA	C	.	PASS	Benign	pTP	0.660575
chr1	179907593	1282799	T	TTA	.	PASS	Benign	pTP	0.793527
chr1	179907593	1209080	T	TTATATATATATA	.	PASS	Likely_benign	pTP	0.536138
chr1	179907593	1198559	T	TTATATATATATATA	.	PASS	Likely_benign	pTP	0.427595
chr1	179907593	1233378	TTA	T	.	PASS	Benign	pTP	0.855487
chr1	179907593	1296182	TTATA	T	.	PASS	Benign	pTP	0.855487
chr1	179908671	643973	AAAGTAAG	A	.	PASS	Likely_pathogenic	pTP	0.984366
chr1	179917441	542853	TG	T	.	PASS	Likely_benign	pTP	0.986038
chr1	180271949	1050485	GAGA	G	.	PASS	Benign	pTP	0.986192
chr1	180787871	1246013	C	CT	.	PASS	Benign	pTP	0.983816
chr1	180787871	1599735	C	CTT	.	PASS	Benign	pTP	0.978584
chr1	180787981	1235343	G	GT	.	PASS	Benign	pTP	0.984046
chr1	180834602	1204626	CA	C	.	PASS	Likely_benign	pTP	0.986237
chr1	180834856	1281645	A	AT	.	PASS	Benign	pTP	0.983816
chr1	180834856	1637608	AT	A	.	PASS	Benign	pTP	0.986038
chr1	180836356	1254346	C	CA	.	PASS	Benign	pTP	0.992510
chr1	180836356	1296693	CA	C	.	PASS	Benign	pTP	0.993547
chr1	180883707	1245460	C	CA	.	PASS	Benign	pTP	0.967142
chr1	181483212	1273449	CTTTG	C	.	PASS	Benign	pTP	0.986192
chr1	181483501	1300505	C	CT	.	PASS	Likely_benign	pTP	0.899312
chr1	181483501	1301079	C	CTTT	.	PASS	Likely_benign	pTP	0.853748
chr1	181483501	1320658	CT	C	.	PASS	Likely_benign	pTP	0.912100
chr1	181483507	1238863	T	TTC	.	PASS	Benign	pTP	0.870366
chr1	181510592	1590311	TC	T	.	PASS	Benign	pTP	0.980261
chr1	181511522	1645879	TTC	T	.	PASS	Likely_benign	pTP	0.985978
chr1	181511528	1638446	CTCTG	C	.	PASS	Likely_benign	pTP	0.986192
chr1	181716295	1326042	T	TA	.	PASS	Benign	pTP	0.984046
chr1	181716296	1295688	T	TA	.	PASS	Benign	pTP	0.972347
chr1	181716296	1293277	TA	T	.	PASS	Benign	pTP	0.976106
chr1	181719880	1556750	TG	T	.	PASS	Likely_benign	pTP	0.986237
chr1	181720668	1292954	GA	G	.	PASS	Benign	pTP	0.977571
chr1	181721614	1272715	CT	C	.	PASS	Benign	pTP	0.985893
chr1	181732375	1605579	CCTT	C	.	PASS	Likely_benign	pTP	0.980196
chr1	181732587	1591520	AGGGCCTGGCCCT	A	.	PASS	Benign	pTP	0.964479
chr1	181732603	1632953	CCTGGCCCTGGAG	C	.	PASS	Likely_benign	pTP	0.964479
chr1	181736358	1400661	CAGA	C	.	PASS	Uncertain_significance	pTP	0.986192
chr1	181752250	1656649	CAG	C	.	PASS	Likely_benign	pTP	0.986192
chr1	181762531	1250492	T	TC	.	PASS	Benign	pTP	0.983816
chr1	181762675	1622510	TC	T	.	PASS	Likely_benign	pTP	0.986237
chr1	181771283	1168554	TCTC	T	.	PASS	Benign	pTP	0.986192
chr1	181772051	1639767	G	GTCTC	.	PASS	Likely_benign	pTP	0.975905
chr1	181776085	1243842	TC	T	.	PASS	Benign	pTP	0.980261
chr1	181783478	1279792	TACA	T	.	PASS	Benign	pTP	0.986192
chr1	181783633	1259342	A	AT	.	PASS	Benign	pTP	0.981119
chr1	181783633	1245417	AT	A	.	PASS	Benign	pTP	0.983705
chr1	181783647	1295692	T	TG	.	PASS	Benign	pTP	0.981119
chr1	181783787	1192561	AAGCTT	A	.	PASS	Benign	pTP	0.985203
chr1	181790290	1254338	C	CT	.	PASS	Benign	pTP	0.972267
chr1	181790290	1253800	CT	C	.	PASS	Likely_benign	pTP	0.976036
chr1	181790307	1221789	T	TA	.	PASS	Benign	pTP	0.972267
chr1	181790307	1181971	T	TTA	.	PASS	Benign	pTP	0.963442
chr1	181790307	1244530	T	TTTA	.	PASS	Benign	pTP	0.958182
chr1	181790307	1301085	T	TTTTA	.	PASS	Likely_benign	pTP	0.958370
chr1	181790811	1301080	C	CTTAGT	.	PASS	Likely_benign	pTP	0.962634
chr1	181798347	1502641	CAAG	C	.	PASS	Uncertain_significance	pTP	0.980196
chr1	182382330	293894	G	GC	.	PASS	Uncertain_significance	pTP	0.984046
chr1	182382495	293903	T	TAAATGA	.	PASS	Benign	pTP	0.962179
chr1	182382809	293909	CTT	C	.	PASS	Uncertain_significance	pTP	0.986192
chr1	182382838	293910	TAAAG	T	.	PASS	Uncertain_significance	pTP	0.986192
chr1	182382934	293912	TAC	T	.	PASS	Likely_benign	pTP	0.986192
chr1	182383113	293916	AAAT	A	.	PASS	Uncertain_significance	pTP	0.997801
chr1	182383720	293929	G	GT	.	PASS	Likely_benign	pTP	0.983816
chr1	182383907	293930	TTC	T	.	PASS	Uncertain_significance	pTP	0.986192
chr1	182384156	293937	T	TC	.	PASS	Uncertain_significance	pTP	0.984046
chr1	182384303	293940	T	TA	.	PASS	Uncertain_significance	pTP	0.984046
chr1	182389018	1178723	AGGCCCTT	A	.	PASS	Benign	pTP	0.984366
chr1	182390823	293960	CGTG	C	.	PASS	Likely_benign	pTP	0.986192
chr1	182391979	293968	AAG	A	.	PASS	Uncertain_significance	pTP	0.986192
chr1	183108161	1266163	A	AG	.	PASS	Benign	pTP	0.984046
chr1	183116476	1287150	C	CA	.	PASS	Benign	pTP	0.984900
chr1	183116476	1244913	C	CAA	.	PASS	Benign	pTP	0.980012
chr1	183126050	1266189	TAA	T	.	PASS	Benign	pTP	0.981650
chr1	183128470	1276213	TA	T	.	PASS	Benign	pTP	0.979785
chr1	183128470	1238331	TAAA	T	.	PASS	Benign	pTP	0.979718
chr1	183128470	1232275	TAAAAA	T	.	PASS	Benign	pTP	0.978277
chr1	183128475	1294841	A	ATT	.	PASS	Benign	pTP	0.969098
chr1	183131172	1274180	C	CAA	.	PASS	Benign	pTP	0.951026
chr1	183131172	1257680	C	CAAA	.	PASS	Benign	pTP	0.944083
chr1	183131172	1236871	C	CAAAA	.	PASS	Benign	pTP	0.944331
chr1	183131172	1280012	C	CAAAAA	.	PASS	Benign	pTP	0.915178
chr1	183131428	1228591	G	GGT	.	PASS	Benign	pTP	0.954589
chr1	183131428	1258146	G	GTGTGT	.	PASS	Benign	pTP	0.921133
chr1	183131428	1266601	G	GTGTGTGT	.	PASS	Benign	pTP	0.894077
chr1	183131428	1247997	G	GTGTGTGTGT	.	PASS	Benign	pTP	0.866255
chr1	183131428	1294844	G	GTGTGTGTGTGT	.	PASS	Benign	pTP	0.838882
chr1	183132292	1290084	AAAT	A	.	PASS	Benign	pTP	0.983967
chr1	183135205	1272967	AT	A	.	PASS	Benign	pTP	0.986038
chr1	183136720	1235617	CT	C	.	PASS	Benign	pTP	0.995002
chr1	183137488	1250443	T	TG	.	PASS	Benign	pTP	0.983816
chr1	183140230	1248168	AT	A	.	PASS	Benign	pTP	0.986237
chr1	183142824	1281250	CAG	C	.	PASS	Benign	pTP	0.977497
chr1	183186580	1178172	CT	C	.	PASS	Benign	pTP	0.986237
chr1	183207835	1224645	G	GT	.	PASS	Benign	pTP	0.979227
chr1	183207835	1229395	G	GTT	.	PASS	Benign	pTP	0.972554
chr1	183207835	1246259	G	GTTT	.	PASS	Benign	pTP	0.968562
chr1	183207835	1283530	GT	G	.	PASS	Benign	pTP	0.982068
chr1	183221794	1231435	T	TG	.	PASS	Benign	pTP	0.983816
chr1	183227659	1074740	AG	A	.	PASS	Pathogenic	pTP	0.986237
chr1	183228540	288733	AGCCGGCATCTACTGC	A	.	PASS	Uncertain_significance	pTP	0.981247
chr1	183232330	371316	CCAGATTT	C	.	PASS	Pathogenic/Likely_pathogenic	pTP	0.984366
chr1	183235621	371486	GA	G	.	PASS	Pathogenic/Likely_pathogenic	pTP	0.986237
chr1	183235668	745598	TGAA	T	.	PASS	Likely_benign	pTP	0.986192
chr1	183235688	553476	G	GCGGTAGCC	.	PASS	Likely_pathogenic	pTP	0.955980
chr1	183236388	1235485	CA	C	.	PASS	Benign	pTP	0.967754
chr1	183236388	1278088	CAA	C	.	PASS	Benign	pTP	0.967649
chr1	183240398	550524	G	GAACCCAC	.	PASS	Likely_benign	pTP	0.949027
chr1	183244432	294041	CAT	C	.	PASS	Uncertain_significance	pTP	0.995296
chr1	183555571	294061	AAAAC	A	.	PASS	Uncertain_significance	pTP	0.997946
chr1	183555600	294062	T	TA	.	PASS	Uncertain_significance	pTP	0.984046
chr1	183555605	294063	G	GTAACC	.	PASS	Uncertain_significance	pTP	0.962634
chr1	183555724	294068	G	GT	.	PASS	Uncertain_significance	pTP	0.983816
chr1	183555724	294069	GT	G	.	PASS	Uncertain_significance	pTP	0.986038
chr1	183555843	1186252	G	GGAA	.	PASS	Likely_benign	pTP	0.979754
chr1	183555848	294070	ACT	A	.	PASS	Uncertain_significance	pTP	0.988470
chr1	183556202	933838	G	GCACTC	.	PASS	Uncertain_significance	pTP	0.962634
chr1	183556231	728430	C	CTGAT	.	PASS	Likely_benign	pTP	0.975905
chr1	183556233	858089	G	GAT	.	PASS	Uncertain_significance	pTP	0.978888
chr1	183566668	1228233	A	AC	.	PASS	Benign	pTP	0.984046
chr1	183566939	579352	TG	T	.	PASS	Pathogenic	pTP	0.986237
chr1	183567183	1558314	AG	A	.	PASS	Likely_benign	pTP	0.980261
chr1	183567242	1422065	CCTT	C	.	PASS	Uncertain_significance	pTP	0.986192
chr1	183571080	1280665	TA	T	.	PASS	Benign	pTP	0.986102
chr1	183571114	1235320	C	CT	.	PASS	Benign	pTP	0.942586
chr1	183571114	1189730	C	CTT	.	PASS	Likely_benign	pTP	0.925044
chr1	183571114	1198133	CT	C	.	PASS	Likely_benign	pTP	0.952832
chr1	183590266	2245	AGTCCTTCTT	A	.	PASS	Pathogenic	pTP	0.982241
chr1	183590289	573574	AC	A	.	PASS	Pathogenic	pTP	0.980261
chr1	183590577	294088	A	AT	.	PASS	Benign/Likely_benign	pTP	0.984046
chr1	184055069	1238853	TA	T	.	PASS	Benign	pTP	0.987762
chr1	184072495	1286172	C	CA	.	PASS	Benign	pTP	0.984084
chr1	184072626	1240551	T	TA	.	PASS	Benign	pTP	0.984084
chr1	184708188	1210134	C	CT	.	PASS	Pathogenic	pTP	0.984046
chr1	184712583	1210139	GAAGA	G	.	PASS	Pathogenic	pTP	0.986192
chr1	185734750	294093	A	AG	.	PASS	Uncertain_significance	pTP	0.976256
chr1	185734762	294094	A	AG	.	PASS	Uncertain_significance	pTP	0.976256
chr1	185911669	792343	T	TTCA	.	PASS	Likely_benign	pTP	0.975795
chr1	185984151	1531919	C	CT	.	PASS	Benign	pTP	0.983816
chr1	185984316	1635669	A	AAG	.	PASS	Benign	pTP	0.978888
chr1	185990454	1622573	T	TG	.	PASS	Benign	pTP	0.984046
chr1	186015152	1539292	TTTGTAGTTCCA	T	.	PASS	Likely_benign	pTP	0.982617
chr1	186015942	294156	CTA	C	.	PASS	Likely_benign	pTP	0.986192
chr1	186038044	294163	AC	A	.	PASS	Likely_benign	pTP	0.986025
chr1	186062599	1444570	A	AGGTATGG	.	PASS	Uncertain_significance	pTP	0.949027
chr1	186065228	1580180	A	ATT	.	PASS	Likely_benign	pTP	0.978584
chr1	186086228	1647865	AT	A	.	PASS	Likely_benign	pTP	0.986237
chr1	186119172	1635685	CA	C	.	PASS	Likely_benign	pTP	0.986071
chr1	186119173	1528248	A	AT	.	PASS	Benign	pTP	0.983816
chr1	186119173	1648925	AT	A	.	PASS	Likely_benign	pTP	0.986038
chr1	186125795	1572048	G	GTAAGT	.	PASS	Likely_benign	pTP	0.962634
chr1	186128062	1599942	CTTTT	C	.	PASS	Benign	pTP	0.985991
chr1	186129949	1587213	TTTC	T	.	PASS	Benign	pTP	0.986192
chr1	186144718	1550843	TAGTG	T	.	PASS	Likely_benign	pTP	0.986192
chr1	186151180	1643924	G	GT	.	PASS	Benign	pTP	0.983816
chr1	186151180	1654573	GT	G	.	PASS	Benign	pTP	0.986038
chr1	186151363	1642459	T	TC	.	PASS	Likely_benign	pTP	0.984046
chr1	186151591	1599788	C	CT	.	PASS	Benign	pTP	0.983816
chr1	186151591	1631739	CT	C	.	PASS	Likely_benign	pTP	0.986038
chr1	186166170	1642101	G	GT	.	PASS	Benign	pTP	0.983816
chr1	186166316	294291	C	CT	.	PASS	Uncertain_significance	pTP	0.984046
chr1	186178503	294302	GACA	G	.	PASS	Uncertain_significance	pTP	0.986192
chr1	186189994	294317	T	TA	.	PASS	Likely_benign	pTP	0.984046
chr1	186190532	294322	GATA	G	.	PASS	Uncertain_significance	pTP	0.986192
chr1	186190649	294325	TTTTG	T	.	PASS	Likely_benign	pTP	0.985978
chr1	186190708	294326	G	GT	.	PASS	Likely_benign	pTP	0.983816
chr1	186306583	1292012	AACT	A	.	PASS	Benign	pTP	0.986192
chr1	186307135	770858	GGAGCCTGCACCCACCACTCCCAAA	G	.	PASS	Benign	pTP	0.817962
chr1	186307628	684670	CCT	C	.	PASS	Pathogenic	pTP	0.844324
chr1	186308478	1180687	CAGAA	C	.	PASS	Likely_pathogenic	pTP	0.986192
chr1	186308523	5651	CTAAGA	C	.	PASS	Pathogenic	pTP	0.985203
chr1	186308739	986018	CAA	C	.	PASS	Pathogenic	pTP	0.986224
chr1	186308958	992974	ACCAAACT	A	.	PASS	Pathogenic	pTP	0.984366
chr1	186308994	684666	CAA	C	.	PASS	Pathogenic	pTP	0.986192
chr1	186309828	973566	GGACT	G	.	PASS	Likely_pathogenic	pTP	0.986192
chr1	186311461	986019	AC	A	.	PASS	Pathogenic	pTP	0.986025
chr1	186311558	801585	A	AT	.	PASS	Pathogenic/Likely_pathogenic	pTP	0.984046
chr1	193122189	286328	A	AG	.	PASS	Conflicting_interpretations_of_pathogenicity	pTP	0.968475
chr1	193122189	506631	AG	A	.	PASS	Likely_benign	pTP	0.972745
chr1	193125238	21684	TTATC	T	.	PASS	Benign	pTP	0.986192
chr1	193135599	1601831	CTG	C	.	PASS	Likely_benign	pTP	0.986192
chr1	193135865	1193006	G	GTTC	.	PASS	Likely_benign	pTP	0.977115
chr1	193135868	1240449	C	CT	.	PASS	Benign	pTP	0.966115
chr1	193142015	241496	C	CAG	.	PASS	Pathogenic	pTP	0.978888
chr1	193142082	1533936	TA	T	.	PASS	Likely_benign	pTP	0.986025
chr1	193142098	21686	TGA	T	.	PASS	Likely_benign	pTP	0.986192
chr1	193150292	1659259	A	AT	.	PASS	Benign	pTP	0.983816
chr1	193152366	1585039	C	CT	.	PASS	Likely_benign	pTP	0.983816
chr1	193152366	1626823	CT	C	.	PASS	Likely_benign	pTP	0.986038
chr1	193212045	1572033	A	AT	.	PASS	Benign	pTP	0.996768
chr1	193212045	1579652	AT	A	.	PASS	Benign	pTP	0.997217
chr1	193212385	773793	TA	T	.	PASS	Likely_benign	pTP	0.986237
chr1	193232902	1219915	CA	C	.	PASS	Likely_benign	pTP	0.986975
chr1	193233167	1553370	C	CTA	.	PASS	Likely_benign	pTP	0.978888
chr1	193250664	1459710	TA	T	.	PASS	Likely_benign	pTP	0.986038
chr1	193250665	819541	A	AT	.	PASS	Conflicting_interpretations_of_pathogenicity	pTP	0.983816
chr1	193251844	294429	G	GT	.	PASS	Uncertain_significance	pTP	0.983816
chr1	193251844	294430	GT	G	.	PASS	Uncertain_significance	pTP	0.986038
chr1	193254117	294461	CTT	C	.	PASS	Uncertain_significance	pTP	0.985991
chr1	193254519	294472	TTTG	T	.	PASS	Likely_benign	pTP	0.986192
chr1	196652194	1165543	CTT	C	.	PASS	Benign	pTP	0.985978
chr1	196673839	1553720	C	CT	.	PASS	Benign	pTP	0.983816
chr1	196673839	1166414	C	CTT	.	PASS	Benign	pTP	0.978584
chr1	196673839	1168607	C	CTTT	.	PASS	Benign	pTP	0.975448
chr1	196673839	1591064	CT	C	.	PASS	Benign	pTP	0.986038
chr1	196692560	932117	CTTCT	C	.	PASS	Benign	pTP	0.716569
chr1	196713718	1668240	AT	A	.	PASS	Likely_benign	pTP	0.984091
chr1	196740606	1668120	C	CT	.	PASS	Benign	pTP	0.983816
chr1	196740606	1284591	CT	C	.	PASS	Uncertain_significance	pTP	0.986038
chr1	196790033	1163767	AT	A	.	PASS	Uncertain_significance	pTP	0.934885
chr1	196793357	1163768	CAT	C	.	PASS	Uncertain_significance	pTP	0.975260
chr1	196819862	1678086	TG	T	.	PASS	Uncertain_significance	pTP	0.935768
chr1	196825319	1221226	G	GT	.	PASS	Benign	pTP	0.971466
chr1	196827758	1288671	T	TC	.	PASS	Benign	pTP	0.926144
chr1	196910150	1287999	TA	T	.	PASS	Benign	pTP	0.980340
chr1	196914810	1268960	T	TA	.	PASS	Benign	pTP	0.886820
chr1	196914810	1179474	TA	T	.	PASS	Benign	pTP	0.901020
chr1	196950930	732212	AAATT	A	.	PASS	Benign	pTP	0.970488
chr1	196958921	729514	CAT	C	.	PASS	Benign	pTP	0.986224
chr1	196977292	1240837	GA	G	.	PASS	Benign	pTP	0.981710
chr1	196977587	294530	CTG	C	.	PASS	Uncertain_significance	pTP	0.986192
chr1	196983950	1163773	T	TTGTTCCTTAGGAATG	.	PASS	Uncertain_significance	pTP	0.898804
chr1	196994128	402534	C	CA	.	PASS	Conflicting_interpretations_of_pathogenicity	pTP	0.984084
chr1	196994128	294541	C	CAA	.	PASS	Conflicting_interpretations_of_pathogenicity	pTP	0.978937
chr1	196995785	226110	GA	G	.	PASS	Pathogenic	pTP	0.986237
chr1	196996124	633663	G	GA	.	PASS	Uncertain_significance	pTP	0.984046
chr1	196998141	1163774	TAAG	T	.	PASS	Uncertain_significance	pTP	0.986192
chr1	197002557	632093	AG	A	.	PASS	Uncertain_significance	pTP	0.986237
chr1	197009097	294557	AAG	A	.	PASS	Uncertain_significance	pTP	0.987721
chr1	197040740	294571	GAAC	G	.	PASS	Conflicting_interpretations_of_pathogenicity	pTP	0.986192
chr1	197052963	1248848	TCTCA	T	.	PASS	Benign	pTP	0.986192
chr1	197060523	294585	TAAA	T	.	PASS	Uncertain_significance	pTP	0.986192
chr1	197061107	1232490	CT	C	.	PASS	Benign	pTP	0.986038
chr1	197061935	627055	G	GGTT	.	PASS	Pathogenic	pTP	0.975795
chr1	197063058	16518	CT	C	.	PASS	Pathogenic	pTP	0.986237
chr1	197084388	1697199	TC	T	.	PASS	Uncertain_significance	pTP	0.986237
chr1	197084431	1238332	T	TA	.	PASS	Benign	pTP	0.975918
chr1	197084431	1204775	TA	T	.	PASS	Likely_benign	pTP	0.979202
chr1	197084463	1220309	GTTC	G	.	PASS	Likely_benign	pTP	0.988883
chr1	197088239	210344	AACTG	A	.	PASS	Likely_benign	pTP	0.986192
chr1	197088410	1480181	ACTG	A	.	PASS	Uncertain_significance	pTP	0.986192
chr1	197089723	1208009	TTAA	T	.	PASS	Likely_benign	pTP	0.977921
chr1	197090091	195902	G	GA	.	PASS	Uncertain_significance	pTP	0.984084
chr1	197090100	1599393	A	AAC	.	PASS	Benign	pTP	0.978937
chr1	197090100	1658181	AACAC	A	.	PASS	Likely_benign	pTP	0.986224
chr1	197090781	1193658	AG	A	.	PASS	Likely_benign	pTP	0.986237
chr1	197091228	1274698	CTG	C	.	PASS	Benign	pTP	0.986192
chr1	197092026	643176	GA	G	.	PASS	Pathogenic	pTP	0.986237
chr1	197095767	678054	T	TGTA	.	PASS	Benign	pTP	0.975795
chr1	197095951	210362	TCACA	T	.	PASS	Conflicting_interpretations_of_pathogenicity	pTP	0.986192
chr1	197096207	1204319	C	CT	.	PASS	Likely_benign	pTP	0.983816
chr1	197096449	1209008	CAT	C	.	PASS	Likely_benign	pTP	0.986192
chr1	197100456	1184539	AT	A	.	PASS	Likely_pathogenic	pTP	0.986237
chr1	197100538	157898	CTT	C	.	PASS	Pathogenic	pTP	0.986192
chr1	197100743	157894	CTG	C	.	PASS	Pathogenic	pTP	0.986192
chr1	197100774	294606	CAAA	C	.	PASS	Uncertain_significance	pTP	0.986224
chr1	197101049	694722	GTT	G	.	PASS	Pathogenic	pTP	0.986024
chr1	197101052	977866	TTTTC	T	.	PASS	Pathogenic	pTP	0.985991
chr1	197101058	21613	TTC	T	.	PASS	Pathogenic	pTP	0.986192
chr1	197101084	1417954	TATA	T	.	PASS	Uncertain_significance	pTP	0.986192
chr1	197101114	157888	TTTTC	T	.	PASS	Pathogenic	pTP	0.985978
chr1	197101279	1029676	ATCT	A	.	PASS	Uncertain_significance	pTP	0.986192
chr1	197101393	210360	G	GT	.	PASS	Pathogenic	pTP	0.983816
chr1	197101464	426428	ACTTT	A	.	PASS	Pathogenic	pTP	0.986192
chr1	197101467	21606	TTC	T	.	PASS	Pathogenic	pTP	0.986192
chr1	197101755	21600	GTAATA	G	.	PASS	Pathogenic	pTP	0.985203
chr1	197101918	995414	T	TGGTGGCTC	.	PASS	Pathogenic	pTP	0.955980
chr1	197102395	1454430	TGA	T	.	PASS	Pathogenic	pTP	0.986192
chr1	197102561	694011	GTTTC	G	.	PASS	Pathogenic	pTP	0.986192
chr1	197102702	817073	TCTAA	T	.	PASS	Pathogenic	pTP	0.986192
chr1	197102912	265381	AAT	A	.	PASS	Pathogenic	pTP	0.986192
chr1	197103264	287552	GCTT	G	.	PASS	Uncertain_significance	pTP	0.985991
chr1	197103565	279957	TTCTAA	T	.	PASS	Pathogenic	pTP	0.985203
chr1	197104521	157824	ACT	A	.	PASS	Pathogenic	pTP	0.986192
chr1	197104690	631586	AG	A	.	PASS	Uncertain_significance	pTP	0.986237
chr1	197104810	595214	A	ATTC	.	PASS	Uncertain_significance	pTP	0.975795
chr1	197105130	157817	GAAT	G	.	PASS	Uncertain_significance	pTP	0.986192
chr1	197121939	1323532	T	TA	.	PASS	Pathogenic	pTP	0.983816
chr1	197122045	157810	T	TA	.	PASS	Benign/Likely_benign	pTP	0.984084
chr1	197124332	1406598	C	CTT	.	PASS	Uncertain_significance	pTP	0.978888
chr1	197124688	1202318	A	AAT	.	PASS	Likely_benign	pTP	0.922757
chr1	197125159	157799	TC	T	.	PASS	Pathogenic	pTP	0.986237
chr1	197128343	1242265	G	GA	.	PASS	Benign	pTP	0.975918
chr1	197128343	1292918	G	GAA	.	PASS	Benign	pTP	0.968217
chr1	197128475	294640	ATTTC	A	.	PASS	Uncertain_significance	pTP	0.986192
chr1	197128761	678192	AAAAT	A	.	PASS	Benign	pTP	0.998466
chr1	197132266	1620462	AC	A	.	PASS	Likely_benign	pTP	0.986237
chr1	197133896	1206436	TAA	T	.	PASS	Likely_benign	pTP	0.986224
chr1	197135019	673908	TA	T	.	PASS	Benign	pTP	0.986237
chr1	197135254	1228553	AT	A	.	PASS	Likely_benign	pTP	0.986237
chr1	197139746	1529675	TTAAGTA	T	.	PASS	Benign	pTP	0.984611
chr1	197139830	21560	TTTTG	T	.	PASS	Pathogenic	pTP	0.985978
chr1	197142071	1218403	TAGG	T	.	PASS	Likely_benign	pTP	0.986192
chr1	197142354	817060	TTC	T	.	PASS	Pathogenic	pTP	0.986192
chr1	197142404	522024	TTTC	T	.	PASS	Uncertain_significance	pTP	0.997939
chr1	197142521	402179	GCT	G	.	PASS	Pathogenic/Likely_pathogenic	pTP	0.986192
chr1	197142616	21558	GAAGAT	G	.	PASS	Pathogenic	pTP	0.985203
chr1	197142632	520807	ATCT	A	.	PASS	Uncertain_significance	pTP	0.986224
chr1	197142635	1072719	TTC	T	.	PASS	Pathogenic	pTP	0.985991
chr1	197142720	434419	TCA	T	.	PASS	Pathogenic	pTP	0.986192
chr1	197142845	975501	ATTATT	A	.	PASS	Uncertain_significance	pTP	0.996722
chr1	197143012	817084	GTACTT	G	.	PASS	Pathogenic	pTP	0.985203
chr1	197143096	234465	ACT	A	.	PASS	Pathogenic	pTP	0.986192
chr1	197145845	1261244	AAT	A	.	PASS	Benign	pTP	0.986192
chr1	197145845	1236454	AATAT	A	.	PASS	Benign	pTP	0.986192
chr1	197145845	1274059	AATATAT	A	.	PASS	Benign	pTP	0.984611
chr1	197145845	1277743	AATATATAT	A	.	PASS	Benign	pTP	0.984366
chr1	197145874	1195369	GAC	G	.	PASS	Likely_benign	pTP	0.986192
chr1	197268527	1293036	CTTA	C	.	PASS	Benign	pTP	0.986192
chr1	197328404	1164645	C	CT	.	PASS	Benign	pTP	0.983816
chr1	197328409	1572069	TA	T	.	PASS	Likely_benign	pTP	0.986038
chr1	197328461	99865	AT	A	.	PASS	Pathogenic	pTP	0.986237
chr1	197328787	662920	GAGAT	G	.	PASS	Pathogenic	pTP	0.986192
chr1	197328843	96659	GGATGGAATT	G	.	PASS	Conflicting_interpretations_of_pathogenicity	pTP	0.982241
chr1	197328855	866384	TG	T	.	PASS	Pathogenic/Likely_pathogenic	pTP	0.986237
chr1	197328960	99913	TGAAATAG	T	.	PASS	Pathogenic	pTP	0.984366
chr1	197329003	1066707	GGTAA	G	.	PASS	Likely_pathogenic	pTP	0.986192
chr1	197344288	844387	CTG	C	.	PASS	Pathogenic	pTP	0.986192
chr1	197356990	872032	G	GT	.	PASS	Pathogenic	pTP	0.984046
chr1	197427567	99877	CCAT	C	.	PASS	Likely_pathogenic	pTP	0.986192
chr1	197427688	866672	TTAA	T	.	PASS	Pathogenic/Likely_pathogenic	pTP	0.986192
chr1	197427826	1446299	GCCTA	G	.	PASS	Pathogenic	pTP	0.986192
chr1	197427901	957724	AC	A	.	PASS	Pathogenic	pTP	0.986237
chr1	197434803	1068576	CAG	C	.	PASS	Pathogenic	pTP	0.986192
chr1	197435612	1482438	GGT	G	.	PASS	Likely_pathogenic	pTP	0.986192
chr1	197442258	1016717	A	ATGT	.	PASS	Uncertain_significance	pTP	0.975795
chr1	197442295	294691	A	AAGC	.	PASS	Likely_benign	pTP	0.975795
chr1	197477696	587385	CA	C	.	PASS	Pathogenic	pTP	0.986237
chr1	198696693	1563653	A	AT	.	PASS	Benign	pTP	0.983800
chr1	198704452	1570537	A	AT	.	PASS	Benign	pTP	0.983816
chr1	198704452	1168029	AT	A	.	PASS	Likely_benign	pTP	0.986038
chr1	198709441	1188386	G	GA	.	PASS	Likely_benign	pTP	0.984084
chr1	198713398	1276963	T	TGAACTCATCATTTA	.	PASS	Benign	pTP	0.900123
chr1	198717985	1223360	AC	A	.	PASS	Benign	pTP	0.980261
chr1	198722713	1273104	TAA	T	.	PASS	Benign	pTP	0.986192
chr1	198729171	1419143	GGTAA	G	.	PASS	Uncertain_significance	pTP	0.981359
chr1	198729184	1587374	A	AT	.	PASS	Benign	pTP	0.983816
chr1	198729229	1226612	T	TTTTA	.	PASS	Benign	pTP	0.975537
chr1	198735572	1231564	TC	T	.	PASS	Benign	pTP	0.986237
chr1	198742041	1167541	CA	C	.	PASS	Benign	pTP	0.987945
chr1	198742041	1603398	CAA	C	.	PASS	Benign	pTP	0.987904
chr1	198748088	1579924	TG	T	.	PASS	Likely_benign	pTP	0.977512
chr1	198748089	1290650	GT	G	.	PASS	Benign	pTP	0.977512
chr1	198748089	516877	GTT	G	.	PASS	Benign	pTP	0.977438
chr1	198748167	1008874	A	AAAG	.	PASS	Uncertain_significance	pTP	0.996744
chr1	198748211	1645181	A	AT	.	PASS	Benign	pTP	0.996768
chr1	198750474	1599425	C	CT	.	PASS	Benign	pTP	0.983816
chr1	198754594	1286830	A	ATAAG	.	PASS	Benign	pTP	0.975905
chr1	200111336	403261	C	CAA	.	PASS	Benign	pTP	0.968217
chr1	200554390	1243482	C	CA	.	PASS	Benign	pTP	0.984959
chr1	200554525	591755	AG	A	.	PASS	Uncertain_significance	pTP	0.986237
chr1	200554527	591754	AAT	A	.	PASS	Uncertain_significance	pTP	0.986192
chr1	200575522	1282152	TAC	T	.	PASS	Benign	pTP	0.986192
chr1	200575522	1268592	TACAC	T	.	PASS	Benign	pTP	0.986192
chr1	200589158	1242165	GA	G	.	PASS	Benign	pTP	0.986270
chr1	200589267	504458	T	TTTCCTG	.	PASS	Uncertain_significance	pTP	0.962179
chr1	200589522	1261270	A	AAATATCACTAGTCAAACTT	.	PASS	Benign	pTP	0.879011
chr1	200603950	183396	TTC	T	.	PASS	Pathogenic	pTP	0.986192
chr1	200606616	1255340	CTAAA	C	.	PASS	Benign	pTP	0.986192
chr1	200606917	1260865	G	GA	.	PASS	Benign	pTP	0.984084
chr1	200618845	1285102	G	GA	.	PASS	Benign	pTP	0.995429
chr1	200659017	1400553	CA	C	.	PASS	Uncertain_significance	pTP	0.986237
chr1	200663767	1221113	TAA	T	.	PASS	Benign	pTP	0.976027
chr1	200666555	801603	GA	G	.	PASS	Pathogenic	pTP	0.981420
chr1	201039859	853874	TG	T	.	PASS	Uncertain_significance	pTP	0.986237
chr1	201039955	254849	AGTAGCTCT	A	.	PASS	Benign/Likely_benign	pTP	0.984366
chr1	201043381	848766	CT	C	.	PASS	Pathogenic	pTP	0.986237
chr1	201043468	1408026	C	CG	.	PASS	Pathogenic	pTP	0.974037
chr1	201048559	670374	C	CT	.	PASS	Benign	pTP	0.976256
chr1	201059181	446961	AC	A	.	PASS	Likely_benign	pTP	0.980261
chr1	201059328	1220296	CA	C	.	PASS	Likely_benign	pTP	0.977571
chr1	201062523	765928	AGG	A	.	PASS	Likely_benign	pTP	0.986192
chr1	201062527	511238	A	AGAGG	.	PASS	Likely_benign	pTP	0.975905
chr1	201066067	678300	CT	C	.	PASS	Likely_benign	pTP	0.986237
chr1	201070348	1451285	C	CTG	.	PASS	Pathogenic	pTP	0.978888
chr1	201073348	678223	TCTG	T	.	PASS	Benign	pTP	0.986192
chr1	201073614	660558	TCTC	T	.	PASS	Uncertain_significance	pTP	0.986192
chr1	201074174	671068	GC	G	.	PASS	Benign	pTP	0.980261
chr1	201074717	678222	ACT	A	.	PASS	Benign	pTP	0.980196
chr1	201089242	1640576	GC	G	.	PASS	Likely_benign	pTP	0.986237
chr1	201089468	294775	AG	A	.	PASS	Uncertain_significance	pTP	0.986237
chr1	201091398	1287969	A	AGG	.	PASS	Benign	pTP	0.965755
chr1	201091398	1194683	A	AGT	.	PASS	Likely_benign	pTP	0.965755
chr1	201094163	680746	A	AC	.	PASS	Likely_benign	pTP	0.978156
chr1	201109963	678676	T	TCA	.	PASS	Benign	pTP	0.978888
chr1	201111918	1238077	TTCC	T	.	PASS	Benign	pTP	0.753364
chr1	201112155	1197945	A	AC	.	PASS	Likely_benign	pTP	0.936221
chr1	201112155	678212	AC	A	.	PASS	Benign	pTP	0.944610
chr1	201215703	546620	GC	G	.	PASS	Uncertain_significance	pTP	0.986237
chr1	201317486	1248800	GA	G	.	PASS	Benign	pTP	0.986270
chr1	201330208	294834	AT	A	.	PASS	Uncertain_significance	pTP	0.986038
chr1	201332609	294884	G	GCCCCCACCCTGA	.	PASS	Benign	pTP	0.933085
chr1	201359119	1260013	TG	T	.	PASS	Benign	pTP	0.981420
chr1	201359178	1275654	AG	A	.	PASS	Benign	pTP	0.986237
chr1	201361379	43663	CAAG	C	.	PASS	Conflicting_interpretations_of_pathogenicity	pTP	0.986192
chr1	201362016	642953	GCT	G	.	PASS	Uncertain_significance	pTP	0.986192
chr1	201362691	669604	GA	G	.	PASS	Likely_benign	pTP	0.986025
chr1	201363337	807897	CCTT	C	.	PASS	Uncertain_significance	pTP	0.986192
chr1	201364335	181635	CG	C	.	PASS	Conflicting_interpretations_of_pathogenicity	pTP	0.986237
chr1	201364378	43635	AAGG	A	.	PASS	Benign/Likely_benign	pTP	0.986192
chr1	201364468	496075	TG	T	.	PASS	Benign/Likely_benign	pTP	0.979495
chr1	201365226	654045	CT	C	.	PASS	Conflicting_interpretations_of_pathogenicity	pTP	0.986237
chr1	201365620	925600	ACT	A	.	PASS	Uncertain_significance	pTP	0.986192
chr1	201365622	419127	T	TC	.	PASS	Uncertain_significance	pTP	0.984046
chr1	201366843	1171305	CT	C	.	PASS	Uncertain_significance	pTP	0.986237
chr1	201367790	971898	CTCT	C	.	PASS	Uncertain_significance	pTP	0.986192
chr1	201369847	1284654	TG	T	.	PASS	Benign	pTP	0.986237
chr1	201370060	1291498	TG	T	.	PASS	Benign	pTP	0.987026
chr1	201372047	43652	CAGAAG	C	.	PASS	Benign/Likely_benign	pTP	0.985203
chr1	201386876	780294	ACC	A	.	PASS	Benign	pTP	0.986192
chr1	201648817	1335006	CCGGCGG	C	.	PASS	Likely_benign	pTP	0.984611
chr1	201899533	709014	CCTT	C	.	PASS	Likely_benign	pTP	0.986192
chr1	201917641	1297910	TA	T	.	PASS	Benign	pTP	0.986237
chr1	202333252	1076158	C	CG	.	PASS	Pathogenic	pTP	0.984046
chr1	202596616	1215331	AGAAAAACAAG	A	.	PASS	Likely_benign	pTP	0.982507
chr1	202596619	1296030	AAAAC	A	.	PASS	Benign	pTP	0.986224
chr1	202597137	1247594	C	CT	.	PASS	Benign	pTP	0.984046
chr1	202599294	1492895	GTCT	G	.	PASS	Uncertain_significance	pTP	0.986192
chr1	202602977	445706	GCC	G	.	PASS	Benign/Likely_benign	pTP	0.976202
chr1	202603110	1411091	GTCGTCA	G	.	PASS	Uncertain_significance	pTP	0.984611
chr1	202604271	1211607	G	GC	.	PASS	Likely_benign	pTP	0.964980
chr1	202604518	1511973	GTTC	G	.	PASS	Uncertain_significance	pTP	0.986192
chr1	202604518	1415368	GTTCTTC	G	.	PASS	Uncertain_significance	pTP	0.984611
chr1	202746116	1300059	G	GA	.	PASS	Benign	pTP	0.984084
chr1	202764148	1174778	TA	T	.	PASS	Likely_benign	pTP	0.986270
chr1	202945186	1648441	T	TA	.	PASS	Benign	pTP	0.997455
chr1	203217736	294917	TACTC	T	.	PASS	Uncertain_significance	pTP	0.986192
chr1	203217822	294920	C	CAGACCATGGCCCCGCCCAGTCCCT	.	PASS	Benign/Likely_benign	pTP	0.848801
chr1	203219251	791010	CCCACTGGTTGTCCCGGAAGATGTAGGGCA	C	.	PASS	Benign	pTP	0.965185
chr1	203225817	294937	CCT	C	.	PASS	Uncertain_significance	pTP	0.980196
chr1	204155242	1177782	AC	A	.	PASS	Benign	pTP	0.980261
chr1	204156336	1598809	T	TCAGA	.	PASS	Benign	pTP	0.989308
chr1	204156336	1263110	T	TCAGACAGA	.	PASS	Benign	pTP	0.980242
chr1	204156336	1284066	T	TCAGACAGACAGA	.	PASS	Benign	pTP	0.969564
chr1	204156336	1599136	T	TCAGACAGACAGACAGA	.	PASS	Benign	pTP	0.955588
chr1	204156336	1288570	TCAGA	T	.	PASS	Benign	pTP	0.993908
chr1	204161089	1267199	C	CT	.	PASS	Benign	pTP	0.997296
chr1	204161932	1289859	TGA	T	.	PASS	Benign	pTP	0.986192
chr1	204190409	1258690	T	TTG	.	PASS	Benign	pTP	0.892745
chr1	204190413	1247896	CG	C	.	PASS	Benign	pTP	0.927872
chr1	204190416	1225438	C	CA	.	PASS	Benign	pTP	0.917170
chr1	204190474	1226970	A	ACCTGCGCCCTCAGCCCCGCC	.	PASS	Benign	pTP	0.879842
chr1	204190483	403018	CT	C	.	PASS	Benign	pTP	0.986237
chr1	204196481	1291542	CA	C	.	PASS	Benign	pTP	0.986237
chr1	205059695	1607410	A	AG	.	PASS	Benign	pTP	0.984046
chr1	205073237	1490939	GTGC	G	.	PASS	Uncertain_significance	pTP	0.986192
chr1	205147915	1220583	T	TA	.	PASS	Benign	pTP	0.984084
chr1	205150434	1297990	GC	G	.	PASS	Benign	pTP	0.986237
chr1	205161931	1257206	G	GAC	.	PASS	Benign	pTP	0.978888
chr1	205163219	1275691	A	AT	.	PASS	Benign	pTP	0.942884
chr1	205163222	1287218	T	TA	.	PASS	Benign	pTP	0.942884
chr1	205797031	1265898	CA	C	.	PASS	Benign	pTP	0.986237
chr1	206762852	1050638	C	CTCCTT	.	PASS	Uncertain_significance	pTP	0.589700
chr1	206762852	1050124	C	CTCCTTTCCTT	.	PASS	Uncertain_significance	pTP	0.443523
chr1	207100053	1286682	CAT	C	.	PASS	Benign	pTP	0.907405
chr1	207100053	1288725	CATGTGTGTGTGT	C	.	PASS	Benign	pTP	0.889114
chr1	207100053	1229135	CATGTGTGTGTGTGT	C	.	PASS	Benign	pTP	0.877746
chr1	207100054	1222733	ATG	A	.	PASS	Benign	pTP	0.907405
chr1	207100054	1253475	ATGTG	A	.	PASS	Benign	pTP	0.907405
chr1	207100054	1276137	ATGTGTG	A	.	PASS	Benign	pTP	0.897744
chr1	207100054	1279234	ATGTGTGTGTG	A	.	PASS	Benign	pTP	0.884905
chr1	207100084	1225286	GTGTGTGTGTA	G	.	PASS	Benign	pTP	0.884905
chr1	207100088	1228604	GTGTGTA	G	.	PASS	Benign	pTP	0.897744
chr1	207100094	1228764	ATG	A	.	PASS	Benign	pTP	0.907405
chr1	207114485	1249174	CT	C	.	PASS	Benign	pTP	0.842425
chr1	207321884	1642641	GC	G	.	PASS	Likely_benign	pTP	0.986237
chr1	207336736	1349873	TACCACAGTAAATGTTCCA	T	.	PASS	Uncertain_significance	pTP	0.977723
chr1	207359535	1667924	T	TA	.	PASS	Likely_benign	pTP	0.948574
chr1	207359536	1596137	T	TA	.	PASS	Likely_benign	pTP	0.948574
chr1	207359536	1125927	T	TTTA	.	PASS	Likely_benign	pTP	0.923404
chr1	207359536	1577015	T	TTTC	.	PASS	Likely_benign	pTP	0.923404
chr1	207468669	1017238	CTGTT	C	.	PASS	Uncertain_significance	pTP	0.986192
chr1	207468671	954979	G	GT	.	PASS	Uncertain_significance	pTP	0.984046
chr1	207473725	794880	CT	C	.	PASS	Likely_benign	pTP	0.986237
chr1	207473780	1101042	ATTC	A	.	PASS	Likely_benign	pTP	0.986192
chr1	207476367	1370192	CCTT	C	.	PASS	Uncertain_significance	pTP	0.986192
chr1	207477998	845842	C	CT	.	PASS	Uncertain_significance	pTP	0.984046
chr1	207478968	1234674	TTTTTTG	T	.	PASS	Benign	pTP	0.930709
chr1	207485454	473099	TTC	T	.	PASS	Likely_benign	pTP	0.986192
chr1	207485518	1039219	AGT	A	.	PASS	Uncertain_significance	pTP	0.986192
chr1	207757219	1167201	C	CT	.	PASS	Benign	pTP	0.980835
chr1	207757219	1601347	CT	C	.	PASS	Benign	pTP	0.983460
chr1	207757219	1642599	CTT	C	.	PASS	Benign	pTP	0.983405
chr1	207759733	1591931	ATTC	A	.	PASS	Likely_benign	pTP	0.983405
chr1	207759973	1229014	C	CA	.	PASS	Benign	pTP	0.982143
chr1	207761718	1295140	C	CA	.	PASS	Benign	pTP	0.981078
chr1	207761718	1295118	C	CAA	.	PASS	Benign	pTP	0.974985
chr1	207767147	17045	TGTGACA	T	.	PASS	risk_factor	pTP	0.984611
chr1	207767158	1343345	CAG	C	.	PASS	Pathogenic	pTP	0.986192
chr1	207767660	1656234	GCTTCTTCCTTATATGT	G	.	PASS	Likely_benign	pTP	0.983730
chr1	207785777	1182619	CTTTT	C	.	PASS	Benign	pTP	0.983651
chr1	207785791	1265414	T	TAA	.	PASS	Benign	pTP	0.975096
chr1	207785791	1267889	T	TAAA	.	PASS	Benign	pTP	0.971464
chr1	208029057	1629880	AGAG	A	.	PASS	Likely_benign	pTP	0.986192
chr1	208054540	1598350	TG	T	.	PASS	Benign	pTP	0.981420
chr1	209617933	370321	GA	G	.	PASS	Likely_pathogenic	pTP	0.986237
chr1	209618518	372403	AC	A	.	PASS	Pathogenic	pTP	0.986237
chr1	209618667	1164842	A	AC	.	PASS	Benign	pTP	0.984046
chr1	209618670	255590	A	AC	.	PASS	Benign	pTP	0.984046
chr1	209623580	550996	G	GCCT	.	PASS	Uncertain_significance	pTP	0.975795
chr1	209625796	1075457	ACAGGCTGGCGGTGG	A	.	PASS	Pathogenic	pTP	0.981247
chr1	209625800	370083	G	GC	.	PASS	Pathogenic/Likely_pathogenic	pTP	0.984046
chr1	209627501	189004	TTG	T	.	PASS	Pathogenic/Likely_pathogenic	pTP	0.986192
chr1	209628020	557906	AAGCCCCCTACTCACGGTGGC	A	.	PASS	Likely_pathogenic	pTP	0.968169
chr1	209629891	551490	GT	G	.	PASS	Pathogenic/Likely_pathogenic	pTP	0.986237
chr1	209634547	188937	G	GA	.	PASS	Pathogenic/Likely_pathogenic	pTP	0.984046
chr1	209634588	1070075	C	CT	.	PASS	Pathogenic	pTP	0.984046
chr1	209638605	295145	TTG	T	.	PASS	Uncertain_significance	pTP	0.986192
chr1	209638982	1234777	AG	A	.	PASS	Benign	pTP	0.912698
chr1	209650115	633285	A	AG	.	PASS	Pathogenic	pTP	0.984046
chr1	209706871	375731	C	CA	.	PASS	NA	pTP	0.984046
chr1	209786025	295172	C	CT	.	PASS	Likely_benign	pTP	0.976273
chr1	209786741	295181	TA	T	.	PASS	Benign	pTP	0.946378
chr1	209787615	295191	C	CA	.	PASS	Uncertain_significance	pTP	0.984046
chr1	209787616	295192	G	GC	.	PASS	Uncertain_significance	pTP	0.972549
chr1	209788200	295204	T	TTG	.	PASS	Uncertain_significance	pTP	0.978888
chr1	209789351	1226586	T	TTG	.	PASS	Benign	pTP	0.971700
chr1	209789351	1278647	T	TTGTG	.	PASS	Benign	pTP	0.967735
chr1	209789351	1249213	T	TTGTGTG	.	PASS	Benign	pTP	0.949594
chr1	209796634	1251730	A	AAC	.	PASS	Benign	pTP	0.937051
chr1	209796634	1230977	A	AACAC	.	PASS	Benign	pTP	0.928589
chr1	209796634	1262119	A	AACACAC	.	PASS	Benign	pTP	0.890918
chr1	209796634	1277674	A	AACACACACAC	.	PASS	Benign	pTP	0.820999
chr1	209796634	1179706	AAC	A	.	PASS	Benign	pTP	0.958209
chr1	209796634	1228900	AACAC	A	.	PASS	Benign	pTP	0.958209
chr1	209801183	1288497	C	CA	.	PASS	Benign	pTP	0.930406
chr1	209801183	1291980	C	CAA	.	PASS	Benign	pTP	0.909500
chr1	209801183	1242084	CA	C	.	PASS	Benign	pTP	0.939511
chr1	209802060	981925	A	AG	.	PASS	Benign	pTP	0.978479
chr1	209952919	1302785	CTTA	C	.	PASS	Benign	pTP	0.986192
chr1	210013766	448641	CAGTACA	C	.	PASS	Uncertain_significance	pTP	0.984611
chr1	210020855	1226762	A	ATG	.	PASS	Benign	pTP	0.977619
chr1	210020857	1265709	A	ATG	.	PASS	Benign	pTP	0.977619
chr1	210094038	1261732	T	TTAAC	.	PASS	Benign	pTP	0.975905
chr1	210094548	212360	TGAA	T	.	PASS	Conflicting_interpretations_of_pathogenicity	pTP	0.986192
chr1	210159184	1226551	T	TA	.	PASS	Benign	pTP	0.984084
chr1	210160808	586692	GCCAAAT	G	.	PASS	Uncertain_significance	pTP	0.977129
chr1	210161320	1267077	GTTAATT	G	.	PASS	Benign	pTP	0.976779
chr1	210362834	1601509	C	CT	.	PASS	Benign	pTP	0.983816
chr1	210683299	1484072	GTCTC	G	.	PASS	Uncertain_significance	pTP	0.986192
chr1	210683609	1644973	TCA	T	.	PASS	Likely_benign	pTP	0.986192
chr1	210684060	1414628	AG	A	.	PASS	Uncertain_significance	pTP	0.986237
chr1	210684141	1593964	G	GGA	.	PASS	Benign	pTP	0.978888
chr1	210684141	1538825	G	GGAGA	.	PASS	Likely_benign	pTP	0.975905
chr1	210684141	1600383	GGA	G	.	PASS	Benign	pTP	0.986192
chr1	210684141	1554085	GGAGA	G	.	PASS	Likely_benign	pTP	0.986192
chr1	210684141	1198697	GGAGAGA	G	.	PASS	Likely_benign	pTP	0.984611
chr1	210797481	1241021	T	TG	.	PASS	Benign	pTP	0.984046
chr1	210798040	1270628	C	CT	.	PASS	Benign	pTP	0.976790
chr1	210798040	1203454	C	CTT	.	PASS	Likely_benign	pTP	0.969359
chr1	210798040	1234378	CT	C	.	PASS	Benign	pTP	0.981055
chr1	210798091	1283138	G	GT	.	PASS	Benign	pTP	0.960099
chr1	211019264	1577788	GA	G	.	PASS	Benign	pTP	0.986270
chr1	211107382	1174747	T	TA	.	PASS	Benign	pTP	0.978814
chr1	211107382	1206068	TA	T	.	PASS	Benign	pTP	0.981710
chr1	211107382	1206154	TAA	T	.	PASS	Benign	pTP	0.981650
chr1	211107395	1566251	A	AAC	.	PASS	Likely_benign	pTP	0.972013
chr1	211107395	1241351	A	AC	.	PASS	Benign	pTP	0.978814
chr1	211107396	1554309	AG	A	.	PASS	Likely_benign	pTP	0.981710
chr1	211107621	1175390	AC	A	.	PASS	Likely_benign	pTP	0.986237
chr1	211133863	767317	T	TTACC	.	PASS	Benign	pTP	0.975905
chr1	211372277	800316	AAGAG	A	.	PASS	Likely_pathogenic	pTP	0.986192
chr1	211477452	295233	TC	T	.	PASS	Uncertain_significance	pTP	0.977409
chr1	211477453	295234	C	CA	.	PASS	Uncertain_significance	pTP	0.973850
chr1	211477453	295235	CA	C	.	PASS	Uncertain_significance	pTP	0.977409
chr1	211477728	295240	C	CAG	.	PASS	Likely_benign	pTP	0.978888
chr1	211477730	295241	CT	C	.	PASS	Uncertain_significance	pTP	0.986025
chr1	211481101	1164296	TC	T	.	PASS	Benign	pTP	0.980261
chr1	211481401	1458859	TGA	T	.	PASS	Pathogenic	pTP	0.986192
chr1	211491918	295264	GTC	G	.	PASS	Uncertain_significance	pTP	0.986192
chr1	211491956	295267	A	AG	.	PASS	Benign	pTP	0.984046
chr1	211492047	295269	A	AGG	.	PASS	Uncertain_significance	pTP	0.935621
chr1	211492048	295271	G	GGT	.	PASS	Uncertain_significance	pTP	0.935621
chr1	211492048	295272	G	GGTGT	.	PASS	Uncertain_significance	pTP	0.926981
chr1	211492048	295276	GGT	G	.	PASS	Uncertain_significance	pTP	0.957238
chr1	211492048	295273	GGTGT	G	.	PASS	Uncertain_significance	pTP	0.957238
chr1	211492048	295274	GGTGTGT	G	.	PASS	Uncertain_significance	pTP	0.952505
chr1	211492048	295275	GGTGTGTGTGTGT	G	.	PASS	Uncertain_significance	pTP	0.948230
chr1	211492091	295284	GTA	G	.	PASS	Uncertain_significance	pTP	0.957238
chr1	211492092	295285	TATGC	T	.	PASS	Uncertain_significance	pTP	0.957238
chr1	211670419	1642586	AAAG	A	.	PASS	Likely_benign	pTP	0.986224
chr1	212858296	295307	GT	G	.	PASS	Uncertain_significance	pTP	0.986237
chr1	212858475	1377362	AG	A	.	PASS	Pathogenic	pTP	0.979495
chr1	212858575	1456300	GC	G	.	PASS	Pathogenic	pTP	0.986237
chr1	212858590	1421856	CTTCCCGGTGAATG	C	.	PASS	Pathogenic	pTP	0.974728
chr1	212863739	872563	TG	T	.	PASS	Pathogenic/Likely_pathogenic	pTP	0.986237
chr1	212885294	968532	GAGA	G	.	PASS	Uncertain_significance	pTP	0.986192
chr1	212887871	1658051	C	CT	.	PASS	Likely_benign	pTP	0.984046
chr1	212888675	801607	T	TTTG	.	PASS	Benign	pTP	0.977115
chr1	212895053	857832	TGTAA	T	.	PASS	Likely_pathogenic	pTP	0.986192
chr1	212895200	1640439	C	CCGAT	.	PASS	Likely_benign	pTP	0.975905
chr1	212895200	522301	C	CTGAT	.	PASS	Benign	pTP	0.975905
chr1	212895204	1393017	T	TTGAC	.	PASS	Uncertain_significance	pTP	0.975905
chr1	212895263	804812	GT	G	.	PASS	Uncertain_significance	pTP	0.986237
chr1	212896127	295342	ACT	A	.	PASS	Uncertain_significance	pTP	0.986192
chr1	212896132	295344	C	CT	.	PASS	Uncertain_significance	pTP	0.983648
chr1	212896132	295345	CT	C	.	PASS	Uncertain_significance	pTP	0.985893
chr1	212897166	295366	CAAAT	C	.	PASS	Uncertain_significance	pTP	0.970377
chr1	212897166	295367	CAAATAAAT	C	.	PASS	Uncertain_significance	pTP	0.966531
chr1	212897166	295368	CAAATAAATAAATAAAT	C	.	PASS	Benign	pTP	0.959999
chr1	212897349	295372	T	TAC	.	PASS	Uncertain_significance	pTP	0.980043
chr1	212897349	295373	T	TACAC	.	PASS	Conflicting_interpretations_of_pathogenicity	pTP	0.977219
chr1	212897349	295374	T	TACACAC	.	PASS	Likely_benign	pTP	0.964214
chr1	212897349	295375	T	TACACACACACACACACACAC	.	PASS	Uncertain_significance	pTP	0.885782
chr1	212897960	295385	CTG	C	.	PASS	Uncertain_significance	pTP	0.986192
chr1	212898419	295393	A	ATAAT	.	PASS	Benign	pTP	0.975905
chr1	212899374	368865	CTT	C	.	PASS	Likely_benign	pTP	0.985991
chr1	213117412	1603672	T	TAAG	.	PASS	Benign	pTP	0.975795
chr1	213129732	1479309	TC	T	.	PASS	Uncertain_significance	pTP	0.986237
chr1	213167845	1592463	CT	C	.	PASS	Benign	pTP	0.986038
chr1	214357735	1249681	GA	G	.	PASS	Benign	pTP	0.981463
chr1	214383705	791233	GCCTCCT	G	.	PASS	Benign	pTP	0.984611
chr1	214393670	1242532	CG	C	.	PASS	Benign	pTP	0.972745
chr1	214465040	1275438	CCCCCCCCCCCA	C	.	PASS	Benign	pTP	0.541291
chr1	214614108	1249271	C	CT	.	PASS	Benign	pTP	0.983648
chr1	214614108	1183371	C	CTT	.	PASS	Benign	pTP	0.978364
chr1	214614833	224501	TTGAAAATGAAAAAACCGAGGGTACAAACC	T	.	PASS	Pathogenic	pTP	0.965265
chr1	214632140	1190980	G	GA	.	PASS	Likely_benign	pTP	0.984084
chr1	214645482	619138	C	CA	.	PASS	Pathogenic	pTP	0.984084
chr1	214645512	524136	CT	C	.	PASS	Likely_pathogenic	pTP	0.986237
chr1	214647415	1653761	CTGTTTA	C	.	PASS	Likely_benign	pTP	0.984611
chr1	214648356	1183208	TA	T	.	PASS	Benign	pTP	0.986237
chr1	214651946	1237449	C	CT	.	PASS	Benign	pTP	0.983816
chr1	214651946	1230353	C	CTT	.	PASS	Benign	pTP	0.978584
chr1	214652068	1222379	A	AT	.	PASS	Benign	pTP	0.964184
chr1	214652068	1222367	A	ATTTTT	.	PASS	Benign	pTP	0.918325
chr1	214652068	1264922	AT	A	.	PASS	Benign	pTP	0.970695
chr1	214652068	1274990	ATT	A	.	PASS	Benign	pTP	0.970599
chr1	214652068	1215212	ATTT	A	.	PASS	Likely_benign	pTP	0.970599
chr1	214652632	1294867	CAG	C	.	PASS	Benign	pTP	0.982381
chr1	214654965	1280337	T	TA	.	PASS	Benign	pTP	0.984046
chr1	214656822	1248626	TA	T	.	PASS	Benign	pTP	0.986270
chr1	214658833	1193913	A	AT	.	PASS	Likely_benign	pTP	0.983816
chr1	215625873	1575540	G	GA	.	PASS	Benign	pTP	0.984084
chr1	215628867	1329072	C	CT	.	PASS	Uncertain_significance	pTP	0.984046
chr1	215628929	655791	GT	G	.	PASS	Pathogenic	pTP	0.986237
chr1	215629010	555433	CG	C	.	PASS	Likely_pathogenic	pTP	0.981420
chr1	215634469	1457041	TC	T	.	PASS	Pathogenic	pTP	0.979958
chr1	215634555	556916	GA	G	.	PASS	Pathogenic/Likely_pathogenic	pTP	0.986038
chr1	215640624	866362	CGGTTAACACGTACTCCTTCAGTTGGCCGTTCA	C	.	PASS	Pathogenic/Likely_pathogenic	pTP	0.961874
chr1	215640800	1248889	TA	T	.	PASS	Benign	pTP	0.986216
chr1	215640800	1190698	TAAA	T	.	PASS	Likely_benign	pTP	0.986170
chr1	215640844	1274493	C	CA	.	PASS	Benign	pTP	0.968181
chr1	215640844	1210771	C	CAA	.	PASS	Likely_benign	pTP	0.958111
chr1	215640844	1231816	CA	C	.	PASS	Benign	pTP	0.972490
chr1	215648703	1445479	T	TGA	.	PASS	Pathogenic	pTP	0.978888
chr1	215648770	1529058	T	TGGAA	.	PASS	Likely_benign	pTP	0.975905
chr1	215650815	1597273	TCAA	T	.	PASS	Likely_benign	pTP	0.986192
chr1	215650853	1297782	G	GA	.	PASS	Benign	pTP	0.972347
chr1	215650853	1215863	G	GAA	.	PASS	Likely_benign	pTP	0.963546
chr1	215650853	1250578	GA	G	.	PASS	Benign	pTP	0.976106
chr1	215650875	1209051	G	GA	.	PASS	Likely_benign	pTP	0.984084
chr1	215671161	1076723	TC	T	.	PASS	Pathogenic	pTP	0.986237
chr1	215671372	1194263	T	TA	.	PASS	Likely_benign	pTP	0.984084
chr1	215674168	1075686	GT	G	.	PASS	Pathogenic	pTP	0.986237
chr1	215674314	865801	AGG	A	.	PASS	Likely_pathogenic	pTP	0.986192
chr1	215674536	166428	AT	A	.	PASS	Pathogenic	pTP	0.986237
chr1	215674563	930726	GAGAGTC	G	.	PASS	Pathogenic/Likely_pathogenic	pTP	0.984611
chr1	215674573	930728	GTTC	G	.	PASS	Pathogenic/Likely_pathogenic	pTP	0.986192
chr1	215674700	1351478	AG	A	.	PASS	Pathogenic	pTP	0.986237
chr1	215674702	558124	GCC	G	.	PASS	Pathogenic	pTP	0.986192
chr1	215674795	558585	CATTT	C	.	PASS	Pathogenic/Likely_pathogenic	pTP	0.986192
chr1	215680207	96665	TTC	T	.	PASS	Pathogenic	pTP	0.986192
chr1	215680290	418537	T	TAA	.	PASS	Pathogenic/Likely_pathogenic	pTP	0.978888
chr1	215680311	555509	CACA	C	.	PASS	Uncertain_significance	pTP	0.986192
chr1	215680406	1225305	GT	G	.	PASS	Benign	pTP	0.986038
chr1	215680406	1214971	GTT	G	.	PASS	Likely_benign	pTP	0.985991
chr1	215727724	1279494	CA	C	.	PASS	Benign	pTP	0.987026
chr1	215728219	198318	TTG	T	.	PASS	Pathogenic	pTP	0.986192
chr1	215741390	179212	TTGA	T	.	PASS	Uncertain_significance	pTP	0.986192
chr1	215741536	1378684	TCCTTG	T	.	PASS	Pathogenic	pTP	0.985180
chr1	215741541	198307	G	GA	.	PASS	Benign	pTP	0.984022
chr1	215741541	177774	GA	G	.	PASS	Benign	pTP	0.986216
chr1	215741541	1166591	GAA	G	.	PASS	Benign	pTP	0.986170
chr1	215743336	555963	CT	C	.	PASS	Uncertain_significance	pTP	0.986237
chr1	215743341	723610	A	AAG	.	PASS	Benign	pTP	0.978888
chr1	215743341	1600561	A	AAGAG	.	PASS	Benign	pTP	0.975905
chr1	215743341	1165907	AAG	A	.	PASS	Benign/Likely_benign	pTP	0.986192
chr1	215743341	1149453	AAGAG	A	.	PASS	Likely_benign	pTP	0.986192
chr1	215743341	797288	AAGAGAG	A	.	PASS	Likely_benign	pTP	0.984611
chr1	215743371	678887	C	CAT	.	PASS	Benign	pTP	0.978937
chr1	215743371	1236270	C	CATATAT	.	PASS	Benign	pTP	0.962265
chr1	215743371	1260066	C	CATATATATAT	.	PASS	Benign	pTP	0.934727
chr1	215743408	1222188	G	GTATATATA	.	PASS	Benign	pTP	0.936882
chr1	215743410	1213471	G	GTATATA	.	PASS	Likely_benign	pTP	0.945617
chr1	215743410	1201587	G	GTATATATA	.	PASS	Likely_benign	pTP	0.936882
chr1	215743416	1241795	G	GTA	.	PASS	Benign	pTP	0.962460
chr1	215743416	1277622	G	GTGTA	.	PASS	Benign	pTP	0.957266
chr1	215743416	1277374	G	GTGTGTA	.	PASS	Benign	pTP	0.933696
chr1	215743424	1328819	A	ATGTGTG	.	PASS	Likely_benign	pTP	0.921775
chr1	215743429	1293568	GACACACA	G	.	PASS	Benign	pTP	0.966847
chr1	215743445	1211523	TAAATAA	T	.	PASS	Likely_benign	pTP	0.967359
chr1	215743446	1186170	A	ATGTGTGTGT	.	PASS	Likely_benign	pTP	0.868720
chr1	215743447	1210549	A	AT	.	PASS	Likely_benign	pTP	0.966182
chr1	215758286	1260552	CA	C	.	PASS	Benign	pTP	0.977409
chr1	215758286	1186387	CAA	C	.	PASS	Likely_benign	pTP	0.977335
chr1	215758580	1169126	C	CT	.	PASS	Benign	pTP	0.983816
chr1	215758580	1598897	C	CTT	.	PASS	Benign	pTP	0.978584
chr1	215758580	1165672	CT	C	.	PASS	Benign	pTP	0.986038
chr1	215758580	1651158	CTTT	C	.	PASS	Benign	pTP	0.985991
chr1	215758592	1039557	T	TA	.	PASS	Uncertain_significance	pTP	0.983816
chr1	215779823	1600132	C	CT	.	PASS	Benign	pTP	0.996768
chr1	215779823	1602410	CT	C	.	PASS	Benign	pTP	0.997217
chr1	215782390	1222339	T	TAA	.	PASS	Benign	pTP	0.978888
chr1	215782945	1595214	G	GA	.	PASS	Benign	pTP	0.984084
chr1	215799056	866859	CTGCCACAGCAGGAATCACCAA	C	.	PASS	Uncertain_significance	pTP	0.977696
chr1	215817288	1249286	A	AAT	.	PASS	Benign	pTP	0.978888
chr1	215838003	551824	CCACGAATTGTGGGTGTTGGTATAT	C	.	PASS	Uncertain_significance	pTP	0.976193
chr1	215838015	371686	GGT	G	.	PASS	Pathogenic/Likely_pathogenic	pTP	0.986192
chr1	215844422	556050	AAGG	A	.	PASS	Uncertain_significance	pTP	0.986192
chr1	215845627	1197149	CT	C	.	PASS	Likely_benign	pTP	0.986237
chr1	215846084	1256903	GA	G	.	PASS	Benign	pTP	0.981463
chr1	215846084	1177868	GAA	G	.	PASS	Benign	pTP	0.981402
chr1	215846120	679380	GA	G	.	PASS	Likely_benign	pTP	0.986270
chr1	215866997	229628	GCTTA	G	.	PASS	Uncertain_significance	pTP	0.986192
chr1	215867188	1164426	T	TA	.	PASS	Benign	pTP	0.984084
chr1	215878039	1216310	GT	G	.	PASS	Likely_benign	pTP	0.986038
chr1	215888469	496920	A	AC	.	PASS	Pathogenic/Likely_pathogenic	pTP	0.977141
chr1	215889163	1225601	TG	T	.	PASS	Benign	pTP	0.986237
chr1	215889349	1191824	TA	T	.	PASS	Likely_benign	pTP	0.986270
chr1	215900010	1207768	AATTGAAGAC	A	.	PASS	Likely_benign	pTP	0.982282
chr1	215934808	227146	GA	G	.	PASS	Benign	pTP	0.997953
chr1	215970625	1071744	CA	C	.	PASS	Pathogenic	pTP	0.986237
chr1	215970891	1263203	ACT	A	.	PASS	Benign	pTP	0.986192
chr1	215993027	166478	ATAT	A	.	PASS	Pathogenic/Likely_pathogenic	pTP	0.986192
chr1	215993152	555755	C	CA	.	PASS	Pathogenic/Likely_pathogenic	pTP	0.984046
chr1	215998682	1259896	A	AT	.	PASS	Benign	pTP	0.984046
chr1	215998786	1203427	C	CA	.	PASS	Likely_benign	pTP	0.983816
chr1	215998786	1235862	CT	C	.	PASS	Benign	pTP	0.986038
chr1	216046453	48558	ACTGCCTGAATAGAT	A	.	PASS	Pathogenic/Likely_pathogenic	pTP	0.981247
chr1	216048670	1218648	AG	A	.	PASS	Likely_benign	pTP	0.986237
chr1	216073259	1297135	C	CCAAGTTAA	.	PASS	Likely_pathogenic	pTP	0.955980
chr1	216073333	1243806	AG	A	.	PASS	Benign	pTP	0.986237
chr1	216074296	1251509	CGAGTTTG	C	.	PASS	Benign	pTP	0.984366
chr1	216074304	1286254	A	AC	.	PASS	Benign	pTP	0.984046
chr1	216074324	1279908	T	TTC	.	PASS	Benign	pTP	0.974712
chr1	216074324	1182472	TTC	T	.	PASS	Benign	pTP	0.983436
chr1	216074324	1238087	TTCTC	T	.	PASS	Benign	pTP	0.983436
chr1	216074324	1268740	TTCTCTCTC	T	.	PASS	Benign	pTP	0.981253
chr1	216078099	1471259	ACAC	A	.	PASS	Uncertain_significance	pTP	0.986192
chr1	216078106	488648	TGTTGATAAGA	T	.	PASS	Pathogenic/Likely_pathogenic	pTP	0.982466
chr1	216078217	556843	CTTGCTG	C	.	PASS	Conflicting_interpretations_of_pathogenicity	pTP	0.984611
chr1	216078308	938062	T	TA	.	PASS	Pathogenic	pTP	0.984046
chr1	216083475	555362	TC	T	.	PASS	Pathogenic/Likely_pathogenic	pTP	0.986237
chr1	216089060	1071259	A	AT	.	PASS	Pathogenic	pTP	0.984046
chr1	216089079	558154	A	AT	.	PASS	Likely_pathogenic	pTP	0.983800
chr1	216174043	295404	GTAGT	G	.	PASS	Uncertain_significance	pTP	0.986192
chr1	216174299	295408	AAT	A	.	PASS	Uncertain_significance	pTP	0.986192
chr1	216175368	166504	C	CT	.	PASS	Pathogenic	pTP	0.984046
chr1	216190279	2353	CAG	C	.	PASS	Pathogenic	pTP	0.986192
chr1	216190376	991450	C	CA	.	PASS	Likely_benign	pTP	0.980980
chr1	216190379	295427	A	AAAAG	.	PASS	Conflicting_interpretations_of_pathogenicity	pTP	0.971320
chr1	216190379	178671	AAAAG	A	.	PASS	Benign/Likely_benign	pTP	0.983530
chr1	216190379	1567194	AAAAGAAAG	A	.	PASS	Likely_benign	pTP	0.981360
chr1	216196495	1245102	AT	A	.	PASS	Benign	pTP	0.986270
chr1	216196679	950188	CGAAGAGAGGGGAAAGACT	C	.	PASS	Uncertain_significance	pTP	0.970016
chr1	216196717	1073147	CA	C	.	PASS	Pathogenic	pTP	0.986237
chr1	216198478	1074376	ATGAGGAC	A	.	PASS	Pathogenic	pTP	0.984366
chr1	216198558	420502	T	TGTATAGTTCATATCTTATAATTATTCCTA	.	PASS	Uncertain_significance	pTP	0.786970
chr1	216200129	1232925	G	GA	.	PASS	Benign	pTP	0.992071
chr1	216200134	1180870	G	GA	.	PASS	Benign	pTP	0.992071
chr1	216200134	295434	GA	G	.	PASS	Uncertain_significance	pTP	0.993168
chr1	216207384	557605	CAGA	C	.	PASS	Uncertain_significance	pTP	0.986192
chr1	216207400	265288	TTG	T	.	PASS	Pathogenic	pTP	0.986192
chr1	216207713	1206554	C	CT	.	PASS	Likely_benign	pTP	0.964184
chr1	216207713	1208447	CT	C	.	PASS	Likely_benign	pTP	0.969017
chr1	216207713	1269073	CTT	C	.	PASS	Benign	pTP	0.968916
chr1	216217749	1189248	TC	T	.	PASS	Likely_benign	pTP	0.986237
chr1	216231851	1238636	C	CA	.	PASS	Benign	pTP	0.984959
chr1	216246868	1071995	G	GA	.	PASS	Pathogenic	pTP	0.984046
chr1	216246947	551415	ATGCACTGCCCTG	A	.	PASS	Uncertain_significance	pTP	0.983175
chr1	216247079	557761	GCTT	G	.	PASS	Uncertain_significance	pTP	0.986192
chr1	216247094	2351	TC	T	.	PASS	Pathogenic	pTP	0.986237
chr1	216247234	1661912	T	TA	.	PASS	Benign	pTP	0.984084
chr1	216250779	1186202	G	GT	.	PASS	Likely_benign	pTP	0.983816
chr1	216250934	559525	TG	T	.	PASS	Uncertain_significance	pTP	0.986237
chr1	216292335	286104	AG	A	.	PASS	Pathogenic	pTP	0.986237
chr1	216292377	800001	C	CA	.	PASS	Benign	pTP	0.984084
chr1	216292377	681394	CA	C	.	PASS	Likely_benign	pTP	0.986270
chr1	216321867	1615359	AT	A	.	PASS	Likely_benign	pTP	0.986270
chr1	216322239	1212257	AT	A	.	PASS	Likely_benign	pTP	0.986038
chr1	216323276	1210714	T	TTA	.	PASS	Likely_benign	pTP	0.860535
chr1	216323276	1223217	T	TTATA	.	PASS	Likely_benign	pTP	0.843505
chr1	216323276	1297778	TTA	T	.	PASS	Benign	pTP	0.904800
chr1	216323276	1266510	TTATA	T	.	PASS	Benign	pTP	0.904800
chr1	216323276	1293569	TTATATA	T	.	PASS	Benign	pTP	0.894899
chr1	216323276	1271808	TTATATATA	T	.	PASS	Benign	pTP	0.893376
chr1	216323277	1227702	TA	T	.	PASS	Benign	pTP	0.905089
chr1	216323277	1217928	TATA	T	.	PASS	Likely_benign	pTP	0.904800
chr1	216323279	1293575	TA	T	.	PASS	Benign	pTP	0.906416
chr1	216324127	1170861	CCAAT	C	.	PASS	Benign	pTP	0.986192
chr1	216324281	189250	AT	A	.	PASS	Pathogenic	pTP	0.986025
chr1	216325335	495336	AAT	A	.	PASS	Pathogenic/Likely_pathogenic	pTP	0.986192
chr1	216325524	48615	G	GTGGC	.	PASS	Pathogenic	pTP	0.975905
chr1	216325552	438031	TG	T	.	PASS	Pathogenic	pTP	0.986237
chr1	216325594	553452	ATC	A	.	PASS	Pathogenic	pTP	0.986192
chr1	216327668	227147	CAT	C	.	PASS	Benign	pTP	0.986192
chr1	216364790	1257687	AT	A	.	PASS	Benign	pTP	0.987762
chr1	216418552	855548	T	TC	.	PASS	Pathogenic	pTP	0.977141
chr1	216421949	556037	CA	C	.	PASS	Pathogenic/Likely_pathogenic	pTP	0.998471
chr1	216422237	520636	G	GA	.	PASS	Pathogenic	pTP	0.984046
chr1	218331057	709022	GC	G	.	PASS	Benign	pTP	0.986237
chr1	218345080	1249061	GTCCT	G	.	PASS	Benign	pTP	0.986192
chr1	218345420	295456	T	TAGAAAG	.	PASS	Uncertain_significance	pTP	0.962179
chr1	218346048	295470	G	GCGCACA	.	PASS	Uncertain_significance	pTP	0.878631
chr1	218346056	295473	G	GCA	.	PASS	Uncertain_significance	pTP	0.929549
chr1	218346056	295474	G	GCACA	.	PASS	Uncertain_significance	pTP	0.920164
chr1	218346056	295475	G	GCACACA	.	PASS	Uncertain_significance	pTP	0.878631
chr1	218346056	295476	GCA	G	.	PASS	Likely_benign	pTP	0.953103
chr1	218346586	295483	A	AAAAC	.	PASS	Benign	pTP	0.975961
chr1	218346649	507761	C	CT	.	PASS	Likely_benign	pTP	0.983816
chr1	218346649	295484	CT	C	.	PASS	Benign/Likely_benign	pTP	0.986038
chr1	218405343	522217	T	TTTG	.	PASS	Benign/Likely_benign	pTP	0.984059
chr1	218405343	228320	T	TTTGTTG	.	PASS	Conflicting_interpretations_of_pathogenicity	pTP	0.974972
chr1	218405343	1240920	T	TTTGTTGTTG	.	PASS	Benign	pTP	0.956286
chr1	218405343	1544270	T	TTTGTTGTTGTTG	.	PASS	Likely_benign	pTP	0.955261
chr1	218405343	1592804	T	TTTGTTGTTGTTGTTG	.	PASS	Likely_benign	pTP	0.932433
chr1	218405343	295488	TTTG	T	.	PASS	Benign	pTP	0.990939
chr1	218405343	295489	TTTGTTG	T	.	PASS	Uncertain_significance	pTP	0.989896
chr1	218405343	1561213	TTTGTTGTTG	T	.	PASS	Likely_benign	pTP	0.988330
chr1	218405343	1655549	TTTGTTGTTGTTG	T	.	PASS	Likely_benign	pTP	0.988948
chr1	218405384	1193020	A	ACT	.	PASS	Likely_benign	pTP	0.978888
chr1	218434067	510100	CT	C	.	PASS	Likely_benign	pTP	0.986038
chr1	218434454	421119	C	CA	.	PASS	Likely_benign	pTP	0.984084
chr1	218437320	418555	CT	C	.	PASS	Benign/Likely_benign	pTP	0.976036
chr1	218437320	992240	CTT	C	.	PASS	Benign	pTP	0.975957
chr1	218437320	198159	CTTT	C	.	PASS	Benign	pTP	0.975957
chr1	218440924	1260322	G	GA	.	PASS	Benign	pTP	0.984084
chr1	218441683	295499	G	GACAACA	.	PASS	Uncertain_significance	pTP	0.962179
chr1	218442143	295504	TC	T	.	PASS	Uncertain_significance	pTP	0.986237
chr1	218442150	295505	GT	G	.	PASS	Benign	pTP	0.994064
chr1	218442585	295509	A	AT	.	PASS	Uncertain_significance	pTP	0.983816
chr1	218442585	295510	AT	A	.	PASS	Likely_benign	pTP	0.986038
chr1	218443709	295529	GT	G	.	PASS	Uncertain_significance	pTP	0.983705
chr1	218443709	295530	GTT	G	.	PASS	Benign	pTP	0.983651
chr1	218443709	295531	GTTT	G	.	PASS	Uncertain_significance	pTP	0.983651
chr1	219914320	295575	TG	T	.	PASS	Benign	pTP	0.986237
chr1	219918119	1193045	AT	A	.	PASS	Likely_benign	pTP	0.986237
chr1	219927155	1239162	CA	C	.	PASS	Benign	pTP	0.986270
chr1	219927638	1190150	TAA	T	.	PASS	Likely_benign	pTP	0.687609
chr1	219927638	1296837	TAAA	T	.	PASS	Benign	pTP	0.687609
chr1	219927638	1270244	TAAAA	T	.	PASS	Benign	pTP	0.687609
chr1	219927638	1265011	TAAAAAA	T	.	PASS	Benign	pTP	0.663520
chr1	219927638	1257960	TAAAAAAA	T	.	PASS	Benign	pTP	0.659919
chr1	219927638	1244431	TAAAAAAAAAAAAA	T	.	PASS	Benign	pTP	0.617245
chr1	219927663	1198653	A	AC	.	PASS	Likely_benign	pTP	0.655291
chr1	219927666	1194463	A	AAAC	.	PASS	Likely_benign	pTP	0.554058
chr1	219927678	1237301	CA	C	.	PASS	Benign	pTP	0.986216
chr1	219927678	1232168	CAAAA	C	.	PASS	Benign	pTP	0.986170
chr1	219927680	1230284	A	AC	.	PASS	Benign	pTP	0.984022
chr1	219927682	1286532	A	AC	.	PASS	Benign	pTP	0.984022
chr1	219927687	1241022	A	AAAAC	.	PASS	Benign	pTP	0.975869
chr1	219927687	1268756	A	AAAC	.	PASS	Benign	pTP	0.975758
chr1	219927687	1182906	A	AAC	.	PASS	Benign	pTP	0.978856
chr1	219927687	1222500	A	AC	.	PASS	Benign	pTP	0.984022
chr1	219927894	1476062	TCGGGTCCGCCGCGCGCCG	T	.	PASS	Uncertain_significance	pTP	0.977723
chr1	220005375	1165071	T	TA	.	PASS	Benign	pTP	0.984046
chr1	220032372	1681007	G	GA	.	PASS	Benign	pTP	0.992071
chr1	220093896	1226995	TA	T	.	PASS	Benign	pTP	0.986216
chr1	220093896	1222684	TAA	T	.	PASS	Benign	pTP	0.986170
chr1	220093896	1270266	TAAA	T	.	PASS	Benign	pTP	0.986170
chr1	220093905	1193085	AAAAAT	A	.	PASS	Likely_benign	pTP	0.985180
chr1	220093906	1229051	AAAAT	A	.	PASS	Benign	pTP	0.986170
chr1	220093907	1293922	AAAT	A	.	PASS	Benign	pTP	0.986170
chr1	220093908	1216087	AAT	A	.	PASS	Likely_benign	pTP	0.986170
chr1	220093909	1222789	AT	A	.	PASS	Benign	pTP	0.986216
chr1	220093909	1258744	ATAT	A	.	PASS	Benign	pTP	0.986170
chr1	220093911	1179736	AT	A	.	PASS	Benign	pTP	0.986237
chr1	220096084	1639900	C	CT	.	PASS	Benign	pTP	0.983816
chr1	220096084	1556751	CT	C	.	PASS	Benign	pTP	0.986038
chr1	220096096	559203	TA	T	.	PASS	Benign	pTP	0.986071
chr1	220102118	514397	CT	C	.	PASS	Benign	pTP	0.986038
chr1	220102288	420982	A	AT	.	PASS	Likely_benign	pTP	0.983816
chr1	220110770	1277932	G	GT	.	PASS	Benign	pTP	0.983816
chr1	220110770	508825	GT	G	.	PASS	Benign	pTP	0.986038
chr1	220114738	1216815	CA	C	.	PASS	Likely_benign	pTP	0.986237
chr1	220125222	1673904	T	TC	.	PASS	Benign	pTP	0.974308
chr1	220134768	1261361	GT	G	.	PASS	Benign	pTP	0.977343
chr1	220147481	508843	A	AT	.	PASS	Likely_benign	pTP	0.983816
chr1	220147628	1369353	G	GA	.	PASS	Uncertain_significance	pTP	0.984084
chr1	220148276	295601	A	ATGTT	.	PASS	Uncertain_significance	pTP	0.975905
chr1	220148325	295602	TAAG	T	.	PASS	Benign	pTP	0.986192
chr1	220148698	295605	TTA	T	.	PASS	Uncertain_significance	pTP	0.986192
chr1	220148738	295608	C	CT	.	PASS	Likely_benign	pTP	0.983854
chr1	220148738	295609	CT	C	.	PASS	Uncertain_significance	pTP	0.986071
chr1	220148855	295612	A	AAGTT	.	PASS	Uncertain_significance	pTP	0.975905
chr1	220148911	295614	AAT	A	.	PASS	Uncertain_significance	pTP	0.986192
chr1	220149149	295618	GATTT	G	.	PASS	Uncertain_significance	pTP	0.986192
chr1	220149556	295620	A	ATGT	.	PASS	Likely_benign	pTP	0.975795
chr1	220150105	295626	TC	T	.	PASS	Uncertain_significance	pTP	0.970239
chr1	220150106	295627	CT	C	.	PASS	Uncertain_significance	pTP	0.971853
chr1	220150451	295631	C	CT	.	PASS	Uncertain_significance	pTP	0.948574
chr1	220150451	295632	C	CTT	.	PASS	Uncertain_significance	pTP	0.932731
chr1	220151661	436477	CCTT	C	.	PASS	Uncertain_significance	pTP	0.986192
chr1	220154102	1292263	AG	A	.	PASS	Benign	pTP	0.977571
chr1	220159493	1226232	T	TA	.	PASS	Benign	pTP	0.984084
chr1	220164445	1233698	G	GT	.	PASS	Benign	pTP	0.879488
chr1	220164445	1191379	GT	G	.	PASS	Likely_benign	pTP	0.899796
chr1	220164473	1230254	G	GT	.	PASS	Benign	pTP	0.885443
chr1	220164473	1232318	GT	G	.	PASS	Benign	pTP	0.899796
chr1	220172627	295650	CTT	C	.	PASS	Uncertain_significance	pTP	0.986192
chr1	220182049	1267319	G	GA	.	PASS	Benign	pTP	0.995683
chr1	220182091	1231942	CT	C	.	PASS	Benign	pTP	0.986237
chr1	220182942	295654	GAAAAC	G	.	PASS	Uncertain_significance	pTP	0.998083
chr1	220189515	1295455	AT	A	.	PASS	Benign	pTP	0.976036
chr1	220189515	1293234	ATT	A	.	PASS	Benign	pTP	0.975957
chr1	220189774	509854	AG	A	.	PASS	Likely_benign	pTP	0.986270
chr1	220190740	678742	CCT	C	.	PASS	Likely_benign	pTP	0.980196
chr1	220195184	1550268	CTT	C	.	PASS	Likely_benign	pTP	0.986224
chr1	220196403	1575669	T	TA	.	PASS	Benign	pTP	0.984022
chr1	220196403	295665	TA	T	.	PASS	Benign	pTP	0.986216
chr1	220196403	235478	TAA	T	.	PASS	Benign	pTP	0.986170
chr1	220206019	295667	T	TA	.	PASS	Conflicting_interpretations_of_pathogenicity	pTP	0.984084
chr1	220206019	295668	TA	T	.	PASS	Conflicting_interpretations_of_pathogenicity	pTP	0.986270
chr1	220212987	1451494	CATATA	C	.	PASS	Likely_benign	pTP	0.985238
chr1	220213743	1258314	G	GAGA	.	PASS	Benign	pTP	0.825089
chr1	220271928	1282409	G	GT	.	PASS	Benign	pTP	0.930422
chr1	222522729	716062	C	CA	.	PASS	Benign	pTP	0.984046
chr1	222544020	709036	T	TC	.	PASS	Benign	pTP	0.984046
chr1	222943344	1556817	GA	G	.	PASS	Likely_benign	pTP	0.986237
chr1	222982938	1276468	C	CT	.	PASS	Benign	pTP	0.983816
chr1	222982938	1242292	C	CTT	.	PASS	Benign	pTP	0.978584
chr1	222983064	1605922	CT	C	.	PASS	Benign	pTP	0.986038
chr1	223005383	418828	TCACG	T	.	PASS	Uncertain_significance	pTP	0.986192
chr1	223005951	1553023	TTTG	T	.	PASS	Likely_benign	pTP	0.986192
chr1	223712873	790811	C	CCACGGTAGGAAGCG	.	PASS	Benign	pTP	0.861986
chr1	224190243	985447	A	AT	.	PASS	Likely_pathogenic	pTP	0.984046
chr1	224955054	1342594	CAGTT	C	.	PASS	Uncertain_significance	pTP	0.986224
chr1	225270802	1341944	TCAAA	T	.	PASS	Uncertain_significance	pTP	0.986192
chr1	225346046	623727	CA	C	.	PASS	Uncertain_significance	pTP	0.986237
chr1	225410431	1569174	G	GA	.	PASS	Likely_benign	pTP	0.978479
chr1	225411695	1205508	T	TG	.	PASS	Likely_benign	pTP	0.976256
chr1	225412649	1249708	T	TA	.	PASS	Benign	pTP	0.972347
chr1	225412649	439855	TA	T	.	PASS	Benign/Likely_benign	pTP	0.976106
chr1	225415267	732213	AAG	A	.	PASS	Likely_benign	pTP	0.997865
chr1	225415340	295941	G	GA	.	PASS	Conflicting_interpretations_of_pathogenicity	pTP	0.997455
chr1	225419673	1221197	G	GA	.	PASS	Benign	pTP	0.981699
chr1	225419673	1218499	GA	G	.	PASS	Likely_benign	pTP	0.984208
chr1	225422175	1416249	GTCGACCAGGGGA	G	.	PASS	Uncertain_significance	pTP	0.977311
chr1	225498336	780300	CA	C	.	PASS	Benign	pTP	0.986237
chr1	225519331	767753	ATCCAGGCGTTCCTGCCGC	A	.	PASS	Benign	pTP	0.926975
chr1	225519569	218481	GA	G	.	PASS	Benign	pTP	0.976106
chr1	225831546	1272638	C	CA	.	PASS	Benign	pTP	0.958252
chr1	225831546	1236761	CA	C	.	PASS	Benign	pTP	0.963855
chr1	225831546	1232422	CAAAAAA	C	.	PASS	Benign	pTP	0.959693
chr1	225831554	1269503	AAAAAAG	A	.	PASS	Benign	pTP	0.959693
chr1	225831555	1228965	AAAAAG	A	.	PASS	Benign	pTP	0.961206
chr1	225831560	1234932	GAA	G	.	PASS	Benign	pTP	0.963738
chr1	225831560	1289817	GAAAA	G	.	PASS	Benign	pTP	0.963738
chr1	225839366	1276783	G	GGT	.	PASS	Benign	pTP	0.963019
chr1	225839366	1282961	G	GGTGT	.	PASS	Benign	pTP	0.957891
chr1	225839366	1298012	G	GGTGTGT	.	PASS	Benign	pTP	0.934589
chr1	225839366	1251587	G	GGTGTGTGT	.	PASS	Benign	pTP	0.924225
chr1	225861044	1342229	CA	C	.	PASS	Benign	pTP	0.986237
chr1	225922388	786998	AAG	A	.	PASS	Likely_benign	pTP	0.986192
chr1	225937843	1271943	G	GA	.	PASS	Benign	pTP	0.981657
chr1	225938038	1283493	AT	A	.	PASS	Benign	pTP	0.985041
chr1	225939517	1050970	CG	C	.	PASS	Uncertain_significance	pTP	0.978645
chr1	225940669	1250630	TC	T	.	PASS	Benign	pTP	0.984170
chr1	226407702	1239654	A	AGGGCCC	.	PASS	Benign	pTP	0.962179
chr1	226889281	1326211	C	CT	.	PASS	Likely_benign	pTP	0.984546
chr1	226889281	1208871	CT	C	.	PASS	Likely_benign	pTP	0.986670
chr1	226891361	806370	GGTGA	G	.	PASS	Uncertain_significance	pTP	0.986192
chr1	226961509	1027505	GC	G	.	PASS	Pathogenic	pTP	0.986237
chr1	226965312	1408399	C	CA	.	PASS	Pathogenic	pTP	0.984046
chr1	226965410	446802	GGTGC	G	.	PASS	Uncertain_significance	pTP	0.986192
chr1	226965710	1075249	AGG	A	.	PASS	Pathogenic	pTP	0.986192
chr1	226965714	281924	TTGGCCGGC	T	.	PASS	Pathogenic	pTP	0.984366
chr1	226982901	804512	TCAA	T	.	PASS	Uncertain_significance	pTP	0.986192
chr1	226983883	1183738	GT	G	.	PASS	Benign	pTP	0.986237
chr1	226984035	1294314	G	GT	.	PASS	Benign	pTP	0.933612
chr1	226984168	210096	CCA	C	.	PASS	Pathogenic	pTP	0.986192
chr1	226984194	801627	CT	C	.	PASS	Pathogenic	pTP	0.980261
chr1	226984235	214047	GGTTT	G	.	PASS	Uncertain_significance	pTP	0.986192
chr1	226985304	666349	CAT	C	.	PASS	Likely_pathogenic	pTP	0.986192
chr1	226986534	286407	C	CA	.	PASS	Pathogenic	pTP	0.984046
chr1	226986538	3644	GCAC	G	.	PASS	Pathogenic	pTP	0.986192
chr1	226986631	214046	T	TG	.	PASS	Conflicting_interpretations_of_pathogenicity	pTP	0.974037
chr1	226986711	1339599	TACTGCAAGAGGCAGGCCCAGCAGTAGG	T	.	PASS	Uncertain_significance	pTP	0.965185
chr1	226987122	296038	A	AT	.	PASS	Benign	pTP	0.983800
chr1	226987544	296050	C	CT	.	PASS	Benign	pTP	0.984046
chr1	228157700	1684100	TAAGTGCAGGCCCCTGGC	T	.	PASS	Likely_benign	pTP	0.968169
chr1	228158065	418895	GC	G	.	PASS	Likely_pathogenic	pTP	0.986237
chr1	228158145	1694548	G	GC	.	PASS	Pathogenic	pTP	0.977141
chr1	228158177	943603	ACCTGGGCGAGGAGGAGCCCATGCTGGG	A	.	PASS	Uncertain_significance	pTP	0.965185
chr1	228158211	241297	C	CGAG	.	PASS	Uncertain_significance	pTP	0.975795
chr1	228158211	811586	CGAG	C	.	PASS	Benign	pTP	0.986192
chr1	228158211	1383367	CGAGGAG	C	.	PASS	Uncertain_significance	pTP	0.984611
chr1	228158262	1358155	A	AGCGGAGGAGGCAGGC	.	PASS	Uncertain_significance	pTP	0.900123
chr1	228158303	1517604	T	TCGGCGCTGACGGCAAGGCGGC	.	PASS	Uncertain_significance	pTP	0.856194
chr1	228158329	422568	AC	A	.	PASS	Likely_pathogenic	pTP	0.980261
chr1	228158347	635342	C	CA	.	PASS	Likely_pathogenic	pTP	0.984046
chr1	228158907	801629	GC	G	.	PASS	Likely_pathogenic	pTP	0.967071
chr1	228159011	1004704	AGCC	A	.	PASS	Uncertain_significance	pTP	0.986192
chr1	228165768	507925	G	GC	.	PASS	Likely_benign	pTP	0.977141
chr1	228166071	817492	CGCGG	C	.	PASS	Likely_pathogenic	pTP	0.979427
chr1	228166131	1409036	GA	G	.	PASS	Pathogenic	pTP	0.986237
chr1	228174971	817063	GGTGCCCGGGGGCCGGCTCGGGGACTT	G	.	PASS	Likely_pathogenic	pTP	0.957949
chr1	228319259	775690	GC	G	.	PASS	Benign	pTP	0.976280
chr1	228351308	225034	GGGTGGATTCCA	G	.	PASS	Pathogenic	pTP	0.982617
chr1	229431173	1212858	C	CT	.	PASS	Likely_benign	pTP	0.984046
chr1	229431440	1207757	G	GC	.	PASS	Likely_benign	pTP	0.972549
chr1	229431913	93551	C	CG	.	PASS	Benign/Likely_benign	pTP	0.984046
chr1	229431913	296053	C	CGG	.	PASS	Uncertain_significance	pTP	0.978888
chr1	229431915	296054	G	GT	.	PASS	Uncertain_significance	pTP	0.984046
chr1	229431916	93553	C	CG	.	PASS	Likely_benign	pTP	0.978479
chr1	229431917	296055	G	GC	.	PASS	Uncertain_significance	pTP	0.978479
chr1	229431919	1531300	G	GA	.	PASS	Likely_benign	pTP	0.978479
chr1	229431936	93554	TC	T	.	PASS	Benign	pTP	0.981420
chr1	229432089	662552	AG	A	.	PASS	Pathogenic	pTP	0.986237
chr1	229432573	1459640	GC	G	.	PASS	Pathogenic	pTP	0.986237
chr1	229433187	1197346	A	AG	.	PASS	Likely_benign	pTP	0.968475
chr1	229433187	676566	AG	A	.	PASS	Benign	pTP	0.972745
chr1	229527317	767760	GAGGAA	G	.	PASS	Benign	pTP	0.985203
chr1	230642497	1232503	AC	A	.	PASS	Benign	pTP	0.977806
chr1	230663118	1261980	C	CT	.	PASS	Benign	pTP	0.983816
chr1	230664238	1260127	C	CA	.	PASS	Benign	pTP	0.984084
chr1	230664532	568944	G	GA	.	PASS	Pathogenic	pTP	0.984084
chr1	230683409	1237873	TA	T	.	PASS	Benign	pTP	0.951872
chr1	230683409	1283824	TAA	T	.	PASS	Benign	pTP	0.951718
chr1	230683733	1178879	G	GT	.	PASS	Benign	pTP	0.983816
chr1	230685017	1234035	C	CACATT	.	PASS	Benign	pTP	0.962634
chr1	230685034	1297911	TA	T	.	PASS	Benign	pTP	0.986270
chr1	230703308	1328402	C	CA	.	PASS	Likely_pathogenic	pTP	0.984084
chr1	230704252	1623773	T	TGGC	.	PASS	Likely_benign	pTP	0.975795
chr1	230990177	982604	ATT	A	.	PASS	Likely_pathogenic	pTP	0.986192
chr1	230995820	839151	C	CA	.	PASS	Pathogenic/Likely_pathogenic	pTP	0.984084
chr1	230995820	1323939	CA	C	.	PASS	Likely_pathogenic	pTP	0.986270
chr1	231251346	1301104	G	GTGAAATA	.	PASS	Likely_benign	pTP	0.949027
chr1	231260370	1274329	T	TTA	.	PASS	Benign	pTP	0.978888
chr1	231265278	211091	TC	T	.	PASS	Conflicting_interpretations_of_pathogenicity	pTP	0.980261
chr1	231266259	516531	CT	C	.	PASS	Benign	pTP	0.976280
chr1	231266656	1218800	TTC	T	.	PASS	Likely_benign	pTP	0.986192
chr1	231335522	1257331	AT	A	.	PASS	Benign	pTP	0.986237
chr1	231335929	983549	CCT	C	.	PASS	Uncertain_significance	pTP	0.980196
chr1	231337730	1668379	A	ACATCGC	.	PASS	Benign	pTP	0.962179
chr1	231363991	296144	CACAA	C	.	PASS	Likely_benign	pTP	0.986192
chr1	231364607	296154	A	ATT	.	PASS	Uncertain_significance	pTP	0.978584
chr1	231364974	296158	TAAG	T	.	PASS	Likely_benign	pTP	0.986224
chr1	231364991	296160	CAAAAT	C	.	PASS	Uncertain_significance	pTP	0.998026
chr1	231365174	296162	C	CCA	.	PASS	Likely_benign	pTP	0.968712
chr1	231365638	296171	AAAAAC	A	.	PASS	Likely_benign	pTP	0.980640
chr1	231365762	296173	CA	C	.	PASS	Benign	pTP	0.979577
chr1	231365851	296176	CCTTTT	C	.	PASS	Uncertain_significance	pTP	0.977666
chr1	231366484	296184	T	TA	.	PASS	Conflicting_interpretations_of_pathogenicity	pTP	0.978814
chr1	231366484	296185	TA	T	.	PASS	Benign	pTP	0.981710
chr1	231366498	1243379	AT	A	.	PASS	Benign	pTP	0.981429
chr1	231373677	1290009	CGT	C	.	PASS	Benign	pTP	0.967981
chr1	231373698	1232456	GTGTGTA	G	.	PASS	Benign	pTP	0.964393
chr1	231374104	650974	AATAATG	A	.	PASS	Uncertain_significance	pTP	0.984611
chr1	231374110	1652456	GATA	G	.	PASS	Likely_benign	pTP	0.986192
chr1	231421496	695840	GGCGGCCGCACGACACGGCGAC	G	.	PASS	Likely_benign	pTP	0.977696
chr1	231421764	534225	CAGT	C	.	PASS	Uncertain_significance	pTP	0.986192
chr1	231423518	296225	CCT	C	.	PASS	Likely_benign	pTP	0.988658
chr1	231423547	296226	CTG	C	.	PASS	Uncertain_significance	pTP	0.988658
chr1	231424573	296244	TAGTG	T	.	PASS	Likely_benign	pTP	0.986192
chr1	231425029	296251	G	GT	.	PASS	Benign	pTP	0.983816
chr1	234374112	1248350	GT	G	.	PASS	Benign	pTP	0.947751
chr1	234374112	1202813	GTT	G	.	PASS	Likely_benign	pTP	0.947584
chr1	234374112	1215932	GTTTTTTT	G	.	PASS	Likely_benign	pTP	0.940960
chr1	234383573	1233686	G	GACAC	.	PASS	Benign	pTP	0.976013
chr1	234383573	1230614	G	GACACAC	.	PASS	Benign	pTP	0.962344
chr1	234383573	1298152	G	GACACACAC	.	PASS	Benign	pTP	0.956172
chr1	234383573	1238584	G	GACACACACAC	.	PASS	Benign	pTP	0.934861
chr1	234383573	1267271	G	GACACACACACAC	.	PASS	Benign	pTP	0.933369
chr1	234383706	419305	C	CT	.	PASS	Benign	pTP	0.983816
chr1	234607862	1661838	CAAAG	C	.	PASS	Likely_benign	pTP	0.986192
chr1	234608456	1392207	ACCCGTTGGC	A	.	PASS	Uncertain_significance	pTP	0.974574
chr1	234608760	1508882	A	AGCG	.	PASS	Uncertain_significance	pTP	0.975795
chr1	234608873	1384767	GGCC	G	.	PASS	Uncertain_significance	pTP	0.986192
chr1	234609041	1466594	GCGGCGGCTGCGGCGT	G	.	PASS	Uncertain_significance	pTP	0.981247
chr1	234609132	1382262	GGCC	G	.	PASS	Uncertain_significance	pTP	0.986192
chr1	234609199	769557	A	AGCT	.	PASS	Benign	pTP	0.975795
chr1	234609199	1400498	A	AGCTGCT	.	PASS	Uncertain_significance	pTP	0.962179
chr1	234609216	1635687	C	CTGT	.	PASS	Likely_benign	pTP	0.975851
chr1	234609483	1521981	C	CGCCGCG	.	PASS	Uncertain_significance	pTP	0.962179
chr1	235213951	785848	CTCT	C	.	PASS	Likely_benign	pTP	0.991460
chr1	235379947	1174300	C	CA	.	PASS	Benign	pTP	0.967142
chr1	235380158	1347910	TTATTGTGTGTGTGTGTG	T	.	PASS	Uncertain_significance	pTP	0.911395
chr1	235380160	1620471	ATTGTGT	A	.	PASS	Likely_benign	pTP	0.937482
chr1	235380161	296289	T	TTG	.	PASS	Uncertain_significance	pTP	0.915730
chr1	235380161	296290	T	TTGTG	.	PASS	Uncertain_significance	pTP	0.904693
chr1	235380161	296291	TTG	T	.	PASS	Uncertain_significance	pTP	0.943624
chr1	235380161	1601254	TTGTG	T	.	PASS	Benign	pTP	0.943624
chr1	235380161	1608272	TTGTGTG	T	.	PASS	Likely_benign	pTP	0.937482
chr1	235380161	1563247	TTGTGTGTG	T	.	PASS	Likely_benign	pTP	0.936532
chr1	235380161	1656193	TTGTGTGTGTG	T	.	PASS	Likely_benign	pTP	0.929239
chr1	235380161	1459272	TTGTGTGTGTGTG	T	.	PASS	Likely_benign	pTP	0.931951
chr1	235380161	1245486	TTGTGTGTGTGTGTG	T	.	PASS	Benign	pTP	0.924602
chr1	235380161	1232644	TTGTGTGTGTGTGTGTG	T	.	PASS	Benign	pTP	0.924602
chr1	235380161	403520	TTGTGTGTGTGTGTGTGTG	T	.	PASS	Benign/Likely_benign	pTP	0.911395
chr1	235380161	1259378	TTGTGTGTGTGTGTGTGTGTG	T	.	PASS	Benign	pTP	0.911395
chr1	235380161	1221862	TTGTGTGTGTGTGTGTGTGTGTG	T	.	PASS	Benign	pTP	0.907044
chr1	235380161	1572336	TTGTGTGTGTGTGTGTGTGTGTGTG	T	.	PASS	Benign	pTP	0.905750
chr1	235380161	1608290	TTGTGTGTGTGTGTGTGTGTGTGTGTG	T	.	PASS	Likely_benign	pTP	0.884063
chr1	235380161	1610650	TTGTGTGTGTGTGTGTGTGTGTGTGTGTG	T	.	PASS	Likely_benign	pTP	0.866617
chr1	235380161	1553863	TTGTGTGTGTGTGTGTGTGTGTGTGTGTGTG	T	.	PASS	Likely_benign	pTP	0.866617
chr1	235401552	5290	TGGGAGCCACGAA	T	.	PASS	Pathogenic/Likely_pathogenic	pTP	0.983175
chr1	235430775	1690712	CTCAA	C	.	PASS	Likely_pathogenic	pTP	0.986192
chr1	235430810	283375	CAT	C	.	PASS	Uncertain_significance	pTP	0.986192
chr1	235430817	1658591	CT	C	.	PASS	Likely_benign	pTP	0.986237
chr1	235432873	1179991	ATAT	A	.	PASS	Benign	pTP	0.986192
chr1	235432914	1279292	T	TA	.	PASS	Benign	pTP	0.984046
chr1	235432916	1191398	AT	A	.	PASS	Likely_benign	pTP	0.986038
chr1	235432929	1257372	TA	T	.	PASS	Benign	pTP	0.986216
chr1	235434549	1283358	C	CTTTTTT	.	PASS	Benign	pTP	0.972308
chr1	235436738	1284123	A	AC	.	PASS	Benign	pTP	0.984046
chr1	235437129	1237745	AAAAAC	A	.	PASS	Benign	pTP	0.971809
chr1	235438552	1278780	T	TAAA	.	PASS	Benign	pTP	0.977168
chr1	235438925	296310	AC	A	.	PASS	Uncertain_significance	pTP	0.986237
chr1	235441875	1333319	GCTA	G	.	PASS	Uncertain_significance	pTP	0.986192
chr1	235442839	1569448	GTTTC	G	.	PASS	Likely_benign	pTP	0.986192
chr1	235443087	1259247	G	GC	.	PASS	Benign	pTP	0.977141
chr1	235443165	1237599	T	TAC	.	PASS	Benign	pTP	0.978888
chr1	235443183	1234480	C	CATAT	.	PASS	Benign	pTP	0.975905
chr1	235443185	1239055	C	CATAT	.	PASS	Benign	pTP	0.975905
chr1	235443195	1274414	T	TAC	.	PASS	Benign	pTP	0.978888
chr1	235448220	1280812	C	CA	.	PASS	Benign	pTP	0.941337
chr1	235448220	1250633	C	CAA	.	PASS	Benign	pTP	0.923443
chr1	235448220	1233617	C	CAAA	.	PASS	Benign	pTP	0.912949
chr1	235448220	1242668	CA	C	.	PASS	Benign	pTP	0.949089
chr1	235448437	520625	C	CAAAGT	.	PASS	Conflicting_interpretations_of_pathogenicity	pTP	0.962634
chr1	235448441	1624936	G	GTAAGT	.	PASS	Likely_benign	pTP	0.962634
chr1	235450229	1419193	GAT	G	.	PASS	Uncertain_significance	pTP	0.986192
chr1	235450285	1489400	TGAG	T	.	PASS	Uncertain_significance	pTP	0.986192
chr1	235450512	1196247	G	GA	.	PASS	Likely_benign	pTP	0.984046
chr1	235454150	513920	AAT	A	.	PASS	Likely_benign	pTP	0.986192
chr1	235455476	1296100	C	CA	.	PASS	Benign	pTP	0.983838
chr1	235455642	1451522	ATC	A	.	PASS	Pathogenic	pTP	0.986192
chr1	235455720	1262735	CCAAA	C	.	PASS	Benign	pTP	0.986192
chr1	235458543	1239942	C	CA	.	PASS	Benign	pTP	0.984900
chr1	235465651	132981	T	TAA	.	PASS	Pathogenic/Likely_pathogenic	pTP	0.978937
chr1	235470575	1239289	C	CAA	.	PASS	Benign	pTP	0.956758
chr1	235470614	1298112	T	TA	.	PASS	Benign	pTP	0.983838
chr1	235470832	421191	T	TA	.	PASS	Likely_benign	pTP	0.984084
chr1	235470832	1598555	T	TAA	.	PASS	Benign	pTP	0.978937
chr1	235470832	1621285	TA	T	.	PASS	Benign	pTP	0.986270
chr1	235470841	720661	AC	A	.	PASS	Likely_benign	pTP	0.986270
chr1	235480423	1214806	G	GA	.	PASS	Likely_benign	pTP	0.984084
chr1	235504098	678108	AC	A	.	PASS	Benign	pTP	0.976280
chr1	235504156	1310079	CGGA	C	.	PASS	Uncertain_significance	pTP	0.980196
chr1	235663082	296343	T	TA	.	PASS	Conflicting_interpretations_of_pathogenicity	pTP	0.984022
chr1	235663082	403065	TA	T	.	PASS	Benign/Likely_benign	pTP	0.986216
chr1	235663082	296344	TAA	T	.	PASS	Likely_benign	pTP	0.986170
chr1	235677770	1238686	T	TA	.	PASS	Benign	pTP	0.984084
chr1	235693238	684366	G	GC	.	PASS	Benign	pTP	0.984923
chr1	235697361	1266875	AAAGT	A	.	PASS	Benign	pTP	0.986192
chr1	235702671	1236652	T	TTACTGTGTCCCTGG	.	PASS	Benign	pTP	0.900123
chr1	235709075	1672637	T	TA	.	PASS	Benign	pTP	0.983838
chr1	235712088	65552	GA	G	.	PASS	Pathogenic	pTP	0.986270
chr1	235712201	967866	T	TA	.	PASS	Uncertain_significance	pTP	0.984084
chr1	235712213	1156235	AATAAT	A	.	PASS	Benign/Likely_benign	pTP	0.985203
chr1	235715131	1221305	A	AGTT	.	PASS	Benign	pTP	0.975795
chr1	235715131	1278070	AGTT	A	.	PASS	Benign	pTP	0.986192
chr1	235716733	834408	ATCT	A	.	PASS	Uncertain_significance	pTP	0.986192
chr1	235730567	1193174	ATG	A	.	PASS	Likely_benign	pTP	0.957735
chr1	235730567	1197870	ATGTG	A	.	PASS	Likely_benign	pTP	0.957735
chr1	235730567	1291350	ATGTGTG	A	.	PASS	Benign	pTP	0.953054
chr1	235730567	1235682	ATGTGTGTG	A	.	PASS	Benign	pTP	0.952329
chr1	235730567	1281430	ATGTGTGTGTGTGTGTG	A	.	PASS	Benign	pTP	0.943188
chr1	235730567	1249293	ATGTGTGTGTGTGTGTGTG	A	.	PASS	Benign	pTP	0.933000
chr1	235730609	1240539	GTGTGTA	G	.	PASS	Benign	pTP	0.953054
chr1	235730611	1289428	GTGTA	G	.	PASS	Benign	pTP	0.957735
chr1	235733908	1378692	TAGA	T	.	PASS	Uncertain_significance	pTP	0.986192
chr1	235734677	1556902	AT	A	.	PASS	Benign	pTP	0.986038
chr1	235744167	1558844	GA	G	.	PASS	Benign	pTP	0.986270
chr1	235752179	706062	TAAC	T	.	PASS	Likely_benign	pTP	0.986192
chr1	235753148	660653	GAGA	G	.	PASS	Uncertain_significance	pTP	0.986192
chr1	235755388	1296731	C	CAAAAG	.	PASS	Benign	pTP	0.965408
chr1	235755388	1198476	C	CAAAAGAAAAG	.	PASS	Likely_benign	pTP	0.939309
chr1	235755388	801635	CAAAAG	C	.	PASS	Benign	pTP	0.986326
chr1	235755388	1222553	CAAAAGAAAAG	C	.	PASS	Benign	pTP	0.983793
chr1	235755653	1479280	CAA	C	.	PASS	Uncertain_significance	pTP	0.986224
chr1	235762863	235635	AT	A	.	PASS	Benign/Likely_benign	pTP	0.986038
chr1	235766073	1388579	AC	A	.	PASS	Uncertain_significance	pTP	0.986237
chr1	235766280	1601338	G	GA	.	PASS	Benign	pTP	0.995429
chr1	235766287	1599320	T	TA	.	PASS	Benign	pTP	0.995429
chr1	235770048	1286384	G	GA	.	PASS	Benign	pTP	0.990765
chr1	235775088	211409	T	TA	.	PASS	Conflicting_interpretations_of_pathogenicity	pTP	0.984084
chr1	235775088	1167294	T	TAA	.	PASS	Benign/Likely_benign	pTP	0.978937
chr1	235775088	703786	TA	T	.	PASS	Benign	pTP	0.986270
chr1	235782180	1242488	CT	C	.	PASS	Benign	pTP	0.983051
chr1	235782213	1266931	C	CAACA	.	PASS	Benign	pTP	0.977219
chr1	235791916	1173104	ACTCT	A	.	PASS	Pathogenic	pTP	0.986224
chr1	235800395	1164319	T	TA	.	PASS	Uncertain_significance	pTP	0.984084
chr1	235802961	1039722	CCTT	C	.	PASS	Uncertain_significance	pTP	0.986192
chr1	235804527	1513195	GTTC	G	.	PASS	Uncertain_significance	pTP	0.986224
chr1	235804625	1069690	TG	T	.	PASS	Pathogenic	pTP	0.986237
chr1	235805600	1222293	ATATAT	A	.	PASS	Benign	pTP	0.985203
chr1	235805628	1273414	A	AAT	.	PASS	Benign	pTP	0.978888
chr1	235805755	859921	CTCCAAT	C	.	PASS	Uncertain_significance	pTP	0.984611
chr1	235806389	1439514	T	TCGG	.	PASS	Uncertain_significance	pTP	0.975795
chr1	235806781	1167571	G	GA	.	PASS	Benign	pTP	0.984084
chr1	235808444	296422	C	CA	.	PASS	Conflicting_interpretations_of_pathogenicity	pTP	0.984046
chr1	235808803	296425	TAAG	T	.	PASS	Uncertain_significance	pTP	0.986192
chr1	235810381	1378953	TGTC	T	.	PASS	Uncertain_significance	pTP	0.986192
chr1	235830442	1220059	C	CA	.	PASS	Likely_benign	pTP	0.984084
chr1	235833671	296440	C	CA	.	PASS	Uncertain_significance	pTP	0.984084
chr1	235977930	450169	T	TG	.	PASS	Uncertain_significance	pTP	0.978479
chr1	235980002	1245717	C	CA	.	PASS	Benign	pTP	0.984084
chr1	235985192	1247439	CA	C	.	PASS	Benign	pTP	0.979413
chr1	235985754	1279518	G	GTA	.	PASS	Benign	pTP	0.969411
chr1	235990757	1267875	AGGACTACAT	A	.	PASS	Benign	pTP	0.982241
chr1	236016841	1282448	C	CT	.	PASS	Benign	pTP	0.984046
chr1	236017572	1236611	G	GA	.	PASS	Benign	pTP	0.984923
chr1	236032078	1290520	CTG	C	.	PASS	Benign	pTP	0.986192
chr1	236042340	1234251	CA	C	.	PASS	Benign	pTP	0.986237
chr1	236045206	1253185	CAAAAAAA	C	.	PASS	Benign	pTP	0.827145
chr1	236045206	1242229	CAAAAAAAA	C	.	PASS	Benign	pTP	0.827145
chr1	236409068	1255321	T	TA	.	PASS	Benign	pTP	0.949443
chr1	236414462	1278018	C	CT	.	PASS	Benign	pTP	0.996768
chr1	236427375	1598577	C	CT	.	PASS	Benign	pTP	0.983816
chr1	236427375	1293214	CT	C	.	PASS	Benign	pTP	0.986038
chr1	236484107	296473	G	GT	.	PASS	Uncertain_significance	pTP	0.984046
chr1	236484706	296488	C	CA	.	PASS	Uncertain_significance	pTP	0.984923
chr1	236484707	296489	AG	A	.	PASS	Uncertain_significance	pTP	0.956174
chr1	236484708	1283741	G	GA	.	PASS	Benign	pTP	0.949443
chr1	236484708	1270976	GA	G	.	PASS	Benign	pTP	0.956174
chr1	236550992	402929	T	TA	.	PASS	Benign	pTP	0.960616
chr1	236686571	296492	G	GCGCCCGC	.	PASS	Conflicting_interpretations_of_pathogenicity	pTP	0.939899
chr1	236686571	296493	GCGCCCGC	G	.	PASS	Likely_benign	pTP	0.981443
chr1	236725636	1241424	T	TA	.	PASS	Benign	pTP	0.984959
chr1	236725636	1177805	TAAA	T	.	PASS	Benign	pTP	0.986983
chr1	236727514	1298019	AGAT	A	.	PASS	Benign	pTP	0.986192
chr1	236735383	678707	AG	A	.	PASS	Benign	pTP	0.967948
chr1	236735735	1573679	TC	T	.	PASS	Likely_benign	pTP	0.986237
chr1	236736599	673843	TC	T	.	PASS	Benign	pTP	0.980261
chr1	236737298	1259026	C	CAT	.	PASS	Benign	pTP	0.968660
chr1	236737315	1204169	A	ATATATATG	.	PASS	Likely_benign	pTP	0.955980
chr1	236739232	1247024	ATT	A	.	PASS	Benign	pTP	0.985991
chr1	236749265	1584171	G	GTAATGGA	.	PASS	Likely_benign	pTP	0.949027
chr1	236751221	1237256	A	AT	.	PASS	Benign	pTP	0.983816
chr1	236751438	1218820	ATTGT	A	.	PASS	Likely_benign	pTP	0.985991
chr1	236755111	1317464	GAAC	G	.	PASS	Uncertain_significance	pTP	0.986192
chr1	236757468	1525725	CCCCTTTT	C	.	PASS	Uncertain_significance	pTP	0.977252
chr1	236761432	1286965	C	CGT	.	PASS	Benign	pTP	0.973221
chr1	236761432	1276027	C	CGTGT	.	PASS	Benign	pTP	0.969463
chr1	236761432	1229755	C	CGTGTGT	.	PASS	Benign	pTP	0.952245
chr1	236761432	1270470	C	CGTGTGTGT	.	PASS	Benign	pTP	0.944513
chr1	236761432	1289281	CGTGTGT	C	.	PASS	Benign	pTP	0.980450
chr1	236762449	1581914	A	AT	.	PASS	Benign	pTP	0.983816
chr1	236763892	296530	CCT	C	.	PASS	Uncertain_significance	pTP	0.977733
chr1	236795685	420357	AAGG	A	.	PASS	Likely_benign	pTP	0.986192
chr1	236795703	452311	CAT	C	.	PASS	Likely_pathogenic	pTP	0.986192
chr1	236808783	508847	GTTC	G	.	PASS	Likely_benign	pTP	0.986192
chr1	236815692	1263040	T	TTCTG	.	PASS	Benign	pTP	0.975905
chr1	236825293	1236260	A	AT	.	PASS	Benign	pTP	0.983816
chr1	236850250	1273851	AT	A	.	PASS	Benign	pTP	0.986237
chr1	236850614	1229225	CTGA	C	.	PASS	Benign	pTP	0.986192
chr1	236852256	1232185	C	CGT	.	PASS	Benign	pTP	0.978888
chr1	236852256	1288797	CGT	C	.	PASS	Benign	pTP	0.986192
chr1	236861113	296567	TG	T	.	PASS	Uncertain_significance	pTP	0.984752
chr1	236861113	710411	TGTC	T	.	PASS	Likely_benign	pTP	0.987748
chr1	236861181	1447405	AT	A	.	PASS	Pathogenic	pTP	0.986270
chr1	236873931	1292407	GCCC	G	.	PASS	Benign	pTP	0.980196
chr1	236873938	1292408	GAGGGT	G	.	PASS	Benign	pTP	0.985203
chr1	236874581	1203408	A	AT	.	PASS	Likely_benign	pTP	0.977232
chr1	236874698	1220586	CT	C	.	PASS	Benign	pTP	0.986038
chr1	236874698	1217685	CTT	C	.	PASS	Likely_benign	pTP	0.985991
chr1	236874698	1300987	CTTT	C	.	PASS	Likely_benign	pTP	0.985991
chr1	236874706	296571	TTTAAA	T	.	PASS	Uncertain_significance	pTP	0.980060
chr1	236874707	1609067	T	TA	.	PASS	Likely_benign	pTP	0.983816
chr1	236874707	1170243	TTA	T	.	PASS	Benign	pTP	0.981385
chr1	236874708	419923	T	TA	.	PASS	Likely_benign	pTP	0.978510
chr1	236874708	1284513	T	TAA	.	PASS	Likely_benign	pTP	0.971613
chr1	236874708	1166994	TA	T	.	PASS	Benign	pTP	0.981447
chr1	236874708	1598879	TAA	T	.	PASS	Benign	pTP	0.981385
chr1	236880798	14279	GTAA	G	.	PASS	Conflicting_interpretations_of_pathogenicity	pTP	0.986192
chr1	236891176	1324749	G	GA	.	PASS	Likely_pathogenic	pTP	0.984046
chr1	236894658	1241488	CT	C	.	PASS	Benign	pTP	0.982068
chr1	236895696	1239035	C	CTATT	.	PASS	Benign	pTP	0.975905
chr1	236897006	596996	GC	G	.	PASS	Pathogenic	pTP	0.986237
chr1	236897312	1269402	A	ATG	.	PASS	Benign	pTP	0.944430
chr1	236897312	1253975	A	ATGCGCGCGCGCGCACGCGCGCG	.	PASS	Likely_benign	pTP	0.673959
chr1	236897314	1243007	A	ACGCGCG	.	PASS	Benign	pTP	0.903146
chr1	236897339	1178656	CACACAT	C	.	PASS	Benign	pTP	0.959104
chr1	236897645	296586	CT	C	.	PASS	Conflicting_interpretations_of_pathogenicity	pTP	0.982068
chr1	236898404	296595	GT	G	.	PASS	Benign	pTP	0.986670
chr1	236898588	296602	AC	A	.	PASS	Uncertain_significance	pTP	0.987026
chr1	236900409	296635	T	TA	.	PASS	Benign	pTP	0.987071
chr1	236900409	296636	T	TAA	.	PASS	Uncertain_significance	pTP	0.982874
chr1	236900417	296637	AAG	A	.	PASS	Benign	pTP	0.988814
chr1	236901327	296656	C	CTTAA	.	PASS	Likely_benign	pTP	0.975905
chr1	236901466	296658	TC	T	.	PASS	Benign	pTP	0.986237
chr1	236902837	296680	A	AAAAAC	.	PASS	Uncertain_significance	pTP	0.994639
chr1	236902837	296681	AAAAAC	A	.	PASS	Likely_benign	pTP	0.997919
chr1	236903135	296687	T	TA	.	PASS	Uncertain_significance	pTP	0.994591
chr1	236903480	296691	C	CT	.	PASS	Benign	pTP	0.984046
chr1	237042458	201174	G	GGCC	.	PASS	Benign	pTP	0.967443
chr1	237356305	1263864	C	CA	.	PASS	Benign	pTP	0.986699
chr1	237364379	412825	CATCTT	C	.	PASS	Likely_benign	pTP	0.985203
chr1	237369508	1299900	TCTC	T	.	PASS	Benign/Likely_benign	pTP	0.986192
chr1	237369618	1630396	CAT	C	.	PASS	Likely_benign	pTP	0.986192
chr1	237369850	1283959	TAG	T	.	PASS	Benign	pTP	0.986192
chr1	237374699	1610210	TG	T	.	PASS	Likely_benign	pTP	0.986237
chr1	237374800	43789	G	GC	.	PASS	Benign/Likely_benign	pTP	0.984046
chr1	237377060	1220266	GAGT	G	.	PASS	Likely_benign	pTP	0.986192
chr1	237387941	1294381	G	GTC	.	PASS	Benign	pTP	0.980043
chr1	237416749	673338	AAC	A	.	PASS	Benign	pTP	0.986192
chr1	237416749	673337	AACACAC	A	.	PASS	Likely_benign	pTP	0.984611
chr1	237416757	1251281	C	CAG	.	PASS	Benign	pTP	0.978888
chr1	237416759	671227	C	CAG	.	PASS	Benign	pTP	0.978888
chr1	237416759	1202234	C	CAGAG	.	PASS	Likely_benign	pTP	0.975905
chr1	237416761	1185978	C	CAG	.	PASS	Likely_benign	pTP	0.978888
chr1	237416761	1275465	C	CAGAG	.	PASS	Benign	pTP	0.975905
chr1	237440999	1230773	GA	G	.	PASS	Benign	pTP	0.986270
chr1	237441495	1546617	G	GA	.	PASS	Benign	pTP	0.984084
chr1	237445172	1203593	A	AC	.	PASS	Likely_benign	pTP	0.978389
chr1	237445822	1200547	C	CT	.	PASS	Likely_benign	pTP	0.997754
chr1	237456575	43748	A	AT	.	PASS	Benign/Likely_benign	pTP	0.981119
chr1	237456575	1204240	A	ATT	.	PASS	Likely_benign	pTP	0.975038
chr1	237456575	928863	A	ATTT	.	PASS	Benign	pTP	0.971398
chr1	237456575	43749	AT	A	.	PASS	Benign/Likely_benign	pTP	0.983705
chr1	237456575	928598	ATT	A	.	PASS	Benign	pTP	0.983651
chr1	237456575	917674	ATTT	A	.	PASS	Benign	pTP	0.983651
chr1	237456583	1605582	T	TC	.	PASS	Likely_benign	pTP	0.981119
chr1	237468985	672068	A	AT	.	PASS	Benign	pTP	0.984046
chr1	237469258	1242998	C	CA	.	PASS	Benign	pTP	0.930406
chr1	237469258	1286223	C	CAA	.	PASS	Benign	pTP	0.909500
chr1	237469258	1175483	C	CAAAA	.	PASS	Likely_benign	pTP	0.897738
chr1	237469258	1259013	CA	C	.	PASS	Benign	pTP	0.939511
chr1	237469295	1269853	T	TGTG	.	PASS	Benign	pTP	0.977115
chr1	237492822	1278063	T	TG	.	PASS	Benign	pTP	0.912023
chr1	237492822	1241346	TGAAA	T	.	PASS	Benign	pTP	0.923096
chr1	237492822	1212508	TGAAAGGAA	T	.	PASS	Likely_benign	pTP	0.913658
chr1	237492824	1292074	A	AAAGG	.	PASS	Benign	pTP	0.865362
chr1	237492824	1250968	A	AAGG	.	PASS	Benign	pTP	0.864814
chr1	237492824	1268941	A	AAGGAAGG	.	PASS	Benign	pTP	0.747121
chr1	237492824	1249319	A	AAGGAAGGAAGGAAGG	.	PASS	Benign	pTP	0.588501
chr1	237492864	1187981	G	GAAGGAAGGAAGGAAGGAAGGAAGA	.	PASS	Likely_benign	pTP	0.471135
chr1	237496754	180487	T	TAC	.	PASS	Uncertain_significance	pTP	0.978888
chr1	237500669	1204176	TA	T	.	PASS	Likely_benign	pTP	0.986270
chr1	237501172	1293933	G	GT	.	PASS	Benign	pTP	0.972267
chr1	237501172	1212378	G	GTTT	.	PASS	Likely_benign	pTP	0.958182
chr1	237501172	1203242	G	GTTTT	.	PASS	Likely_benign	pTP	0.958370
chr1	237501172	1269398	GT	G	.	PASS	Benign	pTP	0.976036
chr1	237503509	532402	C	CCTTG	.	PASS	Benign	pTP	0.975905
chr1	237506539	1205575	AG	A	.	PASS	Likely_benign	pTP	0.982439
chr1	237506543	1260808	G	GA	.	PASS	Benign	pTP	0.969360
chr1	237511834	1264770	G	GA	.	PASS	Benign	pTP	0.841687
chr1	237511834	1219398	G	GAAAA	.	PASS	Likely_benign	pTP	0.777339
chr1	237511834	1257557	GA	G	.	PASS	Benign	pTP	0.860660
chr1	237511834	1196042	GAAAAAA	G	.	PASS	Likely_benign	pTP	0.846508
chr1	237511834	1250761	GAAAAAAAAA	G	.	PASS	Benign	pTP	0.826606
chr1	237511834	1294297	GAAAAAAAAAA	G	.	PASS	Benign	pTP	0.828466
chr1	237511850	1242400	A	AG	.	PASS	Benign	pTP	0.841687
chr1	237530310	1242173	C	CA	.	PASS	Benign	pTP	0.977232
chr1	237530310	1210716	C	CAA	.	PASS	Likely_benign	pTP	0.969937
chr1	237530310	1193959	CA	C	.	PASS	Likely_benign	pTP	0.980340
chr1	237550527	178673	CCT	C	.	PASS	Likely_benign	pTP	0.986192
chr1	237569325	422941	TCTA	T	.	PASS	Likely_benign	pTP	0.986192
chr1	237589774	1534662	A	AT	.	PASS	Benign	pTP	0.983816
chr1	237589774	36741	AT	A	.	PASS	Benign/Likely_benign	pTP	0.986038
chr1	237590206	1265440	CT	C	.	PASS	Benign	pTP	0.985893
chr1	237591089	1274400	TCTCCTCCTCCTCCTCCTCCTCCTCTTCCCCCTTCTCCTCCTCCCC	T	.	PASS	Benign	pTP	0.414845
chr1	237591159	1262754	TTCCCCCTTCTCCTCCTCCCCCTTCTCCTCC	T	.	PASS	Benign	pTP	0.590352
chr1	237591159	1292645	TTCCCCCTTCTCCTCCTCCCCCTTCTCCTCCTCCCCCTTCTCCTCC	T	.	PASS	Benign	pTP	0.414845
chr1	237595656	238234	AGGTACGC	A	.	PASS	Uncertain_significance	pTP	0.984366
chr1	237602011	43786	TA	T	.	PASS	Benign/Likely_benign	pTP	0.986237
chr1	237602343	1258231	G	GA	.	PASS	Benign	pTP	0.984084
chr1	237623893	1292854	C	CT	.	PASS	Benign	pTP	0.983800
chr1	237631409	421761	G	GTCCA	.	PASS	Likely_benign	pTP	0.975905
chr1	237631686	1179653	T	TGAA	.	PASS	Benign	pTP	0.977115
chr1	237631689	672094	ACG	A	.	PASS	Benign	pTP	0.986952
chr1	237634741	1283540	T	TA	.	PASS	Benign	pTP	0.984084
chr1	237638104	1219795	G	GA	.	PASS	Likely_benign	pTP	0.984084
chr1	237638104	1288426	G	GAA	.	PASS	Benign	pTP	0.978937
chr1	237638104	1206914	G	GAAA	.	PASS	Likely_benign	pTP	0.975851
chr1	237638104	1200746	GA	G	.	PASS	Likely_benign	pTP	0.986270
chr1	237638339	420295	T	TAA	.	PASS	Likely_benign	pTP	0.978888
chr1	237643306	43824	G	GT	.	PASS	Benign/Likely_benign	pTP	0.983816
chr1	237643619	1292644	C	CT	.	PASS	Benign	pTP	0.984705
chr1	237643619	1251461	C	CTT	.	PASS	Benign	pTP	0.979755
chr1	237643779	1219334	A	AT	.	PASS	Likely_benign	pTP	0.984705
chr1	237654214	1294172	GA	G	.	PASS	Benign	pTP	0.986270
chr1	237654350	921319	CAGA	C	.	PASS	Uncertain_significance	pTP	0.986192
chr1	237655790	201177	AT	A	.	PASS	Benign	pTP	0.986038
chr1	237658104	1206962	TC	T	.	PASS	Likely_benign	pTP	0.986025
chr1	237658304	673323	TA	T	.	PASS	Benign	pTP	0.986270
chr1	237659974	229224	CTTTT	C	.	PASS	Conflicting_interpretations_of_pathogenicity	pTP	0.985991
chr1	237660084	516601	TTTTG	T	.	PASS	Likely_benign	pTP	0.985991
chr1	237660207	1225353	T	TA	.	PASS	Benign	pTP	0.984084
chr1	237666504	43832	T	TG	.	PASS	Benign/Likely_benign	pTP	0.984046
chr1	237667940	201408	ATGGAGT	A	.	PASS	Conflicting_interpretations_of_pathogenicity	pTP	0.998288
chr1	237674093	201409	TAGG	T	.	PASS	Uncertain_significance	pTP	0.986192
chr1	237674648	1264984	C	CAT	.	PASS	Benign	pTP	0.978888
chr1	237674714	1610014	C	CATT	.	PASS	Likely_benign	pTP	0.975425
chr1	237698703	669727	CTT	C	.	PASS	Benign	pTP	0.985978
chr1	237700490	1228674	G	GT	.	PASS	Benign	pTP	0.983648
chr1	237700490	1222358	GT	G	.	PASS	Benign	pTP	0.985893
chr1	237708988	412517	CA	C	.	PASS	Uncertain_significance	pTP	0.977571
chr1	237709410	1215228	G	GC	.	PASS	Likely_benign	pTP	0.974037
chr1	237709412	1178072	TG	T	.	PASS	Benign	pTP	0.986237
chr1	237709414	1291275	GT	G	.	PASS	Benign	pTP	0.986038
chr1	237711847	296747	T	TA	.	PASS	Uncertain_significance	pTP	0.984046
chr1	237717373	1084810	GTC	G	.	PASS	Likely_benign	pTP	0.986192
chr1	237718445	1617000	CAT	C	.	PASS	Likely_benign	pTP	0.986192
chr1	237722895	679890	ACT	A	.	PASS	Benign	pTP	0.988711
chr1	237723115	1528506	C	CT	.	PASS	Benign	pTP	0.983816
chr1	237731891	1294283	T	TAC	.	PASS	Benign	pTP	0.972518
chr1	237731891	1290870	T	TACACAC	.	PASS	Benign	pTP	0.951020
chr1	237731891	1248242	T	TACACACAC	.	PASS	Benign	pTP	0.943101
chr1	237731891	1237959	T	TACACACACAC	.	PASS	Benign	pTP	0.915992
chr1	237731891	1222685	T	TACACACACACAC	.	PASS	Benign	pTP	0.914109
chr1	237731891	1220413	TACACACAC	T	.	PASS	Likely_benign	pTP	0.979614
chr1	237731916	1248287	A	ACACACACACC	.	PASS	Benign	pTP	0.915809
chr1	237731918	1193469	A	ACACACC	.	PASS	Likely_benign	pTP	0.930671
chr1	237742268	1260294	T	TC	.	PASS	Benign	pTP	0.984046
chr1	237742270	177986	C	CT	.	PASS	Benign/Likely_benign	pTP	0.979227
chr1	237742270	1191841	C	CTT	.	PASS	Likely_benign	pTP	0.972554
chr1	237742270	929110	C	CTTT	.	PASS	Benign	pTP	0.968562
chr1	237742270	928595	C	CTTTT	.	PASS	Likely_benign	pTP	0.968705
chr1	237742270	43703	CT	C	.	PASS	Benign/Likely_benign	pTP	0.982068
chr1	237742270	43704	CTT	C	.	PASS	Likely_benign	pTP	0.982008
chr1	237742270	928594	CTTT	C	.	PASS	Likely_benign	pTP	0.982008
chr1	237742270	928875	CTTTT	C	.	PASS	Likely_benign	pTP	0.982008
chr1	237756048	1203459	G	GA	.	PASS	Likely_benign	pTP	0.984084
chr1	237756048	1249899	G	GAA	.	PASS	Benign	pTP	0.978937
chr1	237756109	1221550	GA	G	.	PASS	Benign	pTP	0.979543
chr1	237756109	1257110	GAA	G	.	PASS	Benign	pTP	0.979475
chr1	237757685	43707	TA	T	.	PASS	Conflicting_interpretations_of_pathogenicity	pTP	0.986038
chr1	237760814	675308	C	CAATGAATGGAGACATGT	.	PASS	Benign	pTP	0.878965
chr1	237761041	1670631	T	TA	.	PASS	Likely_benign	pTP	0.984046
chr1	237771993	1630621	A	AT	.	PASS	Benign	pTP	0.983816
chr1	237778397	1252764	C	CA	.	PASS	Benign	pTP	0.984022
chr1	237778397	1254960	C	CAA	.	PASS	Benign	pTP	0.978856
chr1	237778773	412835	AAACT	A	.	PASS	Likely_benign	pTP	0.986192
chr1	237778782	177974	AACTG	A	.	PASS	Benign/Likely_benign	pTP	0.986192
chr1	237784376	201411	GAGA	G	.	PASS	Conflicting_interpretations_of_pathogenicity	pTP	0.986192
chr1	237785720	669249	T	TG	.	PASS	Benign	pTP	0.984046
chr1	237785981	222798	AAAG	A	.	PASS	Uncertain_significance	pTP	0.986224
chr1	237791827	1203697	CT	C	.	PASS	Likely_benign	pTP	0.986025
chr1	237792111	430544	ACTT	A	.	PASS	Uncertain_significance	pTP	0.986192
chr1	237792330	463569	TAGTA	T	.	PASS	Likely_benign	pTP	0.986192
chr1	237792349	1270060	CTG	C	.	PASS	Benign	pTP	0.880988
chr1	237792349	1225079	CTGTG	C	.	PASS	Benign	pTP	0.880988
chr1	237792349	1220723	CTGTGTG	C	.	PASS	Benign	pTP	0.868970
chr1	237792349	1290403	CTGTGTGTG	C	.	PASS	Benign	pTP	0.867127
chr1	237792349	1258489	CTGTGTGTGTG	C	.	PASS	Benign	pTP	0.853109
chr1	237792368	1289173	T	TGTGTGCGCGC	.	PASS	Benign	pTP	0.596898
chr1	237792370	1178159	T	TGTGCGCGC	.	PASS	Likely_benign	pTP	0.692397
chr1	237792372	1188491	T	TGCGCGC	.	PASS	Likely_benign	pTP	0.725036
chr1	237792374	1236291	T	TGCGCGC	.	PASS	Benign	pTP	0.725036
chr1	237792382	1200195	C	CGT	.	PASS	Likely_benign	pTP	0.827760
chr1	237792382	1269042	C	CGTGT	.	PASS	Benign	pTP	0.807622
chr1	237792382	1246718	CGTGTGTGTGT	C	.	PASS	Benign	pTP	0.853109
chr1	237792382	1280592	CGTGTGTGTGTGTGTGCGTGTGTGTGT	C	.	PASS	Benign	pTP	0.771293
chr1	237792396	1247860	TGC	T	.	PASS	Benign	pTP	0.880988
chr1	237794327	683796	C	CGG	.	PASS	Benign	pTP	0.978888
chr1	237795450	1238961	A	AT	.	PASS	Benign	pTP	0.983816
chr1	237795625	669618	A	ATTTT	.	PASS	Benign	pTP	0.976892
chr1	237797997	1183080	A	ATGGTTG	.	PASS	Likely_benign	pTP	0.962179
chr1	237798003	257202	G	GA	.	PASS	Likely_benign	pTP	0.984046
chr1	237798132	928014	AAAG	A	.	PASS	Uncertain_significance	pTP	0.986224
chr1	237798275	1262635	A	AATAG	.	PASS	Benign	pTP	0.975905
chr1	237798412	678017	C	CTATT	.	PASS	Benign	pTP	0.975905
chr1	237801541	1228661	CA	C	.	PASS	Benign	pTP	0.977409
chr1	237801833	43736	A	AT	.	PASS	Benign/Likely_benign	pTP	0.983816
chr1	237801833	1174686	A	ATT	.	PASS	Benign	pTP	0.978584
chr1	237801833	43737	AT	A	.	PASS	Benign/Likely_benign	pTP	0.986038
chr1	237806115	165129	T	TC	.	PASS	not_provided	pTP	0.974308
chr1	237806193	927660	C	CT	.	PASS	Uncertain_significance	pTP	0.983816
chr1	237806193	1284405	CT	C	.	PASS	Benign/Likely_benign	pTP	0.986038
chr1	237806207	801641	C	CTTTTT	.	PASS	Likely_benign	pTP	0.962634
chr1	237808654	1267881	C	CA	.	PASS	Benign	pTP	0.910158
chr1	237808654	1223358	CA	C	.	PASS	Benign	pTP	0.921688
chr1	237808654	1297279	CAA	C	.	PASS	Benign	pTP	0.921445
chr1	237808669	1208038	CAAAATAAAAT	C	.	PASS	Likely_benign	pTP	0.901989
chr1	237819025	921906	C	CT	.	PASS	Likely_benign	pTP	0.983816
chr1	237819155	1347868	CTTCT	C	.	PASS	Uncertain_significance	pTP	0.986192
chr1	237828369	229214	AT	A	.	PASS	Uncertain_significance	pTP	0.986038
chr1	237828562	1247737	TG	T	.	PASS	Benign	pTP	0.986237
chr1	237830274	1213416	C	CCAT	.	PASS	Likely_benign	pTP	0.975795
chr1	237831862	683804	T	TTTGA	.	PASS	Benign	pTP	0.975905
chr1	237832645	1677594	T	TAA	.	PASS	Uncertain_significance	pTP	0.978888
chr1	237832646	1391993	A	AAACTC	.	PASS	Uncertain_significance	pTP	0.962634
chr1	237832727	296770	AT	A	.	PASS	Uncertain_significance	pTP	0.986025
chr1	237833213	296785	G	GT	.	PASS	Conflicting_interpretations_of_pathogenicity	pTP	0.983816
chr1	237833213	296787	GT	G	.	PASS	Uncertain_significance	pTP	0.986038
chr1	237833281	296789	G	GA	.	PASS	Conflicting_interpretations_of_pathogenicity	pTP	0.990765
chr1	237833281	296788	GA	G	.	PASS	Benign/Likely_benign	pTP	0.992041
chr1	237833351	296792	G	GC	.	PASS	Uncertain_significance	pTP	0.732151
chr1	237833351	296793	GC	G	.	PASS	Uncertain_significance	pTP	0.760515
chr1	237833358	296795	CCCCCCG	C	.	PASS	Uncertain_significance	pTP	0.739274
chr1	237833361	296798	C	CCG	.	PASS	Uncertain_significance	pTP	0.672641
chr1	237833534	296803	G	GAAAC	.	PASS	Benign/Likely_benign	pTP	0.975905
chr1	239909421	1239171	G	GAA	.	PASS	Benign	pTP	0.993009
chr1	239909421	1259008	G	GAAA	.	PASS	Benign	pTP	0.991967
chr1	240092268	1285272	GGGC	G	.	PASS	Benign	pTP	0.939333
chr1	240092723	709718	T	TGCA	.	PASS	Benign	pTP	0.931817
chr1	240092766	435215	A	ACAG	.	PASS	Benign	pTP	0.931817
chr1	240207641	446013	TCCTCCGCCCCCTCTACCCGGAGCGGCAATACCC	T	.	PASS	Likely_benign	pTP	0.168524
chr1	240208133	1694551	ACCT	A	.	PASS	Benign	pTP	0.470790
chr1	241497345	1252989	GCA	G	.	PASS	Benign	pTP	0.986192
chr1	241497605	296858	TAA	T	.	PASS	Benign/Likely_benign	pTP	0.986192
chr1	241497927	42095	A	ATTT	.	PASS	Conflicting_interpretations_of_pathogenicity	pTP	0.975448
chr1	241497971	421720	CT	C	.	PASS	Likely_pathogenic	pTP	0.986237
chr1	241500593	413608	T	TTGAG	.	PASS	Likely_benign	pTP	0.975905
chr1	241500598	701907	T	TGAGA	.	PASS	Likely_benign	pTP	0.953117
chr1	241500598	296863	T	TGAGAGA	.	PASS	Uncertain_significance	pTP	0.927374
chr1	241500598	237109	T	TGAGTGA	.	PASS	Likely_benign	pTP	0.927374
chr1	241500602	296865	T	TGA	.	PASS	Conflicting_interpretations_of_pathogenicity	pTP	0.958801
chr1	241500602	296866	T	TGAGA	.	PASS	Conflicting_interpretations_of_pathogenicity	pTP	0.953117
chr1	241500602	296867	T	TGAGAGA	.	PASS	Conflicting_interpretations_of_pathogenicity	pTP	0.927374
chr1	241500602	296868	T	TGAGAGAGA	.	PASS	Conflicting_interpretations_of_pathogenicity	pTP	0.915969
chr1	241500602	296869	T	TGAGAGAGAGA	.	PASS	Conflicting_interpretations_of_pathogenicity	pTP	0.877611
chr1	241500602	296870	T	TGAGAGAGAGAGA	.	PASS	Conflicting_interpretations_of_pathogenicity	pTP	0.874985
chr1	241500602	1237054	T	TGAGAGAGAGAGAGA	.	PASS	Benign	pTP	0.818957
chr1	241500602	1692238	T	TGAGAGAGAGAGAGAGA	.	PASS	Likely_benign	pTP	0.825399
chr1	241500602	1692239	T	TGAGAGAGAGAGAGAGAGA	.	PASS	Likely_benign	pTP	0.784790
chr1	241500602	1692240	T	TGAGAGAGAGAGAGAGAGAGA	.	PASS	Likely_benign	pTP	0.786111
chr1	241500602	1692237	T	TGAGAGAGTGAGAGAGA	.	PASS	Likely_benign	pTP	0.825399
chr1	241500602	1692236	T	TGAGAGTGAGA	.	PASS	Likely_benign	pTP	0.877611
chr1	241500602	1692235	T	TGAGTGA	.	PASS	Uncertain_significance	pTP	0.927374
chr1	241500602	296871	TGA	T	.	PASS	Conflicting_interpretations_of_pathogenicity	pTP	0.972861
chr1	241500602	296872	TGAGA	T	.	PASS	Conflicting_interpretations_of_pathogenicity	pTP	0.972861
chr1	241500602	1336415	TGAGAGA	T	.	PASS	Likely_benign	pTP	0.969802
chr1	241500602	1336271	TGAGAGAGA	T	.	PASS	Conflicting_interpretations_of_pathogenicity	pTP	0.969328
chr1	241502087	679715	GGGGCCATGCT	G	.	PASS	Likely_benign	pTP	0.973925
chr1	241506170	696770	TGAAAA	T	.	PASS	Uncertain_significance	pTP	0.998083
chr1	241506178	514574	AAAG	A	.	PASS	Likely_benign	pTP	0.998213
chr1	241511939	1182490	C	CA	.	PASS	Likely_benign	pTP	0.984084
chr1	241512017	422293	GT	G	.	PASS	Pathogenic/Likely_pathogenic	pTP	0.986237
chr1	241512149	529833	G	GA	.	PASS	Benign	pTP	0.984084
chr1	241519679	840406	A	ACGAGGGGACGCGAGCGCG	.	PASS	Uncertain_significance	pTP	0.879011
chr1	241519682	405920	A	AG	.	PASS	Conflicting_interpretations_of_pathogenicity	pTP	0.978479
chr1	241850560	546633	AC	A	.	PASS	Likely_pathogenic	pTP	0.986270
chr1	243270135	1179068	CAT	C	.	PASS	Pathogenic	pTP	0.986192
chr1	243270821	1223259	CT	C	.	PASS	Benign	pTP	0.988063
chr1	243271038	1428937	CAAG	C	.	PASS	Uncertain_significance	pTP	0.986192
chr1	243341139	1189039	G	GC	.	PASS	Pathogenic	pTP	0.984046
chr1	243344276	57	AG	A	.	PASS	Pathogenic	pTP	0.986270
chr1	243344378	260008	C	CA	.	PASS	Benign	pTP	0.984046
chr1	243499640	1183513	G	GT	.	PASS	Benign	pTP	0.983816
chr1	243499779	1360829	T	TTGC	.	PASS	Uncertain_significance	pTP	0.975795
chr1	243499846	296917	A	AGACTT	.	PASS	Conflicting_interpretations_of_pathogenicity	pTP	0.962634
chr1	243499997	296920	A	ATGTT	.	PASS	Uncertain_significance	pTP	0.975905
chr1	243500089	296922	A	AGACTT	.	PASS	Uncertain_significance	pTP	0.962634
chr1	243553158	1206739	C	CA	.	PASS	Likely_benign	pTP	0.984084
chr1	243553179	1223181	CA	C	.	PASS	Likely_benign	pTP	0.986216
chr1	243572908	1292871	CT	C	.	PASS	Benign	pTP	0.982068
chr1	243613785	1202506	CTTATAA	C	.	PASS	Likely_benign	pTP	0.984611
chr1	243613953	1204155	CTAAAAT	C	.	PASS	Likely_benign	pTP	0.984648
chr1	243637758	1609035	T	TA	.	PASS	Benign	pTP	0.984084
chr1	243664902	1533526	GTTTC	G	.	PASS	Benign	pTP	0.986192
chr1	243665085	1210775	A	AACTGG	.	PASS	Likely_benign	pTP	0.969582
chr1	243842908	1191724	CTAACT	C	.	PASS	Likely_benign	pTP	0.985203
chr1	243842980	679387	AAC	A	.	PASS	Likely_benign	pTP	0.986192
chr1	243843656	1258477	G	GT	.	PASS	Benign	pTP	0.981693
chr1	244605783	638071	ACTATGG	A	.	PASS	Uncertain_significance	pTP	0.984611
chr1	244835582	1281824	TGGC	T	.	PASS	Benign	pTP	0.986224
chr1	244842190	214267	T	TG	.	PASS	Benign	pTP	0.983816
chr1	244843190	214268	T	TAGAAA	.	PASS	Benign	pTP	0.962634
chr1	244854162	1282439	T	TA	.	PASS	Benign	pTP	0.978814
chr1	244854162	1214450	T	TAA	.	PASS	Likely_benign	pTP	0.972013
chr1	244854162	1219555	TA	T	.	PASS	Likely_benign	pTP	0.981710
chr1	244854516	1638347	ATT	A	.	PASS	Likely_benign	pTP	0.997944
chr1	244855060	1610298	ACTCTCT	A	.	PASS	Likely_benign	pTP	0.984611
chr1	244855154	1178522	TAGCA	T	.	PASS	Benign	pTP	0.986192
chr1	244855617	759129	C	CA	.	PASS	Likely_benign	pTP	0.984046
chr1	244855902	532563	GCCT	G	.	PASS	Conflicting_interpretations_of_pathogenicity	pTP	0.986192
chr1	244857140	1218113	AACTT	A	.	PASS	Likely_benign	pTP	0.986192
chr1	244857722	576119	TGAAAA	T	.	PASS	Benign	pTP	0.998026
chr1	244857989	1261969	TA	T	.	PASS	Benign	pTP	0.986216
chr1	244858603	1214972	AC	A	.	PASS	Likely_benign	pTP	0.986237
chr1	244858753	723764	TTCA	T	.	PASS	Likely_benign	pTP	0.985978
chr1	244858850	581673	ATAAT	A	.	PASS	Uncertain_significance	pTP	0.986224
chr1	244859262	532567	AAAG	A	.	PASS	Likely_benign	pTP	0.986224
chr1	244860192	1194207	TGA	T	.	PASS	Likely_benign	pTP	0.986952
chr1	244863395	1270416	G	GAC	.	PASS	Benign	pTP	0.974712
chr1	244863395	1223681	G	GACAC	.	PASS	Likely_benign	pTP	0.971157
chr1	244863395	1293436	GAC	G	.	PASS	Benign	pTP	0.983436
chr1	244863395	1222305	GACAC	G	.	PASS	Benign	pTP	0.983436
chr1	244863420	1289922	A	ACACG	.	PASS	Benign	pTP	0.971157
chr1	244863420	1267623	A	ACG	.	PASS	Benign	pTP	0.974712
chr1	244863554	1200641	TG	T	.	PASS	Likely_benign	pTP	0.981420
chr1	244863616	1453049	C	CCCGCCGCCGGAGCCCCGGGGCGA	.	PASS	Pathogenic	pTP	0.849386
chr1	244863616	1342608	CCCGCCGCCGGAGCCCCGGGGCGA	C	.	PASS	Uncertain_significance	pTP	0.954435
chr1	244863639	582533	ACCGCCGCCT	A	.	PASS	Conflicting_interpretations_of_pathogenicity	pTP	0.982241
chr1	244863647	267738	CTCCGCCGCCT	C	.	PASS	Conflicting_interpretations_of_pathogenicity	pTP	0.982466
chr1	244863662	1025913	CCTT	C	.	PASS	Uncertain_significance	pTP	0.986192
chr1	244863931	578564	G	GCCT	.	PASS	Uncertain_significance	pTP	0.975795
chr1	244863931	446390	GCCT	G	.	PASS	Conflicting_interpretations_of_pathogenicity	pTP	0.986192
chr1	244864026	659189	T	TTCCTCC	.	PASS	Uncertain_significance	pTP	0.984716
chr1	244864032	758545	C	CTCCTCT	.	PASS	Likely_benign	pTP	0.984716
chr1	244864032	582192	CTCCTCT	C	.	PASS	Likely_benign	pTP	0.993866
chr1	244864044	943034	TTCC	T	.	PASS	Likely_benign	pTP	0.994502
chr1	245684413	1302457	TG	T	.	PASS	Benign	pTP	0.939524
chr1	247418307	296930	C	CT	.	PASS	Uncertain_significance	pTP	0.983816
chr1	247419159	801645	TATA	T	.	PASS	Benign	pTP	0.986283
chr1	247448679	296955	TC	T	.	PASS	Benign	pTP	0.986237
chr1	247448824	296957	CTCTG	C	.	PASS	Uncertain_significance	pTP	0.986192
chr1	247448829	296958	TCTAA	T	.	PASS	Uncertain_significance	pTP	0.986192
chr1	247448849	296959	C	CT	.	PASS	Benign	pTP	0.983816
chr1	247896050	1600776	ACTC	A	.	PASS	Benign	pTP	0.986192
chr1	247896477	1559258	G	GA	.	PASS	Benign	pTP	0.984046
chr1	248626807	775702	CAG	C	.	PASS	Benign	pTP	0.986192
chr2	1414438	1323705	G	GCTGGTTATGGCCTGCACAGA	.	PASS	Pathogenic	pTP	0.879842
chr2	1436288	585086	AC	A	.	PASS	not_provided	pTP	0.986237
chr2	1477447	429301	A	ACGGC	.	PASS	Pathogenic	pTP	0.975905
chr2	1493987	4054	C	CT	.	PASS	Pathogenic	pTP	0.977141
chr2	1495977	331361	CCTT	C	.	PASS	Likely_benign	pTP	0.986192
chr2	1496646	4050	G	GT	.	PASS	Pathogenic	pTP	0.984046
chr2	1496772	739260	CCTTT	C	.	PASS	Likely_benign	pTP	0.986192
chr2	1503975	623380	AC	A	.	PASS	Pathogenic	pTP	0.976280
chr2	1503982	632332	CT	C	.	PASS	Pathogenic	pTP	0.976280
chr2	1540689	786999	C	CACCGCAGCGG	.	PASS	Uncertain_significance	pTP	0.934582
chr2	1542533	331643	C	CT	.	PASS	Uncertain_significance	pTP	0.983800
chr2	1635187	1252237	GT	G	.	PASS	Benign	pTP	0.981420
chr2	1638965	932291	CCT	C	.	PASS	Pathogenic	pTP	0.980196
chr2	1660856	1230787	T	TAG	.	PASS	Benign	pTP	0.978888
chr2	1665935	1200013	T	TCA	.	PASS	Likely_benign	pTP	0.978888
chr2	1680104	1193758	ATGT	A	.	PASS	Likely_benign	pTP	0.938714
chr2	1683880	1204737	GT	G	.	PASS	Likely_benign	pTP	0.986038
chr2	1683889	1228581	TC	T	.	PASS	Benign	pTP	0.986038
chr2	1809174	1326209	A	ACAAGACAC	.	PASS	Uncertain_significance	pTP	0.955980
chr2	1809422	1286431	G	GA	.	PASS	Benign	pTP	0.974037
chr2	1834761	1694947	AATACAGGTACTCCTCCACATACCACGGGGATGG	A	.	PASS	Benign	pTP	0.475391
chr2	1840899	1180025	TC	T	.	PASS	Benign	pTP	0.969841
chr2	1840900	1327727	C	CTT	.	PASS	Likely_benign	pTP	0.954144
chr2	1840902	1206589	TTC	T	.	PASS	Likely_benign	pTP	0.947961
chr2	1851710	1341625	T	TA	.	PASS	Likely_benign	pTP	0.984084
chr2	1887167	1282530	T	TA	.	PASS	Benign	pTP	0.978814
chr2	1892089	617454	CGGCAGCGCGT	C	.	PASS	Likely_pathogenic	pTP	0.982466
chr2	1892506	1287621	C	CT	.	PASS	Benign	pTP	0.986042
chr2	1892506	1268065	CT	C	.	PASS	Benign	pTP	0.987962
chr2	1892506	1204344	CTT	C	.	PASS	Likely_benign	pTP	0.987922
chr2	1942998	1290816	T	TTCC	.	PASS	Benign	pTP	0.829537
chr2	1942998	1290701	TTCC	T	.	PASS	Benign	pTP	0.896063
chr2	1942998	1270741	TTCCTCC	T	.	PASS	Benign	pTP	0.885369
chr2	1943084	1212803	TCTC	T	.	PASS	Likely_benign	pTP	0.896063
chr2	1979143	1268554	GA	G	.	PASS	Benign	pTP	0.986270
chr2	3550140	1254502	C	CT	.	PASS	Benign	pTP	0.984923
chr2	3550142	1221742	T	TA	.	PASS	Benign	pTP	0.849190
chr2	3550142	1207337	T	TAA	.	PASS	Likely_benign	pTP	0.808896
chr2	3550142	1286862	TA	T	.	PASS	Benign	pTP	0.867405
chr2	3552292	1359719	ATGT	A	.	PASS	Uncertain_significance	pTP	0.986192
chr2	3552317	1572873	CAA	C	.	PASS	Likely_benign	pTP	0.986192
chr2	3552422	669562	CCTCT	C	.	PASS	Benign	pTP	0.986192
chr2	3552497	1208687	TCTCCACCCCCTCCACACCAC	T	.	PASS	Likely_benign	pTP	0.819820
chr2	3580103	469408	C	CT	.	PASS	Benign	pTP	0.983800
chr2	3580103	1064152	CT	C	.	PASS	Uncertain_significance	pTP	0.986025
chr2	3637570	1186047	T	TGA	.	PASS	Pathogenic	pTP	0.978888
chr2	3643434	711324	G	GCC	.	PASS	Likely_benign	pTP	0.969818
chr2	5693166	1194006	AGCGCGGGCGGAG	A	.	PASS	Conflicting_interpretations_of_pathogenicity	pTP	0.983175
chr2	5693393	1174957	GGAC	G	.	PASS	Conflicting_interpretations_of_pathogenicity	pTP	0.978734
chr2	5693752	436839	C	CCAGCAGCAGCGG	.	PASS	Benign/Likely_benign	pTP	0.866328
chr2	5693752	377015	CCAGCAGCAGCGG	C	.	PASS	Conflicting_interpretations_of_pathogenicity	pTP	0.964489
chr2	5694117	1227308	G	GTGA	.	PASS	Benign	pTP	0.986071
chr2	8730955	430805	CTG	C	.	PASS	Pathogenic	pTP	0.986192
chr2	8751645	1157148	C	CT	.	PASS	Likely_benign	pTP	0.984046
chr2	8770606	1264497	G	GT	.	PASS	Benign	pTP	0.973968
chr2	8770606	1269486	GT	G	.	PASS	Benign	pTP	0.977512
chr2	8791247	1179584	CTTACA	C	.	PASS	Benign	pTP	0.985203
chr2	8798301	1644613	CTAGA	C	.	PASS	Likely_benign	pTP	0.986192
chr2	8798310	1649772	T	TA	.	PASS	Benign	pTP	0.984084
chr2	9490115	1188896	AT	A	.	PASS	Benign	pTP	0.986237
chr2	9490185	1444188	CTG	C	.	PASS	Uncertain_significance	pTP	0.986192
chr2	9490479	951710	G	GT	.	PASS	Uncertain_significance	pTP	0.984046
chr2	9490537	1587558	A	AATTG	.	PASS	Likely_benign	pTP	0.975905
chr2	9490537	1663848	AATTG	A	.	PASS	Likely_benign	pTP	0.986192
chr2	9491159	734546	GA	G	.	PASS	Benign	pTP	0.986237
chr2	9494785	1624337	CA	C	.	PASS	Likely_benign	pTP	0.986237
chr2	9502280	738562	GAGA	G	.	PASS	Likely_benign	pTP	0.986192
chr2	9510134	653758	T	TA	.	PASS	Uncertain_significance	pTP	0.984046
chr2	9510221	1227240	C	CATAA	.	PASS	Benign	pTP	0.975905
chr2	9517880	1115158	TTTAGAAATAAAAG	T	.	PASS	Likely_benign	pTP	0.981003
chr2	9518216	1459451	G	GAT	.	PASS	Pathogenic	pTP	0.978888
chr2	9518259	1271574	C	CA	.	PASS	Benign	pTP	0.916164
chr2	9518259	1566283	C	CCA	.	PASS	Likely_benign	pTP	0.891478
chr2	9518259	1290044	CA	C	.	PASS	Benign	pTP	0.926986
chr2	9518259	1254986	CAA	C	.	PASS	Benign	pTP	0.926758
chr2	9518259	1239256	CAAA	C	.	PASS	Benign	pTP	0.926758
chr2	9518259	1647414	CAAAAAAAAAAA	C	.	PASS	Likely_benign	pTP	0.909212
chr2	9518259	1546488	CAAAAAAAAAAAA	C	.	PASS	Likely_benign	pTP	0.911919
chr2	9518259	1140582	CAAAAAAAAAAAAA	C	.	PASS	Likely_benign	pTP	0.902633
chr2	9523357	1609871	GAA	G	.	PASS	Likely_benign	pTP	0.997801
chr2	9526123	1404978	AGTT	A	.	PASS	Uncertain_significance	pTP	0.986192
chr2	9527669	1227074	GC	G	.	PASS	Benign	pTP	0.986237
chr2	9528156	1234345	ACT	A	.	PASS	Benign	pTP	0.986192
chr2	9535930	1560030	G	GA	.	PASS	Benign	pTP	0.984084
chr2	9535930	1154607	GA	G	.	PASS	Likely_benign	pTP	0.986270
chr2	10043427	1264076	C	CGGCCGGGCACG	.	PASS	Benign	pTP	0.919900
chr2	10043621	330619	T	TGCC	.	PASS	Conflicting_interpretations_of_pathogenicity	pTP	0.975795
chr2	10043621	330618	TGCC	T	.	PASS	Benign	pTP	0.986192
chr2	10047637	1574064	CT	C	.	PASS	Benign	pTP	0.986038
chr2	10048908	1243927	C	CT	.	PASS	Benign	pTP	0.921174
chr2	10048908	1240761	CT	C	.	PASS	Benign	pTP	0.931397
chr2	10048908	1264111	CTT	C	.	PASS	Benign	pTP	0.931182
chr2	10048908	1253909	CTTT	C	.	PASS	Benign	pTP	0.931182
chr2	10052224	631821	CAG	C	.	PASS	Uncertain_significance	pTP	0.981359
chr2	10052595	330641	C	CA	.	PASS	Uncertain_significance	pTP	0.984084
chr2	10052723	330647	G	GTT	.	PASS	Uncertain_significance	pTP	0.996839
chr2	10052724	330648	G	GT	.	PASS	Benign/Likely_benign	pTP	0.983816
chr2	10052724	330649	G	GTT	.	PASS	Benign	pTP	0.978584
chr2	10052724	1317563	G	GTTT	.	PASS	Likely_benign	pTP	0.975448
chr2	10058930	754055	C	CG	.	PASS	Benign	pTP	0.984046
chr2	11713593	1201944	G	GT	.	PASS	Likely_benign	pTP	0.983816
chr2	11765510	1245028	GT	G	.	PASS	Benign	pTP	0.986038
chr2	11773601	1638455	C	CA	.	PASS	Likely_benign	pTP	0.983816
chr2	11773601	1599019	C	CT	.	PASS	Benign	pTP	0.983816
chr2	11773601	1599509	CT	C	.	PASS	Benign	pTP	0.986038
chr2	11775929	1221237	TTATA	T	.	PASS	Benign	pTP	0.917749
chr2	11779626	1076048	AGCTGCCGCAG	A	.	PASS	Pathogenic	pTP	0.982466
chr2	11779881	1207078	C	CT	.	PASS	Likely_benign	pTP	0.981119
chr2	11779881	1249744	CT	C	.	PASS	Benign	pTP	0.984601
chr2	11779898	1280115	TGA	T	.	PASS	Benign	pTP	0.986952
chr2	11782200	262597	GTCT	G	.	PASS	Benign/Likely_benign	pTP	0.986192
chr2	11787396	1230598	TTC	T	.	PASS	Benign	pTP	0.910418
chr2	11787397	1242021	TC	T	.	PASS	Benign	pTP	0.910692
chr2	11791644	1204125	TTTG	T	.	PASS	Likely_benign	pTP	0.985991
chr2	11791805	1295232	A	AT	.	PASS	Benign	pTP	0.983816
chr2	11795387	1658512	CT	C	.	PASS	Likely_benign	pTP	0.986237
chr2	11804620	1286057	TG	T	.	PASS	Benign	pTP	0.979495
chr2	11804982	1207677	G	GT	.	PASS	Likely_benign	pTP	0.973968
chr2	11804982	1301236	GT	G	.	PASS	Likely_benign	pTP	0.977512
chr2	11825872	330933	AG	A	.	PASS	Likely_benign	pTP	0.986270
chr2	11826129	330936	CATT	C	.	PASS	Uncertain_significance	pTP	0.986192
chr2	11826512	330946	TC	T	.	PASS	Uncertain_significance	pTP	0.899533
chr2	11826537	330947	AG	A	.	PASS	Uncertain_significance	pTP	0.899533
chr2	11826792	330949	GT	G	.	PASS	Uncertain_significance	pTP	0.986025
chr2	15167120	1469525	CAGA	C	.	PASS	Likely_pathogenic	pTP	0.986192
chr2	15167286	1217235	AG	A	.	PASS	Conflicting_interpretations_of_pathogenicity	pTP	0.986237
chr2	15178946	1249878	TA	T	.	PASS	Benign	pTP	0.986216
chr2	15179001	1482944	G	GTGA	.	PASS	Uncertain_significance	pTP	0.975795
chr2	15238698	1166953	G	GAATT	.	PASS	Benign	pTP	0.975961
chr2	15238700	1669128	A	AT	.	PASS	Likely_benign	pTP	0.984046
chr2	15238704	1669130	TG	T	.	PASS	Likely_benign	pTP	0.986237
chr2	15275825	1664395	GA	G	.	PASS	Benign	pTP	0.986270
chr2	15275831	1601645	AAAAG	A	.	PASS	Benign	pTP	0.986224
chr2	15277156	1227300	ATT	A	.	PASS	Benign	pTP	0.985991
chr2	15327876	1645826	CA	C	.	PASS	Likely_benign	pTP	0.986270
chr2	15328187	1659073	CGCTGT	C	.	PASS	Likely_benign	pTP	0.985203
chr2	15330771	1651132	TTAAAGAA	T	.	PASS	Likely_benign	pTP	0.984366
chr2	15351870	1230196	GCACA	G	.	PASS	Benign	pTP	0.977151
chr2	15351870	1248846	GCACACACA	G	.	PASS	Benign	pTP	0.974161
chr2	15351870	1270835	GCACACACACA	G	.	PASS	Benign	pTP	0.971059
chr2	15352088	1164382	CAAG	C	.	PASS	Benign	pTP	0.986224
chr2	15353727	1619394	G	GA	.	PASS	Benign	pTP	0.984084
chr2	15383183	1282767	TA	T	.	PASS	Benign	pTP	0.986270
chr2	15383321	1576873	G	GA	.	PASS	Benign	pTP	0.984084
chr2	15396385	1274072	G	GA	.	PASS	Benign	pTP	0.984084
chr2	15396385	1231733	G	GC	.	PASS	Benign	pTP	0.984084
chr2	15396493	1659015	G	GA	.	PASS	Benign	pTP	0.984084
chr2	15396493	1637147	GA	G	.	PASS	Benign	pTP	0.986270
chr2	15396738	1277017	T	TA	.	PASS	Benign	pTP	0.984084
chr2	15402288	501319	AT	A	.	PASS	Pathogenic/Likely_pathogenic	pTP	0.986038
chr2	15427803	712499	T	TA	.	PASS	Benign	pTP	0.984084
chr2	15461163	1234900	A	AT	.	PASS	Benign	pTP	0.984084
chr2	15468147	1278167	T	TAATA	.	PASS	Benign	pTP	0.975905
chr2	15473318	1406108	C	CT	.	PASS	Pathogenic	pTP	0.984046
chr2	15474120	1457999	AGTTTTTAGTAATG	A	.	PASS	Pathogenic	pTP	0.980977
chr2	15474549	1251759	T	TTTC	.	PASS	Benign	pTP	0.984468
chr2	15474549	1175435	T	TTTCTTCTTC	.	PASS	Benign	pTP	0.957378
chr2	15478040	1249589	C	CATGCTGCATACATACCCTAGGCTCTGACCT	.	PASS	Benign	pTP	0.786970
chr2	15478231	1324782	A	AT	.	PASS	Likely_pathogenic	pTP	0.983816
chr2	15504121	1666581	CATAG	C	.	PASS	Likely_benign	pTP	0.986192
chr2	15534583	1677090	GATA	G	.	PASS	Uncertain_significance	pTP	0.986192
chr2	15534602	204581	G	GA	.	PASS	Pathogenic	pTP	0.984046
chr2	15536459	204583	CAGG	C	.	PASS	Pathogenic	pTP	0.986192
chr2	15536579	1245143	T	TA	.	PASS	Benign	pTP	0.984022
chr2	15551340	1286490	T	TA	.	PASS	Benign	pTP	0.978814
chr2	15553863	1227744	CCTCTCTCCCTCT	C	.	PASS	Benign	pTP	0.767428
chr2	15554040	1174687	T	TA	.	PASS	Benign	pTP	0.984046
chr2	15558541	1226078	TA	T	.	PASS	Benign	pTP	0.986237
chr2	15558648	1604691	C	CA	.	PASS	Benign	pTP	0.997623
chr2	15942191	817596	A	AC	.	PASS	Pathogenic	pTP	0.972549
chr2	15945490	196409	CAGATGATGA	C	.	PASS	Uncertain_significance	pTP	0.989775
chr2	17761575	1390491	TAAGAG	T	.	PASS	Uncertain_significance	pTP	0.985203
chr2	17766566	1008256	GTTCT	G	.	PASS	Uncertain_significance	pTP	0.986192
chr2	17768672	1246192	TTAA	T	.	PASS	Benign	pTP	0.988251
chr2	17772699	999172	CATGACT	C	.	PASS	Uncertain_significance	pTP	0.984611
chr2	17773083	1628306	A	AT	.	PASS	Benign	pTP	0.983816
chr2	17773083	1588663	AT	A	.	PASS	Benign	pTP	0.986038
chr2	17774334	1014468	TTGACCCATTATGACATGATAGA	T	.	PASS	Uncertain_significance	pTP	0.976187
chr2	17774353	954478	TAGAA	T	.	PASS	Uncertain_significance	pTP	0.986192
chr2	17778138	1232221	G	GTA	.	PASS	Benign	pTP	0.923276
chr2	17778138	1286357	GTA	G	.	PASS	Benign	pTP	0.948812
chr2	17778153	1182981	T	TAC	.	PASS	Benign	pTP	0.923276
chr2	17778153	1232903	TAC	T	.	PASS	Benign	pTP	0.948812
chr2	17778174	1276582	GTA	G	.	PASS	Benign	pTP	0.948812
chr2	17778191	1179895	C	CACACATATGTGTATATATATGTAT	.	PASS	Benign	pTP	0.592996
chr2	17778197	1228111	CAT	C	.	PASS	Benign	pTP	0.948812
chr2	17778202	1261499	A	ATG	.	PASS	Benign	pTP	0.923276
chr2	17778206	1261602	GTA	G	.	PASS	Benign	pTP	0.948812
chr2	17778257	1183405	C	CACAT	.	PASS	Benign	pTP	0.913134
chr2	17778257	1239193	CATATGTGTGT	C	.	PASS	Benign	pTP	0.935661
chr2	17778276	1232481	GTA	G	.	PASS	Benign	pTP	0.948812
chr2	17778277	1232713	TATATACACACACATGTGTGTGTACATATATGTATATACACACACAC	T	.	PASS	Benign	pTP	0.779715
chr2	17778308	1255050	GTA	G	.	PASS	Benign	pTP	0.948812
chr2	17778313	1278180	TAC	T	.	PASS	Benign	pTP	0.948812
chr2	17780604	1600738	AT	A	.	PASS	Benign	pTP	0.997672
chr2	17780989	1000939	ACTT	A	.	PASS	Uncertain_significance	pTP	0.986192
chr2	17781140	952990	TAAAG	T	.	PASS	Uncertain_significance	pTP	0.986192
chr2	17781428	1015331	AAGG	A	.	PASS	Uncertain_significance	pTP	0.986224
chr2	17781708	1371957	CAAAG	C	.	PASS	Uncertain_significance	pTP	0.986192
chr2	17781726	1168946	CAAGTT	C	.	PASS	Benign	pTP	0.985203
chr2	17781812	936873	TC	T	.	PASS	Uncertain_significance	pTP	0.986237
chr2	17781913	937989	TTAAAAC	T	.	PASS	Uncertain_significance	pTP	0.984648
chr2	18560458	827760	C	CG	.	PASS	Likely_pathogenic	pTP	0.978479
chr2	19911521	333339	TAGAC	T	.	PASS	Uncertain_significance	pTP	0.986192
chr2	19911981	333344	A	AGG	.	PASS	Likely_benign	pTP	0.981167
chr2	19913725	997840	AACAATTCATTAT	A	.	PASS	Uncertain_significance	pTP	0.983175
chr2	19913779	1217811	TA	T	.	PASS	Likely_benign	pTP	0.986270
chr2	19930515	1385640	ACTT	A	.	PASS	Uncertain_significance	pTP	0.986192
chr2	19930540	839633	AG	A	.	PASS	Pathogenic	pTP	0.986237
chr2	19932757	1200394	TTA	T	.	PASS	Likely_benign	pTP	0.986192
chr2	19935871	1262042	G	GAAT	.	PASS	Benign	pTP	0.996744
chr2	19941849	1600530	C	CA	.	PASS	Benign	pTP	0.984084
chr2	19945935	1368965	T	TTA	.	PASS	Pathogenic	pTP	0.978888
chr2	19946552	808672	TG	T	.	PASS	Likely_pathogenic	pTP	0.986237
chr2	19951416	289210	TG	T	.	PASS	Likely_pathogenic	pTP	0.986237
chr2	19952083	1261051	TG	T	.	PASS	Benign	pTP	0.988669
chr2	19953871	1325357	TA	T	.	PASS	Likely_pathogenic	pTP	0.986237
chr2	19962516	1267558	TGTTA	T	.	PASS	Benign	pTP	0.986192
chr2	19969748	1201827	A	AT	.	PASS	Likely_benign	pTP	0.972267
chr2	19969748	1224131	AT	A	.	PASS	Benign	pTP	0.977343
chr2	19973964	1259254	TGGA	T	.	PASS	Benign	pTP	0.986952
chr2	19974414	1268893	GA	G	.	PASS	Benign	pTP	0.988085
chr2	19993173	1569834	AGTT	A	.	PASS	Likely_benign	pTP	0.986192
chr2	20002161	1294850	T	TAC	.	PASS	Benign	pTP	0.969411
chr2	20002161	1242748	T	TACAC	.	PASS	Benign	pTP	0.965137
chr2	20002161	1246717	T	TACACACACAC	.	PASS	Benign	pTP	0.907102
chr2	20002191	1284132	C	CACACACACACAG	.	PASS	Benign	pTP	0.905040
chr2	20003195	1497949	TC	T	.	PASS	Uncertain_significance	pTP	0.986237
chr2	20005662	1277469	A	AAAAG	.	PASS	Benign	pTP	0.975961
chr2	20012561	931804	GGCA	G	.	PASS	Likely_pathogenic	pTP	0.986192
chr2	20012713	1253495	G	GGCCCCGCCCC	.	PASS	Benign	pTP	0.934582
chr2	20012713	1181689	G	GGCCCCGCCCT	.	PASS	Benign	pTP	0.934582
chr2	20012939	1276352	CA	C	.	PASS	Benign	pTP	0.977083
chr2	21001939	265896	ACTG	A	.	PASS	Conflicting_interpretations_of_pathogenicity	pTP	0.986192
chr2	21002179	927203	AC	A	.	PASS	Uncertain_significance	pTP	0.986237
chr2	21002320	653899	GA	G	.	PASS	Uncertain_significance	pTP	0.986237
chr2	21002392	440513	CAT	C	.	PASS	Conflicting_interpretations_of_pathogenicity	pTP	0.986224
chr2	21003316	918708	G	GT	.	PASS	Likely_benign	pTP	0.983816
chr2	21003346	334083	G	GA	.	PASS	Conflicting_interpretations_of_pathogenicity	pTP	0.984084
chr2	21003346	490382	GA	G	.	PASS	Conflicting_interpretations_of_pathogenicity	pTP	0.986270
chr2	21005155	17896	TG	T	.	PASS	Likely_benign	pTP	0.986038
chr2	21006019	495857	CA	C	.	PASS	Conflicting_interpretations_of_pathogenicity	pTP	0.986237
chr2	21006629	434252	AG	A	.	PASS	Pathogenic/Likely_pathogenic	pTP	0.986237
chr2	21007667	17892	CT	C	.	PASS	Pathogenic	pTP	0.986237
chr2	21007748	544076	TGAAAA	T	.	PASS	Pathogenic	pTP	0.998026
chr2	21009712	921367	TCTTAA	T	.	PASS	Likely_benign	pTP	0.985203
chr2	21010226	180280	CTCA	C	.	PASS	Conflicting_interpretations_of_pathogenicity	pTP	0.986192
chr2	21012616	922943	ACGTATT	A	.	PASS	Uncertain_significance	pTP	0.984611
chr2	21012665	630411	GA	G	.	PASS	Likely_benign	pTP	0.986270
chr2	21013311	569579	A	AACACCCAGG	.	PASS	Uncertain_significance	pTP	0.934582
chr2	21014433	1618894	GCTTT	G	.	PASS	Likely_benign	pTP	0.986192
chr2	21028071	923526	TAAG	T	.	PASS	Uncertain_significance	pTP	0.986192
chr2	21028074	699359	GA	G	.	PASS	Likely_benign	pTP	0.986237
chr2	21038115	742853	TCCCA	T	.	PASS	Likely_benign	pTP	0.986192
chr2	21043879	993131	C	CCAG	.	PASS	Uncertain_significance	pTP	0.968983
chr2	21043879	426250	C	CCAGCAG	.	PASS	Benign	pTP	0.951724
chr2	21043879	1168150	CCAG	C	.	PASS	Benign	pTP	0.982252
chr2	21043893	976129	AGCAGCGCAG	A	.	PASS	Uncertain_significance	pTP	0.977200
chr2	21043902	847160	G	GGCAGCGCCA	.	PASS	Uncertain_significance	pTP	0.917156
chr2	21043902	255983	GGCAGCGCCA	G	.	PASS	Benign/Likely_benign	pTP	0.977200
chr2	21043918	404405	C	CCAG	.	PASS	Uncertain_significance	pTP	0.968983
chr2	24164308	1184857	GC	G	.	PASS	Uncertain_significance	pTP	0.986237
chr2	24210614	1223051	C	CA	.	PASS	Benign	pTP	0.812982
chr2	24260903	1282883	C	CA	.	PASS	Benign	pTP	0.949443
chr2	24260903	1220831	C	CAA	.	PASS	Benign	pTP	0.933849
chr2	24260903	1267920	C	CAAA	.	PASS	Benign	pTP	0.924664
chr2	24260903	1242898	C	CAAAA	.	PASS	Benign	pTP	0.924990
chr2	24284888	1273356	AT	A	.	PASS	Benign	pTP	0.825402
chr2	24284888	1271497	ATT	A	.	PASS	Benign	pTP	0.824917
chr2	24284888	1264888	ATTT	A	.	PASS	Benign	pTP	0.824917
chr2	24284888	1282599	ATTTT	A	.	PASS	Benign	pTP	0.824917
chr2	24327998	1272391	CA	C	.	PASS	Benign	pTP	0.981710
chr2	24820010	495047	CAAG	C	.	PASS	risk_factor	pTP	0.986192
chr2	24839959	495045	GC	G	.	PASS	risk_factor	pTP	0.977806
chr2	24840049	1597267	AAAG	A	.	PASS	Benign	pTP	0.986192
chr2	25161052	335353	GA	G	.	PASS	Uncertain_significance	pTP	0.979495
chr2	25161280	420163	T	TGGGCCC	.	PASS	Uncertain_significance	pTP	0.962179
chr2	25161587	211935	C	CGCCGCTGCT	.	PASS	Benign/Likely_benign	pTP	0.934582
chr2	25161587	594219	C	CGCCGCTGCTGCCGCTGCT	.	PASS	Uncertain_significance	pTP	0.879011
chr2	25161599	1396815	C	CGCTGCTGCCGCTGCTGCT	.	PASS	Uncertain_significance	pTP	0.879011
chr2	25164989	1273663	G	GACC	.	PASS	Benign	pTP	0.975795
chr2	25236067	1188272	C	CT	.	PASS	Likely_benign	pTP	0.973968
chr2	25236944	817820	T	TC	.	PASS	Pathogenic	pTP	0.984046
chr2	25244294	1072186	G	GC	.	PASS	Pathogenic	pTP	0.977141
chr2	25244578	559440	G	GC	.	PASS	Pathogenic	pTP	0.977141
chr2	25246214	280432	TC	T	.	PASS	Pathogenic	pTP	0.986237
chr2	25246660	985294	G	GC	.	PASS	Pathogenic	pTP	0.974308
chr2	25248300	1230477	GC	G	.	PASS	Benign	pTP	0.986237
chr2	25274815	1260712	A	AC	.	PASS	Benign	pTP	0.984046
chr2	25275261	1190396	T	TG	.	PASS	Likely_benign	pTP	0.899773
chr2	25744300	1464753	T	TGCGGCG	.	PASS	Uncertain_significance	pTP	0.944048
chr2	25744494	1645644	G	GA	.	PASS	Benign	pTP	0.978529
chr2	25750252	1426379	GCTT	G	.	PASS	Uncertain_significance	pTP	0.986192
chr2	25771543	1169880	A	AG	.	PASS	Benign	pTP	0.984046
chr2	25845278	1349862	TTGGTTTTAAAACCTTC	T	.	PASS	Uncertain_significance	pTP	0.988117
chr2	25845464	1170681	ATATT	A	.	PASS	Benign	pTP	0.986224
chr2	25878153	1540608	C	CCCT	.	PASS	Likely_benign	pTP	0.975795
chr2	26190784	335366	GCA	G	.	PASS	Uncertain_significance	pTP	0.986192
chr2	26190873	335369	GAC	G	.	PASS	Uncertain_significance	pTP	0.986192
chr2	26191313	495727	C	CTGTT	.	PASS	Likely_pathogenic	pTP	0.975905
chr2	26192219	1292061	T	TA	.	PASS	Benign	pTP	0.976523
chr2	26192219	1294382	TA	T	.	PASS	Benign	pTP	0.979726
chr2	26192441	1593872	AAGGGAGTGTTACTATTTGTTCTCAGGG	A	.	PASS	Likely_benign	pTP	0.975725
chr2	26193293	1186472	C	CT	.	PASS	Likely_benign	pTP	0.956823
chr2	26193293	1243162	C	CTT	.	PASS	Benign	pTP	0.943369
chr2	26193293	1274293	C	CTTT	.	PASS	Benign	pTP	0.935415
chr2	26193667	188962	CAT	C	.	PASS	Pathogenic/Likely_pathogenic	pTP	0.986192
chr2	26195070	420631	GCT	G	.	PASS	Likely_benign	pTP	0.986192
chr2	26197665	1116989	AGGGTTTTTCTCTGTTCC	A	.	PASS	Likely_benign	pTP	0.977403
chr2	26201096	676596	CTG	C	.	PASS	Likely_benign	pTP	0.986192
chr2	26230210	554181	G	GGTCAACCAGTCC	.	PASS	Uncertain_significance	pTP	0.933085
chr2	26230296	554587	T	TA	.	PASS	Uncertain_significance	pTP	0.984046
chr2	26231968	1179848	C	CA	.	PASS	Benign	pTP	0.934034
chr2	26231968	1258621	CA	C	.	PASS	Benign	pTP	0.942693
chr2	26231968	1249633	CAA	C	.	PASS	Benign	pTP	0.942511
chr2	26232151	203737	T	TA	.	PASS	Benign	pTP	0.984046
chr2	26236890	189105	TGATGA	T	.	PASS	Pathogenic/Likely_pathogenic	pTP	0.985203
chr2	26238931	1074728	TACC	T	.	PASS	Pathogenic	pTP	0.986192
chr2	26244763	335392	AT	A	.	PASS	Uncertain_significance	pTP	0.986237
chr2	26245263	1249719	GGTGT	G	.	PASS	Benign	pTP	0.969683
chr2	26254257	92600	G	GACT	.	PASS	Benign	pTP	0.975795
chr2	26254332	422671	TA	T	.	PASS	Likely_benign	pTP	0.997672
chr2	26261190	675544	AAAC	A	.	PASS	Likely_benign	pTP	0.986224
chr2	26261212	1253417	A	AC	.	PASS	Benign	pTP	0.934719
chr2	26261212	1175595	A	ACC	.	PASS	Benign	pTP	0.914989
chr2	26261212	1275190	AC	A	.	PASS	Benign	pTP	0.943293
chr2	26263298	1270667	TA	T	.	PASS	Benign	pTP	0.971588
chr2	26269813	1254151	TGATGGACTGCCTTG	T	.	PASS	Likely_benign	pTP	0.981247
chr2	26277233	1199800	C	CT	.	PASS	Likely_benign	pTP	0.921174
chr2	26277233	1272884	CT	C	.	PASS	Benign	pTP	0.934977
chr2	26277233	1294379	CTT	C	.	PASS	Benign	pTP	0.934772
chr2	26277233	1200263	CTTTT	C	.	PASS	Likely_benign	pTP	0.934772
chr2	26277818	1218947	TTC	T	.	PASS	Likely_benign	pTP	0.986192
chr2	26279196	431822	C	CCGCT	.	PASS	Pathogenic	pTP	0.975905
chr2	26284463	1201981	CT	C	.	PASS	Likely_benign	pTP	0.978740
chr2	26285578	450899	T	TA	.	PASS	Uncertain_significance	pTP	0.984046
chr2	26402096	663966	T	TC	.	PASS	Pathogenic	pTP	0.984046
chr2	26414115	1272329	C	CATT	.	PASS	Benign	pTP	0.970334
chr2	26414115	1231646	C	CATTATT	.	PASS	Benign	pTP	0.953791
chr2	26414115	1239328	C	CATTATTATT	.	PASS	Benign	pTP	0.920580
chr2	26414115	1293832	CATT	C	.	PASS	Benign	pTP	0.983035
chr2	26414115	1245084	CATTATT	C	.	PASS	Benign	pTP	0.981101
chr2	26420997	1274963	CAA	C	.	PASS	Benign	pTP	0.986952
chr2	26421557	1247318	C	CT	.	PASS	Benign	pTP	0.951305
chr2	26421557	1194175	CT	C	.	PASS	Likely_benign	pTP	0.957799
chr2	26424424	1498456	TAAG	T	.	PASS	Uncertain_significance	pTP	0.986192
chr2	26430958	1221952	C	CT	.	PASS	Benign	pTP	0.951305
chr2	26430958	1250760	C	CTT	.	PASS	Benign	pTP	0.936246
chr2	26430958	1203988	CT	C	.	PASS	Likely_benign	pTP	0.957799
chr2	26431611	1240609	C	CT	.	PASS	Benign	pTP	0.995922
chr2	26440319	1270292	T	TTG	.	PASS	Benign	pTP	0.970178
chr2	26440319	1281335	T	TTGTG	.	PASS	Benign	pTP	0.966007
chr2	26440319	1186568	T	TTGTGTGTG	.	PASS	Likely_benign	pTP	0.938413
chr2	26440319	1179963	TTG	T	.	PASS	Benign	pTP	0.980434
chr2	26440362	1550987	G	GT	.	PASS	Benign	pTP	0.983816
chr2	26448794	1364773	TGAC	T	.	PASS	Uncertain_significance	pTP	0.986192
chr2	26453335	241936	CAGGCGAGCATGGAGA	C	.	PASS	Likely_benign	pTP	0.969735
chr2	26455249	1627791	T	TA	.	PASS	Benign	pTP	0.984046
chr2	26456481	525352	T	TCCTC	.	PASS	Uncertain_significance	pTP	0.975905
chr2	26457339	335418	A	AG	.	PASS	Likely_benign	pTP	0.976256
chr2	26458108	180120	GC	G	.	PASS	Likely_pathogenic	pTP	0.980261
chr2	26459864	1218297	T	TGC	.	PASS	Likely_benign	pTP	0.978888
chr2	26459948	1236693	G	GTGTA	.	PASS	Benign	pTP	0.975905
chr2	26460009	228317	CAGG	C	.	PASS	not_provided	pTP	0.986192
chr2	26460659	65812	A	AG	.	PASS	Pathogenic/Likely_pathogenic	pTP	0.976256
chr2	26461566	1212403	CT	C	.	PASS	Likely_benign	pTP	0.980261
chr2	26461816	65810	TCTC	T	.	PASS	Likely_pathogenic	pTP	0.986192
chr2	26463945	1629305	T	TTGGCCATGCAAG	.	PASS	Likely_benign	pTP	0.933085
chr2	26467044	1274404	TG	T	.	PASS	Benign	pTP	0.972745
chr2	26470685	229079	C	CCTT	.	PASS	Uncertain_significance	pTP	0.975795
chr2	26470685	1210985	C	CCTTCTT	.	PASS	Uncertain_significance	pTP	0.962179
chr2	26470685	229078	CCTT	C	.	PASS	Uncertain_significance	pTP	0.986192
chr2	26472600	1522771	AGAG	A	.	PASS	Uncertain_significance	pTP	0.986192
chr2	26475532	1290620	A	AG	.	PASS	Benign	pTP	0.968475
chr2	26475532	1181198	A	AGG	.	PASS	Likely_benign	pTP	0.958495
chr2	26475926	179828	ACT	A	.	PASS	Pathogenic	pTP	0.986192
chr2	26476529	1242133	CCCCCACCTCCTT	C	.	PASS	Benign	pTP	0.454176
chr2	26477473	21834	GC	G	.	PASS	Pathogenic	pTP	0.986237
chr2	26477951	1249457	TGG	T	.	PASS	Benign	pTP	0.979427
chr2	26479189	1239067	GT	G	.	PASS	Benign	pTP	0.986237
chr2	26480775	497108	T	TG	.	PASS	Uncertain_significance	pTP	0.978479
chr2	26482417	65777	TCATTAGAAATCTTGCG	T	.	PASS	Pathogenic	pTP	0.981247
chr2	26482515	1457789	TG	T	.	PASS	Pathogenic	pTP	0.977571
chr2	26482646	1200567	C	CGTGTGTGTGAGTGGGTGCAT	.	PASS	Likely_benign	pTP	0.386687
chr2	26482647	1218734	A	ATG	.	PASS	Likely_benign	pTP	0.799694
chr2	26484506	133309	CT	C	.	PASS	Likely_pathogenic	pTP	0.986237
chr2	26489145	1280093	GGCCCCGTGCACCAC	G	.	PASS	Benign	pTP	0.973163
chr2	26489776	1219654	GGGCAGCAGCAACAGCCCA	G	.	PASS	Likely_benign	pTP	0.977723
chr2	26494656	1233968	T	TA	.	PASS	Benign	pTP	0.882425
chr2	26494663	1270838	G	GT	.	PASS	Benign	pTP	0.882425
chr2	26495264	1278407	CA	C	.	PASS	Benign	pTP	0.986995
chr2	26527899	1404884	T	TGGCCACC	.	PASS	Pathogenic	pTP	0.949027
chr2	26558666	335470	GCCTCCT	G	.	PASS	Uncertain_significance	pTP	0.984611
chr2	26558817	1252843	CGT	C	.	PASS	Benign	pTP	0.986192
chr2	27053387	1665053	T	TA	.	PASS	Likely_benign	pTP	0.984046
chr2	27054612	1168568	A	AT	.	PASS	Benign	pTP	0.983816
chr2	27054676	953450	CTGGA	C	.	PASS	Pathogenic	pTP	0.986192
chr2	27059204	1470575	CCTG	C	.	PASS	Uncertain_significance	pTP	0.986192
chr2	27059265	1388615	TAGC	T	.	PASS	Uncertain_significance	pTP	0.986192
chr2	27067474	1169293	CTTG	C	.	PASS	Benign	pTP	0.986192
chr2	27067508	1006794	GA	G	.	PASS	Uncertain_significance	pTP	0.986237
chr2	27067611	955350	GCTC	G	.	PASS	Uncertain_significance	pTP	0.986192
chr2	27070071	1165932	CCT	C	.	PASS	Benign	pTP	0.986192
chr2	27070154	1004768	GTCTA	G	.	PASS	Uncertain_significance	pTP	0.986192
chr2	27079183	1344492	A	AG	.	PASS	Uncertain_significance	pTP	0.984046
chr2	27099444	335496	TGAG	T	.	PASS	Uncertain_significance	pTP	0.986192
chr2	27099768	335500	TCA	T	.	PASS	Likely_benign	pTP	0.986192
chr2	27200477	1341577	CCT	C	.	PASS	Likely_pathogenic	pTP	0.980196
chr2	27206912	975021	GCA	G	.	PASS	Likely_pathogenic	pTP	0.986192
chr2	27217145	1246361	CT	C	.	PASS	Benign	pTP	0.995002
chr2	27222177	1644472	CTG	C	.	PASS	Likely_benign	pTP	0.986192
chr2	27222313	1453934	CT	C	.	PASS	Pathogenic	pTP	0.980261
chr2	27222447	1277588	G	GT	.	PASS	Benign	pTP	0.984046
chr2	27223047	1653940	GT	G	.	PASS	Likely_benign	pTP	0.981420
chr2	27223430	1243866	CA	C	.	PASS	Benign	pTP	0.979413
chr2	27224327	1673413	CCTT	C	.	PASS	Likely_benign	pTP	0.986192
chr2	27225303	1275126	C	CTTT	.	PASS	Benign	pTP	0.911486
chr2	27225549	1275038	A	AC	.	PASS	Benign	pTP	0.974041
chr2	27225549	1250801	A	ACCC	.	PASS	Benign	pTP	0.960820
chr2	27226513	1571213	CCTT	C	.	PASS	Likely_benign	pTP	0.986192
chr2	27232697	1588588	CAG	C	.	PASS	Likely_benign	pTP	0.986192
chr2	27234511	1594183	G	GC	.	PASS	Benign	pTP	0.977141
chr2	27234701	1642317	AC	A	.	PASS	Likely_benign	pTP	0.986237
chr2	27235873	1180400	C	CA	.	PASS	Benign	pTP	0.979973
chr2	27237558	1568559	A	AC	.	PASS	Likely_benign	pTP	0.984046
chr2	27237839	1514924	CCTT	C	.	PASS	Uncertain_significance	pTP	0.986192
chr2	27239054	1509955	TGGA	T	.	PASS	Uncertain_significance	pTP	0.986192
chr2	27239324	1664532	TG	T	.	PASS	Likely_benign	pTP	0.986237
chr2	27239368	430523	TGCCCTTCTCCAAG	T	.	PASS	Pathogenic	pTP	0.981247
chr2	27241151	1398412	A	AC	.	PASS	Pathogenic	pTP	0.977141
chr2	27241411	1599532	CG	C	.	PASS	Benign	pTP	0.979495
chr2	27242291	1571632	C	CT	.	PASS	Likely_benign	pTP	0.976813
chr2	27243390	1247783	CT	C	.	PASS	Benign	pTP	0.949960
chr2	27243390	1275236	CTT	C	.	PASS	Benign	pTP	0.949800
chr2	27243390	1259990	CTTT	C	.	PASS	Benign	pTP	0.949800
chr2	27299415	444491	AG	A	.	PASS	Uncertain_significance	pTP	0.986237
chr2	27312584	290443	G	GC	.	PASS	Pathogenic	pTP	0.974308
chr2	27312668	594954	TCTC	T	.	PASS	Uncertain_significance	pTP	0.986192
chr2	27312685	38353	CCAA	C	.	PASS	Conflicting_interpretations_of_pathogenicity	pTP	0.986192
chr2	27312693	38352	ATCT	A	.	PASS	Likely_pathogenic	pTP	0.986192
chr2	27365055	1230939	CT	C	.	PASS	Benign	pTP	0.984601
chr2	27366677	1275286	G	GTT	.	PASS	Benign	pTP	0.978888
chr2	27366955	1639948	AG	A	.	PASS	Likely_benign	pTP	0.986237
chr2	27369017	808717	TCTCCAGCTG	T	.	PASS	Uncertain_significance	pTP	0.982241
chr2	27369223	1668130	T	TA	.	PASS	Benign	pTP	0.984084
chr2	27369223	1608573	TA	T	.	PASS	Benign	pTP	0.986270
chr2	27369337	1294815	GTCTCTCCCTTA	G	.	PASS	Benign	pTP	0.982617
chr2	27369478	930635	TTTC	T	.	PASS	Uncertain_significance	pTP	0.986192
chr2	27379070	1657887	TAAG	T	.	PASS	Likely_benign	pTP	0.986192
chr2	27380145	1096624	C	CTCCTCT	.	PASS	Likely_benign	pTP	0.962179
chr2	27380145	1021885	CTCCTCT	C	.	PASS	Uncertain_significance	pTP	0.984611
chr2	27380456	735351	GCCCCTGA	G	.	PASS	Likely_benign	pTP	0.977595
chr2	27380728	335567	G	GC	.	PASS	Uncertain_significance	pTP	0.977141
chr2	27444653	1268593	T	TTTTG	.	PASS	Benign	pTP	0.976892
chr2	27444951	1248200	G	GT	.	PASS	Benign	pTP	0.993110
chr2	27445435	97023	TTCTC	T	.	PASS	Pathogenic	pTP	0.986192
chr2	27445850	1142013	TAG	T	.	PASS	Likely_benign	pTP	0.986192
chr2	27446132	1263370	TAGG	T	.	PASS	Benign	pTP	0.986192
chr2	27446248	1561570	GT	G	.	PASS	Likely_benign	pTP	0.986237
chr2	27446474	1246936	AT	A	.	PASS	Benign	pTP	0.986237
chr2	27446498	1238770	G	GT	.	PASS	Benign	pTP	0.994198
chr2	27449397	1579401	C	CA	.	PASS	Likely_benign	pTP	0.984046
chr2	27449669	1634768	TAAG	T	.	PASS	Likely_benign	pTP	0.986192
chr2	27449812	1643911	GA	G	.	PASS	Likely_benign	pTP	0.986237
chr2	27453684	848185	TGGCTGG	T	.	PASS	Uncertain_significance	pTP	0.984611
chr2	27459484	1052739	CGGGCACCCA	C	.	PASS	Uncertain_significance	pTP	0.982241
chr2	27461793	97032	CG	C	.	PASS	Pathogenic/Likely_pathogenic	pTP	0.986237
chr2	27472038	1244950	CA	C	.	PASS	Benign	pTP	0.980340
chr2	27472246	1027993	TCA	T	.	PASS	Uncertain_significance	pTP	0.986192
chr2	27481425	1293475	T	TCA	.	PASS	Benign	pTP	0.949405
chr2	27481425	1255072	TCA	T	.	PASS	Benign	pTP	0.966560
chr2	27481425	1203062	TCACACACA	T	.	PASS	Likely_benign	pTP	0.962238
chr2	27483001	1280567	C	CT	.	PASS	Benign	pTP	0.956823
chr2	27483001	1289966	C	CTT	.	PASS	Benign	pTP	0.943369
chr2	27483001	1178651	C	CTTT	.	PASS	Likely_benign	pTP	0.935415
chr2	27485140	1167653	T	TA	.	PASS	Benign	pTP	0.984022
chr2	27496919	1303199	A	ACGGTTT	.	PASS	Uncertain_significance	pTP	0.962265
chr2	27497406	1334327	AAG	A	.	PASS	Benign	pTP	0.986192
chr2	27499649	1201608	CTG	C	.	PASS	Likely_benign	pTP	0.986192
chr2	27507302	932562	C	CA	.	PASS	Conflicting_interpretations_of_pathogenicity	pTP	0.984046
chr2	27508094	1325964	AAAGG	A	.	PASS	Likely_benign	pTP	0.986192
chr2	27518877	1632856	CAT	C	.	PASS	Likely_benign	pTP	0.986192
chr2	28777127	1180175	CTT	C	.	PASS	Likely_benign	pTP	0.986192
chr2	28778793	1475438	CTCTT	C	.	PASS	Uncertain_significance	pTP	0.986192
chr2	28783757	1221102	G	GA	.	PASS	Benign	pTP	0.984900
chr2	28788471	1289387	TTGTA	T	.	PASS	Benign	pTP	0.986192
chr2	28788827	1657734	C	CT	.	PASS	Likely_benign	pTP	0.984046
chr2	28794010	1645854	CATAA	C	.	PASS	Likely_benign	pTP	0.986192
chr2	28798948	1269514	CA	C	.	PASS	Benign	pTP	0.986270
chr2	28799187	1576927	ATTTAC	A	.	PASS	Likely_benign	pTP	0.985203
chr2	29065017	817091	CAG	C	.	PASS	Likely_pathogenic	pTP	0.981359
chr2	29065027	1040843	TC	T	.	PASS	Uncertain_significance	pTP	0.980261
chr2	29065042	1421200	CCTT	C	.	PASS	Uncertain_significance	pTP	0.986192
chr2	29065060	1510035	C	CACT	.	PASS	Uncertain_significance	pTP	0.975795
chr2	29065060	999206	C	CCCT	.	PASS	Uncertain_significance	pTP	0.975795
chr2	29065060	335637	C	CGCT	.	PASS	Benign/Likely_benign	pTP	0.975795
chr2	29065066	1026937	T	TGCC	.	PASS	Uncertain_significance	pTP	0.975795
chr2	29065069	1491394	T	TGCC	.	PASS	Uncertain_significance	pTP	0.975795
chr2	29070684	1390858	GTCC	G	.	PASS	Uncertain_significance	pTP	0.986192
chr2	29070721	1384376	G	GAGCTGC	.	PASS	Uncertain_significance	pTP	0.962179
chr2	29070723	1406599	GCTGCTCTCCGCTGCGAGT	G	.	PASS	Uncertain_significance	pTP	0.977723
chr2	29070912	1456390	CCAGA	C	.	PASS	Pathogenic	pTP	0.986192
chr2	29070995	1454885	T	TG	.	PASS	Pathogenic	pTP	0.978479
chr2	29070995	93474	TGGG	T	.	PASS	Benign	pTP	0.981359
chr2	29071078	1069982	CG	C	.	PASS	Pathogenic	pTP	0.977571
chr2	29071112	1442573	T	TG	.	PASS	Pathogenic	pTP	0.978479
chr2	29071215	597523	T	TAAGAGGAGGGAAGGC	.	PASS	Uncertain_significance	pTP	0.900123
chr2	29071295	1184961	AG	A	.	PASS	Pathogenic	pTP	0.977571
chr2	29071346	1451549	G	GGTCCTGTTTT	.	PASS	Pathogenic	pTP	0.934582
chr2	29071466	865922	T	TTGGCTGG	.	PASS	Pathogenic/Likely_pathogenic	pTP	0.949027
chr2	29072353	961915	T	TCTGCCC	.	PASS	Uncertain_significance	pTP	0.962179
chr2	29072374	865992	CCAGGG	C	.	PASS	Likely_pathogenic	pTP	0.985203
chr2	29072498	1297095	A	AG	.	PASS	Likely_pathogenic	pTP	0.978479
chr2	29072533	866727	TTGGGGGGACCACTGTCCTCC	T	.	PASS	Pathogenic	pTP	0.948717
chr2	29072553	852999	CCCT	C	.	PASS	Uncertain_significance	pTP	0.980196
chr2	29072716	522284	A	AT	.	PASS	Pathogenic	pTP	0.984046
chr2	29072780	1499475	TTCC	T	.	PASS	Uncertain_significance	pTP	0.986192
chr2	29072953	1511784	TGGA	T	.	PASS	Uncertain_significance	pTP	0.986192
chr2	29073220	967266	CAG	C	.	PASS	Pathogenic	pTP	0.986192
chr2	29073303	866068	CG	C	.	PASS	Pathogenic/Likely_pathogenic	pTP	0.986237
chr2	29073314	103	AT	A	.	PASS	Pathogenic	pTP	0.986237
chr2	29073803	1397241	CG	C	.	PASS	Pathogenic	pTP	0.986237
chr2	29073856	866401	CCTCA	C	.	PASS	Likely_pathogenic	pTP	0.986192
chr2	29193159	335682	C	CATTG	.	PASS	Benign	pTP	0.975905
chr2	29193461	1044184	TG	T	.	PASS	Uncertain_significance	pTP	0.986237
chr2	29193509	1045769	C	CTCCTTCTTTGCTATAGGA	.	PASS	Uncertain_significance	pTP	0.879011
chr2	29193511	239839	CCTT	C	.	PASS	Uncertain_significance	pTP	0.986192
chr2	29193781	133471	GCTC	G	.	PASS	Benign/Likely_benign	pTP	0.986192
chr2	29193789	1346971	TC	T	.	PASS	Uncertain_significance	pTP	0.986237
chr2	29193937	1582741	AT	A	.	PASS	Likely_benign	pTP	0.986237
chr2	29194009	1180153	CAT	C	.	PASS	Benign	pTP	0.986952
chr2	29196864	1061256	AAAG	A	.	PASS	Uncertain_significance	pTP	0.986224
chr2	29197429	1297177	AG	A	.	PASS	Benign	pTP	0.986237
chr2	29206875	1240473	C	CTT	.	PASS	Benign	pTP	0.978888
chr2	29207278	239829	G	GGGA	.	PASS	Benign/Likely_benign	pTP	0.967443
chr2	29209542	1178612	C	CA	.	PASS	Likely_benign	pTP	0.934034
chr2	29209542	1238291	CA	C	.	PASS	Benign	pTP	0.942693
chr2	29209542	1262102	CAA	C	.	PASS	Benign	pTP	0.942511
chr2	29209542	1207900	CAAAAAAAAA	C	.	PASS	Likely_benign	pTP	0.926987
chr2	29209542	1292852	CAAAAAAAAAA	C	.	PASS	Benign	pTP	0.927864
chr2	29209885	1617695	AGAAAG	A	.	PASS	Likely_benign	pTP	0.985203
chr2	29213973	1160693	CTT	C	.	PASS	Likely_benign	pTP	0.986192
chr2	29220745	653463	T	TC	.	PASS	Uncertain_significance	pTP	0.974308
chr2	29223384	1481059	C	CTGA	.	PASS	Uncertain_significance	pTP	0.975795
chr2	29223388	578856	TGGA	T	.	PASS	Uncertain_significance	pTP	0.986192
chr2	29225449	470819	CTG	C	.	PASS	Likely_benign	pTP	0.986192
chr2	29225518	959821	CAGAG	C	.	PASS	Uncertain_significance	pTP	0.986192
chr2	29225550	850207	TC	T	.	PASS	Uncertain_significance	pTP	0.986237
chr2	29226904	1598745	CT	C	.	PASS	Benign	pTP	0.980261
chr2	29227424	1261248	ATGTGGTGACC	A	.	PASS	Benign	pTP	0.982507
chr2	29227685	1598072	CCAGAG	C	.	PASS	Likely_benign	pTP	0.985203
chr2	29228809	1281436	A	AGGGCG	.	PASS	Benign	pTP	0.911180
chr2	29228917	1347916	AC	A	.	PASS	Uncertain_significance	pTP	0.977806
chr2	29232035	1297825	G	GCAAGTTGGTAAAACC	.	PASS	Benign	pTP	0.900123
chr2	29232292	508073	G	GC	.	PASS	Benign/Likely_benign	pTP	0.984046
chr2	29233317	1218341	A	AT	.	PASS	Likely_benign	pTP	0.984705
chr2	29233560	538179	C	CT	.	PASS	Uncertain_significance	pTP	0.984046
chr2	29233711	1543983	AG	A	.	PASS	Likely_benign	pTP	0.986270
chr2	29233999	1238683	T	TG	.	PASS	Benign	pTP	0.983816
chr2	29275315	1177680	ACAGT	A	.	PASS	Likely_benign	pTP	0.986192
chr2	29296722	1201973	A	AGT	.	PASS	Likely_benign	pTP	0.978888
chr2	29296722	1221014	A	AGTGT	.	PASS	Benign	pTP	0.975905
chr2	29296722	1278710	A	AGTGTGT	.	PASS	Benign	pTP	0.962179
chr2	29296901	1411899	CG	C	.	PASS	Uncertain_significance	pTP	0.986237
chr2	29318569	1245833	CT	C	.	PASS	Benign	pTP	0.983051
chr2	29318569	1178888	CTT	C	.	PASS	Likely_benign	pTP	0.982995
chr2	29383877	516581	CAG	C	.	PASS	Benign	pTP	0.986224
chr2	29694879	404375	C	CCAG	.	PASS	Uncertain_significance	pTP	0.965443
chr2	29717650	470897	CAGG	C	.	PASS	Uncertain_significance	pTP	0.986192
chr2	31335249	335749	AAG	A	.	PASS	Likely_benign	pTP	0.986192
chr2	31339696	1588709	GCA	G	.	PASS	Benign	pTP	0.986192
chr2	31346845	860457	TA	T	.	PASS	Uncertain_significance	pTP	0.986237
chr2	31346855	335761	AC	A	.	PASS	Uncertain_significance	pTP	0.977806
chr2	31349616	801659	T	TG	.	PASS	Benign	pTP	0.978479
chr2	31350103	1027672	GC	G	.	PASS	Pathogenic	pTP	0.970127
chr2	31366917	579351	CT	C	.	PASS	Pathogenic	pTP	0.980261
chr2	31367965	1412600	CACA	C	.	PASS	Uncertain_significance	pTP	0.986192
chr2	31368518	1168505	ACAGG	A	.	PASS	Benign/Likely_benign	pTP	0.988793
chr2	31376778	1271218	T	TAATAGTAAC	.	PASS	Benign	pTP	0.934582
chr2	31386865	1277228	G	GC	.	PASS	Benign	pTP	0.984046
chr2	31387820	1457782	TG	T	.	PASS	Pathogenic	pTP	0.979495
chr2	31397742	1166498	G	GA	.	PASS	Benign	pTP	0.984084
chr2	31403104	641114	G	GC	.	PASS	Pathogenic	pTP	0.974308
chr2	31525043	335804	T	TAA	.	PASS	Uncertain_significance	pTP	0.972013
chr2	31525043	335805	TA	T	.	PASS	Uncertain_significance	pTP	0.981710
chr2	31526104	1281523	CGG	C	.	PASS	Benign	pTP	0.986192
chr2	31529348	97381	GA	G	.	PASS	Pathogenic	pTP	0.986270
chr2	31531479	492901	AAAG	A	.	PASS	Uncertain_significance	pTP	0.986192
chr2	31533730	973246	AG	A	.	PASS	Likely_pathogenic	pTP	0.986237
chr2	31581061	1283344	G	GC	.	PASS	Benign	pTP	0.984046
chr2	31581215	1233010	C	CG	.	PASS	Benign	pTP	0.984046
chr2	31581218	1224763	AT	A	.	PASS	Benign	pTP	0.986237
chr2	32064138	634609	T	TCGGCCC	.	PASS	Uncertain_significance	pTP	0.962179
chr2	32064154	536443	TGCCGGGCGGCGAG	T	.	PASS	Pathogenic	pTP	0.981247
chr2	32087647	1242835	C	CTATT	.	PASS	Benign	pTP	0.975905
chr2	32087861	1218845	A	AATT	.	PASS	Likely_benign	pTP	0.971943
chr2	32087861	1282838	AATT	A	.	PASS	Benign	pTP	0.983967
chr2	32089610	335830	CAATT	C	.	PASS	Conflicting_interpretations_of_pathogenicity	pTP	0.986192
chr2	32114956	1343837	A	AT	.	PASS	Benign	pTP	0.984046
chr2	32114957	1293141	A	AT	.	PASS	Benign	pTP	0.964184
chr2	32114957	1260824	A	ATT	.	PASS	Benign	pTP	0.952911
chr2	32115700	989096	AG	A	.	PASS	Pathogenic	pTP	0.986237
chr2	32127304	672732	G	GA	.	PASS	Likely_benign	pTP	0.984923
chr2	32128486	1151344	GCT	G	.	PASS	Likely_benign	pTP	0.986192
chr2	32136413	1255255	T	TC	.	PASS	Benign	pTP	0.984046
chr2	32136838	1694952	TG	T	.	PASS	Benign	pTP	0.986237
chr2	32137010	1220741	G	GTATA	.	PASS	Benign	pTP	0.975905
chr2	32141890	415378	A	AT	.	PASS	Benign	pTP	0.983816
chr2	32147330	1198419	ATG	A	.	PASS	Likely_benign	pTP	0.986192
chr2	32154737	335841	AAGTT	A	.	PASS	Likely_benign	pTP	0.986192
chr2	32154866	335843	ATTTG	A	.	PASS	Uncertain_significance	pTP	0.986192
chr2	32155097	335850	ATTG	A	.	PASS	Likely_benign	pTP	0.986192
chr2	32155724	335856	TATC	T	.	PASS	Likely_benign	pTP	0.986192
chr2	32156037	335862	T	TG	.	PASS	Uncertain_significance	pTP	0.984046
chr2	32156039	335863	G	GT	.	PASS	Uncertain_significance	pTP	0.984046
chr2	32156658	335876	A	AAGG	.	PASS	Benign	pTP	0.975851
chr2	32157494	335891	C	CT	.	PASS	Uncertain_significance	pTP	0.984046
chr2	32224801	1266438	AATTT	A	.	PASS	Benign	pTP	0.986024
chr2	32224802	1234094	ATTTT	A	.	PASS	Benign	pTP	0.986024
chr2	32224802	1228698	ATTTTT	A	.	PASS	Benign	pTP	0.985024
chr2	32224810	1261557	T	TAAA	.	PASS	Benign	pTP	0.975505
chr2	32224810	1267762	T	TAAAA	.	PASS	Benign	pTP	0.975617
chr2	32235508	1491494	ACGT	A	.	PASS	Uncertain_significance	pTP	0.986192
chr2	32235579	1594094	CAA	C	.	PASS	Likely_benign	pTP	0.986192
chr2	32235710	1234644	G	GT	.	PASS	Benign	pTP	0.986763
chr2	32235743	1263783	ACATTATG	A	.	PASS	Benign	pTP	0.987214
chr2	32236345	1164689	G	GA	.	PASS	Benign	pTP	0.978529
chr2	32236424	1278429	T	TC	.	PASS	Benign	pTP	0.983800
chr2	32238208	844383	CAG	C	.	PASS	Uncertain_significance	pTP	0.986192
chr2	32238264	808725	GAA	G	.	PASS	Uncertain_significance	pTP	0.986192
chr2	32241111	1634425	TGTCA	T	.	PASS	Likely_benign	pTP	0.986192
chr2	32249750	1444202	CTG	C	.	PASS	Uncertain_significance	pTP	0.986192
chr2	32249986	1061558	CT	C	.	PASS	Uncertain_significance	pTP	0.986025
chr2	32250098	1362964	CCT	C	.	PASS	Uncertain_significance	pTP	0.986192
chr2	32250787	1007504	TTG	T	.	PASS	Uncertain_significance	pTP	0.986192
chr2	32250920	1129565	TTGATCAGCACTTCTCGGATGAGAGCCTGG	T	.	PASS	Likely_benign	pTP	0.965185
chr2	32252467	565443	A	AT	.	PASS	Uncertain_significance	pTP	0.984046
chr2	32252592	1052924	CA	C	.	PASS	Uncertain_significance	pTP	0.986237
chr2	32256724	1221049	AT	A	.	PASS	Benign	pTP	0.986237
chr2	32256767	422885	ATACT	A	.	PASS	Uncertain_significance	pTP	0.986192
chr2	36850952	1229283	A	AT	.	PASS	Benign	pTP	0.983816
chr2	36850952	1245944	A	ATT	.	PASS	Benign	pTP	0.978584
chr2	36855099	1249221	TAA	T	.	PASS	Benign	pTP	0.986192
chr2	36887042	1263170	GACACACACACAC	G	.	PASS	Benign	pTP	0.955970
chr2	36887042	1245088	GACACACACACACAC	G	.	PASS	Benign	pTP	0.951078
chr2	36902475	1178368	A	ATAAT	.	PASS	Benign	pTP	0.975905
chr2	37146839	1650339	A	AT	.	PASS	Benign	pTP	0.984084
chr2	37231668	214756	CA	C	.	PASS	Benign	pTP	0.980261
chr2	37231669	418379	AG	A	.	PASS	Benign	pTP	0.980261
chr2	37237732	509204	GTGTT	G	.	PASS	Likely_benign	pTP	0.985991
chr2	37237734	1290667	G	GT	.	PASS	Benign	pTP	0.983816
chr2	37237744	1671284	T	TC	.	PASS	Likely_benign	pTP	0.983816
chr2	37238014	1229127	ATTAC	A	.	PASS	Benign	pTP	0.986192
chr2	37242700	214753	AGG	A	.	PASS	Benign	pTP	0.977497
chr2	38068407	335914	T	TA	.	PASS	Uncertain_significance	pTP	0.984084
chr2	38069548	335928	TG	T	.	PASS	Uncertain_significance	pTP	0.986237
chr2	38069694	335933	TC	T	.	PASS	Uncertain_significance	pTP	0.986237
chr2	38069842	335937	CT	C	.	PASS	Uncertain_significance	pTP	0.986038
chr2	38069854	335938	A	AC	.	PASS	Uncertain_significance	pTP	0.984046
chr2	38070511	335945	C	CA	.	PASS	Benign	pTP	0.984084
chr2	38070812	813355	CTTGGGT	C	.	PASS	Pathogenic	pTP	0.984611
chr2	38070963	1324202	G	GA	.	PASS	Pathogenic/Likely_pathogenic	pTP	0.984084
chr2	38071008	456639	TC	T	.	PASS	Pathogenic	pTP	0.986237
chr2	38071144	68466	T	TGGTGGCATGA	.	PASS	Pathogenic	pTP	0.934582
chr2	38071277	282564	TTCTGCCTGCACTC	T	.	PASS	Pathogenic	pTP	0.981247
chr2	38071450	1221819	G	GA	.	PASS	Benign	pTP	0.984084
chr2	38074417	1339669	G	GAT	.	PASS	Pathogenic	pTP	0.978888
chr2	38074520	68468	C	CG	.	PASS	Pathogenic	pTP	0.974037
chr2	38074558	265390	CA	C	.	PASS	Pathogenic/Likely_pathogenic	pTP	0.986237
chr2	38074853	523943	GC	G	.	PASS	Pathogenic	pTP	0.986237
chr2	38676013	873020	GC	G	.	PASS	Pathogenic	pTP	0.986237
chr2	38681129	1281134	C	CA	.	PASS	Benign	pTP	0.979973
chr2	38681129	1239167	CA	C	.	PASS	Benign	pTP	0.982714
chr2	38729362	1287416	C	CATTT	.	PASS	Benign	pTP	0.975905
chr2	38729581	1687267	TGCA	T	.	PASS	Uncertain_significance	pTP	0.986192
chr2	38733476	1545849	T	TC	.	PASS	Benign	pTP	0.977141
chr2	38733520	1365815	TG	T	.	PASS	Uncertain_significance	pTP	0.986237
chr2	38982255	335972	AAAC	A	.	PASS	Uncertain_significance	pTP	0.986192
chr2	38982406	335976	TGA	T	.	PASS	Uncertain_significance	pTP	0.986192
chr2	38982631	335977	GAACA	G	.	PASS	Uncertain_significance	pTP	0.986224
chr2	38983317	335980	C	CATTT	.	PASS	Uncertain_significance	pTP	0.975905
chr2	38983384	335982	AT	A	.	PASS	Likely_benign	pTP	0.986038
chr2	38983578	212289	T	TTA	.	PASS	Likely_benign	pTP	0.978888
chr2	38983615	335984	A	AG	.	PASS	Uncertain_significance	pTP	0.976256
chr2	38983757	335985	A	ACTGT	.	PASS	Uncertain_significance	pTP	0.975905
chr2	38983773	335986	A	AGTT	.	PASS	Uncertain_significance	pTP	0.975795
chr2	38984129	335989	TA	T	.	PASS	Uncertain_significance	pTP	0.986270
chr2	38984217	212288	TA	T	.	PASS	Likely_benign	pTP	0.986237
chr2	38984487	335996	A	AACTT	.	PASS	Benign/Likely_benign	pTP	0.975905
chr2	38984726	336000	CCAAA	C	.	PASS	Uncertain_significance	pTP	0.986192
chr2	38985057	336004	AT	A	.	PASS	Uncertain_significance	pTP	0.986038
chr2	38985422	1334285	G	GTT	.	PASS	Uncertain_significance	pTP	0.978584
chr2	38985424	336010	T	TTG	.	PASS	Likely_benign	pTP	0.978584
chr2	38986101	631861	C	CT	.	PASS	Uncertain_significance	pTP	0.983816
chr2	38986324	418501	TGAAAA	T	.	PASS	Conflicting_interpretations_of_pathogenicity	pTP	0.985238
chr2	38989263	633001	TACTA	T	.	PASS	Uncertain_significance	pTP	0.986192
chr2	38989556	561358	TA	T	.	PASS	Benign	pTP	0.986270
chr2	38994986	1215160	TATA	T	.	PASS	Likely_benign	pTP	0.985991
chr2	38997474	259847	G	GT	.	PASS	Benign	pTP	0.983816
chr2	38997606	1222830	A	AT	.	PASS	Benign	pTP	0.979227
chr2	38997606	1223586	A	ATT	.	PASS	Benign	pTP	0.972554
chr2	39006537	510934	G	GA	.	PASS	Benign	pTP	0.984084
chr2	39006537	700501	GA	G	.	PASS	Likely_benign	pTP	0.986270
chr2	39006662	1254499	AT	A	.	PASS	Likely_benign	pTP	0.982216
chr2	39007200	1139605	A	AT	.	PASS	Likely_benign	pTP	0.984046
chr2	39007201	165280	T	TA	.	PASS	Conflicting_interpretations_of_pathogenicity	pTP	0.984084
chr2	39007201	477719	TA	T	.	PASS	Benign/Likely_benign	pTP	0.986270
chr2	39007201	180174	TAAAAA	T	.	PASS	Conflicting_interpretations_of_pathogenicity	pTP	0.985238
chr2	39007444	1174364	T	TTAA	.	PASS	Likely_benign	pTP	0.975795
chr2	39007490	561892	G	GGA	.	PASS	Benign	pTP	0.978888
chr2	39010315	1200084	C	CA	.	PASS	Likely_benign	pTP	0.980443
chr2	39010315	1219994	CA	C	.	PASS	Likely_benign	pTP	0.983120
chr2	39010574	1573945	G	GA	.	PASS	Likely_benign	pTP	0.984046
chr2	39010895	1232261	A	ACTT	.	PASS	Benign	pTP	0.977115
chr2	39010896	1292638	C	CTTCT	.	PASS	Benign	pTP	0.962991
chr2	39012386	561349	CTTTA	C	.	PASS	Likely_benign	pTP	0.986192
chr2	39013443	811247	T	TA	.	PASS	Benign	pTP	0.984084
chr2	39013443	632999	TA	T	.	PASS	Benign/Likely_benign	pTP	0.986270
chr2	39014848	511024	TAAG	T	.	PASS	Likely_benign	pTP	0.986192
chr2	39024234	1242783	T	TCAC	.	PASS	Benign	pTP	0.975795
chr2	39035196	1581422	TAA	T	.	PASS	Likely_benign	pTP	0.986192
chr2	39035312	1450606	T	TG	.	PASS	Uncertain_significance	pTP	0.984046
chr2	39035314	420202	G	GA	.	PASS	Likely_benign	pTP	0.984084
chr2	39051338	1267452	TAAAC	T	.	PASS	Benign	pTP	0.986192
chr2	39054828	544013	ACAGT	A	.	PASS	Likely_benign	pTP	0.986192
chr2	39054833	45372	CAG	C	.	PASS	Uncertain_significance	pTP	0.986192
chr2	39058410	561824	TAAAC	T	.	PASS	Benign	pTP	0.986224
chr2	39058659	45363	T	TAG	.	PASS	Benign/Likely_benign	pTP	0.978888
chr2	39067611	422782	GACA	G	.	PASS	Likely_benign	pTP	0.986192
chr2	39120247	561375	GC	G	.	PASS	Likely_benign	pTP	0.986237
chr2	42048568	1390852	CCCCGG	C	.	PASS	Pathogenic	pTP	0.978788
chr2	42048690	1455668	CG	C	.	PASS	Pathogenic	pTP	0.986237
chr2	42057588	1631863	AC	A	.	PASS	Benign	pTP	0.986237
chr2	42770143	403727	C	CA	.	PASS	Pathogenic	pTP	0.984046
chr2	42792493	988086	CG	C	.	PASS	Pathogenic	pTP	0.980261
chr2	42792515	1683650	TC	T	.	PASS	Likely_pathogenic	pTP	0.986237
chr2	43776786	1106719	ACT	A	.	PASS	Pathogenic	pTP	0.986192
chr2	43794553	518438	CA	C	.	PASS	Pathogenic	pTP	0.986237
chr2	43800829	518440	AT	A	.	PASS	Pathogenic	pTP	0.986237
chr2	43804898	1253059	T	TA	.	PASS	Benign	pTP	0.984022
chr2	43804898	1265281	TA	T	.	PASS	Benign	pTP	0.986216
chr2	43812758	336032	T	TA	.	PASS	Uncertain_significance	pTP	0.984046
chr2	43813181	1684420	TA	T	.	PASS	Uncertain_significance	pTP	0.986237
chr2	43814551	598636	C	CTGA	.	PASS	Uncertain_significance	pTP	0.975795
chr2	43819912	1699077	T	TA	.	PASS	Uncertain_significance	pTP	0.984046
chr2	43822476	1234684	AG	A	.	PASS	Benign	pTP	0.973777
chr2	43822477	1278918	G	GCC	.	PASS	Benign	pTP	0.978888
chr2	43822478	1261592	G	GC	.	PASS	Benign	pTP	0.936221
chr2	43822478	1249279	GC	G	.	PASS	Benign	pTP	0.944610
chr2	43822479	1241366	C	CG	.	PASS	Benign	pTP	0.936221
chr2	43823910	1468263	TACAC	T	.	PASS	Likely_pathogenic	pTP	0.986192
chr2	43824434	336045	T	TA	.	PASS	Uncertain_significance	pTP	0.984084
chr2	43826166	1187728	C	CT	.	PASS	Likely_benign	pTP	0.982154
chr2	43826166	1190108	CT	C	.	PASS	Likely_benign	pTP	0.984601
chr2	43828041	817282	GC	G	.	PASS	Likely_pathogenic	pTP	0.977806
chr2	43828124	596181	GAC	G	.	PASS	Uncertain_significance	pTP	0.986192
chr2	43831752	498050	C	CG	.	PASS	Benign/Likely_benign	pTP	0.974037
chr2	43851805	4971	GC	G	.	PASS	Pathogenic	pTP	0.986237
chr2	43852436	501952	G	GGGGTGAGCGCA	.	PASS	Pathogenic	pTP	0.874767
chr2	43852581	1617494	CCT	C	.	PASS	Benign	pTP	0.986192
chr2	43852653	1677772	AC	A	.	PASS	Likely_pathogenic	pTP	0.986237
chr2	43874075	1188928	CA	C	.	PASS	Benign	pTP	0.986237
chr2	43874275	1287011	A	AT	.	PASS	Benign	pTP	0.984046
chr2	43874398	336079	A	AT	.	PASS	Benign/Likely_benign	pTP	0.984046
chr2	43874438	960091	AC	A	.	PASS	Pathogenic	pTP	0.986237
chr2	43874510	1258549	G	GC	.	PASS	Benign	pTP	0.974308
chr2	43874510	1181296	G	GCC	.	PASS	Benign	pTP	0.966109
chr2	43874510	1228826	G	GCCC	.	PASS	Benign	pTP	0.961218
chr2	43874726	1278717	T	TA	.	PASS	Benign	pTP	0.984084
chr2	43877471	1275536	ACT	A	.	PASS	Benign	pTP	0.953467
chr2	43877631	1597858	CAGA	C	.	PASS	Likely_benign	pTP	0.986192
chr2	43878007	336093	CA	C	.	PASS	Uncertain_significance	pTP	0.986237
chr2	43886551	336102	A	AC	.	PASS	Uncertain_significance	pTP	0.972549
chr2	43887143	336121	C	CAAAAAAAA	.	PASS	Uncertain_significance	pTP	0.832923
chr2	43887143	336122	C	CAAAAAAAAAAAA	.	PASS	Uncertain_significance	pTP	0.761960
chr2	43887164	336123	AG	A	.	PASS	Uncertain_significance	pTP	0.942693
chr2	43888901	1268467	CAT	C	.	PASS	Benign	pTP	0.986192
chr2	43889567	1186983	GCC	G	.	PASS	Likely_benign	pTP	0.986952
chr2	43889733	553013	C	CA	.	PASS	Uncertain_significance	pTP	0.984046
chr2	43889733	225408	CA	C	.	PASS	Conflicting_interpretations_of_pathogenicity	pTP	0.979495
chr2	43889881	1159245	CAT	C	.	PASS	Likely_benign	pTP	0.986192
chr2	43889883	550076	T	TAAAG	.	PASS	Uncertain_significance	pTP	0.975905
chr2	43894354	1199108	TTTC	T	.	PASS	Likely_benign	pTP	0.985991
chr2	43894526	422090	CAAATT	C	.	PASS	Likely_benign	pTP	0.985203
chr2	43894548	1071580	AG	A	.	PASS	Pathogenic	pTP	0.986237
chr2	43896533	1247415	TC	T	.	PASS	Benign	pTP	0.986237
chr2	43899270	1452329	G	GA	.	PASS	Pathogenic	pTP	0.984084
chr2	43901322	524001	C	CT	.	PASS	Likely_pathogenic	pTP	0.984046
chr2	43905769	212735	TG	T	.	PASS	Pathogenic	pTP	0.986237
chr2	43912425	1389572	CACTT	C	.	PASS	Uncertain_significance	pTP	0.986192
chr2	43918025	218169	C	CT	.	PASS	Pathogenic	pTP	0.983816
chr2	43934309	1598567	GA	G	.	PASS	Benign	pTP	0.986270
chr2	43934715	1291414	G	GA	.	PASS	Benign	pTP	0.984084
chr2	43934715	1200877	GA	G	.	PASS	Likely_benign	pTP	0.986270
chr2	43934887	1169678	C	CA	.	PASS	Benign	pTP	0.984084
chr2	43945948	1269080	CAATT	C	.	PASS	Benign	pTP	0.986192
chr2	43947377	1160907	AAAAG	A	.	PASS	Likely_benign	pTP	0.993611
chr2	43947381	422013	GA	G	.	PASS	Likely_benign	pTP	0.993633
chr2	43948152	555275	CAGG	C	.	PASS	Uncertain_significance	pTP	0.986192
chr2	43948524	1166413	G	GA	.	PASS	Benign	pTP	0.984084
chr2	43949613	555555	CGA	C	.	PASS	Pathogenic/Likely_pathogenic	pTP	0.986192
chr2	43973907	336169	G	GA	.	PASS	Conflicting_interpretations_of_pathogenicity	pTP	0.984084
chr2	43974083	1178232	CTATACTT	C	.	PASS	Likely_benign	pTP	0.984366
chr2	43976725	1245368	A	AC	.	PASS	Benign	pTP	0.960616
chr2	43977305	1203390	AG	A	.	PASS	Likely_benign	pTP	0.986071
chr2	43981994	1293937	GC	G	.	PASS	Benign	pTP	0.986995
chr2	43982452	512033	AT	A	.	PASS	Likely_benign	pTP	0.986237
chr2	43995868	550989	A	AGGAGGCGCAGGGAGAGCG	.	PASS	Uncertain_significance	pTP	0.879011
chr2	43996024	1193886	C	CGCG	.	PASS	Likely_benign	pTP	0.975795
chr2	44218542	788956	GTTTTA	G	.	PASS	Benign	pTP	0.996722
chr2	44275695	502014	TC	T	.	PASS	Pathogenic	pTP	0.986237
chr2	44280876	548674	TG	T	.	PASS	Pathogenic	pTP	0.986237
chr2	44281003	1258963	T	TTCCC	.	PASS	Benign	pTP	0.975905
chr2	44281159	1258997	C	CT	.	PASS	Benign	pTP	0.973968
chr2	44301128	336199	GT	G	.	PASS	Benign/Likely_benign	pTP	0.986237
chr2	44312774	1177979	C	CAGCTATAAATACAAG	.	PASS	Benign	pTP	0.900123
chr2	44312782	1257031	C	CTAT	.	PASS	Benign	pTP	0.975795
chr2	44313933	858369	CCA	C	.	PASS	Pathogenic	pTP	0.986192
chr2	44320279	1071553	CAG	C	.	PASS	Pathogenic	pTP	0.981359
chr2	44320329	375410	CA	C	.	PASS	Likely_pathogenic	pTP	0.986237
chr2	44320403	1026394	CATA	C	.	PASS	Uncertain_significance	pTP	0.986192
chr2	44320431	336213	AAATGAG	A	.	PASS	Uncertain_significance	pTP	0.984648
chr2	44320600	642723	C	CT	.	PASS	Pathogenic	pTP	0.984046
chr2	44321877	1385786	GAAT	G	.	PASS	Uncertain_significance	pTP	0.986192
chr2	44322717	1601213	A	AG	.	PASS	Benign	pTP	0.976256
chr2	44322856	1036685	TG	T	.	PASS	Uncertain_significance	pTP	0.986237
chr2	44323413	478308	TA	T	.	PASS	Benign	pTP	0.986270
chr2	44329130	1413796	CTATG	C	.	PASS	Uncertain_significance	pTP	0.986192
chr2	44339365	478320	T	TAG	.	PASS	Likely_benign	pTP	0.978888
chr2	44339365	810926	TAG	T	.	PASS	Benign	pTP	0.986192
chr2	44339365	705700	TAGAG	T	.	PASS	Likely_benign	pTP	0.986192
chr2	44342559	1587724	GAAA	G	.	PASS	Likely_benign	pTP	0.986224
chr2	44342561	1169054	AAAT	A	.	PASS	Benign	pTP	0.986224
chr2	44342600	1262717	T	TA	.	PASS	Benign	pTP	0.975918
chr2	44342600	1257361	TA	T	.	PASS	Benign	pTP	0.979202
chr2	44343926	583046	TA	T	.	PASS	Pathogenic	pTP	0.986270
chr2	44343931	1454765	CTTCAT	C	.	PASS	Pathogenic	pTP	0.985238
chr2	44343961	1601844	GA	G	.	PASS	Benign	pTP	0.986270
chr2	44344076	1221637	CAAT	C	.	PASS	Benign	pTP	0.986192
chr2	44346128	1239155	TTTTAAG	T	.	PASS	Benign	pTP	0.984389
chr2	44346383	953650	TG	T	.	PASS	Pathogenic/Likely_pathogenic	pTP	0.986237
chr2	44941807	1243127	TCTCTCC	T	.	PASS	Benign	pTP	0.982246
chr2	44942197	1346455	TAGCGGCGGCGGGAACGGTGCGGGAGGCGGCGGCGGCGCGGGAGGCGGC	T	.	PASS	Uncertain_significance	pTP	0.882456
chr2	44942211	1378258	A	ACGGTGCGGGAGGCGGCGG	.	PASS	Uncertain_significance	pTP	0.799973
chr2	44942290	193312	A	AGGC	.	PASS	Uncertain_significance	pTP	0.975795
chr2	44942499	449840	TGC	T	.	PASS	Pathogenic	pTP	0.986192
chr2	46297561	336221	C	CT	.	PASS	Benign	pTP	0.983816
chr2	46297848	336232	G	GC	.	PASS	Benign	pTP	0.974308
chr2	46356133	1697878	AC	A	.	PASS	Benign	pTP	0.943293
chr2	46356137	336236	C	CG	.	PASS	Likely_benign	pTP	0.934719
chr2	46356139	1262112	C	CG	.	PASS	Benign	pTP	0.934719
chr2	46356140	336240	C	CG	.	PASS	Uncertain_significance	pTP	0.934719
chr2	46356140	1232814	C	CT	.	PASS	Benign	pTP	0.934719
chr2	46356142	336244	C	CCT	.	PASS	Likely_benign	pTP	0.914989
chr2	46356142	336245	C	CT	.	PASS	Benign	pTP	0.934719
chr2	46376526	336257	TC	T	.	PASS	Uncertain_significance	pTP	0.976280
chr2	46380723	336271	T	TG	.	PASS	Likely_benign	pTP	0.984046
chr2	46385187	336292	GT	G	.	PASS	Uncertain_significance	pTP	0.985893
chr2	46385187	336293	GTT	G	.	PASS	Benign	pTP	0.985846
chr2	46385334	336296	A	AT	.	PASS	Uncertain_significance	pTP	0.983816
chr2	46385361	336297	C	CTGAG	.	PASS	Benign	pTP	0.975905
chr2	46385374	336298	AAG	A	.	PASS	Uncertain_significance	pTP	0.986224
chr2	46385470	336301	C	CA	.	PASS	Likely_benign	pTP	0.984084
chr2	46385700	336305	T	TG	.	PASS	Likely_benign	pTP	0.984046
chr2	46385903	336310	A	AG	.	PASS	Likely_benign	pTP	0.978479
chr2	46616943	1250607	A	AG	.	PASS	Benign	pTP	0.984046
chr2	46617080	1240553	C	CG	.	PASS	Benign	pTP	0.984046
chr2	46623748	1582628	TAAAA	T	.	PASS	Likely_benign	pTP	0.986224
chr2	46623756	775712	AT	A	.	PASS	Benign	pTP	0.986270
chr2	46902390	336330	G	GCC	.	PASS	Uncertain_significance	pTP	0.976480
chr2	46905695	1267359	T	TA	.	PASS	Benign	pTP	0.938084
chr2	46905695	1275457	T	TAAA	.	PASS	Benign	pTP	0.908276
chr2	46905695	1247953	TA	T	.	PASS	Benign	pTP	0.946242
chr2	46905695	1194433	TAA	T	.	PASS	Likely_benign	pTP	0.946071
chr2	46905695	1261113	TAAA	T	.	PASS	Benign	pTP	0.946071
chr2	46907869	2868	CA	C	.	PASS	Pathogenic	pTP	0.986237
chr2	46908264	1257752	CT	C	.	PASS	Benign	pTP	0.984637
chr2	46909499	1293880	CAA	C	.	PASS	Benign	pTP	0.986192
chr2	46915805	336389	CG	C	.	PASS	Uncertain_significance	pTP	0.547071
chr2	46915807	336390	CCCCG	C	.	PASS	Uncertain_significance	pTP	0.546237
chr2	46915810	336391	CG	C	.	PASS	Uncertain_significance	pTP	0.547071
chr2	46915811	336393	GCCCCCCCCC	G	.	PASS	Benign	pTP	0.482464
chr2	46974852	1239651	CT	C	.	PASS	Benign	pTP	0.986237
chr2	46978562	1232341	T	TAAAAAAAAAA	.	PASS	Benign	pTP	0.937915
chr2	46978562	1179342	T	TAAAAAAAAAAAA	.	PASS	Benign	pTP	0.936489
chr2	46993309	1243183	C	CT	.	PASS	Benign	pTP	0.984046
chr2	46994423	1205224	CT	C	.	PASS	Likely_pathogenic	pTP	0.980261
chr2	46994512	50608	CAAGT	C	.	PASS	Pathogenic	pTP	0.986192
chr2	46995150	949136	A	AG	.	PASS	Pathogenic	pTP	0.984046
chr2	47005900	1618612	CCAAA	C	.	PASS	Likely_benign	pTP	0.986192
chr2	47006189	1227650	CA	C	.	PASS	Benign	pTP	0.986995
chr2	47006192	1251144	G	GACTTGACC	.	PASS	Benign	pTP	0.958334
chr2	47011359	1437718	AGT	A	.	PASS	Pathogenic	pTP	0.986192
chr2	47029365	1460133	GAGCA	G	.	PASS	Pathogenic	pTP	0.986192
chr2	47160810	415527	AAAG	A	.	PASS	Likely_benign	pTP	0.986224
chr2	47161625	674617	TCA	T	.	PASS	Benign	pTP	0.981359
chr2	47161627	1290819	A	AGGG	.	PASS	Benign	pTP	0.967443
chr2	47161874	422684	GTA	G	.	PASS	Likely_benign	pTP	0.986192
chr2	47162265	1649906	CATATCCA	C	.	PASS	Likely_benign	pTP	0.984366
chr2	47162668	1423641	TGAAA	T	.	PASS	Uncertain_significance	pTP	0.986192
chr2	47170611	679655	CAT	C	.	PASS	Likely_benign	pTP	0.986192
chr2	47369450	1241098	GCCCTCCCGCGAGTCCCGGGC	G	.	PASS	Benign	pTP	0.971572
chr2	47369542	219445	CTTGCCGCGGCGACGGCGACTT	C	.	PASS	Uncertain_significance	pTP	0.977354
chr2	47369548	239130	GCGGCGA	G	.	PASS	Uncertain_significance	pTP	0.984611
chr2	47369624	1191588	T	TGGGCG	.	PASS	Likely_benign	pTP	0.940009
chr2	47369714	1225956	C	CG	.	PASS	Benign	pTP	0.984046
chr2	47373231	1270771	A	AAAC	.	PASS	Benign	pTP	0.568199
chr2	47376979	1227681	A	AT	.	PASS	Benign	pTP	0.983816
chr2	47378929	560812	GTAT	G	.	PASS	Benign	pTP	0.986192
chr2	47379756	560813	CT	C	.	PASS	Likely_benign	pTP	0.986025
chr2	47379958	1320282	ATTG	A	.	PASS	Uncertain_significance	pTP	0.986192
chr2	47387044	801671	TTTC	T	.	PASS	Benign	pTP	0.986192
chr2	47387064	801672	C	CT	.	PASS	Benign	pTP	0.961468
chr2	47387064	801673	C	CTT	.	PASS	Benign	pTP	0.949385
chr2	47387064	801674	C	CTTTTT	.	PASS	Benign	pTP	0.912448
chr2	47403110	90495	G	GA	.	PASS	Uncertain_significance	pTP	0.976256
chr2	47403114	926506	T	TG	.	PASS	Uncertain_significance	pTP	0.984046
chr2	47403133	1338660	CA	C	.	PASS	Uncertain_significance	pTP	0.986237
chr2	47403177	422521	TGAG	T	.	PASS	Likely_benign	pTP	0.986192
chr2	47403223	91068	T	TG	.	PASS	Pathogenic	pTP	0.984046
chr2	47403510	1594386	CG	C	.	PASS	Likely_benign	pTP	0.979495
chr2	47403517	1447653	G	GTT	.	PASS	Likely_benign	pTP	0.978888
chr2	47407913	919722	CTGAAATGAGTTAAGGCTT	C	.	PASS	Likely_benign	pTP	0.980125
chr2	47408384	491795	C	CT	.	PASS	Benign	pTP	0.983648
chr2	47408384	183770	CT	C	.	PASS	Benign/Likely_benign	pTP	0.985893
chr2	47408384	1697887	CTT	C	.	PASS	Likely_benign	pTP	0.985846
chr2	47408397	801678	TAAGGA	T	.	PASS	Uncertain_significance	pTP	0.984833
chr2	47408398	648056	AAGG	A	.	PASS	Uncertain_significance	pTP	0.985846
chr2	47408461	91050	ATCT	A	.	PASS	Benign	pTP	0.986192
chr2	47408556	794922	G	GTAAT	.	PASS	Likely_benign	pTP	0.975905
chr2	47410107	91089	ATC	A	.	PASS	Pathogenic	pTP	0.986192
chr2	47412367	1697890	TC	T	.	PASS	Benign	pTP	0.986025
chr2	47414417	617772	AG	A	.	PASS	Likely_pathogenic	pTP	0.986237
chr2	47414419	91250	GT	G	.	PASS	Likely_pathogenic	pTP	0.806935
chr2	47414419	967376	GTAA	G	.	PASS	Uncertain_significance	pTP	0.806410
chr2	47414420	1685775	T	TA	.	PASS	Benign	pTP	0.782496
chr2	47414420	1685779	T	TAA	.	PASS	Benign	pTP	0.730047
chr2	47414420	1685782	T	TAAA	.	PASS	Benign	pTP	0.701609
chr2	47414420	1685767	T	TAAAA	.	PASS	Benign	pTP	0.702591
chr2	47414420	1685758	T	TAAAAA	.	PASS	Benign	pTP	0.600413
chr2	47414420	1685754	T	TAAAAAA	.	PASS	Benign	pTP	0.597392
chr2	47414420	801684	T	TAAAAAAA	.	PASS	Uncertain_significance	pTP	0.520593
chr2	47414420	801685	T	TAAAAAAAA	.	PASS	Uncertain_significance	pTP	0.558821
chr2	47414420	1685798	T	TAAAAAAAAA	.	PASS	Benign	pTP	0.454522
chr2	47414420	1685677	T	TAAAAAAAAAA	.	PASS	Benign	pTP	0.454522
chr2	47414420	1685751	T	TAAAAAAAAAAA	.	PASS	Benign	pTP	0.401138
chr2	47414420	1685670	T	TAAAAAAAAAAAA	.	PASS	Benign	pTP	0.448521
chr2	47414420	1685688	T	TAAAAAAAAAAAAAAAA	.	PASS	Benign	pTP	0.354561
chr2	47414420	1685690	T	TAAAAAAAAAAAAAAAAA	.	PASS	Benign	pTP	0.297539
chr2	47414420	1685732	T	TAAAAAAAAAAAAAAAAAAAAAA	.	PASS	Benign	pTP	0.247512
chr2	47414420	374958	TA	T	.	PASS	Conflicting_interpretations_of_pathogenicity	pTP	0.806935
chr2	47414420	336427	TAA	T	.	PASS	Conflicting_interpretations_of_pathogenicity	pTP	0.806410
chr2	47414420	439908	TAAA	T	.	PASS	Benign/Likely_benign	pTP	0.806410
chr2	47414420	336428	TAAAA	T	.	PASS	Conflicting_interpretations_of_pathogenicity	pTP	0.806410
chr2	47414420	252474	TAAAAA	T	.	PASS	Conflicting_interpretations_of_pathogenicity	pTP	0.795227
chr2	47414420	695772	TAAAAAA	T	.	PASS	Conflicting_interpretations_of_pathogenicity	pTP	0.788667
chr2	47414420	1685774	TAAAAAAA	T	.	PASS	Benign/Likely_benign	pTP	0.785973
chr2	47414420	801683	TAAAAAAAA	T	.	PASS	Benign/Likely_benign	pTP	0.785973
chr2	47414420	1692300	TAAAAAAAAA	T	.	PASS	Benign	pTP	0.763362
chr2	47414420	91248	TAAAAAAAAAA	T	.	PASS	Benign/Likely_benign	pTP	0.765707
chr2	47414420	1692299	TAAAAAAAAAAA	T	.	PASS	Benign	pTP	0.767275
chr2	47414420	1692301	TAAAAAAAAAAAA	T	.	PASS	Likely_benign	pTP	0.773157
chr2	47414420	182601	TAAAAAAAAAAAAA	T	.	PASS	Benign	pTP	0.753201
chr2	47414420	491848	TAAAAAAAAAAAAAA	T	.	PASS	Benign/Likely_benign	pTP	0.753201
chr2	47414420	983056	TAAAAAAAAAAAAAAAA	T	.	PASS	Benign/Likely_benign	pTP	0.753201
chr2	47416448	1594277	C	CT	.	PASS	Likely_benign	pTP	0.984046
chr2	47416593	1189905	AT	A	.	PASS	Benign/Likely_benign	pTP	0.986038
chr2	47416607	1243160	GT	G	.	PASS	Benign	pTP	0.986038
chr2	47429957	491759	GT	G	.	PASS	Conflicting_interpretations_of_pathogenicity	pTP	0.997620
chr2	47430057	1178711	C	CT	.	PASS	Likely_benign	pTP	0.975385
chr2	47430057	1292389	CT	C	.	PASS	Benign	pTP	0.978740
chr2	47442042	1190875	T	TTG	.	PASS	Likely_benign	pTP	0.978985
chr2	47442151	1271897	CAT	C	.	PASS	Benign	pTP	0.986192
chr2	47442164	1291103	CTATATATGTGGTATGTGTA	C	.	PASS	Benign	pTP	0.875440
chr2	47442251	1237191	GTA	G	.	PASS	Benign	pTP	0.919593
chr2	47442290	1267705	GTA	G	.	PASS	Benign	pTP	0.919593
chr2	47442290	1201569	GTATA	G	.	PASS	Likely_benign	pTP	0.919593
chr2	47442313	1280268	GTATGTATA	G	.	PASS	Benign	pTP	0.909768
chr2	47442359	1226005	G	GTATATATACACGTATATGTGTATATATATACGTATATATGTGTA	.	PASS	Benign	pTP	0.216620
chr2	47442426	1208279	T	TAC	.	PASS	Likely_benign	pTP	0.881305
chr2	47442474	1287314	C	CAT	.	PASS	Benign	pTP	0.881305
chr2	47445520	512912	ATTTG	A	.	PASS	Likely_benign	pTP	0.985991
chr2	47463014	418315	CTTTG	C	.	PASS	Benign/Likely_benign	pTP	0.986192
chr2	47466639	491773	TTTC	T	.	PASS	Likely_benign	pTP	0.997939
chr2	47470946	419695	CTG	C	.	PASS	Likely_benign	pTP	0.986224
chr2	47474913	90772	T	TAGG	.	PASS	Likely_benign	pTP	0.975795
chr2	47475272	90843	T	TA	.	PASS	Likely_benign	pTP	0.984084
chr2	47475309	1697894	TTTG	T	.	PASS	Likely_benign	pTP	0.958235
chr2	47475310	1697895	TTG	T	.	PASS	Likely_benign	pTP	0.958235
chr2	47475312	1697896	G	GTT	.	PASS	Likely_benign	pTP	0.937088
chr2	47475312	801689	G	GTTT	.	PASS	Benign	pTP	0.928319
chr2	47475312	1697897	GTT	G	.	PASS	Benign	pTP	0.958235
chr2	47475318	1697900	T	TG	.	PASS	Likely_benign	pTP	0.951958
chr2	47475320	1273085	T	TG	.	PASS	Benign	pTP	0.951958
chr2	47476330	90848	T	TTTAA	.	PASS	Likely_benign	pTP	0.975905
chr2	47476340	548786	T	TG	.	PASS	Likely_benign	pTP	0.984046
chr2	47477952	1197541	TG	T	.	PASS	Likely_benign	pTP	0.986237
chr2	47477965	1282861	A	AT	.	PASS	Benign	pTP	0.906881
chr2	47477965	1186149	AT	A	.	PASS	Likely_benign	pTP	0.918794
chr2	47480790	408542	TGAG	T	.	PASS	Uncertain_significance	pTP	0.986192
chr2	47480810	140785	GAGAATCGCA	G	.	PASS	Conflicting_interpretations_of_pathogenicity	pTP	0.982241
chr2	47482657	1241563	T	TA	.	PASS	Benign	pTP	0.995028
chr2	47482821	229809	C	CA	.	PASS	Conflicting_interpretations_of_pathogenicity	pTP	0.984046
chr2	47482932	185819	A	AT	.	PASS	Uncertain_significance	pTP	0.984046
chr2	47482957	419175	CAGT	C	.	PASS	Likely_benign	pTP	0.986192
chr2	47783398	184901	T	TGGGCCC	.	PASS	Uncertain_significance	pTP	0.962179
chr2	47783498	1602989	C	CGGGGTG	.	PASS	Likely_benign	pTP	0.828471
chr2	47791141	372072	CAT	C	.	PASS	Benign/Likely_benign	pTP	0.980434
chr2	47791142	1661454	A	ATG	.	PASS	Likely_benign	pTP	0.970178
chr2	47791142	629846	ATG	A	.	PASS	Likely_benign	pTP	0.980434
chr2	47791154	89527	T	TTG	.	PASS	Conflicting_interpretations_of_pathogenicity	pTP	0.970178
chr2	47791154	1291001	TTG	T	.	PASS	Benign	pTP	0.980434
chr2	47791154	1167597	TTGTG	T	.	PASS	Benign/Likely_benign	pTP	0.980434
chr2	47791154	1697906	TTGTGTG	T	.	PASS	Likely_benign	pTP	0.978210
chr2	47795877	630776	AATAC	A	.	PASS	Likely_benign	pTP	0.986192
chr2	47795882	422948	AT	A	.	PASS	Likely_benign	pTP	0.986237
chr2	47795886	455326	CT	C	.	PASS	Likely_benign	pTP	0.986237
chr2	47796012	183724	AT	A	.	PASS	Pathogenic	pTP	0.986237
chr2	47796084	633319	AGTT	A	.	PASS	Benign	pTP	0.986192
chr2	47798591	491988	ACT	A	.	PASS	Likely_benign	pTP	0.986192
chr2	47798633	8932	A	AT	.	PASS	Pathogenic	pTP	0.984046
chr2	47798669	857299	AG	A	.	PASS	Pathogenic	pTP	0.986237
chr2	47798717	237213	TA	T	.	PASS	Pathogenic	pTP	0.986270
chr2	47798724	141365	AC	A	.	PASS	Pathogenic	pTP	0.986270
chr2	47799102	141328	TAAG	T	.	PASS	Uncertain_significance	pTP	0.986192
chr2	47799150	428404	CG	C	.	PASS	Pathogenic/Likely_pathogenic	pTP	0.980261
chr2	47799402	89193	G	GGT	.	PASS	Pathogenic	pTP	0.978888
chr2	47799453	142597	AATG	A	.	PASS	Uncertain_significance	pTP	0.986192
chr2	47799594	629250	G	GT	.	PASS	Pathogenic	pTP	0.984046
chr2	47799596	419037	ATCT	A	.	PASS	Pathogenic	pTP	0.986192
chr2	47799613	140961	GAA	G	.	PASS	Pathogenic/Likely_pathogenic	pTP	0.986224
chr2	47799684	156507	GTT	G	.	PASS	Pathogenic	pTP	0.985991
chr2	47799900	187749	GGAA	G	.	PASS	Uncertain_significance	pTP	0.986192
chr2	47800056	187516	C	CA	.	PASS	Pathogenic	pTP	0.984084
chr2	47800129	89256	ACAGT	A	.	PASS	Pathogenic	pTP	0.986192
chr2	47800211	183739	T	TG	.	PASS	Pathogenic/Likely_pathogenic	pTP	0.984046
chr2	47800311	234743	A	ATGGCTTTGTGCCCCACTCTGTAACCAAGCAT	.	PASS	Pathogenic	pTP	0.763014
chr2	47800486	649835	CA	C	.	PASS	Pathogenic	pTP	0.986237
chr2	47800536	142970	CAAG	C	.	PASS	Uncertain_significance	pTP	0.986192
chr2	47800623	584620	T	TAAA	.	PASS	Uncertain_significance	pTP	0.975795
chr2	47801016	142781	TGAAAA	T	.	PASS	Pathogenic	pTP	0.985238
chr2	47801019	89333	AAAG	A	.	PASS	Conflicting_interpretations_of_pathogenicity	pTP	0.986224
chr2	47801135	89340	TAG	T	.	PASS	Pathogenic	pTP	0.986192
chr2	47801162	237179	CTT	C	.	PASS	Likely_benign	pTP	0.986192
chr2	47801361	801701	G	GTT	.	PASS	Likely_benign	pTP	0.803044
chr2	47801376	1196960	T	TTG	.	PASS	Likely_benign	pTP	0.811969
chr2	47803372	1697913	T	TA	.	PASS	Likely_benign	pTP	0.984084
chr2	47803405	420504	CCT	C	.	PASS	Likely_benign	pTP	0.986192
chr2	47803500	89364	A	AC	.	PASS	Pathogenic	pTP	0.964980
chr2	47803500	89363	AC	A	.	PASS	Pathogenic	pTP	0.969709
chr2	47803562	421891	AGAT	A	.	PASS	Uncertain_significance	pTP	0.986192
chr2	47803577	218061	T	TAATG	.	PASS	Pathogenic	pTP	0.975905
chr2	47803695	89384	TCTTA	T	.	PASS	Benign/Likely_benign	pTP	0.986192
chr2	47803696	89385	C	CT	.	PASS	Likely_benign	pTP	0.984046
chr2	47803698	1664679	TAA	T	.	PASS	Likely_benign	pTP	0.986192
chr2	47804850	1208205	CAA	C	.	PASS	Likely_benign	pTP	0.986224
chr2	47804881	928514	TAA	T	.	PASS	Benign	pTP	0.986224
chr2	47804982	455267	GATAGAGTGTTT	G	.	PASS	Pathogenic	pTP	0.982617
chr2	47804984	89404	T	TA	.	PASS	Pathogenic	pTP	0.984046
chr2	47805055	548775	CTCAT	C	.	PASS	Likely_benign	pTP	0.986192
chr2	47805059	371940	TTCAG	T	.	PASS	Benign/Likely_benign	pTP	0.986192
chr2	47805173	1194166	GTCTC	G	.	PASS	Likely_benign	pTP	0.986192
chr2	47805600	433924	GA	G	.	PASS	Likely_benign	pTP	0.985893
chr2	47805601	89418	A	AT	.	PASS	Benign	pTP	0.983648
chr2	47805601	1328096	A	ATT	.	PASS	Benign	pTP	0.978364
chr2	47805601	89417	AT	A	.	PASS	Benign/Likely_benign	pTP	0.985893
chr2	47805601	419602	ATTTT	A	.	PASS	Conflicting_interpretations_of_pathogenicity	pTP	0.985846
chr2	47805601	1692259	ATTTTT	A	.	PASS	Uncertain_significance	pTP	0.984833
chr2	47805628	372414	A	AT	.	PASS	Pathogenic	pTP	0.983816
chr2	47805735	89430	A	ACTAT	.	PASS	Benign	pTP	0.975905
chr2	47805735	89429	ACTAT	A	.	PASS	Benign	pTP	0.986192
chr2	47805860	678941	GATAAAAGGTGATATT	G	.	PASS	Benign	pTP	0.981291
chr2	47806133	89437	A	ATTTTTGTTTTAATTCCT	.	PASS	Benign	pTP	0.976081
chr2	47806133	89436	ATTTTTGTTTTAATTCCT	A	.	PASS	Likely_benign	pTP	0.995962
chr2	47806134	36592	TTTTTG	T	.	PASS	Conflicting_interpretations_of_pathogenicity	pTP	0.997334
chr2	47806190	627849	T	TTTTAC	.	PASS	Likely_benign	pTP	0.962070
chr2	47806216	428406	C	CAACA	.	PASS	Pathogenic/Likely_pathogenic	pTP	0.975905
chr2	47806253	36593	TAAAG	T	.	PASS	Pathogenic	pTP	0.986192
chr2	47806296	218070	ACTCACTACCATTCATTAGTAGAAGATTATT	A	.	PASS	Pathogenic/Likely_pathogenic	pTP	0.965185
chr2	47806315	127592	TAGA	T	.	PASS	Uncertain_significance	pTP	0.986192
chr2	47806369	517922	A	ATTGT	.	PASS	Likely_benign	pTP	0.975905
chr2	47806371	420273	TG	T	.	PASS	Likely_benign	pTP	0.986038
chr2	47806372	491963	G	GT	.	PASS	Likely_benign	pTP	0.983816
chr2	47806407	89467	C	CT	.	PASS	Benign	pTP	0.984046
chr2	47806442	416184	C	CTTTCT	.	PASS	Likely_benign	pTP	0.962105
chr2	47806491	1441187	G	GAGACTATTACGTTCCTCTATAAATTCATTA	.	PASS	Uncertain_significance	pTP	0.786970
chr2	47806493	490010	GACT	G	.	PASS	Uncertain_significance	pTP	0.986192
chr2	47806495	410530	C	CTAT	.	PASS	Uncertain_significance	pTP	0.975795
chr2	47806510	1392716	A	ATAAATTCATTAAGGGAGCTTG	.	PASS	Uncertain_significance	pTP	0.856194
chr2	47806568	89481	T	TAATCTCCC	.	PASS	Pathogenic	pTP	0.955980
chr2	47806586	89485	T	TATTC	.	PASS	Pathogenic	pTP	0.975905
chr2	47806587	455309	A	AT	.	PASS	Pathogenic	pTP	0.984046
chr2	47806588	89486	T	TTCAAAAGGGACATAGAAAA	.	PASS	Pathogenic	pTP	0.879011
chr2	47806603	433931	G	GA	.	PASS	Pathogenic	pTP	0.984084
chr2	47806620	89494	GAGA	G	.	PASS	Uncertain_significance	pTP	0.986192
chr2	47806626	483774	A	ATGAATCAGTCACTACGAT	.	PASS	Uncertain_significance	pTP	0.879011
chr2	47806649	421130	T	TCGGTAACTAACTAACTATA	.	PASS	Uncertain_significance	pTP	0.879011
chr2	47806652	182672	G	GTAAC	.	PASS	Benign/Likely_benign	pTP	0.975905
chr2	47806652	89500	GTAAC	G	.	PASS	Likely_benign	pTP	0.986192
chr2	47806652	237203	GTAACTAACTAACTATAATGGAATTA	G	.	PASS	Likely_benign	pTP	0.974694
chr2	47806653	142961	T	TAACTA	.	PASS	Benign/Likely_benign	pTP	0.962634
chr2	47806656	627748	C	CTAACTAACTATAATGGAATTA	.	PASS	Likely_benign	pTP	0.856194
chr2	47806660	183081	C	CT	.	PASS	Benign/Likely_benign	pTP	0.984046
chr2	47806661	89499	T	TAACTA	.	PASS	Conflicting_interpretations_of_pathogenicity	pTP	0.962634
chr2	47806663	1405700	A	ACTATAATGGAATTATAACTAACTGACCTTAAGTTT	.	PASS	Uncertain_significance	pTP	0.746661
chr2	47806666	1575768	A	ATAATGGAATTATAACTAACTGACCT	.	PASS	Likely_benign	pTP	0.826803
chr2	47806668	627869	A	AATGGAATTATAACT	.	PASS	Likely_benign	pTP	0.900123
chr2	47806677	89502	A	ATAAC	.	PASS	Conflicting_interpretations_of_pathogenicity	pTP	0.975905
chr2	47806691	1697919	T	TTAAG	.	PASS	Uncertain_significance	pTP	0.975905
chr2	47806699	801706	C	CAA	.	PASS	Benign/Likely_benign	pTP	0.978888
chr2	47806699	676725	C	CCTAACTGACCTTAAGTTTCAA	.	PASS	Likely_benign	pTP	0.856194
chr2	47806750	926536	A	ACTT	.	PASS	Benign	pTP	0.993875
chr2	47806750	801708	AC	A	.	PASS	Likely_benign	pTP	0.992119
chr2	47806751	801709	C	CT	.	PASS	Benign	pTP	0.990855
chr2	47806751	89510	C	CTT	.	PASS	Benign	pTP	0.987871
chr2	47806751	801710	C	CTTCT	.	PASS	Benign/Likely_benign	pTP	0.986140
chr2	47806751	89511	C	CTTT	.	PASS	Benign	pTP	0.986076
chr2	47806751	89512	C	CTTTT	.	PASS	Benign	pTP	0.986140
chr2	47806751	89508	CT	C	.	PASS	Likely_benign	pTP	0.992119
chr2	47806751	89509	CTT	C	.	PASS	Conflicting_interpretations_of_pathogenicity	pTP	0.992092
chr2	47806751	1231970	CTTT	C	.	PASS	Benign	pTP	0.992092
chr2	47806751	631130	CTTTTTTTTT	C	.	PASS	Uncertain_significance	pTP	0.989812
chr2	47806751	627930	CTTTTTTTTTTT	C	.	PASS	Uncertain_significance	pTP	0.990030
chr2	47806752	1280853	T	TTC	.	PASS	Benign	pTP	0.952911
chr2	47806767	918461	T	TTTAA	.	PASS	Uncertain_significance	pTP	0.946459
chr2	47806767	495719	TTTA	T	.	PASS	Uncertain_significance	pTP	0.968916
chr2	47806768	219465	TTAA	T	.	PASS	Uncertain_significance	pTP	0.977447
chr2	47806769	89515	T	TA	.	PASS	Uncertain_significance	pTP	0.964184
chr2	47806769	1109966	T	TTTA	.	PASS	Likely_benign	pTP	0.946221
chr2	47806769	416170	TA	T	.	PASS	Likely_benign	pTP	0.969017
chr2	47806769	1557923	TAA	T	.	PASS	Likely_benign	pTP	0.977447
chr2	47806771	525880	A	AAACTTTTTTTTTTTTT	.	PASS	Likely_benign	pTP	0.902658
chr2	47806771	731968	A	AAACTTTTTTTTTTTTTT	.	PASS	Likely_benign	pTP	0.877302
chr2	47806786	483789	T	TGCCTGGCTA	.	PASS	Uncertain_significance	pTP	0.934582
chr2	47806792	234626	G	GCT	.	PASS	Uncertain_significance	pTP	0.978888
chr2	47806804	641995	T	TCAA	.	PASS	Uncertain_significance	pTP	0.975795
chr2	47806829	428289	A	ATAAATTGCTGACTTTGATTAAGGAATTAT	.	PASS	Conflicting_interpretations_of_pathogenicity	pTP	0.786970
chr2	47806836	185259	G	GCTGA	.	PASS	Conflicting_interpretations_of_pathogenicity	pTP	0.975905
chr2	47806837	925575	C	CTGACTTTGATTAAGGAATTATAGACTGACTACATTGGAAGCTT	.	PASS	Likely_benign	pTP	0.688524
chr2	47806842	89518	T	TTTGA	.	PASS	Likely_benign	pTP	0.975905
chr2	47806843	1398921	TTG	T	.	PASS	Uncertain_significance	pTP	0.986192
chr2	47806849	1006269	A	AAGGAATTATAGACTGACTACATTGGAAGCTTTGAGTTGACTTCT	.	PASS	Conflicting_interpretations_of_pathogenicity	pTP	0.633267
chr2	47806852	142563	G	GAATT	.	PASS	Uncertain_significance	pTP	0.975905
chr2	47806855	216860	TTA	T	.	PASS	Uncertain_significance	pTP	0.986192
chr2	47806859	230080	A	AGACT	.	PASS	Conflicting_interpretations_of_pathogenicity	pTP	0.975905
chr2	47806859	926219	AGACT	A	.	PASS	Uncertain_significance	pTP	0.986192
chr2	47806863	420211	T	TGAC	.	PASS	Conflicting_interpretations_of_pathogenicity	pTP	0.975795
chr2	47806879	921124	T	TTTGAG	.	PASS	Likely_benign	pTP	0.962634
chr2	47806879	89151	TTTGAG	T	.	PASS	Conflicting_interpretations_of_pathogenicity	pTP	0.985203
chr2	47806908	495703	A	ATTCAGACAACATTATGATCT	.	PASS	Uncertain_significance	pTP	0.879842
chr2	47808259	1646970	TG	T	.	PASS	Likely_benign	pTP	0.986270
chr2	47809273	1549581	TAAAA	T	.	PASS	Likely_benign	pTP	0.986224
chr2	47809273	1550899	TAAAAG	T	.	PASS	Likely_benign	pTP	0.985238
chr2	47809274	1373005	AAAAG	A	.	PASS	Likely_benign	pTP	0.986224
chr2	47809278	1621746	G	GA	.	PASS	Likely_benign	pTP	0.984084
chr2	47809282	1538398	GAAT	G	.	PASS	Likely_benign	pTP	0.986192
chr2	47810304	1572525	GAA	G	.	PASS	Likely_benign	pTP	0.998160
chr2	47813165	135545	TG	T	.	PASS	not_provided	pTP	0.986237
chr2	47813181	135546	GGAA	G	.	PASS	not_provided	pTP	0.986192
chr2	47813222	1565877	TAAC	T	.	PASS	Likely_benign	pTP	0.986192
chr2	47813765	1285263	G	GA	.	PASS	Benign	pTP	0.984084
chr2	47813878	1654557	AAT	A	.	PASS	Likely_benign	pTP	0.986192
chr2	47818873	767795	TA	T	.	PASS	Benign	pTP	0.979202
chr2	47822320	1568436	T	TA	.	PASS	Benign	pTP	0.984084
chr2	47832330	1633560	TAAAA	T	.	PASS	Likely_benign	pTP	0.986224
chr2	47832332	1233140	AAAAT	A	.	PASS	Benign	pTP	0.986224
chr2	47838845	1644641	AG	A	.	PASS	Likely_benign	pTP	0.986237
chr2	47905497	975694	CCGA	C	.	PASS	Benign/Likely_benign	pTP	0.986192
chr2	47905521	984444	A	AGCGGCGGAG	.	PASS	Conflicting_interpretations_of_pathogenicity	pTP	0.934582
chr2	47905529	1435634	AGGCGGCGGT	A	.	PASS	Uncertain_significance	pTP	0.954897
chr2	47905532	1386975	C	CGGCGGT	.	PASS	Uncertain_significance	pTP	0.962179
chr2	47905538	1343220	T	TGGCGGCGGCGGAGGCTGCTGCTGCTGCTGCTGCTGC	.	PASS	Likely_benign	pTP	0.524693
chr2	47905538	1613329	TGGCGGCGGCGGAGGCTGCTGCTGCTGCTGCTGCTGC	T	.	PASS	Likely_benign	pTP	0.893095
chr2	47905541	1372170	C	CGGCGGCGGA	.	PASS	Uncertain_significance	pTP	0.845409
chr2	47905550	1474259	A	AGGCTGCTGC	.	PASS	Uncertain_significance	pTP	0.845409
chr2	47905551	975697	G	GGCT	.	PASS	Uncertain_significance	pTP	0.939142
chr2	47905551	1569806	G	GGCTGCT	.	PASS	Likely_benign	pTP	0.906875
chr2	47905551	1533430	G	GGCTGCTGCT	.	PASS	Likely_benign	pTP	0.845409
chr2	47905551	1412969	GGCT	G	.	PASS	Uncertain_significance	pTP	0.964712
chr2	47905551	1533284	GGCTGCT	G	.	PASS	Likely_benign	pTP	0.960772
chr2	47905551	1656377	GGCTGCTGCT	G	.	PASS	Likely_benign	pTP	0.954897
chr2	47905560	1583725	TGCTGCTGCTGCTGCGGCGGCGGCGGAG	T	.	PASS	Likely_benign	pTP	0.913883
chr2	47905563	1422785	T	TGCTGCTGCTGCGGCGGCGGCGGAG	.	PASS	Uncertain_significance	pTP	0.682430
chr2	47905563	1590735	TGCTGCTGCTGCGGCGGCGGCGGAG	T	.	PASS	Uncertain_significance	pTP	0.940107
chr2	47905572	1543244	T	TGCG	.	PASS	Likely_benign	pTP	0.939142
chr2	47905572	1478867	T	TGCTGCG	.	PASS	Uncertain_significance	pTP	0.906875
chr2	47905574	1617551	CGGCGGCGGCGGAGGCTGCTGCTGG	C	.	PASS	Likely_benign	pTP	0.920446
chr2	47905586	1532921	A	AGGCTGCTGCTGGGGC	.	PASS	Likely_benign	pTP	0.775272
chr2	47905586	1078575	AGGCTGCTGCTGGGGC	A	.	PASS	Likely_benign	pTP	0.936564
chr2	47905598	1353895	GGGC	G	.	PASS	Uncertain_significance	pTP	0.952722
chr2	47905598	1610405	GGGCGGCTGCTGCTGGGGCGGCTGCGGC	G	.	PASS	Likely_benign	pTP	0.886651
chr2	47905608	1465523	TGCTGGGGCG	T	.	PASS	Uncertain_significance	pTP	0.939780
chr2	47905611	1550385	TGGGGCGGCTGCGGCGGCGGCTGCTGCG	T	.	PASS	Likely_benign	pTP	0.881398
chr2	47905613	975696	GGGCGGCTGCGGC	G	.	PASS	Likely_benign	pTP	0.942819
chr2	47905617	1625499	GGCTGCGGCGGCGGCT	G	.	PASS	Likely_benign	pTP	0.952448
chr2	47905620	1614763	TGCG	T	.	PASS	Likely_benign	pTP	0.964712
chr2	47905623	1434557	G	GGCGGCGGCTGCT	.	PASS	Uncertain_significance	pTP	0.842215
chr2	47905628	1421721	CGGCTGCTGCGGG	C	.	PASS	Uncertain_significance	pTP	0.937151
chr2	47905629	1565637	G	GGCT	.	PASS	Likely_benign	pTP	0.939142
chr2	47905641	1167516	G	GGCT	.	PASS	Benign	pTP	0.911400
chr2	48687415	336452	GT	G	.	PASS	Likely_benign	pTP	0.986038
chr2	48687643	1189231	A	AT	.	PASS	Likely_benign	pTP	0.983816
chr2	48694022	1241627	G	GT	.	PASS	Benign	pTP	0.983816
chr2	48698847	1288375	AT	A	.	PASS	Benign	pTP	0.986807
chr2	48713933	36470	CA	C	.	PASS	Conflicting_interpretations_of_pathogenicity	pTP	0.986237
chr2	48755616	336471	G	GGCTGCA	.	PASS	Benign	pTP	0.957272
chr2	48755616	14405	G	GGCTGCAGCTGCAGCAGCAGCAGCAGCTTCAGCA	.	PASS	Pathogenic	pTP	0.721877
chr2	48755628	1408739	A	AGCAGCAGCTTCAGCAGCT	.	PASS	Uncertain_significance	pTP	0.864831
chr2	48964068	1257596	A	AT	.	PASS	Benign	pTP	0.983816
chr2	48989273	1270149	CT	C	.	PASS	Benign	pTP	0.869688
chr2	48989273	1289457	CTT	C	.	PASS	Benign	pTP	0.869307
chr2	48989273	1292724	CTTTT	C	.	PASS	Benign	pTP	0.869307
chr2	48989273	1260753	CTTTTTTTT	C	.	PASS	Benign	pTP	0.854310
chr2	48989273	1195587	CTTTTTTTTT	C	.	PASS	Likely_benign	pTP	0.837425
chr2	48990892	1227159	T	TA	.	PASS	Benign	pTP	0.984084
chr2	48990892	1268905	T	TAA	.	PASS	Benign	pTP	0.978937
chr2	48990892	1212524	T	TAAA	.	PASS	Likely_benign	pTP	0.975851
chr2	49017368	1208331	GC	G	.	PASS	Likely_benign	pTP	0.977806
chr2	49154531	1193284	AG	A	.	PASS	Likely_benign	pTP	0.986237
chr2	49154557	1217714	C	CT	.	PASS	Likely_benign	pTP	0.972267
chr2	49154557	1293387	CT	C	.	PASS	Benign	pTP	0.976036
chr2	49154557	1284025	CTTT	C	.	PASS	Benign	pTP	0.975957
chr2	49918552	336495	A	ATTGTC	.	PASS	Uncertain_significance	pTP	0.962634
chr2	49919268	336501	T	TCTAA	.	PASS	Uncertain_significance	pTP	0.975905
chr2	49919554	336506	A	AATC	.	PASS	Uncertain_significance	pTP	0.975795
chr2	49919559	336507	T	TA	.	PASS	Uncertain_significance	pTP	0.984084
chr2	49919559	336508	TA	T	.	PASS	Uncertain_significance	pTP	0.986270
chr2	49920697	336519	C	CGT	.	PASS	Uncertain_significance	pTP	0.925999
chr2	49920697	336520	C	CGTGT	.	PASS	Uncertain_significance	pTP	0.916185
chr2	49920697	336521	CGTGTGT	C	.	PASS	Uncertain_significance	pTP	0.945259
chr2	49920697	336522	CGTGTGTGTGT	C	.	PASS	Uncertain_significance	pTP	0.937974
chr2	49920697	336523	CGTGTGTGTGTGT	C	.	PASS	Uncertain_significance	pTP	0.940373
chr2	49920885	336526	TAAGAA	T	.	PASS	Uncertain_significance	pTP	0.985238
chr2	49920973	336528	A	AAAGT	.	PASS	Benign	pTP	0.996385
chr2	49921002	336529	C	CA	.	PASS	Likely_benign	pTP	0.995429
chr2	49921064	336530	T	TTA	.	PASS	Uncertain_significance	pTP	0.978888
chr2	49921330	336533	CT	C	.	PASS	Uncertain_significance	pTP	0.986038
chr2	50054946	513141	G	GT	.	PASS	Likely_benign	pTP	0.983816
chr2	50236577	1247601	C	CA	.	PASS	Benign	pTP	0.965268
chr2	50236577	1227915	CA	C	.	PASS	Benign	pTP	0.969959
chr2	50236577	1174176	CAA	C	.	PASS	Likely_benign	pTP	0.969860
chr2	50346869	512948	T	TGCG	.	PASS	Likely_benign	pTP	0.971573
chr2	50346870	282592	G	GCGC	.	PASS	Conflicting_interpretations_of_pathogenicity	pTP	0.982329
chr2	50346870	516945	G	GCGCCGC	.	PASS	Likely_benign	pTP	0.972284
chr2	50346870	419727	G	GCGCCGCCGC	.	PASS	Likely_benign	pTP	0.951691
chr2	50346870	588566	GCGC	G	.	PASS	Benign/Likely_benign	pTP	0.989948
chr2	50346870	1220637	GCGCCGC	G	.	PASS	Benign	pTP	0.988793
chr2	50346870	281242	GCGCCGCCGC	G	.	PASS	Benign	pTP	0.987058
chr2	50346870	1180179	GCGCCGCCGCCGC	G	.	PASS	Benign	pTP	0.987742
chr2	50346870	287918	GCGCCGCCGCCGCCGC	G	.	PASS	Benign	pTP	0.986330
chr2	50346896	1329676	G	GCCGCCC	.	PASS	Likely_benign	pTP	0.972284
chr2	50346900	1207434	C	CCGA	.	PASS	Likely_benign	pTP	0.974699
chr2	50346983	419906	GA	G	.	PASS	Likely_benign	pTP	0.986237
chr2	50472019	1190919	C	CA	.	PASS	Likely_benign	pTP	0.967988
chr2	50472059	1293740	C	CA	.	PASS	Benign	pTP	0.984128
chr2	50472059	1211093	C	CAA	.	PASS	Likely_benign	pTP	0.978996
chr2	50497719	1190928	AAG	A	.	PASS	Likely_benign	pTP	0.986224
chr2	50506467	1212601	GA	G	.	PASS	Likely_benign	pTP	0.986270
chr2	50531171	1290999	C	CA	.	PASS	Benign	pTP	0.984046
chr2	50531449	420685	TATG	T	.	PASS	Likely_benign	pTP	0.986192
chr2	50538648	508390	AGAG	A	.	PASS	Likely_benign	pTP	0.986192
chr2	50620014	515844	A	ATATT	.	PASS	Likely_benign	pTP	0.975905
chr2	50620918	668651	G	GC	.	PASS	Benign	pTP	0.984046
chr2	50689854	1282472	T	TTG	.	PASS	Benign	pTP	0.939690
chr2	50689854	1244975	T	TTGTG	.	PASS	Benign	pTP	0.931557
chr2	50689854	1294908	TTG	T	.	PASS	Benign	pTP	0.959999
chr2	50689854	1266920	TTGTG	T	.	PASS	Benign	pTP	0.959999
chr2	50689854	1321550	TTGTGTG	T	.	PASS	Likely_benign	pTP	0.955557
chr2	50689854	1178194	TTGTGTGTG	T	.	PASS	Benign	pTP	0.954869
chr2	50921866	576277	T	TA	.	PASS	Uncertain_significance	pTP	0.984046
chr2	51026372	1048082	TTC	T	.	PASS	Likely_pathogenic	pTP	0.986192
chr2	51027492	211694	CG	C	.	PASS	Uncertain_significance	pTP	0.986237
chr2	51027600	539879	C	CCCTCGCCCT	.	PASS	Uncertain_significance	pTP	0.934582
chr2	51027609	452464	TCCTCGCCCG	T	.	PASS	Uncertain_significance	pTP	0.982241
chr2	51032425	336588	A	AG	.	PASS	Uncertain_significance	pTP	0.976256
chr2	51032499	336592	GGAAA	G	.	PASS	Uncertain_significance	pTP	0.986192
chr2	51032506	1208173	AAGAAAGAG	A	.	PASS	Likely_benign	pTP	0.959864
chr2	51032506	336594	AAGAAAGAGAG	A	.	PASS	Uncertain_significance	pTP	0.955123
chr2	51032506	1255289	AAGAAAGAGAGAGAG	A	.	PASS	Benign	pTP	0.952095
chr2	51032506	1290995	AAGAAAGAGAGAGAGAG	A	.	PASS	Benign	pTP	0.952095
chr2	51032510	336595	A	AAG	.	PASS	Uncertain_significance	pTP	0.946270
chr2	51032510	336596	A	AAGAG	.	PASS	Uncertain_significance	pTP	0.938967
chr2	51032510	336597	A	AAGAGAG	.	PASS	Uncertain_significance	pTP	0.906218
chr2	51032510	336598	A	AAGAGAGAG	.	PASS	Uncertain_significance	pTP	0.891878
chr2	51032510	336599	A	AAGAGAGAGAG	.	PASS	Uncertain_significance	pTP	0.844392
chr2	51032510	336600	AAG	A	.	PASS	Uncertain_significance	pTP	0.964448
chr2	51032510	336601	AAGAGAG	A	.	PASS	Uncertain_significance	pTP	0.960479
chr2	51032510	336602	AAGAGAGAGAGAG	A	.	PASS	Uncertain_significance	pTP	0.956890
chr2	51032510	1326590	AAGAGAGAGAGAGAGAGAGAG	A	.	PASS	Benign	pTP	0.943409
chr2	51032533	336604	A	AGAGAGT	.	PASS	Uncertain_significance	pTP	0.906218
chr2	54255566	767796	GGGGCCC	G	.	PASS	Benign	pTP	0.979237
chr2	54643031	1047862	T	TA	.	PASS	Uncertain_significance	pTP	0.984046
chr2	55233470	1228462	CCTGT	C	.	PASS	Benign	pTP	0.986192
chr2	55233475	1253611	AGGT	A	.	PASS	Benign	pTP	0.986192
chr2	55296062	1563404	T	TA	.	PASS	Benign	pTP	0.984084
chr2	55296062	1168474	TA	T	.	PASS	Benign	pTP	0.986270
chr2	55296425	1505155	GACTGCT	G	.	PASS	Uncertain_significance	pTP	0.984611
chr2	55317183	1613762	TATATATA	T	.	PASS	Likely_benign	pTP	0.984366
chr2	55317190	1665785	AAT	A	.	PASS	Likely_benign	pTP	0.986192
chr2	55317195	1649967	ATATT	A	.	PASS	Likely_benign	pTP	0.986192
chr2	55318829	1654901	TA	T	.	PASS	Likely_benign	pTP	0.986270
chr2	55318831	1596167	TTA	T	.	PASS	Likely_benign	pTP	0.986192
chr2	55364048	1609727	TA	T	.	PASS	Benign	pTP	0.986270
chr2	55388761	1657345	TTAAAAAGAGC	T	.	PASS	Likely_benign	pTP	0.982255
chr2	55418920	1588508	GAACA	G	.	PASS	Likely_benign	pTP	0.986192
chr2	55635931	1251542	TTCTA	T	.	PASS	Benign	pTP	0.984603
chr2	55635975	1246923	CTA	C	.	PASS	Benign	pTP	0.998287
chr2	55636225	215003	T	TA	.	PASS	Benign	pTP	0.982257
chr2	55636407	1536458	CAG	C	.	PASS	Likely_benign	pTP	0.986192
chr2	55637603	418558	G	GA	.	PASS	Benign	pTP	0.984084
chr2	55637603	1620564	GA	G	.	PASS	Benign	pTP	0.986270
chr2	55640721	1652291	TAGTA	T	.	PASS	Likely_benign	pTP	0.986192
chr2	55643738	1225151	CA	C	.	PASS	Benign	pTP	0.986975
chr2	55644626	1616560	A	AAT	.	PASS	Likely_benign	pTP	0.978888
chr2	55646394	215002	CA	C	.	PASS	Benign	pTP	0.986270
chr2	55646773	1250010	TGTAA	T	.	PASS	Benign	pTP	0.986192
chr2	55654819	1221375	TCCTGCCTTGGCCTCCCAAGGCTCATG	T	.	PASS	Benign	pTP	0.971799
chr2	55656237	1665704	A	AAC	.	PASS	Likely_benign	pTP	0.978937
chr2	55656374	1632669	T	TA	.	PASS	Benign	pTP	0.984022
chr2	55656374	1541460	TA	T	.	PASS	Benign	pTP	0.986216
chr2	55660025	671589	GC	G	.	PASS	Likely_benign	pTP	0.986995
chr2	55660195	1564418	TA	T	.	PASS	Benign	pTP	0.998471
chr2	55661946	1631964	CAT	C	.	PASS	Likely_benign	pTP	0.986224
chr2	55666983	421462	TA	T	.	PASS	Likely_benign	pTP	0.986237
chr2	55667585	1221475	CA	C	.	PASS	Benign	pTP	0.990360
chr2	55667964	1655442	GA	G	.	PASS	Benign	pTP	0.986270
chr2	55671289	1641670	AAAAATAAAAT	A	.	PASS	Likely_benign	pTP	0.972589
chr2	55671827	671254	AAAAAC	A	.	PASS	Likely_benign	pTP	0.998035
chr2	55673096	516898	G	GA	.	PASS	Benign	pTP	0.994735
chr2	55673096	1588757	G	GAA	.	PASS	Benign	pTP	0.993009
chr2	55673096	1612902	GA	G	.	PASS	Benign	pTP	0.995465
chr2	55680425	1293931	TA	T	.	PASS	Benign	pTP	0.965913
chr2	55680425	1201021	TAAAAAAAA	T	.	PASS	Likely_benign	pTP	0.961387
chr2	55680930	420473	G	GA	.	PASS	Likely_benign	pTP	0.984084
chr2	55683612	1286502	C	CA	.	PASS	Benign	pTP	0.949443
chr2	55683612	1214834	CA	C	.	PASS	Likely_benign	pTP	0.956174
chr2	55683844	1636424	G	GA	.	PASS	Likely_benign	pTP	0.995988
chr2	55683844	1628394	GA	G	.	PASS	Benign	pTP	0.996545
chr2	55685061	1655972	T	TA	.	PASS	Benign	pTP	0.984084
chr2	55686136	671575	AT	A	.	PASS	Benign	pTP	0.986237
chr2	55687438	1290459	C	CA	.	PASS	Benign	pTP	0.984959
chr2	55687993	1214647	A	AT	.	PASS	Likely_benign	pTP	0.983816
chr2	55687993	1211922	AT	A	.	PASS	Likely_benign	pTP	0.986038
chr2	55693647	1538423	GCA	G	.	PASS	Likely_benign	pTP	0.986192
chr2	55867066	191301	GA	G	.	PASS	Benign	pTP	0.986270
chr2	55867443	1288316	C	CT	.	PASS	Benign	pTP	0.981119
chr2	55867443	1261793	CT	C	.	PASS	Benign	pTP	0.983705
chr2	55870643	1267176	CACA	C	.	PASS	Benign	pTP	0.991300
chr2	55874926	1170525	G	GA	.	PASS	Benign	pTP	0.984084
chr2	55874926	1168267	GA	G	.	PASS	Benign	pTP	0.986270
chr2	55875125	1268992	G	GAT	.	PASS	Benign	pTP	0.933687
chr2	55876756	336624	T	TTA	.	PASS	Benign	pTP	0.978564
chr2	55876756	336625	T	TTATA	.	PASS	Uncertain_significance	pTP	0.975537
chr2	55876756	1170756	TTA	T	.	PASS	Benign	pTP	0.985978
chr2	55881750	1667587	AAC	A	.	PASS	Likely_benign	pTP	0.986192
chr2	58159314	336649	TAACA	T	.	PASS	Uncertain_significance	pTP	0.986192
chr2	58159793	210988	G	GTAAT	.	PASS	Conflicting_interpretations_of_pathogenicity	pTP	0.975905
chr2	58159808	1624443	A	AAGAGAACATAT	.	PASS	Likely_benign	pTP	0.920075
chr2	58159815	1610332	CATATTTTAACAAAGTTTGT	C	.	PASS	Likely_benign	pTP	0.977382
chr2	58160147	408227	ACT	A	.	PASS	Conflicting_interpretations_of_pathogenicity	pTP	0.986224
chr2	58160148	810845	CTCTG	C	.	PASS	Likely_pathogenic	pTP	0.986224
chr2	58161532	241247	CATA	C	.	PASS	Conflicting_interpretations_of_pathogenicity	pTP	0.986192
chr2	58162961	1167912	G	GA	.	PASS	Benign	pTP	0.978529
chr2	58163083	336655	T	TA	.	PASS	Conflicting_interpretations_of_pathogenicity	pTP	0.984022
chr2	58163083	1573279	T	TAA	.	PASS	Benign	pTP	0.978856
chr2	58163083	1169266	TA	T	.	PASS	Likely_benign	pTP	0.986216
chr2	58163509	1600391	CATT	C	.	PASS	Benign	pTP	0.986192
chr2	58165662	1257275	TTTA	T	.	PASS	Benign	pTP	0.985978
chr2	58165879	1167268	G	GA	.	PASS	Benign	pTP	0.984084
chr2	58166163	1230841	G	GTAC	.	PASS	Benign	pTP	0.975795
chr2	58198414	1187930	GTA	G	.	PASS	Likely_benign	pTP	0.986192
chr2	58198569	1092990	AAGAATTTACCTGAGG	A	.	PASS	Likely_benign	pTP	0.983730
chr2	58204236	1629758	AGAG	A	.	PASS	Likely_benign	pTP	0.986192
chr2	58204342	1267022	A	AAATT	.	PASS	Benign	pTP	0.975961
chr2	58206325	1282376	ATTAT	A	.	PASS	Benign	pTP	0.988793
chr2	58206504	1274570	G	GA	.	PASS	Benign	pTP	0.984084
chr2	58221906	1237027	CA	C	.	PASS	Benign	pTP	0.986270
chr2	58221912	1383866	CATTTAAAACATA	C	.	PASS	Uncertain_significance	pTP	0.982956
chr2	58222018	801717	CTT	C	.	PASS	Pathogenic	pTP	0.986192
chr2	58222050	1125156	AAAG	A	.	PASS	Likely_benign	pTP	0.986224
chr2	58222316	1297829	T	TA	.	PASS	Benign	pTP	0.984084
chr2	58222326	1219785	A	AT	.	PASS	Likely_benign	pTP	0.983854
chr2	58226708	1242539	G	GA	.	PASS	Benign	pTP	0.984022
chr2	58230135	1203587	CAA	C	.	PASS	Likely_benign	pTP	0.986192
chr2	60452670	992483	G	GA	.	PASS	Uncertain_significance	pTP	0.984046
chr2	60461833	987079	AG	A	.	PASS	Pathogenic	pTP	0.972745
chr2	60782678	781680	TAA	T	.	PASS	Benign	pTP	0.862643
chr2	60782680	791522	A	ATTTTTTTTTTTTTT	.	PASS	Benign	pTP	0.900123
chr2	60782680	710413	A	ATTTTTTTTTTTTTTTTTTTTTTT	.	PASS	Likely_benign	pTP	0.849386
chr2	61031526	1426245	G	GT	.	PASS	Pathogenic	pTP	0.984046
chr2	61049197	336679	A	AT	.	PASS	Uncertain_significance	pTP	0.979227
chr2	61050643	336695	GGA	G	.	PASS	Uncertain_significance	pTP	0.965351
chr2	61051757	336705	TTA	T	.	PASS	Uncertain_significance	pTP	0.985978
chr2	61051810	336708	AT	A	.	PASS	Uncertain_significance	pTP	0.986025
chr2	61825639	336720	CT	C	.	PASS	Uncertain_significance	pTP	0.983051
chr2	61826206	336728	TA	T	.	PASS	Likely_benign	pTP	0.986071
chr2	61826411	336731	CGCT	C	.	PASS	Likely_benign	pTP	0.986192
[truncated: 2,981,180 more chars]
