# Supplementary material for: StratoMod: predicting sequencing and variant calling errors with interpretable machine learning
Source: Commun Biol. 2024 Oct 13;7:1316. doi: 10.1038/s42003-024-06981-1 (PMC11471861; doi:10.1038/s42003-024-06981-1)
Supplement: Supplementary file 11 — Supplementary Data 8 [file 42003_2024_6981_MOESM11_ESM.gz › 42003_2024_6981_MOESM11_ESM]

##fileformat=VCFv4.2
##FILTER=<ID=PASS,Description="All filters passed">
##hailversion=0.2.120-f00f916faf78
##FILTER=<ID=AC0,Description="Allele count is zero after filtering out low-confidence genotypes (GQ < 20; DP < 10; and AB < 0.2 for het calls)">
##FILTER=<ID=AS_VQSR,Description="Failed VQSR filtering thresholds of -2.502 for SNPs and -0.7156 for indels">
##FILTER=<ID=InbreedingCoeff,Description="Inbreeding coefficient < -0.3">
##age_distribution=bin_edges=[30.0, 35.0, 40.0, 45.0, 50.0, 55.0, 60.0, 65.0, 70.0, 75.0, 80.0], bin_freq=[1332, 1401, 1642, 2949, 4283, 3601, 3282, 2909, 1955, 1202], n_smaller=3760, n_larger=438
##cadd_version=v1.6
##dbsnp_version=b156
##gencode_version=Release 39
##mane_select_version=v0.95
##pangolin_version=v1.3.12,v1.4.4
##phylop_version=v2
##polyphen_version=2.2.2
##revel_version=v1.3
##seqrepo_version=2018-11-26
##sift_version=5.2.2
##spliceai_version=v1.3
##vep_version=v105
##vrs_schema_version=1.3.0
##vrs_python_version=0.8.4
##contig=<ID=chr1,length=248956422,assembly=gnomAD_GRCh38>
##contig=<ID=chr2,length=242193529,assembly=gnomAD_GRCh38>
##contig=<ID=chr3,length=198295559,assembly=gnomAD_GRCh38>
##contig=<ID=chr4,length=190214555,assembly=gnomAD_GRCh38>
##contig=<ID=chr5,length=181538259,assembly=gnomAD_GRCh38>
##contig=<ID=chr6,length=170805979,assembly=gnomAD_GRCh38>
##contig=<ID=chr7,length=159345973,assembly=gnomAD_GRCh38>
##contig=<ID=chr8,length=145138636,assembly=gnomAD_GRCh38>
##contig=<ID=chr9,length=138394717,assembly=gnomAD_GRCh38>
##contig=<ID=chr10,length=133797422,assembly=gnomAD_GRCh38>
##contig=<ID=chr11,length=135086622,assembly=gnomAD_GRCh38>
##contig=<ID=chr12,length=133275309,assembly=gnomAD_GRCh38>
##contig=<ID=chr13,length=114364328,assembly=gnomAD_GRCh38>
##contig=<ID=chr14,length=107043718,assembly=gnomAD_GRCh38>
##contig=<ID=chr15,length=101991189,assembly=gnomAD_GRCh38>
##contig=<ID=chr16,length=90338345,assembly=gnomAD_GRCh38>
##contig=<ID=chr17,length=83257441,assembly=gnomAD_GRCh38>
##contig=<ID=chr18,length=80373285,assembly=gnomAD_GRCh38>
##contig=<ID=chr19,length=58617616,assembly=gnomAD_GRCh38>
##contig=<ID=chr20,length=64444167,assembly=gnomAD_GRCh38>
##contig=<ID=chr21,length=46709983,assembly=gnomAD_GRCh38>
##contig=<ID=chr22,length=50818468,assembly=gnomAD_GRCh38>
##contig=<ID=chrX,length=156040895,assembly=gnomAD_GRCh38>
##contig=<ID=chrY,length=57227415,assembly=gnomAD_GRCh38>
##bcftools_isecVersion=1.19+htslib-1.19
##bcftools_isecCommand=isec -p results/intermediate/model/Clinvar_auto-auto_ilu_full_fn_fp-SNV-Clinvar_Illumina_30/isec_out -O z --threads 8 results/intermediate/gnomad.vcf.gz results/intermediate/model/Clinvar_auto-auto_ilu_full_fn_fp-SNV-Clinvar_Illumina_30/model.vcf.gz; Date=Thu Feb 15 15:09:44 2024
#CHROM	POS	ID	REF	ALT	QUAL	FILTER	INFO	FORMAT	SAMPLE
chr1	925969	1648427	C	T	.	PASS	Likely_benign	pTP	0.996671
chr1	925976	1362713	T	C	.	PASS	Uncertain_significance	pTP	0.996671
chr1	926003	1365270	C	T	.	PASS	Uncertain_significance	pTP	0.996671
chr1	926029	1624593	C	T	.	PASS	Likely_benign	pTP	0.996671
chr1	930139	1125147	C	T	.	PASS	Likely_benign	pTP	0.966607
chr1	930158	1502618	C	T	.	PASS	Uncertain_significance	pTP	0.996568
chr1	930163	1547384	G	A	.	PASS	Likely_benign	pTP	0.996568
chr1	930165	1164676	G	A	.	PASS	Benign	pTP	0.996671
chr1	930187	1144630	C	T	.	PASS	Likely_benign	pTP	0.996671
chr1	930188	846933	G	A	.	PASS	Uncertain_significance	pTP	0.996671
chr1	930189	1478180	C	T	.	PASS	Uncertain_significance	pTP	0.996671
chr1	930195	1380424	C	G	.	PASS	Uncertain_significance	pTP	0.996671
chr1	930195	1354167	C	T	.	PASS	Uncertain_significance	pTP	0.996671
chr1	930199	1095790	C	T	.	PASS	Likely_benign	pTP	0.996671
chr1	930200	1043045	G	A	.	PASS	Uncertain_significance	pTP	0.996671
chr1	930203	972363	C	T	.	PASS	Uncertain_significance	pTP	0.996671
chr1	930204	1170208	G	A	.	PASS	Benign	pTP	0.996671
chr1	930215	1409578	A	G	.	PASS	Uncertain_significance	pTP	0.996671
chr1	930218	1523336	G	A	.	PASS	Uncertain_significance	pTP	0.996671
chr1	930245	1131472	G	A	.	PASS	Likely_benign	pTP	0.996671
chr1	930247	1145077	T	C	.	PASS	Likely_benign	pTP	0.996671
chr1	930248	789256	G	A	.	PASS	Likely_benign	pTP	0.996671
chr1	930259	1652015	C	T	.	PASS	Likely_benign	pTP	0.996671
chr1	930260	1499045	G	A	.	PASS	Uncertain_significance	pTP	0.996671
chr1	930265	1368373	T	G	.	PASS	Uncertain_significance	pTP	0.996671
chr1	930275	969662	T	G	.	PASS	Uncertain_significance	pTP	0.996671
chr1	930282	1140293	G	A	.	PASS	Likely_benign	pTP	0.996671
chr1	930284	1435698	C	T	.	PASS	Uncertain_significance	pTP	0.996671
chr1	930285	1165489	G	A	.	PASS	Benign	pTP	0.996671
chr1	930312	1505398	C	G	.	PASS	Uncertain_significance	pTP	0.996671
chr1	930312	1484446	C	T	.	PASS	Uncertain_significance	pTP	0.996671
chr1	930313	1671776	G	A	.	PASS	Likely_benign	pTP	0.996671
chr1	930314	1170010	C	T	.	PASS	Benign	pTP	0.996671
chr1	930316	1547483	C	T	.	PASS	Likely_benign	pTP	0.996671
chr1	930317	1002057	A	G	.	PASS	Uncertain_significance	pTP	0.996671
chr1	930320	1099322	C	T	.	PASS	Likely_benign	pTP	0.996671
chr1	930321	1002043	G	A	.	PASS	Uncertain_significance	pTP	0.996671
chr1	930323	1367641	A	G	.	PASS	Uncertain_significance	pTP	0.996671
chr1	930325	1168187	C	T	.	PASS	Benign	pTP	0.996671
chr1	930336	843786	G	A	.	PASS	Uncertain_significance	pTP	0.996671
chr1	930346	1130596	C	G	.	PASS	Likely_benign	pTP	0.996671
chr1	931024	1124503	C	T	.	PASS	Likely_benign	pTP	0.996671
chr1	931041	1354897	T	A	.	PASS	Uncertain_significance	pTP	0.996671
chr1	931041	1491011	T	C	.	PASS	Uncertain_significance	pTP	0.996671
chr1	931042	1170044	C	T	.	PASS	Benign	pTP	0.996671
chr1	931044	1385724	A	G	.	PASS	Uncertain_significance	pTP	0.996671
chr1	931049	943630	C	T	.	PASS	Uncertain_significance	pTP	0.996671
chr1	931050	852351	A	G	.	PASS	Uncertain_significance	pTP	0.996671
chr1	931057	1373479	C	T	.	PASS	Likely_benign	pTP	0.996671
chr1	931058	1080861	G	A	.	PASS	Likely_benign	pTP	0.996671
chr1	931066	1609095	C	T	.	PASS	Likely_benign	pTP	0.996671
chr1	931074	1047625	G	A	.	PASS	Uncertain_significance	pTP	0.996671
chr1	931078	1491610	G	A	.	PASS	Uncertain_significance	pTP	0.996671
chr1	931081	1158985	G	A	.	PASS	Likely_benign	pTP	0.996671
chr1	931099	1554555	G	A	.	PASS	Likely_benign	pTP	0.996671
chr1	931102	1667671	C	T	.	PASS	Likely_benign	pTP	0.996671
chr1	931107	1622906	C	T	.	PASS	Likely_benign	pTP	0.996671
chr1	931108	1646784	G	A	.	PASS	Likely_benign	pTP	0.996671
chr1	935757	1659403	G	A	.	PASS	Likely_benign	pTP	0.996671
chr1	935763	1127328	G	A	.	PASS	Likely_benign	pTP	0.996671
chr1	935763	1158587	G	T	.	PASS	Likely_benign	pTP	0.996671
chr1	935766	1169977	C	T	.	PASS	Benign	pTP	0.996671
chr1	935778	1150763	C	T	.	PASS	Likely_benign	pTP	0.996671
chr1	935779	1167937	G	A	.	PASS	Benign	pTP	0.996671
chr1	935792	1484814	C	G	.	PASS	Uncertain_significance	pTP	0.996671
chr1	935793	1111030	C	T	.	PASS	Likely_benign	pTP	0.996671
chr1	935796	1169805	C	T	.	PASS	Benign	pTP	0.996671
chr1	935803	1379347	A	G	.	PASS	Uncertain_significance	pTP	0.996671
chr1	935812	1149133	C	T	.	PASS	Likely_benign	pTP	0.996671
chr1	935819	1008984	G	T	.	PASS	Uncertain_significance	pTP	0.996671
chr1	935823	1622526	C	T	.	PASS	Likely_benign	pTP	0.996671
chr1	935826	1140111	C	T	.	PASS	Likely_benign	pTP	0.996671
chr1	935833	962835	C	G	.	PASS	Uncertain_significance	pTP	0.996671
chr1	935835	1170011	C	G	.	PASS	Benign	pTP	0.996671
chr1	935835	1169806	C	T	.	PASS	Benign	pTP	0.996671
chr1	935836	1494564	G	A	.	PASS	Uncertain_significance	pTP	0.996671
chr1	935839	1085785	C	T	.	PASS	Likely_benign	pTP	0.996671
chr1	935849	1352371	G	A	.	PASS	Uncertain_significance	pTP	0.996671
chr1	935849	1115824	G	C	.	PASS	Likely_benign	pTP	0.996671
chr1	935858	1427585	T	G	.	PASS	Uncertain_significance	pTP	0.996671
chr1	935859	1169668	C	T	.	PASS	Benign	pTP	0.996671
chr1	935872	1144475	C	T	.	PASS	Likely_benign	pTP	0.996671
chr1	935883	1456381	C	A	.	PASS	Likely_benign	pTP	0.996671
chr1	935888	1365896	G	A	.	PASS	Uncertain_significance	pTP	0.996671
chr1	935895	1027002	C	G	.	PASS	Uncertain_significance	pTP	0.996671
chr1	935896	1525351	G	A	.	PASS	Uncertain_significance	pTP	0.996671
chr1	935907	1642660	C	T	.	PASS	Likely_benign	pTP	0.996671
chr1	939030	1100007	C	T	.	PASS	Likely_benign	pTP	0.996671
chr1	939035	1166157	C	T	.	PASS	Benign	pTP	0.996671
chr1	939036	1140611	G	A	.	PASS	Likely_benign	pTP	0.996671
chr1	939059	1553555	G	A	.	PASS	Likely_benign	pTP	0.996671
chr1	939066	861002	C	T	.	PASS	Uncertain_significance	pTP	0.996671
chr1	939067	1043874	G	A	.	PASS	Uncertain_significance	pTP	0.996671
chr1	939071	1617433	C	G	.	PASS	Likely_benign	pTP	0.995778
chr1	939071	1117938	C	T	.	PASS	Likely_benign	pTP	0.995778
chr1	939075	857919	C	T	.	PASS	Uncertain_significance	pTP	0.995778
chr1	939076	1122639	G	A	.	PASS	Likely_benign	pTP	0.995778
chr1	939076	855371	G	T	.	PASS	Uncertain_significance	pTP	0.995778
chr1	939077	1085846	T	C	.	PASS	Likely_benign	pTP	0.996671
chr1	939086	1552015	C	T	.	PASS	Likely_benign	pTP	0.996671
chr1	939087	1348410	G	A	.	PASS	Uncertain_significance	pTP	0.996671
chr1	939092	1594407	C	T	.	PASS	Likely_benign	pTP	0.996126
chr1	939103	968364	A	C	.	PASS	Uncertain_significance	pTP	0.996671
chr1	939112	1045276	G	A	.	PASS	Uncertain_significance	pTP	0.996671
chr1	939116	1564602	C	T	.	PASS	Likely_benign	pTP	0.996671
chr1	939117	1427749	G	A	.	PASS	Uncertain_significance	pTP	0.996671
chr1	939117	1502284	G	C	.	PASS	Uncertain_significance	pTP	0.996671
chr1	939121	950252	C	T	.	PASS	Uncertain_significance	pTP	0.996671
chr1	939122	1154094	G	A	.	PASS	Likely_benign	pTP	0.996671
chr1	939122	1123166	G	T	.	PASS	Likely_benign	pTP	0.996671
chr1	939124	946008	C	T	.	PASS	Uncertain_significance	pTP	0.996671
chr1	939138	1103016	G	A	.	PASS	Likely_benign	pTP	0.996671
chr1	939146	1167425	G	C	.	PASS	Benign	pTP	0.996671
chr1	939148	1654694	C	T	.	PASS	Likely_benign	pTP	0.996671
chr1	939149	1084710	G	A	.	PASS	Likely_benign	pTP	0.996671
chr1	939257	1583171	C	T	.	PASS	Likely_benign	pTP	0.996505
chr1	939261	1545281	G	C	.	PASS	Likely_benign	pTP	0.996671
chr1	939277	1379155	G	A	.	PASS	Uncertain_significance	pTP	0.996671
chr1	939278	1015275	C	T	.	PASS	Uncertain_significance	pTP	0.996671
chr1	939279	1672544	G	A	.	PASS	Likely_benign	pTP	0.996671
chr1	939285	1164752	G	A	.	PASS	Benign	pTP	0.996671
chr1	939285	1158939	G	C	.	PASS	Likely_benign	pTP	0.996671
chr1	939290	1038863	C	T	.	PASS	Uncertain_significance	pTP	0.996671
chr1	939291	1600975	G	T	.	PASS	Benign	pTP	0.996671
chr1	939292	1442886	C	T	.	PASS	Uncertain_significance	pTP	0.996671
chr1	939293	1367703	G	A	.	PASS	Uncertain_significance	pTP	0.996671
chr1	939297	1346205	G	C	.	PASS	Uncertain_significance	pTP	0.996671
chr1	939303	1567504	G	A	.	PASS	Likely_benign	pTP	0.996586
chr1	939317	1403940	C	G	.	PASS	Uncertain_significance	pTP	0.996505
chr1	939318	1644566	G	A	.	PASS	Likely_benign	pTP	0.996505
chr1	939332	1393423	G	A	.	PASS	Uncertain_significance	pTP	0.996671
chr1	939334	1116812	C	T	.	PASS	Likely_benign	pTP	0.996671
chr1	939337	1441376	C	G	.	PASS	Uncertain_significance	pTP	0.996671
chr1	939354	1165631	C	T	.	PASS	Benign	pTP	0.996671
chr1	939368	1373600	T	C	.	PASS	Uncertain_significance	pTP	0.996671
chr1	939382	1078617	C	T	.	PASS	Likely_benign	pTP	0.996671
chr1	939399	1111202	C	T	.	PASS	Likely_benign	pTP	0.957169
chr1	939411	1583412	C	T	.	PASS	Likely_benign	pTP	0.957169
chr1	939412	1514394	G	A	.	PASS	Uncertain_significance	pTP	0.957169
chr1	939429	1167351	G	C	.	PASS	Benign	pTP	0.957169
chr1	939435	1672435	T	C	.	PASS	Likely_benign	pTP	0.955128
chr1	939437	1024192	C	T	.	PASS	Uncertain_significance	pTP	0.955128
chr1	939459	1384590	C	T	.	PASS	Uncertain_significance	pTP	0.957169
chr1	939467	1153597	A	G	.	PASS	Likely_benign	pTP	0.957169
chr1	939468	1554676	C	T	.	PASS	Likely_benign	pTP	0.957169
chr1	941148	1084581	C	T	.	PASS	Likely_benign	pTP	0.996671
chr1	941163	1130265	G	A	.	PASS	Likely_benign	pTP	0.996671
chr1	941167	1062102	G	A	.	PASS	Uncertain_significance	pTP	0.996671
chr1	941212	1129634	C	T	.	PASS	Likely_benign	pTP	0.996671
chr1	941219	1432645	C	T	.	PASS	Uncertain_significance	pTP	0.996671
chr1	941226	1644203	G	C	.	PASS	Likely_benign	pTP	0.996671
chr1	941239	1060766	C	G	.	PASS	Uncertain_significance	pTP	0.996671
chr1	941262	1557768	C	T	.	PASS	Likely_benign	pTP	0.996671
chr1	941284	1006858	G	A	.	PASS	Likely_benign	pTP	0.996671
chr1	941298	955893	C	G	.	PASS	Uncertain_significance	pTP	0.996671
chr1	941298	1090757	C	T	.	PASS	Likely_benign	pTP	0.996671
chr1	941300	1057789	C	T	.	PASS	Uncertain_significance	pTP	0.996671
chr1	941313	1621322	G	A	.	PASS	Likely_benign	pTP	0.996586
chr1	941323	1646218	C	T	.	PASS	Likely_benign	pTP	0.996671
chr1	941324	1547449	G	A	.	PASS	Likely_benign	pTP	0.996671
chr1	942116	1602017	C	T	.	PASS	Likely_benign	pTP	0.996671
chr1	942127	1413101	C	A	.	PASS	Uncertain_significance	pTP	0.996671
chr1	942127	1162162	C	T	.	PASS	Likely_benign	pTP	0.996671
chr1	942131	1102339	C	T	.	PASS	Likely_benign	pTP	0.996671
chr1	942143	861801	C	G	.	PASS	Uncertain_significance	pTP	0.996671
chr1	942143	1056304	C	T	.	PASS	Uncertain_significance	pTP	0.996671
chr1	942144	969167	C	T	.	PASS	Uncertain_significance	pTP	0.996671
chr1	942146	1378409	C	G	.	PASS	Uncertain_significance	pTP	0.996671
chr1	942148	1082039	G	A	.	PASS	Likely_benign	pTP	0.996671
chr1	942149	938016	C	T	.	PASS	Uncertain_significance	pTP	0.996671
chr1	942155	1051163	C	T	.	PASS	Uncertain_significance	pTP	0.995778
chr1	942157	1608076	C	T	.	PASS	Likely_benign	pTP	0.995778
chr1	942169	1152579	G	A	.	PASS	Likely_benign	pTP	0.996671
chr1	942170	1058613	C	G	.	PASS	Uncertain_significance	pTP	0.996671
chr1	942178	1093597	C	T	.	PASS	Likely_benign	pTP	0.996505
chr1	942190	1140149	C	T	.	PASS	Likely_benign	pTP	0.996671
chr1	942191	1117913	C	T	.	PASS	Likely_benign	pTP	0.996671
chr1	942195	1364213	G	A	.	PASS	Uncertain_significance	pTP	0.996505
chr1	942196	1129902	C	T	.	PASS	Likely_benign	pTP	0.996505
chr1	942197	1362566	C	G	.	PASS	Uncertain_significance	pTP	0.996505
chr1	942197	840316	C	T	.	PASS	Uncertain_significance	pTP	0.996505
chr1	942203	846151	C	T	.	PASS	Uncertain_significance	pTP	0.996671
chr1	942207	934457	G	T	.	PASS	Uncertain_significance	pTP	0.996671
chr1	942209	857913	C	T	.	PASS	Uncertain_significance	pTP	0.995778
chr1	942216	1039396	T	G	.	PASS	Uncertain_significance	pTP	0.996671
chr1	942217	1127984	C	T	.	PASS	Likely_benign	pTP	0.996671
chr1	942218	1524254	C	G	.	PASS	Uncertain_significance	pTP	0.996671
chr1	942219	1393792	T	A	.	PASS	Uncertain_significance	pTP	0.996568
chr1	942228	1127547	C	G	.	PASS	Likely_benign	pTP	0.996671
chr1	942228	1043143	C	T	.	PASS	Uncertain_significance	pTP	0.996671
chr1	942229	1105143	C	T	.	PASS	Likely_benign	pTP	0.996671
chr1	942231	960074	C	T	.	PASS	Uncertain_significance	pTP	0.996671
chr1	942234	1406581	C	T	.	PASS	Uncertain_significance	pTP	0.996671
chr1	942246	971444	C	T	.	PASS	Uncertain_significance	pTP	0.996505
chr1	942265	1580143	T	C	.	PASS	Likely_benign	pTP	0.996671
chr1	942265	1164166	T	G	.	PASS	Benign	pTP	0.996671
chr1	942395	1642762	C	T	.	PASS	Likely_benign	pTP	0.993185
chr1	942402	1092865	C	A	.	PASS	Likely_benign	pTP	0.993185
chr1	942402	1170012	C	G	.	PASS	Benign	pTP	0.993185
chr1	942404	1140745	C	T	.	PASS	Likely_benign	pTP	0.993185
chr1	942422	1510751	T	C	.	PASS	Uncertain_significance	pTP	0.996671
chr1	942424	1046985	C	T	.	PASS	Uncertain_significance	pTP	0.995778
chr1	942425	1464581	C	T	.	PASS	Uncertain_significance	pTP	0.995778
chr1	942435	840472	G	A	.	PASS	Uncertain_significance	pTP	0.996671
chr1	942447	1099926	C	T	.	PASS	Likely_benign	pTP	0.996671
chr1	942451	1166513	T	C	.	PASS	Benign	pTP	0.996671
chr1	942453	1115511	G	C	.	PASS	Likely_benign	pTP	0.996671
chr1	942460	1468088	G	A	.	PASS	Uncertain_significance	pTP	0.996671
chr1	942469	954430	C	T	.	PASS	Uncertain_significance	pTP	0.996671
chr1	942474	1142440	G	A	.	PASS	Likely_benign	pTP	0.996671
chr1	942475	1416093	C	A	.	PASS	Uncertain_significance	pTP	0.996671
chr1	942480	1157280	C	T	.	PASS	Likely_benign	pTP	0.996671
chr1	942481	1166588	C	T	.	PASS	Benign	pTP	0.996671
chr1	942485	964318	C	T	.	PASS	Uncertain_significance	pTP	0.996671
chr1	942487	1005034	C	T	.	PASS	Uncertain_significance	pTP	0.996671
chr1	942500	1640815	G	A	.	PASS	Likely_benign	pTP	0.996586
chr1	942508	1052240	C	T	.	PASS	Likely_benign	pTP	0.996586
chr1	942540	1664373	G	A	.	PASS	Likely_benign	pTP	0.996671
chr1	942541	1170910	C	T	.	PASS	Benign	pTP	0.996671
chr1	942549	1084990	C	T	.	PASS	Likely_benign	pTP	0.996505
chr1	942560	1168428	C	T	.	PASS	Benign	pTP	0.996671
chr1	942566	1078132	C	T	.	PASS	Likely_benign	pTP	0.996671
chr1	942571	1137867	C	T	.	PASS	Likely_benign	pTP	0.996671
chr1	942577	1167193	C	T	.	PASS	Benign	pTP	0.996671
chr1	942578	1014178	C	T	.	PASS	Uncertain_significance	pTP	0.996671
chr1	942580	1553984	C	T	.	PASS	Likely_benign	pTP	0.996671
chr1	942585	1058197	G	A	.	PASS	Uncertain_significance	pTP	0.996671
chr1	942590	959730	A	G	.	PASS	Uncertain_significance	pTP	0.996671
chr1	942596	1145243	C	T	.	PASS	Likely_benign	pTP	0.996671
chr1	942598	1153199	G	A	.	PASS	Likely_benign	pTP	0.996671
chr1	942601	859877	G	C	.	PASS	Uncertain_significance	pTP	0.996671
chr1	942603	1507923	G	A	.	PASS	Uncertain_significance	pTP	0.996671
chr1	942610	1119835	C	G	.	PASS	Likely_benign	pTP	0.996671
chr1	942614	860480	C	A	.	PASS	Uncertain_significance	pTP	0.996671
chr1	942619	1107536	G	C	.	PASS	Likely_benign	pTP	0.996671
chr1	942620	1651391	C	T	.	PASS	Likely_benign	pTP	0.996671
chr1	942624	1045404	C	A	.	PASS	Uncertain_significance	pTP	0.996671
chr1	942628	1138338	C	T	.	PASS	Likely_benign	pTP	0.996671
chr1	942638	1157667	C	T	.	PASS	Likely_benign	pTP	0.996671
chr1	942642	1044532	G	A	.	PASS	Uncertain_significance	pTP	0.996505
chr1	942648	965463	A	G	.	PASS	Uncertain_significance	pTP	0.996671
chr1	942649	1164675	C	T	.	PASS	Benign/Likely_benign	pTP	0.996671
chr1	942653	1054853	G	C	.	PASS	Uncertain_significance	pTP	0.996671
chr1	942661	1157288	G	A	.	PASS	Likely_benign	pTP	0.996671
chr1	942662	1517319	G	A	.	PASS	Uncertain_significance	pTP	0.996671
chr1	942677	952704	G	T	.	PASS	Uncertain_significance	pTP	0.996586
chr1	942685	1142396	G	A	.	PASS	Likely_benign	pTP	0.996671
chr1	942694	1637956	G	A	.	PASS	Likely_benign	pTP	0.996671
chr1	942701	933602	G	C	.	PASS	Uncertain_significance	pTP	0.996671
chr1	942709	1114269	G	A	.	PASS	Likely_benign	pTP	0.996671
chr1	942710	1024953	C	T	.	PASS	Uncertain_significance	pTP	0.996671
chr1	942712	1549783	A	G	.	PASS	Likely_benign	pTP	0.996671
chr1	942725	1473596	C	T	.	PASS	Uncertain_significance	pTP	0.995714
chr1	942729	1355340	C	A	.	PASS	Uncertain_significance	pTP	0.995714
chr1	942730	1110701	C	G	.	PASS	Likely_benign	pTP	0.995714
chr1	942740	956033	C	T	.	PASS	Uncertain_significance	pTP	0.996505
chr1	942745	1160577	C	T	.	PASS	Likely_benign	pTP	0.996671
chr1	942748	1594174	C	T	.	PASS	Likely_benign	pTP	0.996671
chr1	942750	1346035	G	A	.	PASS	Uncertain_significance	pTP	0.996671
chr1	942752	999421	C	A	.	PASS	Uncertain_significance	pTP	0.992674
chr1	942754	1548861	C	T	.	PASS	Likely_benign	pTP	0.992674
chr1	942757	1114026	C	A	.	PASS	Likely_benign	pTP	0.992674
chr1	942757	1126039	C	G	.	PASS	Likely_benign	pTP	0.992674
chr1	942759	1053389	C	A	.	PASS	Uncertain_significance	pTP	0.992674
chr1	942762	1007375	C	T	.	PASS	Uncertain_significance	pTP	0.992674
chr1	942768	1052010	G	C	.	PASS	Uncertain_significance	pTP	0.996671
chr1	942776	838673	G	A	.	PASS	Uncertain_significance	pTP	0.996671
chr1	942779	860462	C	T	.	PASS	Uncertain_significance	pTP	0.996671
chr1	942791	967631	C	T	.	PASS	Uncertain_significance	pTP	0.995778
chr1	942800	840797	G	A	.	PASS	Uncertain_significance	pTP	0.996559
chr1	942825	1378233	C	G	.	PASS	Uncertain_significance	pTP	0.996671
chr1	942846	948328	C	T	.	PASS	Uncertain_significance	pTP	0.996568
chr1	942851	943743	G	A	.	PASS	Uncertain_significance	pTP	0.996568
chr1	942857	1055598	C	T	.	PASS	Uncertain_significance	pTP	0.996671
chr1	942860	1507134	T	C	.	PASS	Uncertain_significance	pTP	0.996671
chr1	942870	1147900	A	G	.	PASS	Likely_benign	pTP	0.996671
chr1	942872	1424531	G	A	.	PASS	Uncertain_significance	pTP	0.996671
chr1	942874	1055478	C	T	.	PASS	Uncertain_significance	pTP	0.996671
chr1	942877	1091366	G	A	.	PASS	Likely_benign	pTP	0.996671
chr1	942887	969727	C	T	.	PASS	Uncertain_significance	pTP	0.995778
chr1	942889	1604766	C	T	.	PASS	Likely_benign	pTP	0.995778
chr1	942891	1056825	C	G	.	PASS	Uncertain_significance	pTP	0.995778
chr1	942898	1116154	C	T	.	PASS	Likely_benign	pTP	0.996671
chr1	942901	1151204	G	T	.	PASS	Likely_benign	pTP	0.996671
chr1	942914	1007470	C	T	.	PASS	Uncertain_significance	pTP	0.996505
chr1	942916	1167525	C	G	.	PASS	Benign	pTP	0.996505
chr1	942916	1552842	C	T	.	PASS	Likely_benign	pTP	0.996505
chr1	942929	955365	G	A	.	PASS	Uncertain_significance	pTP	0.996671
chr1	942930	1169836	T	C	.	PASS	Benign	pTP	0.996671
chr1	942934	1146065	G	A	.	PASS	Likely_benign	pTP	0.996671
chr1	942934	1168912	G	C	.	PASS	Benign	pTP	0.996671
chr1	942934	1120563	G	T	.	PASS	Likely_benign	pTP	0.996671
chr1	942940	1100690	G	A	.	PASS	Likely_benign	pTP	0.996568
chr1	942942	1036325	G	A	.	PASS	Uncertain_significance	pTP	0.996568
chr1	942945	1170437	C	T	.	PASS	Benign	pTP	0.996671
chr1	942948	1064393	C	T	.	PASS	Uncertain_significance	pTP	0.996671
chr1	942951	1170505	C	T	.	PASS	Benign	pTP	0.996671
chr1	942953	1412174	G	A	.	PASS	Uncertain_significance	pTP	0.996671
chr1	942965	862235	G	C	.	PASS	Uncertain_significance	pTP	0.996671
chr1	942970	1079395	A	C	.	PASS	Likely_benign	pTP	0.996586
chr1	942976	1673550	C	T	.	PASS	Likely_benign	pTP	0.996671
chr1	942983	835651	G	A	.	PASS	Uncertain_significance	pTP	0.996671
chr1	942987	1022880	G	A	.	PASS	Uncertain_significance	pTP	0.996586
chr1	943017	841641	C	T	.	PASS	Uncertain_significance	pTP	0.996505
chr1	943019	1161241	C	T	.	PASS	Likely_benign	pTP	0.996505
chr1	943029	854379	C	T	.	PASS	Uncertain_significance	pTP	0.996671
chr1	943031	1058203	T	C	.	PASS	Uncertain_significance	pTP	0.996671
chr1	943033	1084704	T	C	.	PASS	Likely_benign	pTP	0.996671
chr1	943035	1399461	C	T	.	PASS	Uncertain_significance	pTP	0.996671
chr1	943036	1128821	C	T	.	PASS	Likely_benign	pTP	0.996671
chr1	943043	839655	C	T	.	PASS	Uncertain_significance	pTP	0.996505
chr1	943045	1126821	C	T	.	PASS	Likely_benign	pTP	0.996505
chr1	943054	1666566	C	T	.	PASS	Likely_benign	pTP	0.996671
chr1	943067	1165302	C	T	.	PASS	Benign	pTP	0.996505
chr1	943073	1168865	A	G	.	PASS	Benign	pTP	0.996671
chr1	943234	1611556	A	G	.	PASS	Likely_benign	pTP	0.996671
chr1	943242	1633045	C	T	.	PASS	Likely_benign	pTP	0.996505
chr1	943250	960978	C	T	.	PASS	Uncertain_significance	pTP	0.996671
chr1	943252	1020249	G	T	.	PASS	Uncertain_significance	pTP	0.996671
chr1	943258	1492320	G	A	.	PASS	Uncertain_significance	pTP	0.996671
chr1	943264	1507899	G	A	.	PASS	Uncertain_significance	pTP	0.996568
chr1	943269	1558688	C	A	.	PASS	Likely_benign	pTP	0.996671
chr1	943271	1014818	C	T	.	PASS	Uncertain_significance	pTP	0.996671
chr1	943273	1151058	A	G	.	PASS	Likely_benign	pTP	0.996671
chr1	943280	1486500	G	A	.	PASS	Uncertain_significance	pTP	0.996586
chr1	943284	1089742	G	A	.	PASS	Likely_benign	pTP	0.996671
chr1	943287	1495511	G	T	.	PASS	Uncertain_significance	pTP	0.996671
chr1	943290	1097472	C	T	.	PASS	Likely_benign	pTP	0.996505
chr1	943291	1441150	C	T	.	PASS	Uncertain_significance	pTP	0.996505
chr1	943296	1084388	C	T	.	PASS	Likely_benign	pTP	0.996505
chr1	943299	1554545	T	G	.	PASS	Likely_benign	pTP	0.996505
chr1	943312	1011134	A	G	.	PASS	Uncertain_significance	pTP	0.996671
chr1	943313	941103	A	C	.	PASS	Uncertain_significance	pTP	0.996671
chr1	943329	1169239	C	T	.	PASS	Benign	pTP	0.996671
chr1	943332	1084883	C	T	.	PASS	Likely_benign	pTP	0.996671
chr1	943341	1132918	C	T	.	PASS	Likely_benign	pTP	0.996671
chr1	943344	961290	G	A	.	PASS	Uncertain_significance	pTP	0.996559
chr1	943347	1568654	G	A	.	PASS	Likely_benign	pTP	0.996559
chr1	943351	1105443	C	T	.	PASS	Likely_benign	pTP	0.996671
chr1	943353	1102538	G	C	.	PASS	Likely_benign	pTP	0.996671
chr1	943355	956878	C	T	.	PASS	Uncertain_significance	pTP	0.996671
chr1	943363	969117	G	C	.	PASS	Uncertain_significance	pTP	0.996671
chr1	943364	1125924	G	C	.	PASS	Likely_benign	pTP	0.996671
chr1	943365	1167526	A	C	.	PASS	Benign	pTP	0.996671
chr1	943371	1532041	C	T	.	PASS	Likely_benign	pTP	0.996671
chr1	943375	1429116	C	T	.	PASS	Uncertain_significance	pTP	0.996671
chr1	943384	1164753	G	C	.	PASS	Benign	pTP	0.994571
chr1	943388	1642370	G	T	.	PASS	Likely_benign	pTP	0.994302
chr1	943389	1168967	C	G	.	PASS	Benign	pTP	0.994302
chr1	943390	1651742	C	T	.	PASS	Likely_benign	pTP	0.996505
chr1	943391	1654267	C	T	.	PASS	Likely_benign	pTP	0.996505
chr1	943678	1530117	T	A	.	PASS	Likely_benign	pTP	0.996671
chr1	943685	1529774	C	G	.	PASS	Likely_benign	pTP	0.996671
chr1	943686	1548571	T	C	.	PASS	Likely_benign	pTP	0.996505
chr1	943688	1137915	C	T	.	PASS	Likely_benign	pTP	0.996505
chr1	943689	1169212	C	G	.	PASS	Benign	pTP	0.996505
chr1	943691	1116684	C	T	.	PASS	Likely_benign	pTP	0.996505
chr1	943707	1365473	G	A	.	PASS	Uncertain_significance	pTP	0.996671
chr1	943714	961140	G	A	.	PASS	Uncertain_significance	pTP	0.996586
chr1	943718	1566556	C	T	.	PASS	Likely_benign	pTP	0.996671
chr1	943729	1015683	C	T	.	PASS	Uncertain_significance	pTP	0.996671
chr1	943731	1630510	C	T	.	PASS	Likely_benign	pTP	0.996671
chr1	943733	1089213	G	A	.	PASS	Likely_benign	pTP	0.996671
chr1	943735	1433503	C	G	.	PASS	Uncertain_significance	pTP	0.996671
chr1	943745	1036510	G	A	.	PASS	Uncertain_significance	pTP	0.996671
chr1	943755	1169285	C	T	.	PASS	Benign	pTP	0.996671
chr1	943762	1090079	C	G	.	PASS	Likely_benign	pTP	0.996671
chr1	943765	1114811	A	C	.	PASS	Likely_benign	pTP	0.996671
chr1	943768	1471365	T	C	.	PASS	Uncertain_significance	pTP	0.996586
chr1	943773	1001480	C	A	.	PASS	Uncertain_significance	pTP	0.996586
chr1	943773	1168747	C	T	.	PASS	Benign	pTP	0.996586
chr1	943779	848204	C	G	.	PASS	Uncertain_significance	pTP	0.996671
chr1	943796	1515873	G	T	.	PASS	Uncertain_significance	pTP	0.996671
chr1	943801	953764	G	A	.	PASS	Uncertain_significance	pTP	0.996671
chr1	943804	955433	C	T	.	PASS	Uncertain_significance	pTP	0.996671
chr1	943813	1476856	G	A	.	PASS	Uncertain_significance	pTP	0.996671
chr1	943815	1160452	C	T	.	PASS	Likely_benign	pTP	0.996671
chr1	943823	1553569	A	C	.	PASS	Likely_benign	pTP	0.996586
chr1	943826	1534755	G	A	.	PASS	Likely_benign	pTP	0.996671
chr1	943894	1652514	C	T	.	PASS	Likely_benign	pTP	0.996671
chr1	943896	1628322	A	C	.	PASS	Likely_benign	pTP	0.996671
chr1	943896	1168677	A	G	.	PASS	Benign	pTP	0.996671
chr1	943909	862830	T	G	.	PASS	Uncertain_significance	pTP	0.996671
chr1	943914	1022147	A	G	.	PASS	Uncertain_significance	pTP	0.996671
chr1	943917	847407	C	T	.	PASS	Uncertain_significance	pTP	0.996671
chr1	943926	1385303	C	T	.	PASS	Uncertain_significance	pTP	0.996671
chr1	943933	961813	T	C	.	PASS	Uncertain_significance	pTP	0.996126
chr1	943937	1168913	C	T	.	PASS	Benign	pTP	0.996671
chr1	943942	1348977	C	G	.	PASS	Uncertain_significance	pTP	0.996671
chr1	943942	957950	C	T	.	PASS	Uncertain_significance	pTP	0.996671
chr1	943943	1158944	C	T	.	PASS	Likely_benign	pTP	0.996671
chr1	943946	1169808	C	T	.	PASS	Benign	pTP	0.996671
chr1	943952	1552240	C	T	.	PASS	Likely_benign	pTP	0.996505
chr1	943953	1469894	G	A	.	PASS	Uncertain_significance	pTP	0.996505
chr1	943957	1051647	C	G	.	PASS	Uncertain_significance	pTP	0.996671
chr1	943961	1122921	G	A	.	PASS	Likely_benign	pTP	0.996671
chr1	943964	1150725	A	G	.	PASS	Likely_benign	pTP	0.996671
chr1	943972	1008282	C	T	.	PASS	Uncertain_significance	pTP	0.996671
chr1	943974	1379423	C	A	.	PASS	Uncertain_significance	pTP	0.996671
chr1	943974	951713	C	G	.	PASS	Uncertain_significance	pTP	0.996671
chr1	943983	1036084	C	T	.	PASS	Uncertain_significance	pTP	0.996671
chr1	943984	1132773	G	A	.	PASS	Likely_benign	pTP	0.996671
chr1	943987	1389247	C	T	.	PASS	Uncertain_significance	pTP	0.996505
chr1	943991	1169800	G	A	.	PASS	Benign	pTP	0.996505
chr1	943996	1099329	G	A	.	PASS	Likely_benign	pTP	0.996671
chr1	943996	846628	G	C	.	PASS	Uncertain_significance	pTP	0.996671
chr1	944001	1164573	C	T	.	PASS	Benign	pTP	0.996671
chr1	944003	1168847	C	T	.	PASS	Benign	pTP	0.996671
chr1	944004	1164106	G	A	.	PASS	Benign	pTP	0.996671
chr1	944011	967909	G	A	.	PASS	Uncertain_significance	pTP	0.996671
chr1	944018	1639636	G	A	.	PASS	Likely_benign	pTP	0.996671
chr1	944020	1378374	C	T	.	PASS	Uncertain_significance	pTP	0.996671
chr1	944023	1062012	T	C	.	PASS	Uncertain_significance	pTP	0.996671
chr1	944029	1168053	C	G	.	PASS	Benign	pTP	0.996505
chr1	944030	1098120	C	G	.	PASS	Likely_benign	pTP	0.996505
chr1	944032	1373062	C	T	.	PASS	Uncertain_significance	pTP	0.996671
chr1	944033	1168848	G	A	.	PASS	Benign	pTP	0.996671
chr1	944035	1000618	C	T	.	PASS	Uncertain_significance	pTP	0.996671
chr1	944036	1154628	G	A	.	PASS	Likely_benign	pTP	0.996671
chr1	944039	1534521	C	T	.	PASS	Likely_benign	pTP	0.996671
chr1	944041	1413548	C	T	.	PASS	Uncertain_significance	pTP	0.996671
chr1	944042	1149115	G	T	.	PASS	Likely_benign	pTP	0.996671
chr1	944051	1166842	T	C	.	PASS	Benign	pTP	0.996671
chr1	944051	961217	T	G	.	PASS	Uncertain_significance	pTP	0.996671
chr1	944055	1361363	G	A	.	PASS	Uncertain_significance	pTP	0.996568
chr1	944056	967495	G	A	.	PASS	Uncertain_significance	pTP	0.996568
chr1	944057	955950	G	T	.	PASS	Uncertain_significance	pTP	0.996568
chr1	944058	1348385	G	A	.	PASS	Uncertain_significance	pTP	0.996568
chr1	944059	850854	G	A	.	PASS	Uncertain_significance	pTP	0.996568
chr1	944063	1112343	C	T	.	PASS	Likely_benign	pTP	0.996671
chr1	944064	1372413	G	A	.	PASS	Uncertain_significance	pTP	0.996671
chr1	944065	1473255	C	T	.	PASS	Uncertain_significance	pTP	0.996671
chr1	944073	942854	G	A	.	PASS	Uncertain_significance	pTP	0.996671
chr1	944087	1670596	C	T	.	PASS	Likely_benign	pTP	0.996671
chr1	944101	780745	G	C	.	PASS	Benign	pTP	0.996671
chr1	944102	1136223	G	A	.	PASS	Likely_benign	pTP	0.996671
chr1	944102	1166028	G	C	.	PASS	Benign	pTP	0.996671
chr1	944102	1410437	G	T	.	PASS	Uncertain_significance	pTP	0.996671
chr1	944105	1078400	C	T	.	PASS	Likely_benign	pTP	0.996671
chr1	944107	1513576	T	C	.	PASS	Uncertain_significance	pTP	0.996671
chr1	944110	1039324	C	T	.	PASS	Uncertain_significance	pTP	0.996671
chr1	944112	1142951	C	T	.	PASS	Likely_benign	pTP	0.996671
chr1	944117	1590314	T	G	.	PASS	Likely_benign	pTP	0.996671
chr1	944121	1377202	G	A	.	PASS	Uncertain_significance	pTP	0.996586
chr1	944129	1119230	C	T	.	PASS	Likely_benign	pTP	0.996505
chr1	944138	1091256	C	A	.	PASS	Likely_benign	pTP	0.996671
chr1	944143	1038459	C	T	.	PASS	Uncertain_significance	pTP	0.996671
chr1	944145	1464773	C	G	.	PASS	Uncertain_significance	pTP	0.996671
chr1	944150	962400	T	G	.	PASS	Uncertain_significance	pTP	0.996671
chr1	945564	730521	G	A	.	PASS	Benign	pTP	0.996671
chr1	952029	735490	G	C	.	PASS	Benign	pTP	0.996568
chr1	952609	730522	A	G	.	PASS	Benign	pTP	0.996671
chr1	954070	734103	C	A	.	PASS	Benign	pTP	0.996671
chr1	956013	735491	G	A	.	PASS	Likely_benign	pTP	0.991652
chr1	956990	735492	T	C	.	PASS	Benign	pTP	0.991652
chr1	957132	735493	C	T	.	PASS	Benign	pTP	0.991239
chr1	961629	782832	A	G	.	PASS	Likely_benign	pTP	0.996671
chr1	961753	714060	G	A	.	PASS	Likely_benign	pTP	0.996671
chr1	962346	784924	C	T	.	PASS	Benign	pTP	0.996505
chr1	962739	787730	C	T	.	PASS	Benign	pTP	0.996671
chr1	962927	747957	C	T	.	PASS	Likely_benign	pTP	0.995778
chr1	963233	775485	C	T	.	PASS	Benign	pTP	0.996671
chr1	963349	750077	C	G	.	PASS	Likely_benign	pTP	0.996671
chr1	963472	773624	C	T	.	PASS	Benign	pTP	0.996671
chr1	964512	916564	C	A	.	PASS	Likely_pathogenic	pTP	0.996671
chr1	964539	743253	T	G	.	PASS	Likely_benign	pTP	0.874852
chr1	965059	733717	G	A	.	PASS	Benign	pTP	0.996671
chr1	966542	782833	G	A	.	PASS	Benign	pTP	0.996671
chr1	966543	782834	C	A	.	PASS	Benign	pTP	0.996671
chr1	970514	710495	C	T	.	PASS	Benign	pTP	0.996505
chr1	972895	770481	G	A	.	PASS	Benign	pTP	0.996671
chr1	973842	791106	G	A	.	PASS	Benign	pTP	0.996671
chr1	973989	711747	G	A	.	PASS	Likely_benign	pTP	0.996671
chr1	1013490	1185393	C	G	.	PASS	Benign	pTP	0.996671
chr1	1013541	1185394	T	C	.	PASS	Benign	pTP	0.996671
chr1	1013855	1185395	G	A	.	PASS	Benign	pTP	0.996671
chr1	1013998	1118824	G	A	.	PASS	Likely_benign	pTP	0.996671
chr1	1014012	661610	C	T	.	PASS	Uncertain_significance	pTP	0.996671
chr1	1014013	1165230	G	A	.	PASS	Benign	pTP	0.996671
chr1	1014019	1099068	C	T	.	PASS	Likely_benign	pTP	0.996671
chr1	1014042	475283	G	A	.	PASS	Benign	pTP	0.996671
chr1	1014045	1403707	C	T	.	PASS	Uncertain_significance	pTP	0.996671
chr1	1014047	639487	A	G	.	PASS	Uncertain_significance	pTP	0.996671
chr1	1014051	1360941	C	T	.	PASS	Uncertain_significance	pTP	0.996671
chr1	1014052	1577559	G	A	.	PASS	Likely_benign	pTP	0.996671
chr1	1014058	740895	A	G	.	PASS	Benign	pTP	0.996671
chr1	1014063	1354468	T	A	.	PASS	Uncertain_significance	pTP	0.996671
chr1	1014070	1157490	G	A	.	PASS	Likely_benign	pTP	0.996671
chr1	1014088	1572131	C	T	.	PASS	Likely_benign	pTP	0.996671
chr1	1014092	950193	G	A	.	PASS	Uncertain_significance	pTP	0.996671
chr1	1014097	1083206	C	T	.	PASS	Likely_benign	pTP	0.996671
chr1	1014111	659187	G	A	.	PASS	Uncertain_significance	pTP	0.996671
chr1	1014115	1105607	G	T	.	PASS	Likely_benign	pTP	0.996671
chr1	1014122	542074	C	T	.	PASS	Uncertain_significance	pTP	0.996671
chr1	1014127	1109299	G	A	.	PASS	Likely_benign	pTP	0.996671
chr1	1014130	1090600	C	T	.	PASS	Likely_benign	pTP	0.996671
chr1	1014131	957804	G	A	.	PASS	Uncertain_significance	pTP	0.996671
chr1	1014131	1644340	G	T	.	PASS	Likely_benign	pTP	0.996671
chr1	1014138	652606	C	T	.	PASS	Uncertain_significance	pTP	0.996671
chr1	1014155	1474952	C	T	.	PASS	Uncertain_significance	pTP	0.996505
chr1	1014173	1139345	C	T	.	PASS	Likely_benign	pTP	0.996671
chr1	1014181	1114000	C	T	.	PASS	Likely_benign	pTP	0.996505
chr1	1014182	661288	G	A	.	PASS	Uncertain_significance	pTP	0.996505
chr1	1014189	1505596	C	T	.	PASS	Uncertain_significance	pTP	0.996671
chr1	1014190	1160142	G	A	.	PASS	Likely_benign	pTP	0.996671
chr1	1014199	1170512	G	T	.	PASS	Benign	pTP	0.996671
chr1	1014217	475278	C	T	.	PASS	Likely_benign	pTP	0.996671
chr1	1014222	655870	C	T	.	PASS	Uncertain_significance	pTP	0.996671
chr1	1014228	402986	G	A	.	PASS	Benign	pTP	0.996671
chr1	1014234	1494456	T	C	.	PASS	Uncertain_significance	pTP	0.996671
chr1	1014251	658311	G	A	.	PASS	Uncertain_significance	pTP	0.996671
chr1	1014255	571208	G	A	.	PASS	Uncertain_significance	pTP	0.996671
chr1	1014268	1668319	C	T	.	PASS	Likely_benign	pTP	0.996671
chr1	1014274	1166514	A	G	.	PASS	Benign	pTP	0.996671
chr1	1014276	568195	G	A	.	PASS	Uncertain_significance	pTP	0.996671
chr1	1014282	858156	C	T	.	PASS	Uncertain_significance	pTP	0.996671
chr1	1014283	1149767	G	A	.	PASS	Likely_benign	pTP	0.996671
chr1	1014286	1673004	G	A	.	PASS	Likely_benign	pTP	0.996671
chr1	1014290	1023883	G	A	.	PASS	Uncertain_significance	pTP	0.996671
chr1	1014316	1113185	C	T	.	PASS	Likely_benign	pTP	0.996671
chr1	1014332	1061485	C	T	.	PASS	Uncertain_significance	pTP	0.996671
chr1	1014337	1079246	C	T	.	PASS	Likely_benign	pTP	0.996671
chr1	1014338	1011331	G	A	.	PASS	Uncertain_significance	pTP	0.996671
chr1	1014358	762588	C	T	.	PASS	Likely_benign	pTP	0.996671
chr1	1014382	1126488	G	A	.	PASS	Likely_benign	pTP	0.996671
chr1	1014385	1129806	C	T	.	PASS	Likely_benign	pTP	0.996671
chr1	1014388	1623717	G	A	.	PASS	Likely_benign	pTP	0.996671
chr1	1014389	1134714	C	T	.	PASS	Likely_benign	pTP	0.996671
chr1	1014400	1646622	C	T	.	PASS	Likely_benign	pTP	0.996671
chr1	1014401	542076	G	A	.	PASS	Likely_benign	pTP	0.996671
chr1	1014422	658718	G	A	.	PASS	Uncertain_significance	pTP	0.996671
chr1	1014426	941178	T	C	.	PASS	Uncertain_significance	pTP	0.996671
chr1	1014443	953283	C	T	.	PASS	Uncertain_significance	pTP	0.996586
chr1	1014451	475281	C	T	.	PASS	Benign	pTP	0.996671
chr1	1014452	651310	G	A	.	PASS	Uncertain_significance	pTP	0.996671
chr1	1014457	745342	A	G	.	PASS	Benign	pTP	0.996671
chr1	1014466	1590244	C	T	.	PASS	Likely_benign	pTP	0.996671
chr1	1014470	1440345	C	T	.	PASS	Uncertain_significance	pTP	0.996671
chr1	1014471	1017805	G	A	.	PASS	Uncertain_significance	pTP	0.996671
chr1	1014471	475282	G	C	.	PASS	Likely_benign	pTP	0.996671
chr1	1019790	1280214	G	A	.	PASS	Benign	pTP	0.994781
chr1	1019833	667960	T	C	.	PASS	Benign	pTP	0.996671
chr1	1020177	474165	C	A	.	PASS	Uncertain_significance	pTP	0.996671
chr1	1020183	387476	G	C	.	PASS	Benign	pTP	0.996671
chr1	1020192	1519726	C	G	.	PASS	Uncertain_significance	pTP	0.996671
chr1	1020192	1500704	C	T	.	PASS	Uncertain_significance	pTP	0.996671
chr1	1020200	1007441	C	A	.	PASS	Uncertain_significance	pTP	0.996671
chr1	1020200	1087083	C	T	.	PASS	Likely_benign	pTP	0.996671
chr1	1020216	377270	C	G	.	PASS	Uncertain_significance	pTP	0.996671
chr1	1020216	1425556	C	T	.	PASS	Uncertain_significance	pTP	0.996671
chr1	1020217	128310	G	T	.	PASS	Benign	pTP	0.996671
chr1	1020221	388958	C	T	.	PASS	Uncertain_significance	pTP	0.996671
chr1	1020226	1662539	G	C	.	PASS	Likely_benign	pTP	0.996671
chr1	1020239	210112	G	C	.	PASS	Conflicting_interpretations_of_pathogenicity	pTP	0.996671
chr1	1020240	1018901	T	G	.	PASS	Uncertain_significance	pTP	0.996671
chr1	1020248	862149	G	A	.	PASS	Uncertain_significance	pTP	0.996671
chr1	1020265	757712	C	T	.	PASS	Likely_benign	pTP	0.996671
chr1	1020267	1386482	C	T	.	PASS	Uncertain_significance	pTP	0.996671
chr1	1020269	1369002	G	A	.	PASS	Uncertain_significance	pTP	0.996671
chr1	1020274	645701	C	T	.	PASS	Uncertain_significance	pTP	0.996671
chr1	1020292	1104624	G	A	.	PASS	Likely_benign	pTP	0.996671
chr1	1020297	774056	A	C	.	PASS	Likely_benign	pTP	0.996671
chr1	1020321	972219	C	T	.	PASS	Uncertain_significance	pTP	0.996671
chr1	1020344	571135	G	A	.	PASS	Uncertain_significance	pTP	0.996671
chr1	1020355	581563	G	C	.	PASS	Uncertain_significance	pTP	0.996671
chr1	1020377	946273	C	A	.	PASS	Uncertain_significance	pTP	0.996671
chr1	1020392	1663222	C	G	.	PASS	Likely_benign	pTP	0.996505
chr1	1020392	1642546	C	T	.	PASS	Likely_benign	pTP	0.996505
chr1	1020511	1188022	G	T	.	PASS	Likely_benign	pTP	0.994571
chr1	1021875	1186825	C	T	.	PASS	Likely_benign	pTP	0.996671
chr1	1022184	1579240	C	T	.	PASS	Likely_benign	pTP	0.996671
chr1	1022188	263166	A	G	.	PASS	Benign	pTP	0.996671
chr1	1022244	1508290	G	A	.	PASS	Uncertain_significance	pTP	0.996671
chr1	1022245	1078900	G	A	.	PASS	Likely_benign	pTP	0.996671
chr1	1022260	128296	C	T	.	PASS	Benign	pTP	0.996671
chr1	1022284	1637052	C	T	.	PASS	Likely_benign	pTP	0.996671
chr1	1022287	1521806	C	G	.	PASS	Uncertain_significance	pTP	0.996671
chr1	1022296	736899	C	T	.	PASS	Likely_benign	pTP	0.996505
chr1	1022335	759531	C	T	.	PASS	Likely_benign	pTP	0.996671
chr1	1022355	1016725	C	T	.	PASS	Uncertain_significance	pTP	0.996671
chr1	1022357	1063517	G	C	.	PASS	Uncertain_significance	pTP	0.996671
chr1	1022361	541155	C	A	.	PASS	Uncertain_significance	pTP	0.996505
chr1	1022363	1474267	C	G	.	PASS	Uncertain_significance	pTP	0.996505
chr1	1022382	1040717	A	G	.	PASS	Uncertain_significance	pTP	0.996671
chr1	1022383	541203	C	G	.	PASS	Likely_benign	pTP	0.996671
chr1	1022390	657583	G	A	.	PASS	Uncertain_significance	pTP	0.996671
chr1	1022409	847468	G	T	.	PASS	Uncertain_significance	pTP	0.996671
chr1	1022418	661960	G	A	.	PASS	Uncertain_significance	pTP	0.996671
chr1	1022425	1155318	C	T	.	PASS	Likely_benign	pTP	0.996671
chr1	1022434	1345953	C	A	.	PASS	Uncertain_significance	pTP	0.996671
chr1	1022440	1143224	G	A	.	PASS	Likely_benign	pTP	0.996671
chr1	1022448	958805	A	C	.	PASS	Uncertain_significance	pTP	0.996671
chr1	1022458	1512158	G	T	.	PASS	Likely_benign	pTP	0.996671
chr1	1022466	952961	C	T	.	PASS	Uncertain_significance	pTP	0.996671
chr1	1022467	1044551	G	A	.	PASS	Uncertain_significance	pTP	0.996671
chr1	1022480	1594451	C	T	.	PASS	Likely_benign	pTP	0.996671
chr1	1022481	1622861	G	A	.	PASS	Benign	pTP	0.996671
chr1	1022518	677944	G	T	.	PASS	Benign	pTP	0.996568
chr1	1035037	678943	A	C	.	PASS	Benign	pTP	0.996505
chr1	1035075	1190106	G	A	.	PASS	Likely_benign	pTP	0.996586
chr1	1035260	1599055	G	A	.	PASS	Benign	pTP	0.996586
chr1	1035270	1110818	C	T	.	PASS	Likely_benign	pTP	0.996126
chr1	1035284	1112461	C	T	.	PASS	Likely_benign	pTP	0.996671
chr1	1035285	1406871	G	A	.	PASS	Uncertain_significance	pTP	0.996671
chr1	1035296	1116791	C	T	.	PASS	Likely_benign	pTP	0.996671
chr1	1035307	474141	C	T	.	PASS	Likely_benign	pTP	0.996671
chr1	1035311	669341	G	A	.	PASS	Likely_benign	pTP	0.996671
chr1	1035316	1508225	C	T	.	PASS	Uncertain_significance	pTP	0.996671
chr1	1035342	1662716	C	T	.	PASS	Likely_benign	pTP	0.996568
chr1	1035408	1268099	G	A	.	PASS	Benign	pTP	0.996671
chr1	1035456	678944	G	A	.	PASS	Benign	pTP	0.996671
chr1	1035535	1241057	C	T	.	PASS	Benign	pTP	0.996671
chr1	1040401	1266973	C	T	.	PASS	Benign	pTP	0.996671
chr1	1040446	1213435	A	G	.	PASS	Likely_benign	pTP	0.996671
chr1	1040517	1193851	C	A	.	PASS	Likely_benign	pTP	0.996671
chr1	1040659	1089096	C	T	.	PASS	Likely_benign	pTP	0.996505
chr1	1040672	541188	G	C	.	PASS	Likely_benign	pTP	0.996586
chr1	1040676	656091	A	G	.	PASS	Uncertain_significance	pTP	0.996671
chr1	1040679	210111	C	T	.	PASS	Conflicting_interpretations_of_pathogenicity	pTP	0.996671
chr1	1040697	1039867	G	A	.	PASS	Uncertain_significance	pTP	0.996671
chr1	1040707	1415444	C	G	.	PASS	Uncertain_significance	pTP	0.996671
chr1	1040717	1662648	G	A	.	PASS	Likely_benign	pTP	0.996586
chr1	1040727	936876	C	T	.	PASS	Uncertain_significance	pTP	0.996671
chr1	1040732	474159	G	A	.	PASS	Benign	pTP	0.996671
chr1	1040755	641442	C	T	.	PASS	Uncertain_significance	pTP	0.996671
chr1	1040776	1445529	C	T	.	PASS	Uncertain_significance	pTP	0.996671
chr1	1040777	706151	T	C	.	PASS	Likely_benign	pTP	0.996671
chr1	1040796	968265	T	G	.	PASS	Uncertain_significance	pTP	0.996671
chr1	1040804	541197	C	T	.	PASS	Likely_benign	pTP	0.996671
chr1	1040810	1552276	C	T	.	PASS	Likely_benign	pTP	0.996671
chr1	1040816	1000690	C	T	.	PASS	Uncertain_significance	pTP	0.996671
chr1	1040817	963011	G	A	.	PASS	Uncertain_significance	pTP	0.996671
chr1	1040825	976541	G	A	.	PASS	Likely_benign	pTP	0.996671
chr1	1040828	706854	G	A	.	PASS	Likely_benign	pTP	0.996671
chr1	1040839	541156	G	A	.	PASS	Uncertain_significance	pTP	0.996671
chr1	1040851	664630	G	T	.	PASS	Uncertain_significance	pTP	0.996671
chr1	1040861	1147337	G	A	.	PASS	Likely_benign	pTP	0.996671
chr1	1040864	1142259	C	T	.	PASS	Likely_benign	pTP	0.996671
chr1	1040871	1402588	G	T	.	PASS	Uncertain_significance	pTP	0.996671
chr1	1040879	656111	C	T	.	PASS	Uncertain_significance	pTP	0.996671
chr1	1040887	792414	G	C	.	PASS	Likely_benign	pTP	0.995748
chr1	1040942	1189698	G	A	.	PASS	Likely_benign	pTP	0.776645
chr1	1041134	1295659	C	A	.	PASS	Benign	pTP	0.544016
chr1	1041154	1657346	G	A	.	PASS	Likely_benign	pTP	0.996671
chr1	1041158	1652233	A	C	.	PASS	Benign	pTP	0.996671
chr1	1041165	1623935	G	T	.	PASS	Likely_benign	pTP	0.996505
chr1	1041174	263202	C	G	.	PASS	Benign	pTP	0.996671
chr1	1041183	263203	C	T	.	PASS	Benign/Likely_benign	pTP	0.996505
chr1	1041194	861301	A	C	.	PASS	Uncertain_significance	pTP	0.996671
chr1	1041197	430121	T	C	.	PASS	Likely_benign	pTP	0.996671
chr1	1041218	263204	C	T	.	PASS	Benign/Likely_benign	pTP	0.996671
chr1	1041239	1016507	G	A	.	PASS	Uncertain_significance	pTP	0.996671
chr1	1041245	704003	C	T	.	PASS	Likely_benign	pTP	0.996671
chr1	1041249	128320	C	T	.	PASS	Benign	pTP	0.996671
chr1	1041252	541196	G	A	.	PASS	Likely_benign	pTP	0.996671
chr1	1041274	948843	C	G	.	PASS	Uncertain_significance	pTP	0.996671
chr1	1041274	474169	C	T	.	PASS	Uncertain_significance	pTP	0.996671
chr1	1041281	643698	C	T	.	PASS	Uncertain_significance	pTP	0.996505
chr1	1041283	1015746	C	T	.	PASS	Uncertain_significance	pTP	0.996505
chr1	1041285	541187	C	G	.	PASS	Likely_benign	pTP	0.996505
chr1	1041294	724179	C	T	.	PASS	Likely_benign	pTP	0.996671
chr1	1041309	1582451	C	T	.	PASS	Likely_benign	pTP	0.996671
chr1	1041325	663878	G	A	.	PASS	Uncertain_significance	pTP	0.996505
chr1	1041339	711832	C	T	.	PASS	Likely_benign	pTP	0.996671
chr1	1041349	541167	G	A	.	PASS	Uncertain_significance	pTP	0.996671
chr1	1041350	843558	C	T	.	PASS	Uncertain_significance	pTP	0.996671
chr1	1041378	1085430	G	A	.	PASS	Likely_benign	pTP	0.996671
chr1	1041386	1352035	A	T	.	PASS	Uncertain_significance	pTP	0.996671
chr1	1041387	704466	C	T	.	PASS	Likely_benign	pTP	0.996671
chr1	1041403	1348245	C	A	.	PASS	Uncertain_significance	pTP	0.996671
chr1	1041403	1493175	C	T	.	PASS	Uncertain_significance	pTP	0.996671
chr1	1041417	1412849	C	T	.	PASS	Uncertain_significance	pTP	0.996671
chr1	1041480	941502	C	T	.	PASS	Uncertain_significance	pTP	0.996505
chr1	1041491	1058256	C	T	.	PASS	Uncertain_significance	pTP	0.996671
chr1	1041498	1009493	C	T	.	PASS	Uncertain_significance	pTP	0.996671
chr1	1041505	657601	C	G	.	PASS	Uncertain_significance	pTP	0.996671
chr1	1041520	1439733	G	A	.	PASS	Uncertain_significance	pTP	0.996671
chr1	1041545	703297	T	C	.	PASS	Likely_benign	pTP	0.996671
chr1	1041551	1468075	G	C	.	PASS	Uncertain_significance	pTP	0.996671
chr1	1041561	1368842	C	T	.	PASS	Uncertain_significance	pTP	0.996671
chr1	1041563	767003	C	T	.	PASS	Likely_benign	pTP	0.996671
chr1	1041579	951782	C	T	.	PASS	Uncertain_significance	pTP	0.996671
chr1	1041583	128291	A	G	.	PASS	Benign	pTP	0.996671
chr1	1041586	1404458	C	T	.	PASS	Uncertain_significance	pTP	0.996671
chr1	1041587	1567908	G	A	.	PASS	Likely_benign	pTP	0.996671
chr1	1041614	736855	C	T	.	PASS	Likely_benign	pTP	0.996671
chr1	1041626	1430766	C	G	.	PASS	Uncertain_significance	pTP	0.996671
chr1	1041632	704787	C	T	.	PASS	Likely_benign	pTP	0.996671
chr1	1041637	648310	G	A	.	PASS	Uncertain_significance	pTP	0.996671
chr1	1041638	1144856	C	A	.	PASS	Likely_benign	pTP	0.996671
chr1	1041643	1473775	C	T	.	PASS	Uncertain_significance	pTP	0.996568
chr1	1041647	541211	G	A	.	PASS	Likely_benign	pTP	0.996568
chr1	1041648	263158	G	T	.	PASS	Benign/Likely_benign	pTP	0.996568
chr1	1041651	949544	G	A	.	PASS	Uncertain_significance	pTP	0.996671
chr1	1041662	729235	C	T	.	PASS	Likely_benign	pTP	0.996671
chr1	1041680	1554704	C	T	.	PASS	Likely_benign	pTP	0.974860
chr1	1041684	1041749	G	A	.	PASS	Uncertain_significance	pTP	0.974860
chr1	1041706	966554	A	G	.	PASS	Uncertain_significance	pTP	0.840681
chr1	1041709	775481	G	A	.	PASS	Likely_benign	pTP	0.840681
chr1	1041713	1617055	C	A	.	PASS	Likely_benign	pTP	0.834052
chr1	1041714	1645388	C	T	.	PASS	Likely_benign	pTP	0.834052
chr1	1041717	1458207	C	T	.	PASS	Likely_benign	pTP	0.829768
chr1	1041773	1219006	G	T	.	PASS	Likely_benign	pTP	0.974860
chr1	1041823	677945	G	C	.	PASS	Benign	pTP	0.974860
chr1	1041914	1190799	G	A	.	PASS	Likely_benign	pTP	0.996671
chr1	1041949	786714	G	A	.	PASS	Likely_benign	pTP	0.996671
chr1	1041950	128292	T	C	.	PASS	Benign	pTP	0.996671
chr1	1041963	1640955	C	T	.	PASS	Likely_benign	pTP	0.996671
chr1	1041965	1101670	C	T	.	PASS	Likely_benign	pTP	0.996671
chr1	1041966	541206	G	A	.	PASS	Likely_benign	pTP	0.996671
chr1	1041970	1355016	C	A	.	PASS	Uncertain_significance	pTP	0.996671
chr1	1041976	474098	C	T	.	PASS	Likely_benign	pTP	0.996671
chr1	1041977	939344	G	A	.	PASS	Uncertain_significance	pTP	0.996671
chr1	1041987	541201	C	T	.	PASS	Likely_benign	pTP	0.996671
chr1	1041999	1130201	C	A	.	PASS	Likely_benign	pTP	0.996671
chr1	1042000	938734	C	T	.	PASS	Uncertain_significance	pTP	0.996671
chr1	1042004	1504005	G	A	.	PASS	Uncertain_significance	pTP	0.996671
chr1	1042010	1520672	G	A	.	PASS	Uncertain_significance	pTP	0.996671
chr1	1042016	570656	G	A	.	PASS	Likely_benign	pTP	0.996505
chr1	1042026	1078553	C	T	.	PASS	Likely_benign	pTP	0.996671
chr1	1042027	572023	G	A	.	PASS	Uncertain_significance	pTP	0.996671
chr1	1042032	1083501	C	T	.	PASS	Likely_benign	pTP	0.996671
chr1	1042036	939315	A	G	.	PASS	Uncertain_significance	pTP	0.996671
chr1	1042044	1574500	C	T	.	PASS	Likely_benign	pTP	0.996586
chr1	1042045	1520601	G	A	.	PASS	Uncertain_significance	pTP	0.996586
chr1	1042055	1449197	G	A	.	PASS	Uncertain_significance	pTP	0.996671
chr1	1042059	703293	C	T	.	PASS	Likely_benign	pTP	0.996671
chr1	1042060	949762	G	A	.	PASS	Uncertain_significance	pTP	0.996671
chr1	1042082	1479663	C	T	.	PASS	Uncertain_significance	pTP	0.996671
chr1	1042083	1143267	G	A	.	PASS	Likely_benign	pTP	0.996671
chr1	1042093	851758	G	A	.	PASS	Uncertain_significance	pTP	0.996671
chr1	1042120	647215	C	T	.	PASS	Uncertain_significance	pTP	0.996671
chr1	1042121	861960	G	A	.	PASS	Conflicting_interpretations_of_pathogenicity	pTP	0.996671
chr1	1042129	1383690	C	T	.	PASS	Uncertain_significance	pTP	0.996671
chr1	1042130	1056623	G	A	.	PASS	Likely_benign	pTP	0.996671
chr1	1042158	767474	G	A	.	PASS	Likely_benign	pTP	0.996671
chr1	1042168	847242	C	T	.	PASS	Uncertain_significance	pTP	0.996671
chr1	1042169	1132124	G	A	.	PASS	Likely_benign	pTP	0.996505
chr1	1042173	1549211	C	T	.	PASS	Likely_benign	pTP	0.996417
chr1	1042174	1602419	G	A	.	PASS	Likely_benign	pTP	0.996417
chr1	1042190	263159	G	A	.	PASS	Benign	pTP	0.996586
chr1	1042400	677947	C	T	.	PASS	Benign	pTP	0.996671
chr1	1043070	1202427	G	A	.	PASS	Likely_benign	pTP	0.996671
chr1	1043197	1284256	G	C	.	PASS	Pathogenic	pTP	0.994571
chr1	1043226	1662249	G	A	.	PASS	Likely_benign	pTP	0.996671
chr1	1043248	263161	C	T	.	PASS	Conflicting_interpretations_of_pathogenicity	pTP	0.996505
chr1	1043249	474099	G	A	.	PASS	Likely_benign	pTP	0.996505
chr1	1043259	571178	C	T	.	PASS	Uncertain_significance	pTP	0.996671
chr1	1043264	1122652	G	A	.	PASS	Likely_benign	pTP	0.996586
chr1	1043265	646543	G	A	.	PASS	Uncertain_significance	pTP	0.996586
chr1	1043281	582598	G	C	.	PASS	Uncertain_significance	pTP	0.996586
chr1	1043288	263162	G	A	.	PASS	Benign	pTP	0.996671
chr1	1043303	541184	C	T	.	PASS	Likely_benign	pTP	0.996671
chr1	1043314	1021324	C	T	.	PASS	Uncertain_significance	pTP	0.996671
chr1	1043315	706773	G	A	.	PASS	Likely_benign	pTP	0.996671
chr1	1043324	1085776	C	T	.	PASS	Likely_benign	pTP	0.996671
chr1	1043333	1328329	G	A	.	PASS	Likely_benign	pTP	0.996671
chr1	1043338	939042	C	T	.	PASS	Uncertain_significance	pTP	0.996671
chr1	1043354	704483	T	C	.	PASS	Benign	pTP	0.996671
chr1	1043361	623664	G	A	.	PASS	Uncertain_significance	pTP	0.996671
chr1	1043366	541202	C	T	.	PASS	Likely_benign	pTP	0.996671
chr1	1043367	834234	G	A	.	PASS	Uncertain_significance	pTP	0.996671
chr1	1043372	713556	C	T	.	PASS	Likely_benign	pTP	0.996671
chr1	1043373	1007160	G	A	.	PASS	Uncertain_significance	pTP	0.996671
chr1	1043382	263163	G	A	.	PASS	Benign/Likely_benign	pTP	0.996671
chr1	1043388	804515	G	A	.	PASS	Uncertain_significance	pTP	0.996671
chr1	1043389	1439484	C	T	.	PASS	Uncertain_significance	pTP	0.996671
chr1	1043390	1581285	G	A	.	PASS	Likely_benign	pTP	0.996671
chr1	1043393	474101	C	T	.	PASS	Uncertain_significance	pTP	0.996671
chr1	1043394	653631	G	A	.	PASS	Uncertain_significance	pTP	0.996671
chr1	1043407	1014329	C	T	.	PASS	Uncertain_significance	pTP	0.996671
chr1	1043411	541213	C	T	.	PASS	Likely_benign	pTP	0.996671
chr1	1043420	541214	C	T	.	PASS	Likely_benign	pTP	0.996671
chr1	1043421	723752	G	A	.	PASS	Likely_benign	pTP	0.996671
chr1	1043424	446814	C	T	.	PASS	Uncertain_significance	pTP	0.996671
chr1	1043434	660984	A	C	.	PASS	Uncertain_significance	pTP	0.996671
chr1	1043440	734440	C	T	.	PASS	Likely_benign	pTP	0.996671
chr1	1043441	1154954	G	A	.	PASS	Likely_benign	pTP	0.996671
chr1	1043443	659505	G	A	.	PASS	Uncertain_significance	pTP	0.996671
chr1	1043443	651620	G	T	.	PASS	Uncertain_significance	pTP	0.996671
chr1	1043466	855719	C	T	.	PASS	Uncertain_significance	pTP	0.996671
chr1	1043467	541192	G	A	.	PASS	Likely_benign	pTP	0.996671
chr1	1043476	263164	G	A	.	PASS	Benign/Likely_benign	pTP	0.996586
chr1	1043529	1156868	C	T	.	PASS	Likely_benign	pTP	0.996671
chr1	1043540	565446	C	T	.	PASS	Uncertain_significance	pTP	0.996671
chr1	1043541	1417816	G	A	.	PASS	Uncertain_significance	pTP	0.996671
chr1	1043546	659171	G	A	.	PASS	Uncertain_significance	pTP	0.996671
chr1	1043572	579550	C	T	.	PASS	Uncertain_significance	pTP	0.996671
chr1	1043579	1042594	G	A	.	PASS	Uncertain_significance	pTP	0.996671
chr1	1043584	721308	C	G	.	PASS	Likely_benign	pTP	0.996671
chr1	1043584	784867	C	T	.	PASS	Likely_benign	pTP	0.996671
chr1	1043588	962736	C	T	.	PASS	Uncertain_significance	pTP	0.996671
chr1	1043593	1657477	C	T	.	PASS	Likely_benign	pTP	0.996671
chr1	1043594	263165	G	A	.	PASS	Benign/Likely_benign	pTP	0.996671
chr1	1043619	946119	T	C	.	PASS	Uncertain_significance	pTP	0.996671
chr1	1043627	837371	C	T	.	PASS	Uncertain_significance	pTP	0.996671
chr1	1043629	1129786	C	T	.	PASS	Likely_benign	pTP	0.996671
chr1	1043642	1503383	G	A	.	PASS	Uncertain_significance	pTP	0.996671
chr1	1043644	739741	C	T	.	PASS	Likely_benign	pTP	0.996671
chr1	1043651	942754	A	T	.	PASS	Uncertain_significance	pTP	0.996671
chr1	1043652	1364906	C	T	.	PASS	Uncertain_significance	pTP	0.996671
chr1	1043653	787359	G	A	.	PASS	Likely_benign	pTP	0.996671
chr1	1043655	474102	A	T	.	PASS	Uncertain_significance	pTP	0.996505
chr1	1043658	945685	C	G	.	PASS	Uncertain_significance	pTP	0.996505
chr1	1043662	857471	C	T	.	PASS	Uncertain_significance	pTP	0.996671
chr1	1043663	1366863	G	A	.	PASS	Uncertain_significance	pTP	0.996671
chr1	1043677	725370	C	T	.	PASS	Likely_benign	pTP	0.996671
chr1	1043678	568575	G	A	.	PASS	Uncertain_significance	pTP	0.996671
chr1	1043683	772132	C	T	.	PASS	Likely_benign	pTP	0.996671
chr1	1043703	640586	G	A	.	PASS	Uncertain_significance	pTP	0.996671
chr1	1043730	1475103	G	A	.	PASS	Uncertain_significance	pTP	0.996671
chr1	1043732	1017457	G	A	.	PASS	Uncertain_significance	pTP	0.996671
chr1	1043819	763259	G	A	.	PASS	Likely_benign	pTP	0.996671
chr1	1043838	1046656	C	T	.	PASS	Uncertain_significance	pTP	0.996671
chr1	1043839	705174	C	T	.	PASS	Benign	pTP	0.996671
chr1	1043865	1014493	C	T	.	PASS	Uncertain_significance	pTP	0.996671
chr1	1043866	702574	C	T	.	PASS	Likely_benign	pTP	0.996671
chr1	1043867	845218	G	A	.	PASS	Uncertain_significance	pTP	0.996671
chr1	1043867	1432401	G	T	.	PASS	Uncertain_significance	pTP	0.996671
chr1	1043879	843165	G	A	.	PASS	Uncertain_significance	pTP	0.996671
chr1	1043888	650838	C	T	.	PASS	Uncertain_significance	pTP	0.996505
chr1	1043889	541147	G	A	.	PASS	Uncertain_significance	pTP	0.996505
chr1	1043897	1501525	C	T	.	PASS	Uncertain_significance	pTP	0.996671
chr1	1043905	1669911	G	A	.	PASS	Likely_benign	pTP	0.995778
chr1	1043908	1122608	C	T	.	PASS	Likely_benign	pTP	0.996671
chr1	1043914	541198	C	T	.	PASS	Likely_benign	pTP	0.996505
chr1	1043915	541160	G	A	.	PASS	Uncertain_significance	pTP	0.996505
chr1	1043926	1122911	C	T	.	PASS	Likely_benign	pTP	0.996671
chr1	1043930	390111	G	A	.	PASS	Uncertain_significance	pTP	0.996671
chr1	1043942	541175	G	A	.	PASS	Uncertain_significance	pTP	0.996671
chr1	1043944	1042453	C	T	.	PASS	Uncertain_significance	pTP	0.996671
chr1	1043950	1077241	C	T	.	PASS	Likely_benign	pTP	0.996671
chr1	1043953	1132750	C	T	.	PASS	Likely_benign	pTP	0.996671
chr1	1043954	1486253	G	A	.	PASS	Uncertain_significance	pTP	0.996671
chr1	1043961	569049	G	A	.	PASS	Uncertain_significance	pTP	0.996671
chr1	1043969	1407380	G	A	.	PASS	Uncertain_significance	pTP	0.996671
chr1	1043971	1588453	C	T	.	PASS	Likely_benign	pTP	0.996671
chr1	1043993	541145	G	A	.	PASS	Uncertain_significance	pTP	0.996671
chr1	1044002	1408541	C	T	.	PASS	Uncertain_significance	pTP	0.996671
chr1	1044003	1053671	G	A	.	PASS	Uncertain_significance	pTP	0.996671
chr1	1044003	1046330	G	T	.	PASS	Uncertain_significance	pTP	0.996671
chr1	1044006	861846	C	T	.	PASS	Uncertain_significance	pTP	0.996671
chr1	1044013	726292	G	A	.	PASS	Likely_benign	pTP	0.996671
chr1	1044017	210106	G	A	.	PASS	Conflicting_interpretations_of_pathogenicity	pTP	0.996671
chr1	1044019	541170	G	T	.	PASS	Uncertain_significance	pTP	0.996671
chr1	1044020	972108	C	G	.	PASS	Uncertain_significance	pTP	0.996671
chr1	1044029	648510	C	G	.	PASS	Uncertain_significance	pTP	0.996671
chr1	1044031	1160386	G	A	.	PASS	Likely_benign	pTP	0.996568
chr1	1044037	1637029	C	T	.	PASS	Likely_benign	pTP	0.996671
chr1	1044041	1550934	G	A	.	PASS	Likely_benign	pTP	0.996671
chr1	1044057	1275154	C	T	.	PASS	Benign	pTP	0.996671
chr1	1044104	1593957	C	T	.	PASS	Likely_benign	pTP	0.996505
chr1	1044105	1089733	G	A	.	PASS	Likely_benign	pTP	0.996505
chr1	1044111	956671	G	A	.	PASS	Uncertain_significance	pTP	0.996671
chr1	1044115	1406123	G	A	.	PASS	Uncertain_significance	pTP	0.996671
chr1	1044116	733259	C	T	.	PASS	Likely_benign	pTP	0.996671
chr1	1044117	1012074	G	A	.	PASS	Uncertain_significance	pTP	0.996671
chr1	1044122	501493	C	T	.	PASS	Uncertain_significance	pTP	0.996671
chr1	1044134	128293	C	G	.	PASS	Benign/Likely_benign	pTP	0.996671
chr1	1044137	541180	T	A	.	PASS	Likely_benign	pTP	0.996586
chr1	1044146	1651344	C	T	.	PASS	Likely_benign	pTP	0.996671
chr1	1044147	578507	G	A	.	PASS	Uncertain_significance	pTP	0.996671
chr1	1044164	1007403	G	C	.	PASS	Uncertain_significance	pTP	0.996671
chr1	1044172	860726	G	A	.	PASS	Uncertain_significance	pTP	0.996671
chr1	1044176	263167	G	A	.	PASS	Benign/Likely_benign	pTP	0.996671
chr1	1044179	474103	C	T	.	PASS	Likely_benign	pTP	0.996671
chr1	1044198	1409104	G	A	.	PASS	Uncertain_significance	pTP	0.996671
chr1	1044202	1055986	C	T	.	PASS	Uncertain_significance	pTP	0.996671
chr1	1044203	709728	G	A	.	PASS	Likely_benign	pTP	0.996671
chr1	1044209	1085753	C	T	.	PASS	Likely_benign	pTP	0.996671
chr1	1044210	951236	G	A	.	PASS	Uncertain_significance	pTP	0.996671
chr1	1044214	846173	C	A	.	PASS	Uncertain_significance	pTP	0.996671
chr1	1044214	576273	C	T	.	PASS	Uncertain_significance	pTP	0.996671
chr1	1044251	1078226	C	G	.	PASS	Likely_benign	pTP	0.996671
chr1	1044256	836455	C	T	.	PASS	Uncertain_significance	pTP	0.996671
chr1	1044265	789416	C	G	.	PASS	Likely_benign	pTP	0.996671
chr1	1044310	1277315	G	A	.	PASS	Benign	pTP	0.996671
chr1	1044330	752542	C	T	.	PASS	Likely_benign	pTP	0.996671
chr1	1044340	703506	G	A	.	PASS	Likely_benign	pTP	0.996671
chr1	1044351	704490	G	T	.	PASS	Likely_benign	pTP	0.996586
chr1	1044367	541159	G	A	.	PASS	Uncertain_significance	pTP	0.996671
chr1	1044368	128294	A	T	.	PASS	Benign	pTP	0.996671
chr1	1044404	649242	G	A	.	PASS	Uncertain_significance	pTP	0.996671
chr1	1044415	848412	G	A	.	PASS	Uncertain_significance	pTP	0.996671
chr1	1044420	1083125	G	T	.	PASS	Likely_benign	pTP	0.996671
chr1	1044426	541148	G	C	.	PASS	Uncertain_significance	pTP	0.996671
chr1	1044430	1374837	G	A	.	PASS	Uncertain_significance	pTP	0.996671
chr1	1044431	850048	C	G	.	PASS	Uncertain_significance	pTP	0.996671
chr1	1044447	743995	G	A	.	PASS	Likely_benign	pTP	0.996671
chr1	1044455	263168	G	A	.	PASS	Benign	pTP	0.996671
chr1	1044459	1602005	G	A	.	PASS	Likely_benign	pTP	0.996586
chr1	1044510	1279648	C	T	.	PASS	Benign	pTP	0.996671
chr1	1044557	1300342	G	A	.	PASS	Likely_benign	pTP	0.996671
chr1	1044697	1249270	C	T	.	PASS	Benign	pTP	0.996671
chr1	1044896	1287573	C	T	.	PASS	Benign	pTP	0.996671
chr1	1045060	1186359	G	A	.	PASS	Likely_benign	pTP	0.996671
chr1	1045080	677948	G	A	.	PASS	Benign	pTP	0.996568
chr1	1045144	1582289	C	T	.	PASS	Likely_benign	pTP	0.996671
chr1	1045158	638972	C	T	.	PASS	Uncertain_significance	pTP	0.996671
chr1	1045172	263169	G	A	.	PASS	Likely_benign	pTP	0.996505
chr1	1045176	1112492	C	T	.	PASS	Likely_benign	pTP	0.996505
chr1	1045177	263170	G	A	.	PASS	Likely_benign	pTP	0.996505
chr1	1045183	541210	G	A	.	PASS	Benign	pTP	0.996671
chr1	1045197	1021336	T	C	.	PASS	Uncertain_significance	pTP	0.996671
chr1	1045206	1511503	C	T	.	PASS	Uncertain_significance	pTP	0.996671
chr1	1045212	498628	C	T	.	PASS	Uncertain_significance	pTP	0.996671
chr1	1045215	1051416	C	T	.	PASS	Uncertain_significance	pTP	0.996671
chr1	1045219	1128144	C	T	.	PASS	Likely_benign	pTP	0.996671
chr1	1045220	1428118	G	A	.	PASS	Uncertain_significance	pTP	0.996671
chr1	1045230	1024610	A	G	.	PASS	Uncertain_significance	pTP	0.996671
chr1	1045235	1397856	A	C	.	PASS	Uncertain_significance	pTP	0.996671
chr1	1045243	703508	C	T	.	PASS	Likely_benign	pTP	0.996671
chr1	1045244	638447	G	A	.	PASS	Uncertain_significance	pTP	0.996671
chr1	1045250	1007448	C	T	.	PASS	Uncertain_significance	pTP	0.996586
chr1	1045251	864635	G	A	.	PASS	Uncertain_significance	pTP	0.996586
chr1	1045255	1057442	C	T	.	PASS	Uncertain_significance	pTP	0.996586
chr1	1045256	835583	G	A	.	PASS	Uncertain_significance	pTP	0.996671
chr1	1045261	1083317	C	T	.	PASS	Likely_benign	pTP	0.996671
chr1	1045262	1486595	C	G	.	PASS	Uncertain_significance	pTP	0.996671
chr1	1045266	1018884	C	G	.	PASS	Uncertain_significance	pTP	0.996671
chr1	1045288	1571016	G	A	.	PASS	Benign	pTP	0.996671
chr1	1045289	387477	A	G	.	PASS	Likely_benign	pTP	0.996671
chr1	1045290	1412353	G	A	.	PASS	Likely_benign	pTP	0.996671
chr1	1045316	1190214	C	T	.	PASS	Likely_benign	pTP	0.996671
chr1	1045347	1672328	C	A	.	PASS	Likely_benign	pTP	0.996671
chr1	1045363	751234	C	T	.	PASS	Likely_benign	pTP	0.996671
chr1	1045377	1052133	C	G	.	PASS	Uncertain_significance	pTP	0.996505
chr1	1045378	728351	C	G	.	PASS	Likely_benign	pTP	0.996505
chr1	1045387	1140565	T	C	.	PASS	Likely_benign	pTP	0.996671
chr1	1045391	954261	G	A	.	PASS	Uncertain_significance	pTP	0.996671
chr1	1045393	128295	C	T	.	PASS	Benign/Likely_benign	pTP	0.996671
chr1	1045413	1420160	C	T	.	PASS	Uncertain_significance	pTP	0.996671
chr1	1045431	1448847	G	T	.	PASS	Uncertain_significance	pTP	0.996671
chr1	1045443	1436671	G	A	.	PASS	Uncertain_significance	pTP	0.996559
chr1	1045444	703636	G	A	.	PASS	Likely_benign	pTP	0.996559
chr1	1045444	190974	G	C	.	PASS	Benign/Likely_benign	pTP	0.996559
chr1	1045460	210107	C	T	.	PASS	Uncertain_significance	pTP	0.996671
chr1	1045469	848711	C	T	.	PASS	Uncertain_significance	pTP	0.996671
chr1	1045481	1406089	A	G	.	PASS	Uncertain_significance	pTP	0.996671
chr1	1045482	1433364	A	G	.	PASS	Uncertain_significance	pTP	0.996671
chr1	1045483	643985	C	G	.	PASS	Uncertain_significance	pTP	0.996671
chr1	1045486	389918	T	C	.	PASS	Likely_benign	pTP	0.996671
chr1	1045488	387869	G	A	.	PASS	Uncertain_significance	pTP	0.996671
chr1	1045495	474105	C	T	.	PASS	Benign	pTP	0.996671
chr1	1045501	474106	C	T	.	PASS	Likely_benign	pTP	0.996671
chr1	1045502	857129	G	A	.	PASS	Uncertain_significance	pTP	0.996671
chr1	1045508	1014086	C	T	.	PASS	Uncertain_significance	pTP	0.996671
chr1	1045509	934115	G	A	.	PASS	Uncertain_significance	pTP	0.996671
chr1	1045523	572779	C	T	.	PASS	Uncertain_significance	pTP	0.996671
chr1	1045536	1564058	G	A	.	PASS	Likely_benign	pTP	0.996671
chr1	1045568	263171	C	T	.	PASS	Likely_benign	pTP	0.996671
chr1	1045707	263172	A	G	.	PASS	Benign	pTP	0.996671
chr1	1045718	1569918	C	T	.	PASS	Likely_benign	pTP	0.996505
chr1	1045719	1543103	G	A	.	PASS	Benign	pTP	0.996505
chr1	1045729	957281	A	C	.	PASS	Uncertain_significance	pTP	0.996505
chr1	1045734	779496	C	G	.	PASS	Likely_benign	pTP	0.996671
chr1	1045734	1572809	C	T	.	PASS	Likely_benign	pTP	0.996671
chr1	1045751	263173	A	G	.	PASS	Benign	pTP	0.996505
chr1	1045755	841988	C	T	.	PASS	Uncertain_significance	pTP	0.996671
chr1	1045759	772347	G	A	.	PASS	Conflicting_interpretations_of_pathogenicity	pTP	0.996671
chr1	1045762	1525889	C	T	.	PASS	Uncertain_significance	pTP	0.996671
chr1	1045763	1033269	G	A	.	PASS	Uncertain_significance	pTP	0.996671
chr1	1045785	263174	G	A	.	PASS	Likely_benign	pTP	0.996586
chr1	1045786	932316	G	A	.	PASS	Uncertain_significance	pTP	0.996586
chr1	1045796	1477066	C	T	.	PASS	Uncertain_significance	pTP	0.996671
chr1	1045797	770836	G	A	.	PASS	Likely_benign	pTP	0.996671
chr1	1045797	1092351	G	C	.	PASS	Likely_benign	pTP	0.996671
chr1	1045806	770837	C	T	.	PASS	Likely_benign	pTP	0.996586
chr1	1045813	1510651	G	T	.	PASS	Uncertain_significance	pTP	0.996671
chr1	1045827	1133774	T	C	.	PASS	Likely_benign	pTP	0.996671
chr1	1045842	1128782	C	T	.	PASS	Likely_benign	pTP	0.996671
chr1	1045843	541158	G	A	.	PASS	Conflicting_interpretations_of_pathogenicity	pTP	0.996671
chr1	1045846	390809	C	T	.	PASS	Uncertain_significance	pTP	0.996671
chr1	1045847	474107	G	A	.	PASS	Uncertain_significance	pTP	0.996671
chr1	1045855	845666	G	T	.	PASS	Uncertain_significance	pTP	0.996671
chr1	1045858	936475	C	T	.	PASS	Uncertain_significance	pTP	0.996505
chr1	1045860	1663798	C	T	.	PASS	Likely_benign	pTP	0.996505
chr1	1045862	846866	C	T	.	PASS	Uncertain_significance	pTP	0.996671
chr1	1045863	541209	G	A	.	PASS	Likely_benign	pTP	0.996671
chr1	1045882	1462485	T	C	.	PASS	Uncertain_significance	pTP	0.996671
chr1	1045892	1672507	C	T	.	PASS	Likely_benign	pTP	0.996671
chr1	1045893	1588944	G	A	.	PASS	Likely_benign	pTP	0.996671
chr1	1045948	263175	C	G	.	PASS	Likely_benign	pTP	0.996671
chr1	1045954	703629	C	T	.	PASS	Likely_benign	pTP	0.996671
chr1	1045955	999049	G	A	.	PASS	Uncertain_significance	pTP	0.996671
chr1	1045960	541207	C	T	.	PASS	Likely_benign	pTP	0.996505
chr1	1045965	263176	C	T	.	PASS	Likely_benign	pTP	0.996671
chr1	1045973	235570	C	T	.	PASS	Conflicting_interpretations_of_pathogenicity	pTP	0.996671
chr1	1045979	664305	C	T	.	PASS	Uncertain_significance	pTP	0.996671
chr1	1045988	662044	C	T	.	PASS	Uncertain_significance	pTP	0.996671
chr1	1045989	837639	G	A	.	PASS	Uncertain_significance	pTP	0.996671
chr1	1045996	834656	C	G	.	PASS	Uncertain_significance	pTP	0.996671
chr1	1045996	474108	C	T	.	PASS	Uncertain_significance	pTP	0.996671
chr1	1046008	864636	G	A	.	PASS	Uncertain_significance	pTP	0.996671
chr1	1046014	857130	C	T	.	PASS	Uncertain_significance	pTP	0.996671
chr1	1046015	541166	G	A	.	PASS	Uncertain_significance	pTP	0.996671
chr1	1046019	1117472	C	T	.	PASS	Likely_benign	pTP	0.996671
chr1	1046020	474109	G	A	.	PASS	Uncertain_significance	pTP	0.996671
chr1	1046054	1437743	C	T	.	PASS	Uncertain_significance	pTP	0.996671
chr1	1046079	263177	C	T	.	PASS	Likely_benign	pTP	0.996671
chr1	1046081	654059	C	T	.	PASS	Uncertain_significance	pTP	0.996671
chr1	1046095	434107	G	A	.	PASS	Likely_benign	pTP	0.996586
chr1	1046097	734282	T	C	.	PASS	Likely_benign	pTP	0.996586
chr1	1046105	1569021	G	A	.	PASS	Likely_benign	pTP	0.996671
chr1	1046145	1558942	T	C	.	PASS	Likely_benign	pTP	0.996671
chr1	1046148	1636440	T	C	.	PASS	Likely_benign	pTP	0.996671
chr1	1046155	474110	C	T	.	PASS	Likely_benign	pTP	0.996505
chr1	1046183	1383493	A	G	.	PASS	Uncertain_significance	pTP	0.996671
chr1	1046186	1154968	C	T	.	PASS	Likely_benign	pTP	0.996671
chr1	1046187	1038079	G	A	.	PASS	Uncertain_significance	pTP	0.996671
chr1	1046187	843367	G	C	.	PASS	Uncertain_significance	pTP	0.996671
chr1	1046214	836723	G	A	.	PASS	Uncertain_significance	pTP	0.996671
chr1	1046221	861816	G	A	.	PASS	Uncertain_significance	pTP	0.996671
chr1	1046248	1001020	G	A	.	PASS	Uncertain_significance	pTP	0.996671
chr1	1046252	1656927	G	A	.	PASS	Likely_benign	pTP	0.996671
chr1	1046257	650436	C	T	.	PASS	Uncertain_significance	pTP	0.996671
chr1	1046258	1077613	G	A	.	PASS	Likely_benign	pTP	0.996671
chr1	1046258	737897	G	C	.	PASS	Likely_benign	pTP	0.996671
chr1	1046278	1621018	G	A	.	PASS	Likely_benign	pTP	0.996671
chr1	1046398	1427325	G	A	.	PASS	Uncertain_significance	pTP	0.996671
chr1	1046427	1491603	C	T	.	PASS	Uncertain_significance	pTP	0.996671
chr1	1046434	1125282	C	G	.	PASS	Likely_benign	pTP	0.996671
chr1	1046434	1652341	C	T	.	PASS	Likely_benign	pTP	0.996671
chr1	1046435	541165	G	A	.	PASS	Uncertain_significance	pTP	0.996671
chr1	1046451	1006827	C	T	.	PASS	Uncertain_significance	pTP	0.996505
chr1	1046456	648160	C	T	.	PASS	Uncertain_significance	pTP	0.996671
chr1	1046472	474111	C	A	.	PASS	Uncertain_significance	pTP	0.996671
chr1	1046478	703509	C	T	.	PASS	Benign	pTP	0.996671
chr1	1046479	1081835	G	A	.	PASS	Likely_benign	pTP	0.996671
chr1	1046482	1113091	C	A	.	PASS	Likely_benign	pTP	0.991839
chr1	1046486	658761	C	A	.	PASS	Uncertain_significance	pTP	0.991839
chr1	1046486	1354432	C	T	.	PASS	Uncertain_significance	pTP	0.991839
chr1	1046488	263178	C	T	.	PASS	Likely_benign	pTP	0.991839
chr1	1046489	855474	G	A	.	PASS	Uncertain_significance	pTP	0.991839
chr1	1046491	846584	C	T	.	PASS	Uncertain_significance	pTP	0.996671
chr1	1046500	1101682	C	T	.	PASS	Likely_benign	pTP	0.996505
chr1	1046518	1111865	C	T	.	PASS	Likely_benign	pTP	0.996671
chr1	1046519	570635	G	A	.	PASS	Uncertain_significance	pTP	0.996671
chr1	1046524	474112	C	T	.	PASS	Benign	pTP	0.996671
chr1	1046535	847110	C	T	.	PASS	Uncertain_significance	pTP	0.996505
chr1	1046536	766840	C	T	.	PASS	Likely_benign	pTP	0.996505
chr1	1046541	653290	C	T	.	PASS	Uncertain_significance	pTP	0.996671
chr1	1046542	782209	G	A	.	PASS	Likely_benign	pTP	0.996671
chr1	1046545	742382	C	G	.	PASS	Likely_benign	pTP	0.996671
chr1	1046551	128297	A	G	.	PASS	Benign	pTP	0.996671
chr1	1046559	859618	G	A	.	PASS	Uncertain_significance	pTP	0.996671
chr1	1046562	263179	C	A	.	PASS	Benign/Likely_benign	pTP	0.996671
chr1	1046571	1046227	G	A	.	PASS	Uncertain_significance	pTP	0.996671
chr1	1046572	1102670	C	T	.	PASS	Likely_benign	pTP	0.996671
chr1	1046573	1039321	G	A	.	PASS	Uncertain_significance	pTP	0.996671
chr1	1046588	944080	G	A	.	PASS	Uncertain_significance	pTP	0.996671
chr1	1046596	1094676	C	T	.	PASS	Likely_benign	pTP	0.996671
chr1	1046604	541161	C	T	.	PASS	Uncertain_significance	pTP	0.996671
chr1	1046605	1003556	G	A	.	PASS	Uncertain_significance	pTP	0.996671
chr1	1046605	1131576	G	C	.	PASS	Likely_benign	pTP	0.996671
chr1	1046606	842922	G	A	.	PASS	Uncertain_significance	pTP	0.996671
chr1	1046617	772392	G	A	.	PASS	Likely_benign	pTP	0.996671
chr1	1046637	1020696	G	A	.	PASS	Uncertain_significance	pTP	0.996671
chr1	1046638	1444430	C	G	.	PASS	Uncertain_significance	pTP	0.996671
chr1	1046646	1390355	C	T	.	PASS	Uncertain_significance	pTP	0.996671
chr1	1046647	1084133	G	A	.	PASS	Likely_benign	pTP	0.996671
chr1	1046650	1078572	C	T	.	PASS	Likely_benign	pTP	0.996671
chr1	1046651	959296	G	A	.	PASS	Uncertain_significance	pTP	0.996671
chr1	1046670	864637	G	A	.	PASS	Uncertain_significance	pTP	0.996671
chr1	1046719	1155089	T	C	.	PASS	Likely_benign	pTP	0.996568
chr1	1046721	1022579	G	T	.	PASS	Uncertain_significance	pTP	0.996568
chr1	1046728	1145195	C	T	.	PASS	Likely_benign	pTP	0.996671
chr1	1046736	1525296	G	A	.	PASS	Likely_pathogenic	pTP	0.996568
chr1	1046807	1395638	C	T	.	PASS	Uncertain_significance	pTP	0.996671
chr1	1046809	1607770	C	T	.	PASS	Likely_benign	pTP	0.996671
chr1	1046810	1574839	G	A	.	PASS	Likely_benign	pTP	0.996671
chr1	1046824	387478	C	T	.	PASS	Likely_benign	pTP	0.996671
chr1	1046825	835290	G	A	.	PASS	Uncertain_significance	pTP	0.996671
chr1	1046833	128298	G	C	.	PASS	Benign/Likely_benign	pTP	0.996671
chr1	1046833	573911	G	T	.	PASS	Uncertain_significance	pTP	0.996671
chr1	1046836	1102369	G	A	.	PASS	Likely_benign	pTP	0.996671
chr1	1046845	474115	C	T	.	PASS	Benign	pTP	0.996671
chr1	1046846	1061868	G	A	.	PASS	Uncertain_significance	pTP	0.996671
chr1	1046854	434108	C	G	.	PASS	Likely_benign	pTP	0.996505
chr1	1046865	1508970	C	T	.	PASS	Uncertain_significance	pTP	0.996671
chr1	1046869	767446	C	T	.	PASS	Likely_benign	pTP	0.996671
chr1	1046870	1507814	G	A	.	PASS	Uncertain_significance	pTP	0.996671
chr1	1046893	724572	C	T	.	PASS	Likely_benign	pTP	0.996671
chr1	1046894	663177	G	A	.	PASS	Uncertain_significance	pTP	0.996671
chr1	1046896	1622169	G	A	.	PASS	Likely_benign	pTP	0.996671
chr1	1046897	737036	T	C	.	PASS	Likely_benign	pTP	0.996671
chr1	1046917	1090602	G	A	.	PASS	Likely_benign	pTP	0.996671
chr1	1046922	474116	C	A	.	PASS	Uncertain_significance	pTP	0.996671
chr1	1046922	570233	C	T	.	PASS	Uncertain_significance	pTP	0.996671
chr1	1046923	1139647	G	A	.	PASS	Likely_benign	pTP	0.996671
chr1	1046929	1627291	G	A	.	PASS	Likely_benign	pTP	0.996671
chr1	1046935	772714	C	T	.	PASS	Likely_benign	pTP	0.996671
chr1	1046956	474117	C	T	.	PASS	Uncertain_significance	pTP	0.996505
chr1	1046967	706802	C	T	.	PASS	Likely_benign	pTP	0.996671
chr1	1046976	263180	G	A	.	PASS	Likely_benign	pTP	0.996671
chr1	1047023	1217690	C	T	.	PASS	Likely_benign	pTP	0.996671
chr1	1047064	677950	A	G	.	PASS	Benign	pTP	0.996671
chr1	1047082	677951	T	C	.	PASS	Benign	pTP	0.996671
chr1	1047092	1209095	G	T	.	PASS	Likely_benign	pTP	0.996586
chr1	1047102	1232750	C	T	.	PASS	Benign	pTP	0.996671
chr1	1047104	1260286	C	T	.	PASS	Benign	pTP	0.996671
chr1	1047133	677952	T	C	.	PASS	Benign	pTP	0.996671
chr1	1047193	1178567	C	T	.	PASS	Benign	pTP	0.996505
chr1	1047340	1450692	C	A	.	PASS	Uncertain_significance	pTP	0.996671
chr1	1047342	128299	A	G	.	PASS	Benign	pTP	0.996671
chr1	1047347	575641	G	A	.	PASS	Uncertain_significance	pTP	0.996671
chr1	1047368	1697104	G	A	.	PASS	Uncertain_significance	pTP	0.996671
chr1	1047391	1085782	G	A	.	PASS	Likely_benign	pTP	0.996671
chr1	1047392	1411835	C	T	.	PASS	Uncertain_significance	pTP	0.996671
chr1	1047394	474118	C	T	.	PASS	Likely_benign	pTP	0.996671
chr1	1047398	837139	A	G	.	PASS	Uncertain_significance	pTP	0.996671
chr1	1047403	128300	T	C	.	PASS	Benign	pTP	0.996671
chr1	1047424	1570303	C	T	.	PASS	Likely_benign	pTP	0.996586
chr1	1047453	565843	C	A	.	PASS	Uncertain_significance	pTP	0.996671
chr1	1047454	1476033	C	T	.	PASS	Uncertain_significance	pTP	0.996671
chr1	1047461	707618	C	T	.	PASS	Likely_benign	pTP	0.996568
chr1	1047462	512871	G	A	.	PASS	Likely_benign	pTP	0.996568
chr1	1047464	128301	G	C	.	PASS	Benign	pTP	0.996568
chr1	1047468	1600182	G	A	.	PASS	Benign	pTP	0.996671
chr1	1047526	1194589	G	A	.	PASS	Likely_benign	pTP	0.996671
chr1	1047555	1670281	G	C	.	PASS	Likely_benign	pTP	0.996671
chr1	1047561	263181	T	C	.	PASS	Benign	pTP	0.996671
chr1	1047567	704138	C	T	.	PASS	Likely_benign	pTP	0.996671
chr1	1047578	1635022	C	T	.	PASS	Likely_benign	pTP	0.996671
chr1	1047579	1483583	G	A	.	PASS	Uncertain_significance	pTP	0.996671
chr1	1047580	1423346	A	G	.	PASS	Uncertain_significance	pTP	0.996671
chr1	1047582	1522767	C	G	.	PASS	Uncertain_significance	pTP	0.996671
chr1	1047588	570533	C	T	.	PASS	Uncertain_significance	pTP	0.996671
chr1	1047589	541190	G	A	.	PASS	Likely_benign	pTP	0.996671
chr1	1047599	474119	C	T	.	PASS	Likely_benign	pTP	0.996671
chr1	1047600	1016414	G	A	.	PASS	Uncertain_significance	pTP	0.996671
chr1	1047602	1142911	C	T	.	PASS	Likely_benign	pTP	0.996671
chr1	1047608	705701	G	A	.	PASS	Likely_benign	pTP	0.996671
chr1	1047614	128302	T	C	.	PASS	Benign	pTP	0.996126
chr1	1047616	654127	G	A	.	PASS	Uncertain_significance	pTP	0.996671
chr1	1047624	872688	C	A	.	PASS	Uncertain_significance	pTP	0.996671
chr1	1047624	1386825	C	T	.	PASS	Uncertain_significance	pTP	0.996671
chr1	1047625	541152	G	A	.	PASS	Uncertain_significance	pTP	0.996671
chr1	1047625	1035437	G	C	.	PASS	Uncertain_significance	pTP	0.996671
chr1	1047626	128303	C	T	.	PASS	Benign/Likely_benign	pTP	0.996671
chr1	1047630	1418676	C	T	.	PASS	Uncertain_significance	pTP	0.996671
chr1	1047631	474121	G	A	.	PASS	Uncertain_significance	pTP	0.996671
chr1	1047657	948902	C	T	.	PASS	Uncertain_significance	pTP	0.996671
chr1	1047659	1596492	C	T	.	PASS	Likely_benign	pTP	0.996671
chr1	1047663	856371	A	G	.	PASS	Uncertain_significance	pTP	0.996671
chr1	1047779	1525085	C	T	.	PASS	Uncertain_significance	pTP	0.996671
chr1	1047786	705904	C	T	.	PASS	Benign	pTP	0.996671
chr1	1047795	748279	C	T	.	PASS	Likely_benign	pTP	0.996671
chr1	1047798	1153222	C	T	.	PASS	Likely_benign	pTP	0.996671
chr1	1047799	854104	G	A	.	PASS	Uncertain_significance	pTP	0.996671
chr1	1047805	850280	C	T	.	PASS	Uncertain_significance	pTP	0.996671
chr1	1047806	547973	G	A	.	PASS	Uncertain_significance	pTP	0.996671
chr1	1047814	474122	C	T	.	PASS	Uncertain_significance	pTP	0.996671
chr1	1047817	959742	C	T	.	PASS	Uncertain_significance	pTP	0.996671
chr1	1047829	1489870	G	C	.	PASS	Uncertain_significance	pTP	0.996671
chr1	1047837	1585813	G	A	.	PASS	Likely_benign	pTP	0.996671
chr1	1047838	856957	C	T	.	PASS	Uncertain_significance	pTP	0.996671
chr1	1047839	650663	G	A	.	PASS	Uncertain_significance	pTP	0.996671
chr1	1047841	390183	C	T	.	PASS	Uncertain_significance	pTP	0.996671
chr1	1047842	474124	G	A	.	PASS	Uncertain_significance	pTP	0.996671
chr1	1047859	1417919	C	T	.	PASS	Uncertain_significance	pTP	0.996671
chr1	1047862	849531	C	T	.	PASS	Uncertain_significance	pTP	0.996671
chr1	1047863	1409137	C	A	.	PASS	Uncertain_significance	pTP	0.996671
chr1	1047863	263182	C	T	.	PASS	Likely_benign	pTP	0.996671
chr1	1047864	1096618	G	A	.	PASS	Likely_benign	pTP	0.996671
chr1	1047865	933434	C	A	.	PASS	Uncertain_significance	pTP	0.996671
chr1	1047867	728450	G	A	.	PASS	Likely_benign	pTP	0.996671
chr1	1047870	569726	G	C	.	PASS	Uncertain_significance	pTP	0.996671
chr1	1047871	576109	G	A	.	PASS	Uncertain_significance	pTP	0.996671
chr1	1047875	1389161	A	G	.	PASS	Uncertain_significance	pTP	0.996671
chr1	1047876	210108	C	T	.	PASS	Conflicting_interpretations_of_pathogenicity	pTP	0.996671
chr1	1047881	658803	G	A	.	PASS	Uncertain_significance	pTP	0.996671
chr1	1047894	1057727	T	C	.	PASS	Uncertain_significance	pTP	0.996671
chr1	1047902	772538	G	A	.	PASS	Likely_benign	pTP	0.996671
chr1	1047914	1626346	G	A	.	PASS	Likely_benign	pTP	0.996671
chr1	1047961	1195116	C	T	.	PASS	Likely_benign	pTP	0.996505
chr1	1048006	210109	C	T	.	PASS	Uncertain_significance	pTP	0.996671
chr1	1048007	541204	G	A	.	PASS	Likely_benign	pTP	0.996671
chr1	1048022	1142913	T	C	.	PASS	Likely_benign	pTP	0.996671
chr1	1048024	642196	C	T	.	PASS	Uncertain_significance	pTP	0.996671
chr1	1048025	585379	G	A	.	PASS	Benign	pTP	0.996671
chr1	1048033	474125	C	T	.	PASS	Uncertain_significance	pTP	0.996568
chr1	1048043	474126	G	A	.	PASS	Likely_benign	pTP	0.996671
chr1	1048055	1663432	T	A	.	PASS	Likely_benign	pTP	0.996671
chr1	1048061	1101324	G	A	.	PASS	Likely_benign	pTP	0.996671
chr1	1048063	569151	G	A	.	PASS	Uncertain_significance	pTP	0.996671
chr1	1048069	571650	C	T	.	PASS	Uncertain_significance	pTP	0.996671
chr1	1048070	1653566	G	A	.	PASS	Likely_benign	pTP	0.996671
chr1	1048079	390522	C	T	.	PASS	Likely_benign	pTP	0.996671
chr1	1048090	647366	C	T	.	PASS	Uncertain_significance	pTP	0.996671
chr1	1048093	1311342	G	T	.	PASS	Uncertain_significance	pTP	0.996671
chr1	1048094	712047	C	T	.	PASS	Likely_benign	pTP	0.996671
chr1	1048099	541174	C	T	.	PASS	Uncertain_significance	pTP	0.996671
chr1	1048100	765100	G	A	.	PASS	Likely_benign	pTP	0.996671
chr1	1048116	434109	C	A	.	PASS	Uncertain_significance	pTP	0.996505
chr1	1048119	474127	C	T	.	PASS	Uncertain_significance	pTP	0.996671
chr1	1048120	1475357	G	A	.	PASS	Uncertain_significance	pTP	0.996671
chr1	1048121	1102659	G	A	.	PASS	Likely_benign	pTP	0.996671
chr1	1048126	128304	C	T	.	PASS	Benign	pTP	0.996505
chr1	1048127	474120	G	A	.	PASS	Likely_benign	pTP	0.996505
chr1	1048152	1018064	G	A	.	PASS	Uncertain_significance	pTP	0.996671
chr1	1048165	936082	C	T	.	PASS	Uncertain_significance	pTP	0.996671
chr1	1048170	649742	G	A	.	PASS	Uncertain_significance	pTP	0.996505
chr1	1048183	658288	G	A	.	PASS	Uncertain_significance	pTP	0.996671
chr1	1048183	650420	G	T	.	PASS	Uncertain_significance	pTP	0.996671
chr1	1048185	1469196	C	T	.	PASS	Uncertain_significance	pTP	0.996671
chr1	1048186	474128	G	A	.	PASS	Likely_benign	pTP	0.996671
chr1	1048193	1155953	C	A	.	PASS	Likely_benign	pTP	0.995778
chr1	1048196	1154584	C	T	.	PASS	Likely_benign	pTP	0.996671
chr1	1048210	854433	G	A	.	PASS	Uncertain_significance	pTP	0.996671
chr1	1048218	663617	G	A	.	PASS	Uncertain_significance	pTP	0.996671
chr1	1048221	1005237	C	T	.	PASS	Uncertain_significance	pTP	0.996671
chr1	1048224	128305	C	T	.	PASS	Benign	pTP	0.996671
chr1	1048231	568798	C	T	.	PASS	Uncertain_significance	pTP	0.996505
chr1	1048232	128306	G	A	.	PASS	Benign	pTP	0.996505
chr1	1048234	541171	C	G	.	PASS	Uncertain_significance	pTP	0.995778
chr1	1048280	1591780	C	T	.	PASS	Likely_benign	pTP	0.996559
chr1	1048281	705729	G	A	.	PASS	Likely_benign	pTP	0.996559
chr1	1048281	593687	G	C	.	PASS	Uncertain_significance	pTP	0.996559
chr1	1048286	1134685	G	A	.	PASS	Likely_benign	pTP	0.996559
chr1	1048310	1363310	C	T	.	PASS	Uncertain_significance	pTP	0.996568
chr1	1048311	1496018	G	A	.	PASS	Uncertain_significance	pTP	0.996568
chr1	1048315	705418	G	A	.	PASS	Likely_benign	pTP	0.996568
chr1	1048321	1415122	C	A	.	PASS	Uncertain_significance	pTP	0.996671
chr1	1048326	1498952	A	C	.	PASS	Uncertain_significance	pTP	0.996671
chr1	1048333	579825	C	T	.	PASS	Likely_benign	pTP	0.996671
chr1	1048334	707095	G	A	.	PASS	Likely_benign	pTP	0.996671
chr1	1048350	644929	G	A	.	PASS	Uncertain_significance	pTP	0.996671
chr1	1048353	834458	G	A	.	PASS	Uncertain_significance	pTP	0.996671
chr1	1048390	1300369	G	A	.	PASS	Likely_benign	pTP	0.996671
chr1	1048545	678945	C	A	.	PASS	Benign	pTP	0.996815
chr1	1048636	678946	G	A	.	PASS	Benign	pTP	0.996815
chr1	1048653	678947	C	T	.	PASS	Benign	pTP	0.996815
chr1	1048681	678948	C	T	.	PASS	Benign	pTP	0.996815
chr1	1048722	678949	G	A	.	PASS	Benign	pTP	0.996815
chr1	1048822	678950	A	G	.	PASS	Benign	pTP	0.996671
chr1	1048851	1665814	C	T	.	PASS	Likely_benign	pTP	0.996671
chr1	1048864	1047690	C	T	.	PASS	Uncertain_significance	pTP	0.996671
chr1	1048874	1110833	C	T	.	PASS	Likely_benign	pTP	0.996671
chr1	1048875	853567	G	A	.	PASS	Uncertain_significance	pTP	0.996505
chr1	1048877	210110	C	T	.	PASS	Likely_benign	pTP	0.996505
chr1	1048885	967688	C	T	.	PASS	Uncertain_significance	pTP	0.996671
chr1	1048886	1464638	G	A	.	PASS	Uncertain_significance	pTP	0.996671
chr1	1048892	1014346	C	G	.	PASS	Uncertain_significance	pTP	0.996671
chr1	1048892	392687	C	T	.	PASS	Benign/Likely_benign	pTP	0.996671
chr1	1048899	844468	C	T	.	PASS	Uncertain_significance	pTP	0.996671
chr1	1048900	703974	G	A	.	PASS	Benign	pTP	0.996671
chr1	1048922	128307	T	C	.	PASS	Benign	pTP	0.996671
chr1	1048926	863500	C	T	.	PASS	Uncertain_significance	pTP	0.996671
chr1	1048928	1126852	C	T	.	PASS	Likely_benign	pTP	0.996671
chr1	1048939	1055739	C	T	.	PASS	Uncertain_significance	pTP	0.996671
chr1	1048962	948263	C	T	.	PASS	Uncertain_significance	pTP	0.996671
chr1	1048963	1058468	G	A	.	PASS	Uncertain_significance	pTP	0.996671
chr1	1048966	1046661	C	T	.	PASS	Uncertain_significance	pTP	0.996671
chr1	1048986	541182	C	T	.	PASS	Likely_benign	pTP	0.996671
chr1	1048989	706265	C	T	.	PASS	Likely_benign	pTP	0.996671
chr1	1048999	1524139	G	A	.	PASS	Uncertain_significance	pTP	0.996671
chr1	1049008	945915	G	A	.	PASS	Uncertain_significance	pTP	0.996586
chr1	1049028	1161669	T	C	.	PASS	Likely_benign	pTP	0.996671
chr1	1049032	942722	C	T	.	PASS	Uncertain_significance	pTP	0.996671
chr1	1049033	474130	G	A	.	PASS	Likely_benign	pTP	0.996671
chr1	1049046	263183	C	T	.	PASS	Likely_benign	pTP	0.996671
chr1	1049047	1366742	G	A	.	PASS	Uncertain_significance	pTP	0.996671
chr1	1049048	1145572	C	G	.	PASS	Likely_benign	pTP	0.996671
chr1	1049048	773963	C	T	.	PASS	Likely_benign	pTP	0.996671
chr1	1049065	474131	C	T	.	PASS	Likely_benign	pTP	0.995748
chr1	1049066	706774	G	A	.	PASS	Benign	pTP	0.995748
chr1	1049068	774023	G	A	.	PASS	Likely_benign	pTP	0.995748
chr1	1049070	263184	A	T	.	PASS	Benign/Likely_benign	pTP	0.995748
chr1	1049075	1638233	A	G	.	PASS	Likely_benign	pTP	0.995748
chr1	1049076	387479	C	T	.	PASS	Benign	pTP	0.996586
chr1	1049077	1644193	G	A	.	PASS	Likely_benign	pTP	0.996586
chr1	1049077	1590999	G	C	.	PASS	Likely_benign	pTP	0.996586
chr1	1049109	1212826	G	T	.	PASS	Likely_benign	pTP	0.995748
chr1	1049225	1664614	C	T	.	PASS	Likely_benign	pTP	0.996671
chr1	1049250	1367305	C	T	.	PASS	Uncertain_significance	pTP	0.996586
chr1	1049251	1594081	G	A	.	PASS	Likely_benign	pTP	0.996586
chr1	1049256	946939	C	T	.	PASS	Uncertain_significance	pTP	0.996671
chr1	1049257	474132	G	A	.	PASS	Likely_benign	pTP	0.996671
chr1	1049260	487335	G	A	.	PASS	Likely_benign	pTP	0.996671
chr1	1049274	1404730	C	T	.	PASS	Uncertain_significance	pTP	0.996671
chr1	1049275	1093683	C	T	.	PASS	Likely_benign	pTP	0.996671
chr1	1049276	641458	G	A	.	PASS	Uncertain_significance	pTP	0.996671
chr1	1049280	541153	C	T	.	PASS	Uncertain_significance	pTP	0.996671
chr1	1049281	704073	G	A	.	PASS	Likely_benign	pTP	0.996671
chr1	1049289	263185	C	T	.	PASS	Benign/Likely_benign	pTP	0.996671
chr1	1049290	541178	G	A	.	PASS	Likely_benign	pTP	0.996671
chr1	1049304	852090	G	A	.	PASS	Uncertain_significance	pTP	0.996671
chr1	1049308	1564739	G	A	.	PASS	Likely_benign	pTP	0.996671
chr1	1049323	1101688	C	T	.	PASS	Likely_benign	pTP	0.996671
chr1	1049330	659281	C	T	.	PASS	Uncertain_significance	pTP	0.996586
chr1	1049331	651232	G	A	.	PASS	Uncertain_significance	pTP	0.996586
chr1	1049339	1401882	C	G	.	PASS	Uncertain_significance	pTP	0.996671
chr1	1049343	1398461	C	G	.	PASS	Uncertain_significance	pTP	0.996671
chr1	1049343	541151	C	T	.	PASS	Uncertain_significance	pTP	0.996671
chr1	1049344	1497646	G	A	.	PASS	Uncertain_significance	pTP	0.996671
chr1	1049372	571223	G	A	.	PASS	Uncertain_significance	pTP	0.996671
chr1	1049389	128308	C	T	.	PASS	Benign/Likely_benign	pTP	0.996671
chr1	1049390	1440606	G	A	.	PASS	Uncertain_significance	pTP	0.996671
chr1	1049392	726746	C	T	.	PASS	Likely_benign	pTP	0.996671
chr1	1049407	474134	C	T	.	PASS	Likely_benign	pTP	0.996671
chr1	1049410	1104583	A	C	.	PASS	Likely_benign	pTP	0.996671
chr1	1049413	1156526	C	T	.	PASS	Uncertain_significance	pTP	0.996671
chr1	1049414	1011957	C	T	.	PASS	Uncertain_significance	pTP	0.996671
chr1	1049425	706166	C	T	.	PASS	Likely_benign	pTP	0.996671
chr1	1049428	1135649	C	T	.	PASS	Likely_benign	pTP	0.996671
chr1	1049440	582496	C	G	.	PASS	Uncertain_significance	pTP	0.996671
chr1	1049449	1102029	C	T	.	PASS	Likely_benign	pTP	0.996671
chr1	1049450	578463	G	A	.	PASS	Uncertain_significance	pTP	0.996671
chr1	1049467	263186	G	C	.	PASS	Benign	pTP	0.996671
chr1	1049480	1208204	C	T	.	PASS	Likely_benign	pTP	0.996505
chr1	1049501	1178870	C	G	.	PASS	Likely_benign	pTP	0.996671
chr1	1049508	678951	A	G	.	PASS	Benign	pTP	0.996671
chr1	1049546	1621744	G	A	.	PASS	Likely_benign	pTP	0.996671
chr1	1049552	1571465	C	T	.	PASS	Likely_benign	pTP	0.996671
chr1	1049567	1092012	G	A	.	PASS	Likely_benign	pTP	0.996671
chr1	1049568	541164	C	T	.	PASS	Uncertain_significance	pTP	0.996671
chr1	1049569	263187	G	A	.	PASS	Likely_benign	pTP	0.996671
chr1	1049577	958304	G	A	.	PASS	Uncertain_significance	pTP	0.996671
chr1	1049585	1020615	G	A	.	PASS	Uncertain_significance	pTP	0.996671
chr1	1049591	128309	G	A	.	PASS	Benign/Likely_benign	pTP	0.996671
chr1	1049593	1586866	C	T	.	PASS	Likely_benign	pTP	0.996671
chr1	1049605	1554703	G	A	.	PASS	Likely_benign	pTP	0.996568
chr1	1049612	850243	C	T	.	PASS	Uncertain_significance	pTP	0.996671
chr1	1049613	666087	G	A	.	PASS	Uncertain_significance	pTP	0.996671
chr1	1049623	1150731	C	T	.	PASS	Likely_benign	pTP	0.996671
chr1	1049629	707411	C	T	.	PASS	Likely_benign	pTP	0.996671
chr1	1049636	1690680	C	T	.	PASS	Uncertain_significance	pTP	0.996671
chr1	1049637	666072	G	A	.	PASS	Uncertain_significance	pTP	0.996671
chr1	1049653	1059899	T	G	.	PASS	Uncertain_significance	pTP	0.996671
chr1	1049656	932317	G	T	.	PASS	Likely_benign	pTP	0.996671
chr1	1049659	1144005	G	A	.	PASS	Likely_benign	pTP	0.996568
chr1	1049663	474135	G	T	.	PASS	Uncertain_significance	pTP	0.996568
chr1	1049672	489335	C	T	.	PASS	Likely_pathogenic	pTP	0.996671
chr1	1049673	474136	G	A	.	PASS	Uncertain_significance	pTP	0.996671
chr1	1049684	965713	G	A	.	PASS	Uncertain_significance	pTP	0.996671
chr1	1049690	252808	G	A	.	PASS	Conflicting_interpretations_of_pathogenicity	pTP	0.996671
chr1	1049695	1583811	C	T	.	PASS	Likely_benign	pTP	0.996586
chr1	1049696	806028	G	A	.	PASS	Uncertain_significance	pTP	0.996586
chr1	1049702	474137	C	T	.	PASS	Uncertain_significance	pTP	0.996671
chr1	1049703	939557	A	G	.	PASS	Uncertain_significance	pTP	0.996505
chr1	1049705	943087	C	T	.	PASS	Uncertain_significance	pTP	0.996505
chr1	1049721	858225	C	T	.	PASS	Uncertain_significance	pTP	0.996505
chr1	1049731	971585	C	T	.	PASS	Uncertain_significance	pTP	0.996586
chr1	1049745	705031	A	G	.	PASS	Likely_benign	pTP	0.996671
chr1	1049746	387480	G	C	.	PASS	Likely_benign	pTP	0.996671
chr1	1049776	1081534	G	A	.	PASS	Likely_benign	pTP	0.996671
chr1	1049779	1545174	C	T	.	PASS	Likely_benign	pTP	0.996671
chr1	1049781	1041945	C	T	.	PASS	Uncertain_significance	pTP	0.996671
chr1	1049782	434110	G	A	.	PASS	Likely_benign	pTP	0.996671
chr1	1049785	513264	C	T	.	PASS	Likely_benign	pTP	0.996671
chr1	1049786	933657	G	A	.	PASS	Conflicting_interpretations_of_pathogenicity	pTP	0.996671
chr1	1049789	1058944	C	T	.	PASS	Uncertain_significance	pTP	0.996671
chr1	1049791	128311	C	T	.	PASS	Benign	pTP	0.996671
chr1	1049792	661322	G	A	.	PASS	Uncertain_significance	pTP	0.996671
chr1	1049794	658492	C	T	.	PASS	Uncertain_significance	pTP	0.996671
chr1	1049795	1429166	G	A	.	PASS	Uncertain_significance	pTP	0.996671
chr1	1049809	1659919	C	T	.	PASS	Likely_benign	pTP	0.996586
chr1	1049814	1462496	C	T	.	PASS	Uncertain_significance	pTP	0.996586
chr1	1049859	678952	C	T	.	PASS	Benign	pTP	0.996671
chr1	1049886	263188	C	T	.	PASS	Benign	pTP	0.996671
chr1	1049916	771678	C	T	.	PASS	Likely_benign	pTP	0.996671
chr1	1049925	702555	G	A	.	PASS	Likely_benign	pTP	0.996671
chr1	1049928	743437	C	T	.	PASS	Likely_benign	pTP	0.996505
chr1	1049944	541150	C	T	.	PASS	Uncertain_significance	pTP	0.996505
chr1	1049948	1047145	G	C	.	PASS	Uncertain_significance	pTP	0.996671
chr1	1049948	1420947	G	T	.	PASS	Uncertain_significance	pTP	0.996671
chr1	1049957	541177	C	T	.	PASS	Uncertain_significance	pTP	0.996586
chr1	1049958	541168	G	A	.	PASS	Uncertain_significance	pTP	0.996671
chr1	1049960	965822	C	T	.	PASS	Uncertain_significance	pTP	0.996671
chr1	1049963	1018399	C	T	.	PASS	Uncertain_significance	pTP	0.996671
chr1	1049964	742439	C	G	.	PASS	Likely_benign	pTP	0.996671
chr1	1049968	1018073	C	T	.	PASS	Uncertain_significance	pTP	0.996671
chr1	1049969	1417342	G	A	.	PASS	Uncertain_significance	pTP	0.996671
chr1	1049979	474138	C	T	.	PASS	Likely_benign	pTP	0.996671
chr1	1049985	1540003	T	C	.	PASS	Likely_benign	pTP	0.996671
chr1	1049992	582351	C	G	.	PASS	Uncertain_significance	pTP	0.996671
chr1	1049996	852923	G	A	.	PASS	Uncertain_significance	pTP	0.996671
chr1	1049997	263189	C	T	.	PASS	Benign/Likely_benign	pTP	0.996671
chr1	1049998	474139	G	A	.	PASS	Conflicting_interpretations_of_pathogenicity	pTP	0.996671
chr1	1050005	657626	C	T	.	PASS	Uncertain_significance	pTP	0.996505
chr1	1050014	565689	G	A	.	PASS	Uncertain_significance	pTP	0.996671
chr1	1050027	282708	C	A	.	PASS	Uncertain_significance	pTP	0.996671
chr1	1050029	1470531	G	C	.	PASS	Uncertain_significance	pTP	0.996671
chr1	1050041	857093	G	A	.	PASS	Uncertain_significance	pTP	0.996568
chr1	1050046	1419233	C	T	.	PASS	Uncertain_significance	pTP	0.996568
chr1	1050047	1158375	G	A	.	PASS	Likely_benign	pTP	0.996671
chr1	1050050	1603314	G	A	.	PASS	Likely_benign	pTP	0.996586
chr1	1050053	1570832	C	T	.	PASS	Likely_benign	pTP	0.996586
chr1	1050054	263190	T	A	.	PASS	Likely_benign	pTP	0.996671
chr1	1050066	263191	G	T	.	PASS	Benign	pTP	0.935627
chr1	1050067	1296035	G	T	.	PASS	Benign	pTP	0.935627
chr1	1050069	263192	G	A	.	PASS	Benign	pTP	0.935627
chr1	1050070	1232566	G	A	.	PASS	Benign	pTP	0.935627
chr1	1050080	677953	T	C	.	PASS	Benign	pTP	0.996671
chr1	1050129	1200525	G	A	.	PASS	Likely_benign	pTP	0.996671
chr1	1050234	702167	C	T	.	PASS	Likely_benign	pTP	0.996671
chr1	1050236	939059	C	T	.	PASS	Uncertain_significance	pTP	0.996586
chr1	1050246	474140	C	T	.	PASS	Benign	pTP	0.996671
chr1	1050247	567692	G	A	.	PASS	Uncertain_significance	pTP	0.996671
chr1	1050257	1005553	C	A	.	PASS	Uncertain_significance	pTP	0.996671
chr1	1050264	1495827	G	A	.	PASS	Uncertain_significance	pTP	0.996671
chr1	1050267	1539974	T	C	.	PASS	Likely_benign	pTP	0.996671
chr1	1050269	1041839	A	G	.	PASS	Uncertain_significance	pTP	0.996671
chr1	1050277	572154	G	A	.	PASS	Uncertain_significance	pTP	0.996671
chr1	1050289	1139981	C	T	.	PASS	Likely_benign	pTP	0.996671
chr1	1050304	1150689	C	T	.	PASS	Likely_benign	pTP	0.996671
chr1	1050309	705928	C	T	.	PASS	Likely_benign	pTP	0.996671
chr1	1050319	541172	C	A	.	PASS	Uncertain_significance	pTP	0.996671
chr1	1050319	541181	C	T	.	PASS	Likely_benign	pTP	0.996671
chr1	1050320	451650	G	A	.	PASS	Uncertain_significance	pTP	0.996671
chr1	1050332	582123	C	T	.	PASS	Uncertain_significance	pTP	0.996671
chr1	1050333	1150376	G	A	.	PASS	Likely_benign	pTP	0.996671
chr1	1050333	1499783	G	T	.	PASS	Uncertain_significance	pTP	0.996671
chr1	1050373	1187888	G	A	.	PASS	Likely_benign	pTP	0.996671
chr1	1050417	263193	A	G	.	PASS	Benign	pTP	0.996505
chr1	1050438	1388860	C	T	.	PASS	Uncertain_significance	pTP	0.996671
chr1	1050439	1571036	G	A	.	PASS	Likely_benign	pTP	0.996671
chr1	1050446	128312	G	A	.	PASS	Benign	pTP	0.996671
chr1	1050449	1284257	G	A	.	PASS	Pathogenic	pTP	0.996671
chr1	1050462	1356678	G	A	.	PASS	Uncertain_significance	pTP	0.996671
chr1	1050473	243039	G	A	.	PASS	Conflicting_interpretations_of_pathogenicity	pTP	0.996671
chr1	1050475	263194	C	T	.	PASS	Benign/Likely_benign	pTP	0.996671
chr1	1050490	474142	C	T	.	PASS	Likely_benign	pTP	0.996671
chr1	1050502	704114	G	A	.	PASS	Likely_benign	pTP	0.996671
chr1	1050505	541208	C	T	.	PASS	Likely_benign	pTP	0.996671
chr1	1050506	1029352	G	A	.	PASS	Uncertain_significance	pTP	0.996671
chr1	1050520	128313	C	T	.	PASS	Benign	pTP	0.996671
chr1	1050521	541154	G	A	.	PASS	Uncertain_significance	pTP	0.996671
chr1	1050525	1491621	C	T	.	PASS	Uncertain_significance	pTP	0.996671
chr1	1050526	706421	G	A	.	PASS	Likely_benign	pTP	0.996671
chr1	1050536	1387793	C	T	.	PASS	Uncertain_significance	pTP	0.996671
chr1	1050537	941870	G	A	.	PASS	Uncertain_significance	pTP	0.996671
chr1	1050541	1656888	C	T	.	PASS	Likely_benign	pTP	0.996671
chr1	1050543	474143	G	A	.	PASS	Uncertain_significance	pTP	0.996671
chr1	1050545	541191	C	T	.	PASS	Likely_benign	pTP	0.996671
chr1	1050546	1061432	G	A	.	PASS	Uncertain_significance	pTP	0.996671
chr1	1050547	1489111	C	T	.	PASS	Likely_benign	pTP	0.996671
chr1	1050556	541189	C	T	.	PASS	Likely_benign	pTP	0.996671
chr1	1050557	1303668	C	T	.	PASS	Uncertain_significance	pTP	0.996671
chr1	1050558	1008221	G	A	.	PASS	Uncertain_significance	pTP	0.996671
chr1	1050563	663472	G	A	.	PASS	Uncertain_significance	pTP	0.996671
chr1	1050571	1063038	C	T	.	PASS	Uncertain_significance	pTP	0.996671
chr1	1050583	541186	G	A	.	PASS	Likely_benign	pTP	0.996671
chr1	1050598	1558445	C	T	.	PASS	Likely_benign	pTP	0.996671
chr1	1050619	678953	G	T	.	PASS	Benign	pTP	0.996671
chr1	1050630	1266237	T	C	.	PASS	Benign	pTP	0.996671
chr1	1050658	1240687	G	A	.	PASS	Benign	pTP	0.996671
chr1	1050658	1280910	G	C	.	PASS	Benign	pTP	0.996671
chr1	1050676	1686702	C	T	.	PASS	Likely_benign	pTP	0.996671
chr1	1050707	1551725	C	T	.	PASS	Likely_benign	pTP	0.996671
chr1	1050731	1403981	G	A	.	PASS	Uncertain_significance	pTP	0.996671
chr1	1050736	848530	C	A	.	PASS	Uncertain_significance	pTP	0.996671
chr1	1050744	745319	C	T	.	PASS	Likely_benign	pTP	0.996671
chr1	1050747	1573865	G	T	.	PASS	Likely_benign	pTP	0.996671
chr1	1050753	1138956	C	A	.	PASS	Likely_benign	pTP	0.996671
chr1	1050757	945891	A	G	.	PASS	Uncertain_significance	pTP	0.996671
chr1	1050765	1658452	C	G	.	PASS	Likely_benign	pTP	0.996671
chr1	1050780	723910	C	T	.	PASS	Likely_benign	pTP	0.996671
chr1	1050781	1506805	G	A	.	PASS	Uncertain_significance	pTP	0.996671
chr1	1050784	852563	C	T	.	PASS	Uncertain_significance	pTP	0.996671
chr1	1050785	263195	G	A	.	PASS	Conflicting_interpretations_of_pathogenicity	pTP	0.996671
chr1	1050785	1044564	G	T	.	PASS	Uncertain_significance	pTP	0.996671
chr1	1050794	998528	C	T	.	PASS	Uncertain_significance	pTP	0.996671
chr1	1050799	1446747	C	T	.	PASS	Uncertain_significance	pTP	0.996671
chr1	1050800	648440	G	A	.	PASS	Uncertain_significance	pTP	0.996671
chr1	1050805	1426916	G	C	.	PASS	Uncertain_significance	pTP	0.996671
chr1	1050807	474144	C	T	.	PASS	Benign	pTP	0.996671
chr1	1050810	474145	C	T	.	PASS	Likely_benign	pTP	0.996671
chr1	1050831	541199	G	A	.	PASS	Likely_benign	pTP	0.996671
chr1	1050836	1372338	C	T	.	PASS	Uncertain_significance	pTP	0.996505
chr1	1050854	1565047	G	A	.	PASS	Likely_benign	pTP	0.996671
chr1	1050855	1653719	C	G	.	PASS	Benign	pTP	0.996671
chr1	1050855	1611868	C	T	.	PASS	Likely_benign	pTP	0.996671
chr1	1050856	1659043	G	A	.	PASS	Likely_benign	pTP	0.996671
chr1	1050905	678954	C	T	.	PASS	Benign	pTP	0.996498
chr1	1050906	1227199	C	T	.	PASS	Benign	pTP	0.996498
chr1	1051063	677954	C	T	.	PASS	Benign	pTP	0.996671
chr1	1051079	1200191	C	T	.	PASS	Likely_benign	pTP	0.996671
chr1	1051080	1188249	G	A	.	PASS	Likely_benign	pTP	0.996671
chr1	1051237	1635453	C	A	.	PASS	Likely_benign	pTP	0.996671
chr1	1051245	1664041	C	T	.	PASS	Likely_benign	pTP	0.996505
chr1	1051248	474146	C	T	.	PASS	Likely_benign	pTP	0.996505
chr1	1051257	474147	C	T	.	PASS	Uncertain_significance	pTP	0.996671
chr1	1051258	1141268	G	A	.	PASS	Likely_benign	pTP	0.996671
chr1	1051260	1442578	A	C	.	PASS	Uncertain_significance	pTP	0.996671
chr1	1051264	708299	C	T	.	PASS	Likely_benign	pTP	0.996671
chr1	1051265	1062112	G	A	.	PASS	Uncertain_significance	pTP	0.996671
chr1	1051273	1562617	C	T	.	PASS	Likely_benign	pTP	0.996671
chr1	1051279	643320	G	A	.	PASS	Uncertain_significance	pTP	0.996671
chr1	1051284	859611	C	T	.	PASS	Uncertain_significance	pTP	0.996671
chr1	1051292	1366461	G	A	.	PASS	Uncertain_significance	pTP	0.996671
chr1	1051293	969205	T	C	.	PASS	Uncertain_significance	pTP	0.996671
chr1	1051298	571366	G	T	.	PASS	Uncertain_significance	pTP	0.996568
chr1	1051299	863154	G	A	.	PASS	Uncertain_significance	pTP	0.996568
chr1	1051306	754292	C	T	.	PASS	Likely_benign	pTP	0.996671
chr1	1051307	474148	G	A	.	PASS	Uncertain_significance	pTP	0.996671
chr1	1051325	860354	C	T	.	PASS	Uncertain_significance	pTP	0.996671
chr1	1051326	474149	G	A	.	PASS	Uncertain_significance	pTP	0.996671
chr1	1051331	474150	G	A	.	PASS	Uncertain_significance	pTP	0.996671
chr1	1051336	263196	C	T	.	PASS	Likely_benign	pTP	0.996671
chr1	1051337	942117	G	A	.	PASS	Uncertain_significance	pTP	0.996671
chr1	1051338	1513891	T	C	.	PASS	Uncertain_significance	pTP	0.996671
chr1	1051351	263197	C	T	.	PASS	Benign/Likely_benign	pTP	0.996671
chr1	1051352	128314	G	A	.	PASS	Conflicting_interpretations_of_pathogenicity	pTP	0.996671
chr1	1051352	842475	G	C	.	PASS	Uncertain_significance	pTP	0.996671
chr1	1051354	1093024	C	T	.	PASS	Likely_benign	pTP	0.996671
chr1	1051357	128315	T	C	.	PASS	Benign	pTP	0.996671
chr1	1051367	1436558	C	G	.	PASS	Uncertain_significance	pTP	0.996671
chr1	1051378	702102	G	A	.	PASS	Likely_benign	pTP	0.994781
chr1	1051380	263198	G	A	.	PASS	Likely_benign	pTP	0.994781
chr1	1051387	1573156	G	A	.	PASS	Likely_benign	pTP	0.996671
chr1	1051448	756593	T	C	.	PASS	Likely_benign	pTP	0.996671
chr1	1051461	1156548	C	T	.	PASS	Likely_benign	pTP	0.996671
chr1	1051462	1064125	G	A	.	PASS	Uncertain_significance	pTP	0.996671
chr1	1051469	424015	G	A	.	PASS	Uncertain_significance	pTP	0.996671
chr1	1051484	1019754	C	T	.	PASS	Uncertain_significance	pTP	0.996505
chr1	1051491	571775	C	A	.	PASS	Uncertain_significance	pTP	0.996671
chr1	1051491	1557578	C	T	.	PASS	Likely_benign	pTP	0.996671
chr1	1051492	575642	G	A	.	PASS	Uncertain_significance	pTP	0.996671
chr1	1051495	515576	C	T	.	PASS	Likely_benign	pTP	0.996671
chr1	1051498	1061832	C	T	.	PASS	Uncertain_significance	pTP	0.996671
chr1	1051504	474151	G	A	.	PASS	Uncertain_significance	pTP	0.996671
chr1	1051509	797570	C	T	.	PASS	Likely_benign	pTP	0.996671
chr1	1051510	965847	G	A	.	PASS	Uncertain_significance	pTP	0.996671
chr1	1051515	1126863	G	A	.	PASS	Likely_benign	pTP	0.996671
chr1	1051523	1006301	C	T	.	PASS	Uncertain_significance	pTP	0.996671
chr1	1051531	1397801	C	T	.	PASS	Uncertain_significance	pTP	0.996505
chr1	1051538	575706	C	T	.	PASS	Uncertain_significance	pTP	0.996671
chr1	1051541	955234	G	A	.	PASS	Uncertain_significance	pTP	0.996671
chr1	1051547	956221	C	T	.	PASS	Uncertain_significance	pTP	0.996671
chr1	1051548	541183	A	G	.	PASS	Likely_benign	pTP	0.996671
chr1	1051565	541149	A	G	.	PASS	Uncertain_significance	pTP	0.996671
chr1	1051579	1398360	G	A	.	PASS	Uncertain_significance	pTP	0.996671
chr1	1051581	722012	C	T	.	PASS	Likely_benign	pTP	0.996671
chr1	1051583	703091	C	T	.	PASS	Likely_benign	pTP	0.996671
chr1	1051584	1126592	G	A	.	PASS	Likely_benign	pTP	0.996671
chr1	1051595	1352339	C	A	.	PASS	Uncertain_significance	pTP	0.996671
chr1	1051605	1592088	C	T	.	PASS	Likely_benign	pTP	0.996671
chr1	1051615	1468007	G	A	.	PASS	Uncertain_significance	pTP	0.996568
chr1	1051618	1133725	G	C	.	PASS	Likely_benign	pTP	0.996568
chr1	1051629	1084192	A	C	.	PASS	Likely_benign	pTP	0.996671
chr1	1051631	1504547	C	T	.	PASS	Uncertain_significance	pTP	0.996671
chr1	1051632	474153	G	A	.	PASS	Benign	pTP	0.996671
chr1	1051632	1672232	G	T	.	PASS	Likely_benign	pTP	0.996671
chr1	1051638	937626	C	T	.	PASS	Uncertain_significance	pTP	0.996671
chr1	1051639	474154	G	A	.	PASS	Uncertain_significance	pTP	0.996671
chr1	1051657	1624804	A	C	.	PASS	Likely_benign	pTP	0.996671
chr1	1051657	1536084	A	G	.	PASS	Likely_benign	pTP	0.996671
chr1	1051710	1626347	C	T	.	PASS	Likely_benign	pTP	0.996671
chr1	1051717	1626356	C	T	.	PASS	Likely_benign	pTP	0.996671
chr1	1051719	1137215	A	G	.	PASS	Likely_benign	pTP	0.996671
chr1	1051746	945834	C	T	.	PASS	Uncertain_significance	pTP	0.996568
chr1	1051753	703520	C	T	.	PASS	Likely_benign	pTP	0.996671
chr1	1051754	1501141	G	A	.	PASS	Uncertain_significance	pTP	0.996671
chr1	1051762	128316	C	T	.	PASS	Benign	pTP	0.996671
chr1	1051774	772555	C	T	.	PASS	Likely_benign	pTP	0.996671
chr1	1051779	388957	G	A	.	PASS	Uncertain_significance	pTP	0.996671
chr1	1051790	579722	G	A	.	PASS	Uncertain_significance	pTP	0.996671
chr1	1051793	953603	T	G	.	PASS	Uncertain_significance	pTP	0.996671
chr1	1051807	390523	G	A	.	PASS	Likely_benign	pTP	0.996671
chr1	1051809	541162	C	T	.	PASS	Uncertain_significance	pTP	0.996671
chr1	1051810	1104069	C	T	.	PASS	Likely_benign	pTP	0.996671
chr1	1051811	263199	G	A	.	PASS	Benign	pTP	0.996671
chr1	1051820	128317	C	T	.	PASS	Benign	pTP	0.996671
chr1	1051826	1629397	A	G	.	PASS	Likely_benign	pTP	0.996671
chr1	1051829	507161	C	T	.	PASS	Likely_benign	pTP	0.996671
chr1	1051873	1203535	C	T	.	PASS	Likely_benign	pTP	0.996671
chr1	1053552	677955	G	C	.	PASS	Benign	pTP	0.996671
chr1	1053750	1419602	C	T	.	PASS	Uncertain_significance	pTP	0.996671
chr1	1053753	1386068	C	T	.	PASS	Uncertain_significance	pTP	0.996671
chr1	1053754	578646	G	A	.	PASS	Uncertain_significance	pTP	0.996671
chr1	1053768	474155	G	A	.	PASS	Benign	pTP	0.996671
chr1	1053775	858673	C	T	.	PASS	Uncertain_significance	pTP	0.996671
chr1	1053777	748974	C	T	.	PASS	Likely_benign	pTP	0.996671
chr1	1053806	582978	C	T	.	PASS	Uncertain_significance	pTP	0.996671
chr1	1053827	128318	G	C	.	PASS	Benign/Likely_benign	pTP	0.996671
chr1	1053836	474157	C	T	.	PASS	Likely_benign	pTP	0.996671
chr1	1053839	474158	C	T	.	PASS	Uncertain_significance	pTP	0.996671
chr1	1053840	1164598	G	A	.	PASS	Benign	pTP	0.996671
chr1	1053844	422180	C	T	.	PASS	Uncertain_significance	pTP	0.996671
chr1	1053845	541169	G	A	.	PASS	Uncertain_significance	pTP	0.996671
chr1	1053854	656422	A	G	.	PASS	Uncertain_significance	pTP	0.996671
chr1	1053868	541163	A	G	.	PASS	Uncertain_significance	pTP	0.996671
chr1	1053876	704913	C	T	.	PASS	Likely_benign	pTP	0.996671
chr1	1053879	1154293	G	A	.	PASS	Likely_benign	pTP	0.996671
chr1	1053888	1005127	A	G	.	PASS	Uncertain_significance	pTP	0.996671
chr1	1053900	541212	C	T	.	PASS	Likely_benign	pTP	0.996671
chr1	1053912	541185	G	A	.	PASS	Likely_benign	pTP	0.996671
chr1	1053915	474160	C	T	.	PASS	Benign	pTP	0.996671
chr1	1053916	1018772	G	A	.	PASS	Uncertain_significance	pTP	0.996671
chr1	1053918	938499	G	A	.	PASS	Uncertain_significance	pTP	0.996671
chr1	1053926	1054780	G	A	.	PASS	Uncertain_significance	pTP	0.996671
chr1	1053933	434111	C	T	.	PASS	Likely_benign	pTP	0.996671
chr1	1053934	1038300	G	A	.	PASS	Uncertain_significance	pTP	0.996671
chr1	1053939	735310	C	T	.	PASS	Likely_benign	pTP	0.996671
chr1	1053940	1029353	G	A	.	PASS	Uncertain_significance	pTP	0.996671
chr1	1053952	937057	C	T	.	PASS	Uncertain_significance	pTP	0.996671
chr1	1053953	1411353	G	A	.	PASS	Uncertain_significance	pTP	0.996671
chr1	1053962	666027	G	A	.	PASS	Uncertain_significance	pTP	0.996671
chr1	1053966	1103092	C	T	.	PASS	Likely_benign	pTP	0.996671
chr1	1053986	702313	G	A	.	PASS	Likely_benign	pTP	0.996671
chr1	1053996	1629966	G	A	.	PASS	Likely_benign	pTP	0.996671
chr1	1054081	1249682	G	A	.	PASS	Benign	pTP	0.996671
chr1	1054120	1265536	G	A	.	PASS	Benign	pTP	0.996671
chr1	1054431	263200	C	A	.	PASS	Likely_benign	pTP	0.996505
chr1	1054432	1595232	C	T	.	PASS	Likely_benign	pTP	0.996505
chr1	1054467	474161	C	T	.	PASS	Likely_benign	pTP	0.996671
chr1	1054496	1085734	C	T	.	PASS	Likely_benign	pTP	0.996671
chr1	1054497	1062584	G	A	.	PASS	Uncertain_significance	pTP	0.996671
chr1	1054507	952141	C	T	.	PASS	Uncertain_significance	pTP	0.996505
chr1	1054508	1531725	G	A	.	PASS	Likely_benign	pTP	0.996505
chr1	1054515	577765	G	A	.	PASS	Uncertain_significance	pTP	0.996671
chr1	1054519	474162	C	T	.	PASS	Uncertain_significance	pTP	0.996671
chr1	1054547	1037117	G	A	.	PASS	Uncertain_significance	pTP	0.996671
chr1	1054547	1047768	G	T	.	PASS	Uncertain_significance	pTP	0.996671
chr1	1054562	1598095	T	C	.	PASS	Likely_benign	pTP	0.996028
chr1	1054832	847353	C	T	.	PASS	Uncertain_significance	pTP	0.996671
chr1	1054833	430302	C	T	.	PASS	Uncertain_significance	pTP	0.996671
chr1	1054834	1145691	G	A	.	PASS	Likely_benign	pTP	0.996671
chr1	1054838	474164	C	A	.	PASS	Uncertain_significance	pTP	0.996671
chr1	1054841	655081	C	T	.	PASS	Uncertain_significance	pTP	0.996671
chr1	1054843	1579791	C	T	.	PASS	Likely_benign	pTP	0.996671
chr1	1054844	474166	G	A	.	PASS	Uncertain_significance	pTP	0.996671
chr1	1054870	715366	C	T	.	PASS	Likely_benign	pTP	0.996671
chr1	1054871	1499207	G	A	.	PASS	Uncertain_significance	pTP	0.996671
chr1	1054896	1427108	G	A	.	PASS	Uncertain_significance	pTP	0.996671
chr1	1054897	263201	G	A	.	PASS	Likely_benign	pTP	0.996671
chr1	1054897	1551631	G	T	.	PASS	Likely_benign	pTP	0.996671
chr1	1054898	847183	G	A	.	PASS	Uncertain_significance	pTP	0.996671
chr1	1054900	128319	C	T	.	PASS	Benign	pTP	0.996671
chr1	1054911	474167	G	T	.	PASS	Uncertain_significance	pTP	0.996671
chr1	1054917	501491	A	G	.	PASS	Likely_benign	pTP	0.996671
chr1	1054920	639441	C	T	.	PASS	Uncertain_significance	pTP	0.996671
chr1	1054939	1136309	C	T	.	PASS	Likely_benign	pTP	0.996671
chr1	1054940	1519935	G	A	.	PASS	Uncertain_significance	pTP	0.996671
chr1	1054943	648445	G	A	.	PASS	Uncertain_significance	pTP	0.996671
chr1	1054962	474168	G	A	.	PASS	Likely_benign	pTP	0.996671
chr1	1055000	263157	C	T	.	PASS	Benign	pTP	0.996671
chr1	1055037	1292868	T	C	.	PASS	Benign	pTP	0.996671
chr1	1055137	1185529	C	T	.	PASS	Benign	pTP	0.996671
chr1	1055153	1293006	G	A	.	PASS	Benign	pTP	0.996671
chr1	1211567	641277	C	T	.	PASS	Uncertain_significance	pTP	0.996671
chr1	1211577	1367327	T	C	.	PASS	Uncertain_significance	pTP	0.996671
chr1	1211581	1446419	C	T	.	PASS	Uncertain_significance	pTP	0.996671
chr1	1211585	474798	G	A	.	PASS	Benign	pTP	0.996671
chr1	1211588	966997	C	G	.	PASS	Uncertain_significance	pTP	0.996671
chr1	1211633	1543976	G	A	.	PASS	Likely_benign	pTP	0.996671
chr1	1211644	1168816	G	A	.	PASS	Benign	pTP	0.996671
chr1	1211722	854031	C	T	.	PASS	Uncertain_significance	pTP	0.996559
chr1	1211745	1064159	C	T	.	PASS	Uncertain_significance	pTP	0.996671
chr1	1211746	578388	G	A	.	PASS	Uncertain_significance	pTP	0.996671
chr1	1211785	1559788	G	A	.	PASS	Likely_benign	pTP	0.996671
chr1	1211799	1491481	A	G	.	PASS	Uncertain_significance	pTP	0.996671
chr1	1211800	1449128	G	C	.	PASS	Uncertain_significance	pTP	0.996671
chr1	1211818	725554	C	T	.	PASS	Likely_benign	pTP	0.996671
chr1	1211845	1555069	G	T	.	PASS	Likely_benign	pTP	0.996586
chr1	1211863	1243792	A	C	.	PASS	Benign	pTP	0.996671
chr1	1211917	1168340	G	A	.	PASS	Benign	pTP	0.996505
chr1	1211926	1631514	G	A	.	PASS	Likely_benign	pTP	0.996671
chr1	1211933	1081856	C	T	.	PASS	Likely_benign	pTP	0.996671
chr1	1211934	941602	G	A	.	PASS	Uncertain_significance	pTP	0.996671
chr1	1211945	950362	C	T	.	PASS	Uncertain_significance	pTP	0.996417
chr1	1211957	474797	C	T	.	PASS	Likely_benign	pTP	0.996671
chr1	1211958	730562	G	A	.	PASS	Benign	pTP	0.996671
chr1	1211962	854797	C	G	.	PASS	Uncertain_significance	pTP	0.996671
chr1	1211962	662193	C	T	.	PASS	Uncertain_significance	pTP	0.996671
chr1	1211963	950925	G	A	.	PASS	Uncertain_significance	pTP	0.996671
chr1	1211972	657155	G	A	.	PASS	Uncertain_significance	pTP	0.996671
chr1	1211996	1395882	C	A	.	PASS	Uncertain_significance	pTP	0.996671
chr1	1212023	1402608	T	C	.	PASS	Uncertain_significance	pTP	0.996671
chr1	1212027	1079017	C	T	.	PASS	Likely_benign	pTP	0.996559
chr1	1212028	653577	G	C	.	PASS	Uncertain_significance	pTP	0.996559
chr1	1212033	541651	G	A	.	PASS	Likely_benign	pTP	0.996559
chr1	1212033	762049	G	T	.	PASS	Likely_benign	pTP	0.996559
chr1	1212042	403556	C	T	.	PASS	Benign	pTP	0.996671
chr1	1212066	1083811	G	A	.	PASS	Likely_benign	pTP	0.996559
chr1	1212072	1383055	G	C	.	PASS	Uncertain_significance	pTP	0.996671
chr1	1212082	573043	A	G	.	PASS	Uncertain_significance	pTP	0.996671
chr1	1212083	1435428	T	A	.	PASS	Uncertain_significance	pTP	0.996671
chr1	1212086	1060187	C	T	.	PASS	Uncertain_significance	pTP	0.996671
chr1	1212087	749828	G	A	.	PASS	Likely_benign	pTP	0.996671
chr1	1212090	766261	C	T	.	PASS	Likely_benign	pTP	0.996671
chr1	1212091	1035860	G	A	.	PASS	Uncertain_significance	pTP	0.996671
chr1	1212104	655146	C	A	.	PASS	Uncertain_significance	pTP	0.996671
chr1	1212105	737734	C	T	.	PASS	Benign	pTP	0.996671
chr1	1212106	785731	G	A	.	PASS	Likely_benign	pTP	0.996671
chr1	1212128	581981	C	A	.	PASS	Uncertain_significance	pTP	0.996671
chr1	1212129	728429	C	T	.	PASS	Benign	pTP	0.996671
chr1	1212182	1342232	G	A	.	PASS	Benign	pTP	0.996671
chr1	1212390	1286469	G	A	.	PASS	Benign	pTP	0.996671
chr1	1212624	1568817	G	T	.	PASS	Likely_benign	pTP	0.996671
chr1	1212630	786443	C	T	.	PASS	Likely_benign	pTP	0.996505
chr1	1212652	835161	G	A	.	PASS	Uncertain_significance	pTP	0.996671
chr1	1212667	658613	G	A	.	PASS	Uncertain_significance	pTP	0.996671
chr1	1212684	1463323	C	G	.	PASS	Uncertain_significance	pTP	0.996671
chr1	1212697	1672114	G	T	.	PASS	Likely_benign	pTP	0.996568
chr1	1212720	1165295	G	A	.	PASS	Benign	pTP	0.996671
chr1	1212720	1165257	G	C	.	PASS	Benign	pTP	0.996671
chr1	1212974	1549451	C	G	.	PASS	Benign	pTP	0.996671
chr1	1212974	1639108	C	T	.	PASS	Likely_benign	pTP	0.996671
chr1	1212975	1663772	G	A	.	PASS	Benign	pTP	0.996671
chr1	1212978	1170738	G	A	.	PASS	Benign	pTP	0.996671
chr1	1212981	1092169	A	G	.	PASS	Likely_benign	pTP	0.996671
chr1	1212984	1530258	G	A	.	PASS	Likely_benign	pTP	0.996671
chr1	1212984	758584	G	T	.	PASS	Likely_benign	pTP	0.996671
chr1	1212992	1475967	C	A	.	PASS	Uncertain_significance	pTP	0.996671
chr1	1212992	1396552	C	G	.	PASS	Uncertain_significance	pTP	0.996671
chr1	1213029	938534	C	T	.	PASS	Uncertain_significance	pTP	0.996671
chr1	1213030	1017107	G	A	.	PASS	Uncertain_significance	pTP	0.996671
chr1	1213033	1450582	C	T	.	PASS	Uncertain_significance	pTP	0.996671
chr1	1213039	970792	C	T	.	PASS	Uncertain_significance	pTP	0.996671
chr1	1213040	1353532	G	A	.	PASS	Uncertain_significance	pTP	0.996671
chr1	1213054	1398239	T	C	.	PASS	Uncertain_significance	pTP	0.996671
chr1	1213062	1130525	C	G	.	PASS	Likely_benign	pTP	0.996671
chr1	1213063	1363409	G	A	.	PASS	Uncertain_significance	pTP	0.996671
chr1	1213065	474796	G	A	.	PASS	Benign	pTP	0.996671
chr1	1213069	474795	A	G	.	PASS	Likely_benign	pTP	0.996671
chr1	1213089	1467779	A	T	.	PASS	Uncertain_significance	pTP	0.996671
chr1	1213103	1570194	G	A	.	PASS	Likely_benign	pTP	0.996586
chr1	1213111	1578974	G	A	.	PASS	Likely_benign	pTP	0.994571
chr1	1213111	1585999	G	C	.	PASS	Likely_benign	pTP	0.994571
chr1	1213112	1578827	G	C	.	PASS	Likely_benign	pTP	0.994571
chr1	1213667	848408	G	T	.	PASS	Uncertain_significance	pTP	0.996671
chr1	1213678	1386340	T	C	.	PASS	Uncertain_significance	pTP	0.996671
chr1	1213692	1003348	G	A	.	PASS	Uncertain_significance	pTP	0.996671
chr1	1213708	942906	C	T	.	PASS	Uncertain_significance	pTP	0.996671
chr1	1213709	1600721	G	A	.	PASS	Benign	pTP	0.996671
chr1	1213712	1146909	G	A	.	PASS	Likely_benign	pTP	0.996671
chr1	1213714	1402151	T	C	.	PASS	Uncertain_significance	pTP	0.996671
chr1	1213724	541650	C	T	.	PASS	Likely_benign	pTP	0.996671
chr1	1213725	938036	G	A	.	PASS	Uncertain_significance	pTP	0.996671
chr1	1213729	837159	C	T	.	PASS	Uncertain_significance	pTP	0.996671
chr1	1213734	651759	G	A	.	PASS	Uncertain_significance	pTP	0.996671
chr1	1213737	1471076	C	A	.	PASS	Uncertain_significance	pTP	0.996671
chr1	1213738	96692	G	A	.	PASS	Pathogenic	pTP	0.996671
chr1	1213745	1131112	C	G	.	PASS	Likely_benign	pTP	0.996671
chr1	1213745	1589577	C	T	.	PASS	Likely_benign	pTP	0.996671
chr1	1213746	1413367	G	A	.	PASS	Uncertain_significance	pTP	0.996671
chr1	1213754	737955	G	A	.	PASS	Likely_benign	pTP	0.996671
chr1	1213768	1433024	G	A	.	PASS	Uncertain_significance	pTP	0.996671
chr1	1213779	663490	C	G	.	PASS	Uncertain_significance	pTP	0.996671
chr1	1213781	1622218	G	A	.	PASS	Likely_benign	pTP	0.996671
chr1	1213789	1623335	C	T	.	PASS	Likely_benign	pTP	0.996671
chr1	1213800	1169404	G	A	.	PASS	Benign	pTP	0.996671
chr1	1213803	1641930	G	A	.	PASS	Likely_benign	pTP	0.996671
chr1	1213966	1591251	C	T	.	PASS	Likely_benign	pTP	0.996505
chr1	1213996	714634	G	A	.	PASS	Likely_benign	pTP	0.996671
chr1	1214007	1055797	G	A	.	PASS	Uncertain_significance	pTP	0.996671
chr1	1214017	707865	G	A	.	PASS	Likely_benign	pTP	0.996586
chr1	1214048	569090	G	A	.	PASS	Uncertain_significance	pTP	0.996505
chr1	1214052	859436	C	T	.	PASS	Uncertain_significance	pTP	0.996671
chr1	1214053	718794	G	A	.	PASS	Likely_benign	pTP	0.996671
chr1	1214086	785774	C	T	.	PASS	Benign	pTP	0.996671
chr1	1214091	951898	A	G	.	PASS	Uncertain_significance	pTP	0.996671
chr1	1214092	1097011	C	T	.	PASS	Likely_benign	pTP	0.996671
chr1	1214093	849970	G	A	.	PASS	Uncertain_significance	pTP	0.996671
chr1	1214093	845726	G	C	.	PASS	Uncertain_significance	pTP	0.996671
chr1	1214094	654359	G	A	.	PASS	Uncertain_significance	pTP	0.996671
chr1	1214097	659539	C	T	.	PASS	Uncertain_significance	pTP	0.996671
chr1	1214099	1449784	C	A	.	PASS	Uncertain_significance	pTP	0.996671
chr1	1214100	474794	G	A	.	PASS	Benign	pTP	0.996671
chr1	1214108	859395	C	T	.	PASS	Uncertain_significance	pTP	0.996671
chr1	1214109	1445673	G	A	.	PASS	Uncertain_significance	pTP	0.996671
chr1	1214114	942872	G	T	.	PASS	Uncertain_significance	pTP	0.996505
chr1	1214117	1520910	C	T	.	PASS	Uncertain_significance	pTP	0.996505
chr1	1214121	732025	C	G	.	PASS	Likely_benign	pTP	0.996671
chr1	1214122	1139966	G	A	.	PASS	Likely_benign	pTP	0.996671
chr1	1228668	780207	C	T	.	PASS	Benign	pTP	0.996671
chr1	1232071	1216326	G	A	.	PASS	Likely_benign	pTP	0.996586
chr1	1232241	515496	G	A	.	PASS	Likely_benign	pTP	0.996671
chr1	1232256	390144	G	A	.	PASS	Likely_benign	pTP	0.996671
chr1	1232274	1310096	G	A	.	PASS	Uncertain_significance	pTP	0.996671
chr1	1232279	60484	A	G	.	PASS	Pathogenic	pTP	0.996671
chr1	1232280	1067539	T	A	.	PASS	Likely_pathogenic	pTP	0.996671
chr1	1232280	1452181	T	C	.	PASS	Pathogenic	pTP	0.996671
chr1	1232285	1254469	C	T	.	PASS	Likely_benign	pTP	0.996671
chr1	1232288	759799	C	T	.	PASS	Likely_benign	pTP	0.996671
chr1	1232290	518030	G	A	.	PASS	Likely_benign	pTP	0.996671
chr1	1232294	1099328	C	A	.	PASS	Likely_benign	pTP	0.996671
chr1	1232295	429685	G	A	.	PASS	Uncertain_significance	pTP	0.996671
chr1	1232309	386485	C	T	.	PASS	Uncertain_significance	pTP	0.996671
chr1	1232313	450501	C	G	.	PASS	Uncertain_significance	pTP	0.996671
chr1	1232324	391547	C	T	.	PASS	Likely_benign	pTP	0.996671
chr1	1232332	510548	G	C	.	PASS	Likely_benign	pTP	0.996671
chr1	1232337	964346	C	G	.	PASS	Uncertain_significance	pTP	0.996671
chr1	1232355	498895	T	C	.	PASS	Uncertain_significance	pTP	0.996671
chr1	1232359	1203224	C	A	.	PASS	Likely_benign	pTP	0.996671
chr1	1232385	392324	C	T	.	PASS	Likely_benign	pTP	0.996671
chr1	1232387	800256	G	A	.	PASS	Benign	pTP	0.996586
chr1	1232387	1438621	G	C	.	PASS	Uncertain_significance	pTP	0.996586
chr1	1232388	800197	G	A	.	PASS	Conflicting_interpretations_of_pathogenicity	pTP	0.996586
chr1	1232416	193478	C	T	.	PASS	Benign/Likely_benign	pTP	0.996671
chr1	1232423	1423921	C	A	.	PASS	Uncertain_significance	pTP	0.995778
chr1	1232425	1638655	C	A	.	PASS	Likely_benign	pTP	0.995778
chr1	1232426	1419814	C	G	.	PASS	Uncertain_significance	pTP	0.995778
chr1	1232427	1004515	C	A	.	PASS	Uncertain_significance	pTP	0.995778
chr1	1232438	1434609	C	G	.	PASS	Uncertain_significance	pTP	0.996671
chr1	1232449	1633522	C	T	.	PASS	Likely_benign	pTP	0.996671
chr1	1232453	1192952	C	G	.	PASS	Uncertain_significance	pTP	0.996671
chr1	1232453	742470	C	T	.	PASS	Likely_benign	pTP	0.996671
chr1	1232467	740400	G	A	.	PASS	Likely_benign	pTP	0.996671
chr1	1232488	1656108	C	A	.	PASS	Likely_benign	pTP	0.996671
chr1	1232512	733209	C	T	.	PASS	Likely_benign	pTP	0.996671
chr1	1232530	1672058	C	T	.	PASS	Likely_benign	pTP	0.996586
chr1	1232533	1630368	G	T	.	PASS	Likely_benign	pTP	0.996586
chr1	1232551	1204929	G	C	.	PASS	Uncertain_significance	pTP	0.996671
chr1	1232569	1571057	C	T	.	PASS	Likely_benign	pTP	0.996671
chr1	1232591	623665	G	C	.	PASS	Uncertain_significance	pTP	0.996671
chr1	1232602	1454440	C	A	.	PASS	Likely_benign	pTP	0.996671
chr1	1232619	661179	C	A	.	PASS	Uncertain_significance	pTP	0.996671
chr1	1232623	1542592	G	A	.	PASS	Likely_benign	pTP	0.996671
chr1	1232632	1204842	C	T	.	PASS	Likely_benign	pTP	0.996671
chr1	1232644	508639	G	A	.	PASS	Likely_benign	pTP	0.996671
chr1	1232645	387709	C	T	.	PASS	Uncertain_significance	pTP	0.996671
chr1	1232665	1627476	C	T	.	PASS	Likely_benign	pTP	0.996671
chr1	1232666	582960	G	A	.	PASS	Likely_benign	pTP	0.996018
chr1	1232687	1058949	C	G	.	PASS	Uncertain_significance	pTP	0.996671
chr1	1232692	1541421	C	T	.	PASS	Likely_benign	pTP	0.996671
chr1	1232700	1014335	C	T	.	PASS	Uncertain_significance	pTP	0.996671
chr1	1232714	1480991	C	T	.	PASS	Uncertain_significance	pTP	0.996671
chr1	1232735	390636	C	A	.	PASS	Benign	pTP	0.996671
chr1	1232737	1581594	C	T	.	PASS	Likely_benign	pTP	0.996671
chr1	1232753	498732	T	C	.	PASS	Uncertain_significance	pTP	0.996671
chr1	1232755	508739	C	T	.	PASS	Likely_benign	pTP	0.996671
chr1	1232761	679473	G	A	.	PASS	Benign/Likely_benign	pTP	0.996671
chr1	1232763	732174	G	A	.	PASS	Uncertain_significance	pTP	0.996671
chr1	1232781	1404166	C	G	.	PASS	Uncertain_significance	pTP	0.996671
chr1	1232786	725726	C	T	.	PASS	Likely_benign	pTP	0.996671
chr1	1232789	1363546	C	T	.	PASS	Uncertain_significance	pTP	0.996671
chr1	1232793	373234	C	T	.	PASS	Uncertain_significance	pTP	0.996671
chr1	1232798	1436880	G	C	.	PASS	Uncertain_significance	pTP	0.996671
chr1	1232800	281204	G	C	.	PASS	Benign	pTP	0.996671
chr1	1232804	955465	G	T	.	PASS	Uncertain_significance	pTP	0.996671
chr1	1232807	1035363	C	T	.	PASS	Uncertain_significance	pTP	0.996671
chr1	1232816	1035382	C	T	.	PASS	Likely_pathogenic	pTP	0.996671
chr1	1232823	624636	A	G	.	PASS	Conflicting_interpretations_of_pathogenicity	pTP	0.996671
chr1	1232827	1051995	G	A	.	PASS	Uncertain_significance	pTP	0.996586
chr1	1232830	1505037	C	T	.	PASS	Likely_benign	pTP	0.996586
chr1	1232832	1302633	T	G	.	PASS	Uncertain_significance	pTP	0.996671
chr1	1232854	1592372	C	G	.	PASS	Likely_benign	pTP	0.996671
chr1	1232854	1555170	C	T	.	PASS	Likely_benign	pTP	0.996671
chr1	1232860	511844	G	C	.	PASS	Likely_benign	pTP	0.994571
chr1	1232860	715151	G	T	.	PASS	Likely_benign	pTP	0.994571
chr1	1232861	1211943	G	A	.	PASS	Uncertain_significance	pTP	0.994571
chr1	1232861	390607	G	C	.	PASS	Uncertain_significance	pTP	0.994571
chr1	1232863	597117	G	T	.	PASS	Uncertain_significance	pTP	0.994571
chr1	1232865	281706	G	T	.	PASS	Uncertain_significance	pTP	0.994571
chr1	1232882	423210	G	A	.	PASS	Uncertain_significance	pTP	0.996671
chr1	1232906	1462989	C	T	.	PASS	Likely_benign	pTP	0.996671
chr1	1232908	511742	G	A	.	PASS	Likely_benign	pTP	0.996671
chr1	1232909	1063834	C	T	.	PASS	Uncertain_significance	pTP	0.996671
chr1	1232929	1670966	C	T	.	PASS	Likely_benign	pTP	0.996671
chr1	1232933	568476	G	A	.	PASS	Uncertain_significance	pTP	0.996671
chr1	1232945	1520215	G	A	.	PASS	Uncertain_significance	pTP	0.996671
chr1	1232954	806029	C	T	.	PASS	Uncertain_significance	pTP	0.996671
chr1	1232972	60485	C	T	.	PASS	Uncertain_significance	pTP	0.996671
chr1	1232977	290128	C	T	.	PASS	Uncertain_significance	pTP	0.996671
chr1	1233009	1699611	C	T	.	PASS	Uncertain_significance	pTP	0.996671
chr1	1233028	1198869	G	A	.	PASS	Likely_benign	pTP	0.996671
chr1	1233031	283369	G	A	.	PASS	Conflicting_interpretations_of_pathogenicity	pTP	0.996671
chr1	1233046	1101049	G	A	.	PASS	Likely_benign	pTP	0.996671
chr1	1233061	1654062	C	T	.	PASS	Likely_benign	pTP	0.996671
chr1	1233073	838573	A	C	.	PASS	Uncertain_significance	pTP	0.996671
chr1	1233081	1425911	C	T	.	PASS	Uncertain_significance	pTP	0.996671
chr1	1233096	453100	A	G	.	PASS	Uncertain_significance	pTP	0.996671
chr1	1233103	516035	C	T	.	PASS	Likely_benign	pTP	0.996671
chr1	1233106	1536646	G	C	.	PASS	Likely_benign	pTP	0.996671
chr1	1233107	1439809	G	T	.	PASS	Uncertain_significance	pTP	0.996671
chr1	1233111	1425625	C	T	.	PASS	Uncertain_significance	pTP	0.996671
chr1	1233112	283589	G	A	.	PASS	Uncertain_significance	pTP	0.996671
chr1	1233131	283597	G	A	.	PASS	Uncertain_significance	pTP	0.996671
chr1	1233137	1620953	C	T	.	PASS	Likely_benign	pTP	0.996671
chr1	1233157	750547	G	A	.	PASS	Likely_benign	pTP	0.996671
chr1	1233161	1520788	C	T	.	PASS	Uncertain_significance	pTP	0.996671
chr1	1233164	1306696	G	A	.	PASS	Uncertain_significance	pTP	0.996671
chr1	1233173	1208606	C	A	.	PASS	Uncertain_significance	pTP	0.996671
chr1	1233187	193477	G	A	.	PASS	Likely_benign	pTP	0.996671
chr1	1233207	987882	A	G	.	PASS	Uncertain_significance	pTP	0.996671
chr1	1233229	1613368	G	A	.	PASS	Likely_benign	pTP	0.996671
chr1	1233235	1642311	G	T	.	PASS	Likely_benign	pTP	0.996671
chr1	1242601	789547	C	T	.	PASS	Benign	pTP	0.996671
chr1	1242864	772646	G	C	.	PASS	Benign	pTP	0.996671
chr1	1242886	789548	C	T	.	PASS	Benign	pTP	0.996671
chr1	1286103	1330448	C	T	.	PASS	Uncertain_significance	pTP	0.996671
chr1	1310682	1330537	T	G	.	PASS	Uncertain_significance	pTP	0.996671
chr1	1311922	720217	G	A	.	PASS	Benign	pTP	0.996671
chr1	1312208	1266568	G	T	.	PASS	Benign	pTP	0.893581
chr1	1313807	1290897	G	A	.	PASS	Benign	pTP	0.996671
chr1	1314292	721520	G	A	.	PASS	Likely_benign	pTP	0.996671
chr1	1314938	772647	G	A	.	PASS	Benign	pTP	0.996586
chr1	1320506	749375	G	A	.	PASS	Likely_benign	pTP	0.996671
chr1	1331483	726128	C	T	.	PASS	Benign	pTP	0.996671
chr1	1332124	732337	C	T	.	PASS	Likely_benign	pTP	0.996671
chr1	1332630	775486	G	T	.	PASS	Benign	pTP	0.996671
chr1	1332677	708354	C	T	.	PASS	Benign	pTP	0.996671
chr1	1332713	727568	C	T	.	PASS	Likely_benign	pTP	0.996671
chr1	1332968	781923	G	A	.	PASS	Benign	pTP	0.996671
chr1	1333082	720068	G	A	.	PASS	Benign	pTP	0.996671
chr1	1333696	775487	A	C	.	PASS	Benign	pTP	0.996671
chr1	1334108	1222088	G	A	.	PASS	Benign	pTP	0.996671
chr1	1336169	710582	G	A	.	PASS	Likely_benign	pTP	0.996586
chr1	1336200	1054652	C	T	.	PASS	Uncertain_significance	pTP	0.996671
chr1	1336201	1357912	G	A	.	PASS	Uncertain_significance	pTP	0.996671
chr1	1336217	1518905	C	T	.	PASS	Uncertain_significance	pTP	0.996559
chr1	1336218	1403373	G	A	.	PASS	Uncertain_significance	pTP	0.996559
chr1	1336225	1562503	C	A	.	PASS	Likely_benign	pTP	0.996671
chr1	1336225	1224346	C	T	.	PASS	Uncertain_significance	pTP	0.996671
chr1	1336226	1077713	G	A	.	PASS	Likely_benign	pTP	0.996671
chr1	1336238	1568528	C	T	.	PASS	Likely_benign	pTP	0.996671
chr1	1336239	1056087	C	T	.	PASS	Likely_benign	pTP	0.996671
chr1	1336256	1168660	G	A	.	PASS	Benign	pTP	0.996505
chr1	1336269	1600778	A	G	.	PASS	Benign	pTP	0.995714
chr1	1336293	1621206	G	A	.	PASS	Likely_benign	pTP	0.986769
chr1	1336295	1654578	G	A	.	PASS	Likely_benign	pTP	0.986769
chr1	1336307	745154	G	A	.	PASS	Benign	pTP	0.986769
chr1	1336319	1164650	G	A	.	PASS	Benign	pTP	0.996671
chr1	1336330	1546111	C	A	.	PASS	Likely_benign	pTP	0.996671
chr1	1336339	1674094	G	A	.	PASS	Likely_benign	pTP	0.996671
chr1	1336353	1493997	C	T	.	PASS	Uncertain_significance	pTP	0.996671
chr1	1336370	1165192	C	T	.	PASS	Benign	pTP	0.996671
chr1	1336373	709529	A	C	.	PASS	Benign	pTP	0.996671
chr1	1336374	734384	C	T	.	PASS	Likely_benign	pTP	0.996671
chr1	1336376	1164765	C	T	.	PASS	Benign	pTP	0.996671
chr1	1336380	1050587	C	A	.	PASS	Uncertain_significance	pTP	0.996671
chr1	1336381	1304366	G	A	.	PASS	Uncertain_significance	pTP	0.996671
chr1	1336392	391198	C	T	.	PASS	Uncertain_significance	pTP	0.996498
chr1	1336403	770838	C	T	.	PASS	Likely_benign	pTP	0.996671
chr1	1336404	1535754	G	A	.	PASS	Benign	pTP	0.996671
chr1	1336411	1049544	T	G	.	PASS	Uncertain_significance	pTP	0.996671
chr1	1336419	1479795	G	A	.	PASS	Uncertain_significance	pTP	0.996671
chr1	1336428	722475	C	A	.	PASS	Benign	pTP	0.996671
chr1	1336453	445443	G	A	.	PASS	Uncertain_significance	pTP	0.996671
chr1	1336461	1406752	T	C	.	PASS	Likely_benign	pTP	0.996671
chr1	1336467	1362352	C	A	.	PASS	Uncertain_significance	pTP	0.996671
chr1	1336467	1166885	C	T	.	PASS	Benign	pTP	0.996671
chr1	1336468	1670373	G	A	.	PASS	Likely_benign	pTP	0.996671
chr1	1336472	1436313	C	T	.	PASS	Uncertain_significance	pTP	0.996586
chr1	1336473	1165908	G	C	.	PASS	Likely_benign	pTP	0.996586
chr1	1336483	1348626	G	A	.	PASS	Uncertain_significance	pTP	0.996671
chr1	1336491	1433595	C	T	.	PASS	Uncertain_significance	pTP	0.996671
chr1	1336505	1154165	G	A	.	PASS	Likely_benign	pTP	0.996671
chr1	1336514	1627327	C	G	.	PASS	Likely_benign	pTP	0.996671
chr1	1336524	1600270	G	T	.	PASS	Benign	pTP	0.996671
chr1	1336544	1200926	G	A	.	PASS	Likely_benign	pTP	0.996671
chr1	1336560	1188053	C	T	.	PASS	Likely_benign	pTP	0.996671
chr1	1336562	1252824	C	T	.	PASS	Benign	pTP	0.996671
chr1	1336569	1266078	G	A	.	PASS	Benign	pTP	0.996671
chr1	1336665	1198727	G	A	.	PASS	Likely_benign	pTP	0.996671
chr1	1336692	1174351	G	T	.	PASS	Likely_benign	pTP	0.996671
chr1	1336848	1289639	G	A	.	PASS	Benign	pTP	0.996505
chr1	1337117	1185327	A	G	.	PASS	Benign	pTP	0.996671
chr1	1337736	1277157	A	G	.	PASS	Benign	pTP	0.996671
chr1	1337898	1243362	A	G	.	PASS	Benign	pTP	0.983883
chr1	1337934	1687673	G	A	.	PASS	Likely_benign	pTP	0.983390
chr1	1337966	1618306	G	A	.	PASS	Likely_benign	pTP	0.996671
chr1	1337969	737293	G	C	.	PASS	Benign	pTP	0.996671
chr1	1337985	733125	T	C	.	PASS	Likely_benign	pTP	0.996671
chr1	1337998	1512416	T	G	.	PASS	Uncertain_significance	pTP	0.996671
chr1	1338041	1562938	C	T	.	PASS	Likely_benign	pTP	0.996671
chr1	1338089	1572765	C	A	.	PASS	Likely_benign	pTP	0.996671
chr1	1338099	1313541	G	A	.	PASS	Uncertain_significance	pTP	0.996568
chr1	1338108	1589334	G	A	.	PASS	Likely_benign	pTP	0.996671
chr1	1338111	1625649	T	G	.	PASS	Likely_benign	pTP	0.996586
chr1	1338113	1558227	G	C	.	PASS	Likely_benign	pTP	0.996586
chr1	1338119	1529548	C	T	.	PASS	Likely_benign	pTP	0.996586
chr1	1338125	753783	C	G	.	PASS	Likely_benign	pTP	0.996671
chr1	1338168	1364784	T	C	.	PASS	Uncertain_significance	pTP	0.996671
chr1	1338179	708856	G	A	.	PASS	Likely_benign	pTP	0.996671
chr1	1338189	1629634	G	A	.	PASS	Likely_benign	pTP	0.996568
chr1	1338241	1220133	C	T	.	PASS	Likely_benign	pTP	0.980788
chr1	1338254	1567230	G	A	.	PASS	Likely_benign	pTP	0.996671
chr1	1338274	749017	C	G	.	PASS	Likely_benign	pTP	0.996671
chr1	1338306	1586315	G	C	.	PASS	Benign	pTP	0.996671
chr1	1338315	746361	G	T	.	PASS	Benign	pTP	0.996671
chr1	1338322	1026244	T	C	.	PASS	Uncertain_significance	pTP	0.996671
chr1	1338328	1439964	G	A	.	PASS	Uncertain_significance	pTP	0.996671
chr1	1338345	746093	G	A	.	PASS	Likely_benign	pTP	0.996671
chr1	1338366	1661612	G	A	.	PASS	Likely_benign	pTP	0.996671
chr1	1338374	747793	G	T	.	PASS	Likely_benign	pTP	0.996671
chr1	1338385	1490893	C	A	.	PASS	Uncertain_significance	pTP	0.996671
chr1	1338410	445553	T	C	.	PASS	Likely_benign	pTP	0.996671
chr1	1338426	1566761	C	G	.	PASS	Likely_benign	pTP	0.996671
chr1	1338433	1480268	G	A	.	PASS	Uncertain_significance	pTP	0.996505
chr1	1338451	1644108	C	T	.	PASS	Likely_benign	pTP	0.996671
chr1	1338494	1178027	C	T	.	PASS	Likely_benign	pTP	0.996671
chr1	1338504	1630034	G	A	.	PASS	Likely_benign	pTP	0.996671
chr1	1338579	1080615	C	G	.	PASS	Likely_benign	pTP	0.996671
chr1	1338580	1567687	C	T	.	PASS	Benign	pTP	0.996671
chr1	1338583	1176490	G	A	.	PASS	Likely_benign	pTP	0.996671
chr1	1338583	1051290	G	C	.	PASS	Uncertain_significance	pTP	0.996671
chr1	1338607	712418	G	A	.	PASS	Likely_benign	pTP	0.996671
chr1	1338622	1153449	A	G	.	PASS	Likely_benign	pTP	0.996671
chr1	1338631	721708	C	T	.	PASS	Likely_benign	pTP	0.996671
chr1	1338632	1499371	G	A	.	PASS	Uncertain_significance	pTP	0.996671
chr1	1338640	722998	C	T	.	PASS	Benign	pTP	0.996671
chr1	1338649	735866	C	T	.	PASS	Likely_benign	pTP	0.996671
chr1	1338756	1205353	C	T	.	PASS	Likely_benign	pTP	0.996671
chr1	1338862	1230234	A	G	.	PASS	Benign	pTP	0.996671
chr1	1338970	1233391	A	G	.	PASS	Benign	pTP	0.996505
chr1	1339161	1223353	G	A	.	PASS	Benign	pTP	0.996671
chr1	1339357	1023574	C	T	.	PASS	Uncertain_significance	pTP	0.996671
chr1	1339361	755728	C	T	.	PASS	Likely_benign	pTP	0.996671
chr1	1339368	1035044	G	A	.	PASS	Likely_benign	pTP	0.996586
chr1	1339377	1433225	C	T	.	PASS	Uncertain_significance	pTP	0.996671
chr1	1339390	728717	C	T	.	PASS	Benign	pTP	0.996671
chr1	1339414	732338	G	A	.	PASS	Benign	pTP	0.996586
chr1	1339432	1099203	C	T	.	PASS	Likely_benign	pTP	0.996671
chr1	1339433	1025634	G	A	.	PASS	Uncertain_significance	pTP	0.996671
chr1	1339455	1663812	G	A	.	PASS	Benign	pTP	0.996671
chr1	1339569	1549196	G	A	.	PASS	Likely_benign	pTP	0.996505
chr1	1339589	718892	G	A	.	PASS	Likely_benign	pTP	0.996671
chr1	1339592	716792	G	A	.	PASS	Likely_benign	pTP	0.996671
chr1	1339601	1639467	G	A	.	PASS	Likely_benign	pTP	0.996671
chr1	1339609	1021962	G	A	.	PASS	Likely_benign	pTP	0.996586
chr1	1339611	1440255	G	A	.	PASS	Uncertain_significance	pTP	0.996671
chr1	1339770	1471402	C	T	.	PASS	Uncertain_significance	pTP	0.996671
chr1	1339771	753536	G	A	.	PASS	Likely_benign	pTP	0.996671
chr1	1339777	1608277	G	A	.	PASS	Likely_benign	pTP	0.996671
chr1	1339815	748200	G	A	.	PASS	Likely_benign	pTP	0.996671
chr1	1339818	1008027	G	C	.	PASS	Uncertain_significance	pTP	0.995748
chr1	1339820	790803	G	A	.	PASS	Benign	pTP	0.995748
chr1	1339821	1544240	G	A	.	PASS	Likely_benign	pTP	0.995748
chr1	1339826	1643468	G	A	.	PASS	Likely_benign	pTP	0.995748
chr1	1339911	1259206	G	A	.	PASS	Benign	pTP	0.974953
chr1	1339992	1210473	G	A	.	PASS	Likely_benign	pTP	0.976115
chr1	1340019	1672423	G	A	.	PASS	Benign	pTP	0.974953
chr1	1340061	1041896	C	G	.	PASS	Uncertain_significance	pTP	0.996671
chr1	1340065	1622659	G	A	.	PASS	Likely_benign	pTP	0.996671
chr1	1340068	1625351	G	T	.	PASS	Likely_benign	pTP	0.996671
chr1	1340071	742211	G	A	.	PASS	Likely_benign	pTP	0.996671
chr1	1340089	728932	G	A	.	PASS	Benign	pTP	0.996505
chr1	1340116	1448738	G	A	.	PASS	Uncertain_significance	pTP	0.996671
chr1	1340130	998757	G	A	.	PASS	Likely_benign	pTP	0.996671
chr1	1340149	755595	G	A	.	PASS	Likely_benign	pTP	0.996671
chr1	1340167	736426	G	A	.	PASS	Likely_benign	pTP	0.996671
chr1	1340182	1615720	A	G	.	PASS	Likely_benign	pTP	0.996671
chr1	1340183	724623	G	A	.	PASS	Benign	pTP	0.996671
chr1	1340184	1576823	G	A	.	PASS	Benign	pTP	0.996671
chr1	1340231	1629301	C	T	.	PASS	Likely_benign	pTP	0.996671
chr1	1340237	741098	G	A	.	PASS	Benign	pTP	0.996505
chr1	1340257	727700	C	T	.	PASS	Likely_benign	pTP	0.996671
chr1	1340258	1379017	G	A	.	PASS	Uncertain_significance	pTP	0.996671
chr1	1340269	732164	G	A	.	PASS	Benign	pTP	0.996671
chr1	1340272	761430	G	A	.	PASS	Likely_benign	pTP	0.996671
chr1	1340278	724288	G	A	.	PASS	Likely_benign	pTP	0.996671
chr1	1340279	692090	G	A	.	PASS	Uncertain_significance	pTP	0.996671
chr1	1340284	762685	G	T	.	PASS	Likely_benign	pTP	0.996671
chr1	1340285	1156697	G	A	.	PASS	Likely_benign	pTP	0.996671
chr1	1340308	782835	G	A	.	PASS	Benign	pTP	0.996671
chr1	1340312	1599156	G	A	.	PASS	Benign	pTP	0.996671
chr1	1340314	1556553	G	A	.	PASS	Benign	pTP	0.996671
chr1	1340321	1101910	G	A	.	PASS	Likely_benign	pTP	0.996671
chr1	1340332	1613020	G	A	.	PASS	Likely_benign	pTP	0.996568
chr1	1340336	1601087	T	A	.	PASS	Benign	pTP	0.996671
chr1	1340350	1211330	G	A	.	PASS	Likely_benign	pTP	0.996586
chr1	1340399	1568114	C	A	.	PASS	Benign	pTP	0.996671
chr1	1340399	1601804	C	T	.	PASS	Benign	pTP	0.996671
chr1	1340400	758178	G	A	.	PASS	Likely_benign	pTP	0.996671
chr1	1340410	843496	C	A	.	PASS	Uncertain_significance	pTP	0.996671
chr1	1340421	1494070	G	T	.	PASS	Uncertain_significance	pTP	0.996671
chr1	1340424	599454	G	C	.	PASS	Benign	pTP	0.996671
chr1	1340442	1441080	G	A	.	PASS	Uncertain_significance	pTP	0.996671
chr1	1340444	1030794	C	T	.	PASS	Uncertain_significance	pTP	0.996671
chr1	1340460	1042850	G	A	.	PASS	Uncertain_significance	pTP	0.996671
chr1	1340502	753084	G	A	.	PASS	Likely_benign	pTP	0.996671
chr1	1340503	735833	C	T	.	PASS	Likely_benign	pTP	0.996671
chr1	1340515	1663092	C	T	.	PASS	Likely_benign	pTP	0.996671
chr1	1340576	1278099	C	T	.	PASS	Benign	pTP	0.996671
chr1	1340697	1282419	G	A	.	PASS	Benign	pTP	0.996671
chr1	1341432	1230510	G	A	.	PASS	Benign	pTP	0.993918
chr1	1341673	1433058	G	A	.	PASS	Uncertain_significance	pTP	0.996671
chr1	1341711	1360266	C	G	.	PASS	Uncertain_significance	pTP	0.996671
chr1	1341720	1416089	G	A	.	PASS	Uncertain_significance	pTP	0.996671
chr1	1341728	1006622	G	C	.	PASS	Uncertain_significance	pTP	0.996671
chr1	1341732	1152715	G	A	.	PASS	Likely_benign	pTP	0.996671
chr1	1341738	724289	C	T	.	PASS	Likely_benign	pTP	0.996671
chr1	1341739	735494	G	A	.	PASS	Likely_benign	pTP	0.996671
chr1	1341740	728840	C	T	.	PASS	Likely_benign	pTP	0.996671
chr1	1341741	779999	G	A	.	PASS	Benign	pTP	0.996671
chr1	1341761	1633616	C	T	.	PASS	Likely_benign	pTP	0.996671
chr1	1341766	998498	C	T	.	PASS	Uncertain_significance	pTP	0.996671
chr1	1341782	1047365	T	C	.	PASS	Uncertain_significance	pTP	0.996505
chr1	1341799	732096	C	T	.	PASS	Benign	pTP	0.996671
chr1	1341803	1041254	C	A	.	PASS	Uncertain_significance	pTP	0.996671
chr1	1341803	1169213	C	T	.	PASS	Benign	pTP	0.996671
chr1	1341804	737294	G	A	.	PASS	Benign	pTP	0.996671
chr1	1341820	1644819	G	A	.	PASS	Likely_benign	pTP	0.996671
chr1	1342068	1488127	G	A	.	PASS	Likely_benign	pTP	0.996671
chr1	1342086	719587	G	A	.	PASS	Uncertain_significance	pTP	0.996671
chr1	1342120	725905	G	A	.	PASS	Likely_benign	pTP	0.996671
chr1	1342137	1479849	G	A	.	PASS	Uncertain_significance	pTP	0.996671
chr1	1342153	1166515	T	C	.	PASS	Benign	pTP	0.996671
chr1	1342216	1261354	C	T	.	PASS	Benign	pTP	0.996671
chr1	1342269	1226399	G	T	.	PASS	Benign	pTP	0.996671
chr1	1342345	1611946	C	A	.	PASS	Benign	pTP	0.996671
chr1	1342345	1636340	C	T	.	PASS	Likely_benign	pTP	0.996671
chr1	1342351	1622410	C	T	.	PASS	Likely_benign	pTP	0.996671
chr1	1342355	1169788	G	A	.	PASS	Benign	pTP	0.996671
chr1	1342356	724873	T	A	.	PASS	Benign	pTP	0.996671
chr1	1342368	756014	G	A	.	PASS	Likely_benign	pTP	0.996671
chr1	1342371	1616280	G	A	.	PASS	Likely_benign	pTP	0.996559
chr1	1342437	1673482	C	T	.	PASS	Likely_benign	pTP	0.996671
chr1	1342452	1512191	C	T	.	PASS	Uncertain_significance	pTP	0.996505
chr1	1342453	788936	G	A	.	PASS	Likely_benign	pTP	0.996505
chr1	1342458	1407799	C	T	.	PASS	Uncertain_significance	pTP	0.996671
chr1	1342459	1363260	G	A	.	PASS	Uncertain_significance	pTP	0.996671
chr1	1342461	1616126	G	A	.	PASS	Likely_benign	pTP	0.996671
chr1	1342493	1621573	G	A	.	PASS	Likely_benign	pTP	0.996671
chr1	1342581	1179702	C	T	.	PASS	Likely_benign	pTP	0.996671
chr1	1342667	1216400	G	A	.	PASS	Likely_benign	pTP	0.996586
chr1	1342681	756921	G	A	.	PASS	Likely_benign	pTP	0.996586
chr1	1342701	1581597	G	A	.	PASS	Likely_benign	pTP	0.996671
chr1	1342707	1083027	G	A	.	PASS	Likely_benign	pTP	0.996671
chr1	1342716	1579366	G	A	.	PASS	Likely_benign	pTP	0.996671
chr1	1342746	731897	C	T	.	PASS	Likely_benign	pTP	0.996671
chr1	1342752	1202732	C	T	.	PASS	Likely_benign	pTP	0.996671
chr1	1342857	1185396	T	C	.	PASS	Benign	pTP	0.974461
chr1	1342873	1244414	C	T	.	PASS	Benign	pTP	0.973222
chr1	1348759	1190386	C	T	.	PASS	Likely_benign	pTP	0.996671
chr1	1348886	1537429	G	A	.	PASS	Likely_benign	pTP	0.996671
chr1	1348898	1660427	G	A	.	PASS	Likely_benign	pTP	0.996671
chr1	1348907	1669885	G	A	.	PASS	Likely_benign	pTP	0.996671
chr1	1349110	1185397	G	A	.	PASS	Benign	pTP	0.996586
chr1	1349121	1199702	C	T	.	PASS	Likely_benign	pTP	0.996586
chr1	1436947	830326	C	T	.	PASS	Pathogenic/Likely_pathogenic	pTP	0.995778
chr1	1437061	722916	G	T	.	PASS	Likely_benign	pTP	0.996586
chr1	1437065	1695698	T	C	.	PASS	Uncertain_significance	pTP	0.996671
chr1	1437393	781924	C	T	.	PASS	Benign	pTP	0.996671
chr1	1438906	1183255	C	T	.	PASS	Benign	pTP	0.996671
chr1	1439354	1012228	G	A	.	PASS	Uncertain_significance	pTP	0.996671
chr1	1439382	781925	G	A	.	PASS	Benign	pTP	0.996671
chr1	1439425	1229112	G	C	.	PASS	Benign	pTP	0.996671
chr1	1439454	1280635	A	G	.	PASS	Benign	pTP	0.996671
chr1	1439682	775488	C	G	.	PASS	Benign	pTP	0.996671
chr1	1439805	1278309	G	C	.	PASS	Benign	pTP	0.996671
chr1	1439827	1282684	T	C	.	PASS	Benign	pTP	0.996671
chr1	1454394	1253304	C	T	.	PASS	Benign	pTP	0.976041
chr1	1477279	780746	G	T	.	PASS	Benign	pTP	0.988462
chr1	1477343	790804	A	G	.	PASS	Likely_benign	pTP	0.988462
chr1	1480856	1279141	C	G	.	PASS	Benign	pTP	0.920998
chr1	1482282	727191	A	G	.	PASS	Likely_benign	pTP	0.920998
chr1	1482547	725906	C	T	.	PASS	Likely_benign	pTP	0.920998
chr1	1485086	1206350	T	A	.	PASS	Likely_benign	pTP	0.920998
chr1	1495783	786444	G	A	.	PASS	Benign	pTP	0.920998
chr1	1495785	767642	C	T	.	PASS	Benign	pTP	0.920998
chr1	1495793	725969	C	T	.	PASS	Benign	pTP	0.901818
chr1	1512287	1675332	A	G	.	PASS	Benign	pTP	0.820803
chr1	1512313	709201	C	T	.	PASS	Benign	pTP	0.820803
chr1	1512436	770482	G	A	.	PASS	Likely_benign	pTP	0.820803
chr1	1512453	1304465	C	T	.	PASS	Uncertain_significance	pTP	0.820803
chr1	1516000	1185402	T	C	.	PASS	Benign	pTP	0.971149
chr1	1516026	985480	G	T	.	PASS	Uncertain_significance	pTP	0.820803
chr1	1516035	432628	C	G	.	PASS	Uncertain_significance	pTP	0.820803
chr1	1516040	1176491	A	G	.	PASS	Uncertain_significance	pTP	0.820803
chr1	1516057	452865	C	T	.	PASS	Uncertain_significance	pTP	0.820803
chr1	1516093	1329835	G	A	.	PASS	Uncertain_significance	pTP	0.820803
chr1	1517153	1032689	G	A	.	PASS	Uncertain_significance	pTP	0.820803
chr1	1517308	489346	C	T	.	PASS	Uncertain_significance	pTP	0.421319
chr1	1517326	1298395	G	A	.	PASS	Likely_benign	pTP	0.421319
chr1	1517388	1012719	C	T	.	PASS	Likely_benign	pTP	0.421319
chr1	1517412	1176492	C	T	.	PASS	Likely_benign	pTP	0.421319
chr1	1517743	1199193	C	T	.	PASS	Uncertain_significance	pTP	0.820803
chr1	1517750	806032	G	A	.	PASS	Uncertain_significance	pTP	0.820803
chr1	1518938	1334940	G	T	.	PASS	Uncertain_significance	pTP	0.820803
chr1	1518962	733718	C	T	.	PASS	Likely_benign	pTP	0.820803
chr1	1518984	992486	C	T	.	PASS	Uncertain_significance	pTP	0.820803
chr1	1520184	1307194	G	A	.	PASS	Uncertain_significance	pTP	0.820803
chr1	1520197	806033	G	A	.	PASS	Uncertain_significance	pTP	0.820803
chr1	1520230	1328210	G	A	.	PASS	Uncertain_significance	pTP	0.820803
chr1	1520260	452740	C	T	.	PASS	Uncertain_significance	pTP	0.820803
chr1	1520272	1694480	G	T	.	PASS	Likely_benign	pTP	0.820803
chr1	1520298	733799	G	A	.	PASS	Likely_benign	pTP	0.820803
chr1	1520606	1029210	G	A	.	PASS	Uncertain_significance	pTP	0.820803
chr1	1520617	452866	G	A	.	PASS	Uncertain_significance	pTP	0.820803
chr1	1520627	733800	C	A	.	PASS	Likely_benign	pTP	0.820803
chr1	1522785	1176493	C	T	.	PASS	Likely_benign	pTP	0.971149
chr1	1522810	587626	C	A	.	PASS	Uncertain_significance	pTP	0.820803
chr1	1522857	773625	G	A	.	PASS	Benign	pTP	0.820803
chr1	1522875	1178430	T	G	.	PASS	Benign	pTP	0.820803
chr1	1523535	791764	C	T	.	PASS	Benign	pTP	0.969754
chr1	1523536	1696578	C	G	.	PASS	Uncertain_significance	pTP	0.969754
chr1	1523564	791765	C	T	.	PASS	Benign	pTP	0.971149
chr1	1523834	1307193	G	A	.	PASS	Uncertain_significance	pTP	0.969754
chr1	1523855	1202319	G	T	.	PASS	Uncertain_significance	pTP	0.971149
chr1	1523861	1199194	G	A	.	PASS	Uncertain_significance	pTP	0.971149
chr1	1523868	1694481	C	T	.	PASS	Likely_benign	pTP	0.971149
chr1	1523972	730248	C	T	.	PASS	Benign	pTP	0.820803
chr1	1524270	1328150	C	G	.	PASS	Uncertain_significance	pTP	0.421319
chr1	1524302	784925	C	T	.	PASS	Benign	pTP	0.421319
chr1	1524307	1304475	T	A	.	PASS	Uncertain_significance	pTP	0.421319
chr1	1525234	786445	T	C	.	PASS	Benign	pTP	0.971149
chr1	1525252	1675335	T	C	.	PASS	Likely_benign	pTP	0.971149
chr1	1525264	724024	G	A	.	PASS	Likely_benign	pTP	0.971149
chr1	1525291	713029	C	T	.	PASS	Likely_benign	pTP	0.971149
chr1	1526453	791766	C	G	.	PASS	Benign	pTP	0.820803
chr1	1527695	1686723	G	T	.	PASS	Likely_pathogenic	pTP	0.971149
chr1	1527777	791767	G	C	.	PASS	Benign	pTP	0.971149
chr1	1527799	1321246	G	A	.	PASS	Uncertain_significance	pTP	0.971149
chr1	1527844	1032687	C	T	.	PASS	Uncertain_significance	pTP	0.971149
chr1	1529224	1327779	C	T	.	PASS	Uncertain_significance	pTP	0.820803
chr1	1529319	733801	C	T	.	PASS	Likely_benign	pTP	0.820803
chr1	1533841	1185473	T	C	.	PASS	Benign	pTP	0.820803
chr1	1533918	769498	C	T	.	PASS	Likely_benign	pTP	0.813531
chr1	1533919	769499	C	T	.	PASS	Likely_benign	pTP	0.813531
chr1	1533944	1032688	G	A	.	PASS	Uncertain_significance	pTP	0.971149
chr1	1534004	522903	C	T	.	PASS	Uncertain_significance	pTP	0.971149
chr1	1534014	1334941	A	T	.	PASS	Likely_benign	pTP	0.971149
chr1	1534036	806034	A	G	.	PASS	Likely_benign	pTP	0.971149
chr1	1534043	721370	G	A	.	PASS	Likely_benign	pTP	0.971149
chr1	1534046	1321307	C	T	.	PASS	Uncertain_significance	pTP	0.971149
chr1	1534060	719313	C	T	.	PASS	Benign	pTP	0.971149
chr1	1534062	1342411	C	T	.	PASS	Uncertain_significance	pTP	0.969754
chr1	1534166	1185474	G	A	.	PASS	Benign	pTP	0.820803
chr1	1534218	1185475	C	G	.	PASS	Benign	pTP	0.820803
chr1	1534219	1185476	G	C	.	PASS	Benign	pTP	0.820803
chr1	1534226	1185477	C	T	.	PASS	Benign	pTP	0.820803
chr1	1535370	161196	G	A	.	PASS	Pathogenic	pTP	0.996671
chr1	1535386	735423	A	G	.	PASS	Likely_benign	pTP	0.996671
chr1	1535389	711681	G	A	.	PASS	Benign	pTP	0.996671
chr1	1535427	1235425	C	T	.	PASS	Benign	pTP	0.996671
chr1	1535428	593226	G	A	.	PASS	Benign	pTP	0.996671
chr1	1535449	717536	C	T	.	PASS	Likely_benign	pTP	0.996671
chr1	1535452	728099	C	T	.	PASS	Likely_benign	pTP	0.996671
chr1	1535457	393221	G	A	.	PASS	Uncertain_significance	pTP	0.996671
chr1	1535473	806035	G	T	.	PASS	Uncertain_significance	pTP	0.996671
chr1	1535510	751714	G	A	.	PASS	Likely_benign	pTP	0.996671
chr1	1535512	1251252	G	A	.	PASS	Benign	pTP	0.996559
chr1	1535589	373233	C	T	.	PASS	Uncertain_significance	pTP	0.996671
chr1	1535590	759439	G	A	.	PASS	Likely_benign	pTP	0.996671
chr1	1535616	161194	G	A	.	PASS	Pathogenic	pTP	0.996671
chr1	1535619	523023	C	T	.	PASS	Benign	pTP	0.996671
chr1	1535637	718920	C	T	.	PASS	Likely_benign	pTP	0.996671
chr1	1535698	806036	G	A	.	PASS	Uncertain_significance	pTP	0.996671
chr1	1535722	727922	C	T	.	PASS	Benign	pTP	0.996671
chr1	1535723	161195	G	A	.	PASS	Pathogenic	pTP	0.996671
chr1	1535746	720069	G	A	.	PASS	Benign	pTP	0.996671
chr1	1535755	749807	C	T	.	PASS	Benign	pTP	0.996671
chr1	1535782	724660	G	A	.	PASS	Likely_benign	pTP	0.996671
chr1	1535784	1383404	A	G	.	PASS	Uncertain_significance	pTP	0.996671
chr1	1539491	1295591	G	C	.	PASS	Benign	pTP	0.996671
chr1	1539716	775124	G	C	.	PASS	Likely_benign	pTP	0.996505
chr1	1540222	1342027	G	C	.	PASS	Likely_benign	pTP	0.996671
chr1	1540312	1355911	A	G	.	PASS	Uncertain_significance	pTP	0.996671
chr1	1540332	761496	C	T	.	PASS	Likely_benign	pTP	0.996671
chr1	1540421	1237336	C	T	.	PASS	Benign	pTP	0.996505
chr1	1540521	1691800	G	A	.	PASS	Likely_benign	pTP	0.992113
chr1	1615612	218832	C	A	.	PASS	Likely_benign	pTP	0.996671
chr1	1616568	720977	C	G	.	PASS	Benign	pTP	0.996671
chr1	1623829	772648	G	T	.	PASS	Benign	pTP	0.996568
chr1	1624846	782836	C	T	.	PASS	Benign	pTP	0.996671
chr1	1625341	709352	C	T	.	PASS	Benign	pTP	0.996586
chr1	1625413	774149	C	T	.	PASS	Benign	pTP	0.996505
chr1	1626688	793472	C	T	.	PASS	Likely_benign	pTP	0.996671
chr1	1626711	780208	G	A	.	PASS	Benign	pTP	0.996671
chr1	1626742	787197	C	T	.	PASS	Likely_benign	pTP	0.996671
chr1	1626827	714061	C	T	.	PASS	Likely_benign	pTP	0.982805
chr1	1626878	789146	C	T	.	PASS	Likely_benign	pTP	0.996671
chr1	1626888	723677	C	T	.	PASS	Likely_benign	pTP	0.996671
chr1	1627168	714062	A	G	.	PASS	Benign	pTP	0.996671
chr1	1627388	709684	G	A	.	PASS	Likely_benign	pTP	0.996671
chr1	1627406	786446	C	T	.	PASS	Benign	pTP	0.996671
chr1	1627818	784926	G	A	.	PASS	Likely_benign	pTP	0.967271
chr1	1628684	771837	G	A	.	PASS	Likely_benign	pTP	0.996586
chr1	1629171	794220	G	C	.	PASS	Likely_benign	pTP	0.996671
chr1	1629180	731704	G	C	.	PASS	Likely_benign	pTP	0.996671
chr1	1629234	723678	C	T	.	PASS	Benign	pTP	0.996671
chr1	1630293	749745	C	T	.	PASS	Likely_benign	pTP	0.996671
chr1	1630398	755772	C	T	.	PASS	Likely_benign	pTP	0.996505
chr1	1668369	623444	G	A	.	PASS	Uncertain_significance	pTP	0.792978
chr1	1709526	915402	C	T	.	PASS	Uncertain_significance	pTP	0.412230
chr1	1754135	762412	G	A	.	PASS	Likely_benign	pTP	0.996671
chr1	1757140	791769	C	A	.	PASS	Benign	pTP	0.996671
chr1	1759182	716793	G	A	.	PASS	Benign	pTP	0.996671
chr1	1759226	752339	G	A	.	PASS	Likely_benign	pTP	0.996671
chr1	1759828	716794	G	A	.	PASS	Benign	pTP	0.996671
chr1	1787203	1279222	C	A	.	PASS	Benign	pTP	0.996671
chr1	1787332	1644422	T	C	.	PASS	Likely_benign	pTP	0.996671
chr1	1787370	1637273	C	T	.	PASS	Likely_benign	pTP	0.996671
chr1	1787412	1298397	G	A	.	PASS	Likely_benign	pTP	0.996671
chr1	1787429	1376302	C	A	.	PASS	Uncertain_significance	pTP	0.996671
chr1	1787454	1543690	G	A	.	PASS	Likely_benign	pTP	0.996671
chr1	1789048	1050582	C	T	.	PASS	Likely_benign	pTP	0.996671
chr1	1789049	1517592	G	A	.	PASS	Uncertain_significance	pTP	0.996671
chr1	1789069	1601253	G	A	.	PASS	Benign	pTP	0.996671
chr1	1789084	1166495	G	A	.	PASS	Benign	pTP	0.996671
chr1	1789102	444148	G	A	.	PASS	Uncertain_significance	pTP	0.996671
chr1	1789108	1564182	A	G	.	PASS	Likely_benign	pTP	0.996671
chr1	1789117	1530429	G	A	.	PASS	Likely_benign	pTP	0.996671
chr1	1789138	1553164	G	A	.	PASS	Likely_benign	pTP	0.996671
chr1	1789177	1643200	G	A	.	PASS	Likely_benign	pTP	0.996671
chr1	1789228	731032	G	A	.	PASS	Likely_benign	pTP	0.996671
chr1	1789231	787611	G	A	.	PASS	Benign	pTP	0.996671
chr1	1789249	711748	T	C	.	PASS	Likely_benign	pTP	0.996671
chr1	1789253	1396844	T	C	.	PASS	Uncertain_significance	pTP	0.996671
chr1	1789264	764288	A	G	.	PASS	Likely_benign	pTP	0.996671
chr1	1789289	1574275	C	A	.	PASS	Benign	pTP	0.996671
chr1	1790376	1643236	C	T	.	PASS	Likely_benign	pTP	0.996671
chr1	1790419	1627158	G	A	.	PASS	Likely_benign	pTP	0.996671
chr1	1790444	1551623	A	G	.	PASS	Benign	pTP	0.996671
chr1	1790496	1508591	C	T	.	PASS	Uncertain_significance	pTP	0.996671
chr1	1790497	1669565	G	A	.	PASS	Likely_benign	pTP	0.996671
chr1	1790518	1647750	A	G	.	PASS	Likely_benign	pTP	0.996671
chr1	1790551	1638964	G	A	.	PASS	Likely_benign	pTP	0.996671
chr1	1790574	1033473	C	T	.	PASS	Uncertain_significance	pTP	0.996671
chr1	1790575	1407207	G	A	.	PASS	Likely_benign	pTP	0.996671
chr1	1790584	1608216	G	A	.	PASS	Likely_benign	pTP	0.996671
chr1	1790609	1168642	C	T	.	PASS	Benign	pTP	0.996671
chr1	1793229	1660010	C	T	.	PASS	Likely_benign	pTP	0.996505
chr1	1793247	740983	C	T	.	PASS	Benign	pTP	0.996671
chr1	1793271	1570690	G	T	.	PASS	Likely_benign	pTP	0.996671
chr1	1793280	775489	G	A	.	PASS	Benign	pTP	0.996671
chr1	1793320	1623916	G	A	.	PASS	Likely_benign	pTP	0.996671
chr1	1804415	1434580	G	A	.	PASS	Uncertain_significance	pTP	0.996671
chr1	1804447	1562666	G	A	.	PASS	Likely_benign	pTP	0.996671
chr1	1804475	1472005	T	C	.	PASS	Uncertain_significance	pTP	0.996671
chr1	1804507	1547404	G	A	.	PASS	Likely_benign	pTP	0.996671
chr1	1804519	1630042	G	A	.	PASS	Likely_benign	pTP	0.996671
chr1	1804561	1593919	G	A	.	PASS	Likely_benign	pTP	0.996671
chr1	1804576	1581382	G	A	.	PASS	Likely_benign	pTP	0.996671
chr1	1806456	1165037	G	A	.	PASS	Benign	pTP	0.996671
chr1	1806461	1166897	C	T	.	PASS	Benign	pTP	0.996671
chr1	1806499	1625458	G	T	.	PASS	Likely_benign	pTP	0.996671
chr1	1806503	208722	A	G	.	PASS	Pathogenic/Likely_pathogenic	pTP	0.996671
chr1	1806503	224715	A	T	.	PASS	Pathogenic	pTP	0.996671
chr1	1806513	224713	C	T	.	PASS	Pathogenic/Likely_pathogenic	pTP	0.996671
chr1	1806532	748050	G	A	.	PASS	Likely_benign	pTP	0.996671
chr1	1806545	1383100	G	T	.	PASS	Uncertain_significance	pTP	0.996671
chr1	1806552	1660420	C	T	.	PASS	Likely_benign	pTP	0.996018
chr1	1815749	1629269	C	T	.	PASS	Benign	pTP	0.996671
chr1	1815782	745763	G	A	.	PASS	Likely_benign	pTP	0.996671
chr1	1815809	1566282	T	G	.	PASS	Likely_benign	pTP	0.996671
chr1	1815818	1590049	C	A	.	PASS	Likely_benign	pTP	0.996671
chr1	1815818	730077	C	T	.	PASS	Benign	pTP	0.996671
chr1	1815872	1639626	A	G	.	PASS	Likely_benign	pTP	0.998254
chr1	1815879	1556652	T	C	.	PASS	Benign	pTP	0.996671
chr1	1817817	1547319	G	A	.	PASS	Likely_benign	pTP	0.996671
chr1	1817821	1673164	C	G	.	PASS	Likely_benign	pTP	0.996671
chr1	1817872	1670433	C	A	.	PASS	Likely_benign	pTP	0.996671
chr1	1817873	763272	G	A	.	PASS	Likely_benign	pTP	0.996671
chr1	1916569	781580	C	T	.	PASS	Benign	pTP	0.996505
chr1	1916758	783273	G	C	.	PASS	Benign	pTP	0.996671
chr1	1916786	719694	A	G	.	PASS	Benign	pTP	0.996671
chr1	1974126	773794	C	T	.	PASS	Benign	pTP	0.996671
chr1	2019430	641126	G	T	.	PASS	Uncertain_significance	pTP	0.996671
chr1	2019437	529513	C	G	.	PASS	Uncertain_significance	pTP	0.996671
chr1	2019438	1140956	C	T	.	PASS	Likely_benign	pTP	0.996671
chr1	2019484	954116	G	A	.	PASS	Uncertain_significance	pTP	0.996671
chr1	2019488	840881	C	T	.	PASS	Uncertain_significance	pTP	0.996671
chr1	2019496	647805	G	C	.	PASS	Uncertain_significance	pTP	0.996671
chr1	2019501	573950	C	T	.	PASS	Uncertain_significance	pTP	0.996586
chr1	2019508	1605999	C	G	.	PASS	Likely_benign	pTP	0.996671
chr1	2019509	1608248	G	A	.	PASS	Benign	pTP	0.996671
chr1	2024923	256824	G	A	.	PASS	Benign	pTP	0.996671
chr1	2024925	1602378	T	G	.	PASS	Likely_benign	pTP	0.996671
chr1	2024938	1679621	C	T	.	PASS	Uncertain_significance	pTP	0.996505
chr1	2024944	1011229	C	T	.	PASS	Uncertain_significance	pTP	0.996671
chr1	2024945	753959	G	A	.	PASS	Likely_benign	pTP	0.996671
chr1	2024957	460016	C	T	.	PASS	Likely_benign	pTP	0.996671
chr1	2024960	766897	C	T	.	PASS	Benign	pTP	0.996671
chr1	2024966	1136315	C	T	.	PASS	Likely_benign	pTP	0.996671
chr1	2024967	1060769	G	A	.	PASS	Uncertain_significance	pTP	0.996671
chr1	2024969	460019	G	C	.	PASS	Likely_benign	pTP	0.996671
chr1	2024975	708089	C	T	.	PASS	Likely_benign	pTP	0.996671
chr1	2024978	1093814	C	T	.	PASS	Likely_benign	pTP	0.996671
chr1	2025009	837310	G	A	.	PASS	Uncertain_significance	pTP	0.996671
chr1	2025020	374418	C	T	.	PASS	Uncertain_significance	pTP	0.996671
chr1	2025026	1092102	C	T	.	PASS	Likely_benign	pTP	0.996671
chr1	2025040	806039	G	A	.	PASS	Uncertain_significance	pTP	0.996671
chr1	2025050	763211	C	T	.	PASS	Likely_benign	pTP	0.996671
chr1	2025063	763578	C	T	.	PASS	Likely_benign	pTP	0.996586
chr1	2025064	1152650	G	C	.	PASS	Likely_benign	pTP	0.996671
chr1	2025074	1597486	C	T	.	PASS	Likely_benign	pTP	0.996671
chr1	2025341	951307	C	A	.	PASS	Uncertain_significance	pTP	0.995714
chr1	2025374	1658073	C	T	.	PASS	Likely_benign	pTP	0.996671
chr1	2025396	1432604	A	G	.	PASS	Uncertain_significance	pTP	0.996671
chr1	2025409	1139676	C	T	.	PASS	Likely_benign	pTP	0.996671
chr1	2025531	460008	C	T	.	PASS	Uncertain_significance	pTP	0.996671
chr1	2025532	770081	G	A	.	PASS	Benign	pTP	0.996671
chr1	2025535	744617	G	A	.	PASS	Likely_benign	pTP	0.996671
chr1	2025586	529538	C	T	.	PASS	Likely_benign	pTP	0.996671
chr1	2025598	256823	T	C	.	PASS	Benign	pTP	0.996671
chr1	2025635	862458	G	A	.	PASS	Uncertain_significance	pTP	0.996671
chr1	2025652	529526	C	T	.	PASS	Likely_benign	pTP	0.996671
chr1	2025673	460009	C	T	.	PASS	Benign	pTP	0.996671
chr1	2025676	751889	C	T	.	PASS	Likely_benign	pTP	0.996671
chr1	2025682	460010	G	A	.	PASS	Benign	pTP	0.996671
chr1	2025693	837929	A	G	.	PASS	Uncertain_significance	pTP	0.996671
chr1	2025712	707225	C	T	.	PASS	Likely_benign	pTP	0.996671
chr1	2025715	1088750	C	T	.	PASS	Likely_benign	pTP	0.996671
chr1	2025744	447367	C	T	.	PASS	Conflicting_interpretations_of_pathogenicity	pTP	0.996671
chr1	2025745	1127893	G	A	.	PASS	Likely_benign	pTP	0.996671
chr1	2025747	1082483	G	A	.	PASS	Likely_benign	pTP	0.996671
chr1	2025748	737758	C	T	.	PASS	Likely_benign	pTP	0.996671
chr1	2025753	1582403	C	A	.	PASS	Likely_benign	pTP	0.996671
chr1	2025758	1599399	G	A	.	PASS	Benign	pTP	0.996671
chr1	2027569	460011	C	A	.	PASS	Uncertain_significance	pTP	0.996671
chr1	2027598	460012	C	T	.	PASS	Likely_benign	pTP	0.996671
chr1	2027628	460013	C	T	.	PASS	Likely_benign	pTP	0.996671
chr1	2027669	1104103	T	C	.	PASS	Likely_benign	pTP	0.996671
chr1	2028150	1638751	T	A	.	PASS	Likely_benign	pTP	0.996671
chr1	2028156	772155	C	T	.	PASS	Benign	pTP	0.996671
chr1	2028165	1099715	A	G	.	PASS	Likely_benign	pTP	0.996671
chr1	2028178	574644	G	A	.	PASS	Likely_benign	pTP	0.996671
chr1	2028191	1053139	C	T	.	PASS	Uncertain_significance	pTP	0.996671
chr1	2028192	646175	G	A	.	PASS	Uncertain_significance	pTP	0.996671
chr1	2028197	447368	G	A	.	PASS	Uncertain_significance	pTP	0.996671
chr1	2028213	712770	C	T	.	PASS	Likely_benign	pTP	0.996671
chr1	2028259	529547	C	T	.	PASS	Likely_benign	pTP	0.996671
chr1	2028260	16213	G	A	.	PASS	Likely_benign	pTP	0.996671
chr1	2028269	218470	C	T	.	PASS	Uncertain_significance	pTP	0.996671
chr1	2028285	529548	C	T	.	PASS	Likely_benign	pTP	0.996671
chr1	2028291	946905	C	T	.	PASS	Likely_benign	pTP	0.996671
chr1	2028305	1587100	C	T	.	PASS	Likely_benign	pTP	0.955368
chr1	2028306	1603664	G	A	.	PASS	Likely_benign	pTP	0.955368
chr1	2029093	1544383	C	T	.	PASS	Likely_benign	pTP	0.996671
chr1	2029101	1320810	G	A	.	PASS	Uncertain_significance	pTP	0.996671
chr1	2029115	1504795	C	T	.	PASS	Uncertain_significance	pTP	0.996671
chr1	2029132	981525	G	C	.	PASS	Uncertain_significance	pTP	0.996671
chr1	2029149	582133	C	T	.	PASS	Uncertain_significance	pTP	0.996671
chr1	2029163	772048	C	G	.	PASS	Likely_benign	pTP	0.996671
chr1	2029166	1140118	G	A	.	PASS	Likely_benign	pTP	0.996671
chr1	2029166	1167382	G	C	.	PASS	Benign	pTP	0.996671
chr1	2029194	235308	G	A	.	PASS	Uncertain_significance	pTP	0.996671
chr1	2029196	756289	C	T	.	PASS	Benign	pTP	0.996671
chr1	2029199	787710	G	C	.	PASS	Likely_benign	pTP	0.996671
chr1	2029205	1116268	C	T	.	PASS	Likely_benign	pTP	0.996671
chr1	2029235	256825	C	T	.	PASS	Benign	pTP	0.996671
chr1	2029240	1054877	C	T	.	PASS	Uncertain_significance	pTP	0.996671
chr1	2029241	1123931	G	A	.	PASS	Likely_benign	pTP	0.996671
chr1	2029250	460015	C	T	.	PASS	Benign	pTP	0.996671
chr1	2029271	856526	G	A	.	PASS	Uncertain_significance	pTP	0.996586
chr1	2029278	1664084	C	T	.	PASS	Likely_benign	pTP	0.996671
chr1	2029545	1115120	C	T	.	PASS	Likely_benign	pTP	0.996671
chr1	2029561	1633120	G	A	.	PASS	Likely_benign	pTP	0.996671
chr1	2029561	1138742	G	C	.	PASS	Likely_benign	pTP	0.996671
chr1	2029570	460017	G	A	.	PASS	Likely_benign	pTP	0.996671
chr1	2029634	1468937	G	A	.	PASS	Uncertain_significance	pTP	0.996671
chr1	2029636	743127	C	T	.	PASS	Likely_benign	pTP	0.996671
chr1	2029637	1039421	G	A	.	PASS	Uncertain_significance	pTP	0.996671
chr1	2029645	767091	C	T	.	PASS	Likely_benign	pTP	0.996671
chr1	2029663	750698	C	T	.	PASS	Likely_benign	pTP	0.996671
chr1	2029669	761462	T	C	.	PASS	Likely_benign	pTP	0.996671
chr1	2029672	774081	C	T	.	PASS	Likely_benign	pTP	0.996671
chr1	2029675	585897	C	G	.	PASS	Benign	pTP	0.996671
chr1	2029687	719997	C	T	.	PASS	Likely_benign	pTP	0.996671
chr1	2029695	961696	C	G	.	PASS	Uncertain_significance	pTP	0.996671
chr1	2029704	1047780	A	G	.	PASS	Uncertain_significance	pTP	0.996671
chr1	2029705	460002	C	T	.	PASS	Benign	pTP	0.996671
chr1	2029706	947542	G	A	.	PASS	Uncertain_significance	pTP	0.996671
chr1	2029708	1593863	C	T	.	PASS	Likely_benign	pTP	0.996671
chr1	2029730	529511	G	C	.	PASS	Uncertain_significance	pTP	0.996671
chr1	2029735	1135694	G	A	.	PASS	Likely_benign	pTP	0.996671
chr1	2029770	1143657	C	T	.	PASS	Likely_benign	pTP	0.996671
chr1	2029771	1105642	C	G	.	PASS	Likely_benign	pTP	0.996671
chr1	2029778	1628016	C	T	.	PASS	Likely_benign	pTP	0.996671
chr1	2029969	256822	C	T	.	PASS	Benign	pTP	0.996671
chr1	2029975	766982	T	A	.	PASS	Likely_benign	pTP	0.996671
chr1	2029976	460003	C	T	.	PASS	Conflicting_interpretations_of_pathogenicity	pTP	0.996671
chr1	2029983	999629	A	G	.	PASS	Uncertain_significance	pTP	0.996671
chr1	2030023	1016132	C	T	.	PASS	Uncertain_significance	pTP	0.996671
chr1	2030027	460004	C	T	.	PASS	Benign	pTP	0.996671
chr1	2030028	447365	G	A	.	PASS	Uncertain_significance	pTP	0.996671
chr1	2030030	460005	C	A	.	PASS	Benign/Likely_benign	pTP	0.996671
chr1	2030031	375540	G	A	.	PASS	Uncertain_significance	pTP	0.996671
chr1	2030036	1096949	G	A	.	PASS	Likely_benign	pTP	0.996671
chr1	2030058	645802	C	T	.	PASS	Uncertain_significance	pTP	0.996671
chr1	2030059	944623	G	A	.	PASS	Likely_benign	pTP	0.996671
chr1	2030064	1004013	C	T	.	PASS	Uncertain_significance	pTP	0.996671
chr1	2030069	529540	C	A	.	PASS	Likely_benign	pTP	0.996671
chr1	2030069	716562	C	T	.	PASS	Likely_benign	pTP	0.996671
chr1	2030073	460006	C	T	.	PASS	Likely_benign	pTP	0.996671
chr1	2030074	859701	C	T	.	PASS	Uncertain_significance	pTP	0.996586
chr1	2030075	790958	G	A	.	PASS	Likely_benign	pTP	0.996586
chr1	2030077	664227	G	A	.	PASS	Uncertain_significance	pTP	0.996586
chr1	2030084	794508	G	A	.	PASS	Likely_benign	pTP	0.996671
chr1	2030089	447366	G	C	.	PASS	Uncertain_significance	pTP	0.996671
chr1	2030125	460007	C	T	.	PASS	Benign	pTP	0.996671
chr1	2030126	794323	G	A	.	PASS	Likely_benign	pTP	0.996671
chr1	2030137	585894	G	C	.	PASS	Uncertain_significance	pTP	0.996568
chr1	2030142	529529	G	A	.	PASS	Likely_benign	pTP	0.996671
chr1	2030145	569706	C	T	.	PASS	Uncertain_significance	pTP	0.996671
chr1	2030146	1002316	G	A	.	PASS	Uncertain_significance	pTP	0.996671
chr1	2030152	1090698	G	T	.	PASS	Likely_benign	pTP	0.996671
chr1	2030156	1023546	C	T	.	PASS	Uncertain_significance	pTP	0.996671
chr1	2030169	658461	C	T	.	PASS	Uncertain_significance	pTP	0.996671
chr1	2030170	1031663	G	A	.	PASS	Uncertain_significance	pTP	0.996671
chr1	2030175	565597	C	T	.	PASS	Uncertain_significance	pTP	0.996671
chr1	2030192	1127975	C	T	.	PASS	Likely_benign	pTP	0.996671
chr1	2030193	1034474	G	A	.	PASS	Uncertain_significance	pTP	0.996671
chr1	2030207	1538778	C	T	.	PASS	Likely_benign	pTP	0.996671
chr1	2030217	647924	C	T	.	PASS	Uncertain_significance	pTP	0.996671
chr1	2030219	1116966	C	T	.	PASS	Likely_benign	pTP	0.996671
chr1	2030237	1143015	G	A	.	PASS	Likely_benign	pTP	0.996671
chr1	2030242	649294	C	T	.	PASS	Uncertain_significance	pTP	0.996671
chr1	2030246	733013	C	T	.	PASS	Likely_benign	pTP	0.996671
chr1	2030261	1604987	C	T	.	PASS	Likely_benign	pTP	0.996671
chr1	2030266	934205	C	T	.	PASS	Uncertain_significance	pTP	0.996671
chr1	2030267	708183	G	A	.	PASS	Likely_benign	pTP	0.996671
chr1	2030273	1154664	C	T	.	PASS	Likely_benign	pTP	0.996671
chr1	2055515	714063	G	A	.	PASS	Benign	pTP	0.996671
chr1	2150781	718387	C	T	.	PASS	Benign	pTP	0.996671
chr1	2150864	764698	A	G	.	PASS	Likely_benign	pTP	0.996671
chr1	2172067	718957	C	G	.	PASS	Benign	pTP	0.996671
chr1	2184994	723573	C	T	.	PASS	Benign	pTP	0.996671
chr1	2228718	508030	G	T	.	PASS	Likely_benign	pTP	0.994571
chr1	2228725	392772	G	A	.	PASS	Likely_benign	pTP	0.996671
chr1	2228748	386778	G	A	.	PASS	Likely_benign	pTP	0.996568
chr1	2228777	426734	C	T	.	PASS	Uncertain_significance	pTP	0.996671
chr1	2228808	618874	C	T	.	PASS	Likely_benign	pTP	0.996671
chr1	2228811	1431936	G	A	.	PASS	Uncertain_significance	pTP	0.996586
chr1	2228838	1547206	C	T	.	PASS	Likely_benign	pTP	0.996671
chr1	2228841	511227	C	T	.	PASS	Likely_benign	pTP	0.996671
chr1	2228847	1097316	C	T	.	PASS	Likely_benign	pTP	0.996671
chr1	2228865	139112	C	G	.	PASS	Benign	pTP	0.996671
chr1	2228871	386838	G	A	.	PASS	Likely_benign	pTP	0.996671
chr1	2228895	463395	G	A	.	PASS	Likely_benign	pTP	0.996671
chr1	2228904	213665	C	T	.	PASS	Benign	pTP	0.996671
chr1	2228908	432531	A	C	.	PASS	Uncertain_significance	pTP	0.996671
chr1	2228913	385331	G	A	.	PASS	Likely_benign	pTP	0.996671
chr1	2228915	950393	A	T	.	PASS	Uncertain_significance	pTP	0.996671
chr1	2228929	978540	G	C	.	PASS	Uncertain_significance	pTP	0.996671
chr1	2228939	1366996	C	G	.	PASS	Uncertain_significance	pTP	0.996671
chr1	2228951	139113	C	G	.	PASS	Benign	pTP	0.996671
chr1	2228954	1314447	C	T	.	PASS	Uncertain_significance	pTP	0.986288
chr1	2228956	1417909	G	A	.	PASS	Uncertain_significance	pTP	0.986288
chr1	2228975	856283	C	T	.	PASS	Uncertain_significance	pTP	0.986288
chr1	2228982	193249	C	T	.	PASS	Conflicting_interpretations_of_pathogenicity	pTP	0.986288
chr1	2228993	520167	T	C	.	PASS	Uncertain_significance	pTP	0.986288
chr1	2229001	1189837	A	G	.	PASS	Uncertain_significance	pTP	0.986288
chr1	2229007	583134	C	G	.	PASS	Uncertain_significance	pTP	0.986288
chr1	2229008	1043983	C	A	.	PASS	Uncertain_significance	pTP	0.986288
chr1	2229013	661770	C	T	.	PASS	Uncertain_significance	pTP	0.986288
chr1	2229024	1127810	G	C	.	PASS	Likely_benign	pTP	0.986288
chr1	2229024	520150	G	T	.	PASS	Likely_benign	pTP	0.986288
chr1	2229027	1061516	C	A	.	PASS	Uncertain_significance	pTP	0.986288
chr1	2229059	1690722	C	T	.	PASS	Uncertain_significance	pTP	0.996671
chr1	2229060	213681	C	T	.	PASS	Benign	pTP	0.996671
chr1	2229078	227947	A	T	.	PASS	Likely_benign	pTP	0.996671
chr1	2229090	1254585	G	A	.	PASS	Likely_benign	pTP	0.996671
chr1	2229096	1604792	C	T	.	PASS	Likely_benign	pTP	0.996671
chr1	2229102	1126478	C	T	.	PASS	Likely_benign	pTP	0.996671
chr1	2229106	1423894	G	A	.	PASS	Uncertain_significance	pTP	0.996671
chr1	2229126	213682	C	T	.	PASS	Benign/Likely_benign	pTP	0.996671
chr1	2229147	1096324	C	T	.	PASS	Likely_benign	pTP	0.996671
chr1	2229159	264423	G	A	.	PASS	Likely_benign	pTP	0.996671
chr1	2229171	700094	G	T	.	PASS	Likely_benign	pTP	0.996671
chr1	2229183	213683	C	T	.	PASS	Benign/Likely_benign	pTP	0.996671
chr1	2229201	1482394	G	C	.	PASS	Uncertain_significance	pTP	0.996671
chr1	2229204	1133584	C	T	.	PASS	Likely_benign	pTP	0.996671
chr1	2229216	701048	C	T	.	PASS	Likely_benign	pTP	0.996671
chr1	2229222	139111	C	T	.	PASS	Benign	pTP	0.996671
chr1	2229230	373594	C	G	.	PASS	Uncertain_significance	pTP	0.996671
chr1	2229237	239478	G	A	.	PASS	Likely_benign	pTP	0.996671
chr1	2229261	258901	C	T	.	PASS	Conflicting_interpretations_of_pathogenicity	pTP	0.996671
chr1	2229270	1166938	C	T	.	PASS	Benign	pTP	0.996671
chr1	2229282	520170	C	G	.	PASS	Likely_benign	pTP	0.996671
chr1	2229282	516445	C	T	.	PASS	Likely_benign	pTP	0.996671
chr1	2229309	1642513	C	T	.	PASS	Likely_benign	pTP	0.996671
chr1	2229319	734706	C	T	.	PASS	Likely_benign	pTP	0.996671
chr1	2229333	510551	G	C	.	PASS	Likely_benign	pTP	0.996671
chr1	2229350	950673	A	T	.	PASS	Uncertain_significance	pTP	0.996671
chr1	2229377	1035650	C	T	.	PASS	Uncertain_significance	pTP	0.996671
chr1	2229391	264172	C	A	.	PASS	Uncertain_significance	pTP	0.996671
chr1	2229402	1547715	G	A	.	PASS	Likely_benign	pTP	0.996671
chr1	2229406	213685	A	G	.	PASS	Conflicting_interpretations_of_pathogenicity	pTP	0.996671
chr1	2229414	1121135	C	G	.	PASS	Likely_benign	pTP	0.996671
chr1	2229457	1096588	C	T	.	PASS	Likely_benign	pTP	0.996586
chr1	2229462	701605	G	A	.	PASS	Likely_benign	pTP	0.996671
chr1	2229468	388701	C	G	.	PASS	Likely_benign	pTP	0.996671
chr1	2229492	381375	C	T	.	PASS	Likely_benign	pTP	0.996671
chr1	2229523	940377	A	T	.	PASS	Uncertain_significance	pTP	0.996671
chr1	2229528	1123206	C	T	.	PASS	Likely_benign	pTP	0.996671
chr1	2229564	193248	C	T	.	PASS	Conflicting_interpretations_of_pathogenicity	pTP	0.996671
chr1	2229565	213663	C	T	.	PASS	Benign/Likely_benign	pTP	0.996671
chr1	2229610	264492	C	A	.	PASS	Likely_benign	pTP	0.996671
chr1	2229644	858270	G	A	.	PASS	Uncertain_significance	pTP	0.996671
chr1	2229645	664295	C	T	.	PASS	Uncertain_significance	pTP	0.996671
chr1	2229658	838492	G	T	.	PASS	Uncertain_significance	pTP	0.996671
chr1	2229662	1312825	G	T	.	PASS	Uncertain_significance	pTP	0.996671
chr1	2229663	380753	C	T	.	PASS	Benign/Likely_benign	pTP	0.996671
chr1	2229666	1565542	C	A	.	PASS	Likely_benign	pTP	0.996671
chr1	2229681	499239	C	G	.	PASS	Uncertain_significance	pTP	0.996671
chr1	2229684	520168	C	T	.	PASS	Likely_benign	pTP	0.996671
chr1	2229685	213686	G	A	.	PASS	Uncertain_significance	pTP	0.996671
chr1	2229689	532223	A	G	.	PASS	Uncertain_significance	pTP	0.996671
chr1	2229691	532221	G	A	.	PASS	Uncertain_significance	pTP	0.996671
chr1	2229696	532226	A	G	.	PASS	Likely_benign	pTP	0.996671
chr1	2229704	213687	A	G	.	PASS	Uncertain_significance	pTP	0.996671
chr1	2229708	998603	C	T	.	PASS	Uncertain_significance	pTP	0.996671
chr1	2229714	213664	G	A	.	PASS	Benign/Likely_benign	pTP	0.996671
chr1	2229730	264199	C	T	.	PASS	Uncertain_significance	pTP	0.996505
chr1	2229788	1205557	C	T	.	PASS	Likely_benign	pTP	0.996505
chr1	2230051	680782	C	T	.	PASS	Benign	pTP	0.996671
chr1	2230058	1212113	C	T	.	PASS	Likely_benign	pTP	0.996671
chr1	2302812	672361	A	G	.	PASS	Benign	pTP	0.996671
chr1	2302967	1540339	A	G	.	PASS	Likely_benign	pTP	0.996671
chr1	2302968	514455	T	C	.	PASS	Likely_benign	pTP	0.996671
chr1	2302971	289941	A	G	.	PASS	Conflicting_interpretations_of_pathogenicity	pTP	0.996671
chr1	2302973	707316	C	T	.	PASS	Likely_benign	pTP	0.996671
chr1	2302983	520164	C	T	.	PASS	Likely_benign	pTP	0.996671
chr1	2302986	1575299	T	G	.	PASS	Likely_benign	pTP	0.996671
chr1	2302993	1035726	C	T	.	PASS	Uncertain_significance	pTP	0.996671
chr1	2303002	513013	A	G	.	PASS	Benign/Likely_benign	pTP	0.996671
chr1	2303008	213688	C	T	.	PASS	Uncertain_significance	pTP	0.996671
chr1	2303013	392801	A	G	.	PASS	Likely_benign	pTP	0.996018
chr1	2303014	1028067	A	G	.	PASS	Uncertain_significance	pTP	0.996018
chr1	2303033	698565	A	T	.	PASS	Likely_benign	pTP	0.996671
chr1	2303040	513132	C	T	.	PASS	Likely_benign	pTP	0.996505
chr1	2303041	213666	G	A	.	PASS	Likely_benign	pTP	0.996505
chr1	2303042	656172	C	T	.	PASS	Uncertain_significance	pTP	0.996671
chr1	2303049	384269	C	T	.	PASS	Likely_benign	pTP	0.996671
chr1	2303050	982318	G	A	.	PASS	Uncertain_significance	pTP	0.996018
chr1	2303067	714064	C	T	.	PASS	Likely_benign	pTP	0.996671
chr1	2303077	463392	C	T	.	PASS	Uncertain_significance	pTP	0.996671
chr1	2303078	213689	G	A	.	PASS	Uncertain_significance	pTP	0.996671
chr1	2303088	1112452	C	T	.	PASS	Likely_benign	pTP	0.996671
chr1	2303121	1601789	G	A	.	PASS	Benign	pTP	0.996586
chr1	2303193	1291516	G	A	.	PASS	Benign	pTP	0.996671
chr1	2303246	1211415	T	C	.	PASS	Likely_benign	pTP	0.996126
chr1	2303279	390923	C	T	.	PASS	Likely_benign	pTP	0.996671
chr1	2303280	1294211	G	A	.	PASS	Likely_benign	pTP	0.996671
chr1	2303298	449711	T	C	.	PASS	Uncertain_significance	pTP	0.996671
chr1	2303306	409970	C	T	.	PASS	Uncertain_significance	pTP	0.996671
chr1	2303307	968648	G	A	.	PASS	Uncertain_significance	pTP	0.996671
chr1	2303313	444150	G	A	.	PASS	Uncertain_significance	pTP	0.996671
chr1	2303317	932318	C	T	.	PASS	Likely_benign	pTP	0.996671
chr1	2303341	520161	C	T	.	PASS	Likely_benign	pTP	0.996505
chr1	2303351	213667	G	A	.	PASS	Uncertain_significance	pTP	0.996671
chr1	2303352	213668	C	T	.	PASS	Benign/Likely_benign	pTP	0.996671
chr1	2303353	415896	G	A	.	PASS	Likely_benign	pTP	0.996671
chr1	2303371	702456	C	T	.	PASS	Likely_benign	pTP	0.996505
chr1	2303376	582886	A	G	.	PASS	Uncertain_significance	pTP	0.996671
chr1	2303377	392508	C	T	.	PASS	Likely_benign	pTP	0.996671
chr1	2303382	956991	C	T	.	PASS	Uncertain_significance	pTP	0.996671
chr1	2303385	213692	C	T	.	PASS	Conflicting_interpretations_of_pathogenicity	pTP	0.996671
chr1	2303394	409972	G	A	.	PASS	Uncertain_significance	pTP	0.996671
chr1	2303410	213669	C	T	.	PASS	Benign	pTP	0.996671
chr1	2303411	213670	G	A	.	PASS	Benign	pTP	0.996671
chr1	2303417	258899	C	T	.	PASS	Likely_benign	pTP	0.996671
chr1	2303419	258900	C	T	.	PASS	Benign/Likely_benign	pTP	0.996671
chr1	2303464	673794	C	T	.	PASS	Benign	pTP	0.996671
chr1	2303573	675921	C	T	.	PASS	Likely_benign	pTP	0.996671
chr1	2303580	1291518	T	C	.	PASS	Benign	pTP	0.996671
chr1	2303819	1200114	G	C	.	PASS	Likely_benign	pTP	0.996671
chr1	2303825	1623286	C	T	.	PASS	Likely_benign	pTP	0.996671
chr1	2303827	1550967	C	G	.	PASS	Likely_benign	pTP	0.996671
chr1	2303832	213671	C	T	.	PASS	Conflicting_interpretations_of_pathogenicity	pTP	0.996505
chr1	2303834	1204413	C	T	.	PASS	Likely_benign	pTP	0.996505
chr1	2303871	222821	G	A	.	PASS	Uncertain_significance	pTP	0.996671
chr1	2303875	213693	C	T	.	PASS	Uncertain_significance	pTP	0.996671
chr1	2303882	392009	C	T	.	PASS	Likely_benign	pTP	0.996671
chr1	2303886	220793	G	A	.	PASS	Conflicting_interpretations_of_pathogenicity	pTP	0.996671
chr1	2303891	263904	C	T	.	PASS	Likely_benign	pTP	0.996671
chr1	2303892	213707	G	A	.	PASS	Uncertain_significance	pTP	0.996671
chr1	2303896	963815	C	T	.	PASS	Uncertain_significance	pTP	0.996671
chr1	2303897	387432	G	A	.	PASS	Likely_benign	pTP	0.996671
chr1	2303899	423663	C	T	.	PASS	Uncertain_significance	pTP	0.996671
chr1	2303900	511096	G	A	.	PASS	Benign/Likely_benign	pTP	0.996671
chr1	2303922	449989	A	G	.	PASS	Uncertain_significance	pTP	0.996671
chr1	2303929	213694	C	T	.	PASS	Uncertain_significance	pTP	0.996671
chr1	2303930	520148	G	A	.	PASS	Likely_benign	pTP	0.996671
chr1	2303936	696198	C	T	.	PASS	Likely_benign	pTP	0.996671
chr1	2303937	263895	G	A	.	PASS	Conflicting_interpretations_of_pathogenicity	pTP	0.996671
chr1	2303939	227946	C	G	.	PASS	Likely_benign	pTP	0.996671
chr1	2303939	139114	C	T	.	PASS	Benign	pTP	0.996671
chr1	2303942	702398	C	T	.	PASS	Likely_benign	pTP	0.996671
chr1	2303943	409971	G	A	.	PASS	Uncertain_significance	pTP	0.996671
chr1	2303943	571509	G	T	.	PASS	Uncertain_significance	pTP	0.996671
chr1	2303949	647062	C	T	.	PASS	Uncertain_significance	pTP	0.996671
chr1	2303957	385791	C	T	.	PASS	Likely_benign	pTP	0.996505
chr1	2303958	837577	G	A	.	PASS	Uncertain_significance	pTP	0.996505
chr1	2303964	636979	C	T	.	PASS	Uncertain_significance	pTP	0.996671
chr1	2303966	213672	C	T	.	PASS	Benign/Likely_benign	pTP	0.996671
chr1	2303967	1309209	G	A	.	PASS	Uncertain_significance	pTP	0.996671
chr1	2304010	1438306	C	T	.	PASS	Uncertain_significance	pTP	0.996505
chr1	2304012	409974	C	G	.	PASS	Conflicting_interpretations_of_pathogenicity	pTP	0.996505
chr1	2304028	575219	C	T	.	PASS	Uncertain_significance	pTP	0.996671
chr1	2304034	532216	C	T	.	PASS	Uncertain_significance	pTP	0.996671
chr1	2304038	213673	C	T	.	PASS	Benign	pTP	0.996671
chr1	2304045	651103	G	A	.	PASS	Uncertain_significance	pTP	0.996505
chr1	2304048	373583	C	G	.	PASS	Uncertain_significance	pTP	0.996505
chr1	2304050	1077937	A	T	.	PASS	Likely_benign	pTP	0.996505
chr1	2304056	834626	G	C	.	PASS	Uncertain_significance	pTP	0.996671
chr1	2304067	992795	C	T	.	PASS	Uncertain_significance	pTP	0.996671
chr1	2304068	497316	G	A	.	PASS	Likely_benign	pTP	0.996671
chr1	2304073	451641	C	T	.	PASS	Uncertain_significance	pTP	0.996671
chr1	2304074	139115	G	A	.	PASS	Benign	pTP	0.996671
chr1	2304084	229252	G	A	.	PASS	Uncertain_significance	pTP	0.996671
chr1	2304103	520159	G	A	.	PASS	Uncertain_significance	pTP	0.996671
chr1	2304106	1427721	C	T	.	PASS	Uncertain_significance	pTP	0.996671
chr1	2304117	1597524	C	T	.	PASS	Benign	pTP	0.996671
chr1	2304217	1291519	G	A	.	PASS	Benign	pTP	0.996671
chr1	2304223	674297	G	A	.	PASS	Benign	pTP	0.996671
chr1	2304233	673795	C	T	.	PASS	Benign	pTP	0.996671
chr1	2304288	1547968	C	T	.	PASS	Likely_benign	pTP	0.996671
chr1	2304294	1621301	C	T	.	PASS	Likely_benign	pTP	0.996671
chr1	2304297	1109212	C	T	.	PASS	Likely_benign	pTP	0.996671
chr1	2304298	373745	T	A	.	PASS	Uncertain_significance	pTP	0.996671
chr1	2304303	1098956	C	T	.	PASS	Likely_benign	pTP	0.996671
chr1	2304323	377202	C	T	.	PASS	Uncertain_significance	pTP	0.996505
chr1	2304324	517682	G	A	.	PASS	Likely_benign	pTP	0.996505
chr1	2304345	213674	C	T	.	PASS	Benign/Likely_benign	pTP	0.996671
chr1	2304346	213695	G	A	.	PASS	Uncertain_significance	pTP	0.996671
chr1	2304365	1404700	C	T	.	PASS	Uncertain_significance	pTP	0.996505
chr1	2304372	697033	G	A	.	PASS	Likely_benign	pTP	0.996671
chr1	2304373	213696	C	T	.	PASS	Uncertain_significance	pTP	0.996671
chr1	2304374	213675	G	A	.	PASS	Uncertain_significance	pTP	0.996671
chr1	2304374	658478	G	T	.	PASS	Uncertain_significance	pTP	0.996671
chr1	2304380	934404	T	C	.	PASS	Uncertain_significance	pTP	0.996671
chr1	2304386	180522	C	T	.	PASS	Likely_benign	pTP	0.996671
chr1	2304390	1106568	C	T	.	PASS	Likely_benign	pTP	0.996671
chr1	2304391	213676	G	A	.	PASS	Uncertain_significance	pTP	0.996671
chr1	2304405	1208201	G	A	.	PASS	Likely_benign	pTP	0.996671
chr1	2304411	213677	T	C	.	PASS	Benign/Likely_benign	pTP	0.996505
chr1	2304414	696816	C	T	.	PASS	Likely_benign	pTP	0.996671
chr1	2304417	1596863	C	T	.	PASS	Likely_benign	pTP	0.996671
chr1	2304437	213697	C	T	.	PASS	Uncertain_significance	pTP	0.996671
chr1	2304438	415898	G	A	.	PASS	Likely_benign	pTP	0.996671
chr1	2304450	213678	C	T	.	PASS	Benign/Likely_benign	pTP	0.996671
chr1	2304454	660727	C	T	.	PASS	Uncertain_significance	pTP	0.996671
chr1	2304455	659196	G	A	.	PASS	Uncertain_significance	pTP	0.996671
chr1	2304469	943761	G	T	.	PASS	Uncertain_significance	pTP	0.996671
chr1	2304472	1313938	G	A	.	PASS	Uncertain_significance	pTP	0.996671
chr1	2304518	426770	T	C	.	PASS	Uncertain_significance	pTP	0.996671
chr1	2304526	1064280	C	T	.	PASS	Uncertain_significance	pTP	0.996671
chr1	2304528	697663	C	T	.	PASS	Likely_benign	pTP	0.996671
chr1	2304529	1220046	G	A	.	PASS	Uncertain_significance	pTP	0.996671
chr1	2304552	415897	C	T	.	PASS	Likely_benign	pTP	0.996671
chr1	2304553	626168	G	A	.	PASS	Uncertain_significance	pTP	0.996671
chr1	2304557	432018	C	T	.	PASS	Uncertain_significance	pTP	0.996671
chr1	2304592	1586310	G	A	.	PASS	Likely_benign	pTP	0.996586
chr1	2304594	696199	G	C	.	PASS	Benign	pTP	0.996586
chr1	2304594	516036	G	T	.	PASS	Likely_benign	pTP	0.996586
chr1	2304596	515061	C	T	.	PASS	Likely_benign	pTP	0.996586
chr1	2304597	1228182	G	A	.	PASS	Benign	pTP	0.996671
chr1	2304622	674624	C	T	.	PASS	Likely_benign	pTP	0.996671
chr1	2305713	680973	T	G	.	PASS	Benign	pTP	0.996671
chr1	2305809	1241929	A	G	.	PASS	Benign	pTP	0.996671
chr1	2306016	697402	C	T	.	PASS	Likely_benign	pTP	0.996505
chr1	2306049	520151	G	A	.	PASS	Likely_benign	pTP	0.996671
chr1	2306069	1342566	C	T	.	PASS	Uncertain_significance	pTP	0.996671
chr1	2306085	1590591	C	T	.	PASS	Likely_benign	pTP	0.996671
chr1	2306086	139116	C	T	.	PASS	Benign/Likely_benign	pTP	0.996671
chr1	2306103	198156	G	A	.	PASS	Benign/Likely_benign	pTP	0.996671
chr1	2306112	415894	C	T	.	PASS	Likely_benign	pTP	0.996671
chr1	2306115	384451	C	T	.	PASS	Likely_benign	pTP	0.996671
chr1	2306118	520158	G	A	.	PASS	Likely_benign	pTP	0.996671
chr1	2306129	213698	A	T	.	PASS	Uncertain_significance	pTP	0.996671
chr1	2306130	1663566	G	A	.	PASS	Likely_benign	pTP	0.996671
chr1	2306142	1138602	C	A	.	PASS	Benign	pTP	0.996671
chr1	2306142	198155	C	T	.	PASS	Conflicting_interpretations_of_pathogenicity	pTP	0.996671
chr1	2306158	520169	C	T	.	PASS	Uncertain_significance	pTP	0.996671
chr1	2306175	699589	G	A	.	PASS	Likely_benign	pTP	0.996671
chr1	2306187	463400	G	T	.	PASS	Likely_benign	pTP	0.996671
chr1	2306194	463401	C	G	.	PASS	Uncertain_significance	pTP	0.996671
chr1	2306219	463402	C	T	.	PASS	Uncertain_significance	pTP	0.996671
chr1	2306226	139117	C	T	.	PASS	Benign	pTP	0.996671
chr1	2306243	1311606	C	T	.	PASS	Uncertain_significance	pTP	0.996671
chr1	2306259	516383	G	A	.	PASS	Likely_benign	pTP	0.996671
chr1	2306313	676028	T	C	.	PASS	Likely_benign	pTP	0.996671
chr1	2306424	1236154	C	G	.	PASS	Benign	pTP	0.996671
chr1	2306507	1219842	G	T	.	PASS	Likely_benign	pTP	0.996671
chr1	2306534	674447	A	G	.	PASS	Likely_benign	pTP	0.996671
chr1	2306558	1539984	C	T	.	PASS	Likely_benign	pTP	0.996671
chr1	2306559	1630949	C	T	.	PASS	Likely_benign	pTP	0.996671
chr1	2306566	1223182	C	T	.	PASS	Likely_benign	pTP	0.996671
chr1	2306568	697863	C	T	.	PASS	Likely_benign	pTP	0.996671
chr1	2306585	213699	C	G	.	PASS	Benign	pTP	0.996671
chr1	2306585	432935	C	T	.	PASS	Likely_benign	pTP	0.996671
chr1	2306591	415892	G	A	.	PASS	Benign/Likely_benign	pTP	0.996671
chr1	2306604	1683601	C	T	.	PASS	Uncertain_significance	pTP	0.996671
chr1	2306607	1444272	G	A	.	PASS	Uncertain_significance	pTP	0.996671
chr1	2306618	1215755	C	G	.	PASS	Uncertain_significance	pTP	0.996671
chr1	2306630	463405	G	T	.	PASS	Likely_benign	pTP	0.996671
chr1	2306634	213709	G	A	.	PASS	Uncertain_significance	pTP	0.996671
chr1	2306635	1032105	C	A	.	PASS	Uncertain_significance	pTP	0.996671
chr1	2306636	520154	C	T	.	PASS	Conflicting_interpretations_of_pathogenicity	pTP	0.996671
chr1	2306652	1470048	C	T	.	PASS	Uncertain_significance	pTP	0.996671
chr1	2306669	1149128	C	T	.	PASS	Likely_benign	pTP	0.996671
chr1	2306670	626169	C	T	.	PASS	Uncertain_significance	pTP	0.996671
chr1	2306690	1588289	G	A	.	PASS	Likely_benign	pTP	0.996671
chr1	2306706	213710	T	C	.	PASS	Uncertain_significance	pTP	0.996671
chr1	2306711	1157597	G	A	.	PASS	Likely_benign	pTP	0.996671
chr1	2306716	1401188	C	T	.	PASS	Uncertain_significance	pTP	0.996671
chr1	2306718	451473	C	T	.	PASS	Uncertain_significance	pTP	0.996671
chr1	2306719	213679	G	A	.	PASS	Uncertain_significance	pTP	0.996505
chr1	2306732	681385	G	T	.	PASS	Likely_benign	pTP	0.996671
chr1	2306743	934214	G	A	.	PASS	Uncertain_significance	pTP	0.996671
chr1	2306746	520155	C	A	.	PASS	Uncertain_significance	pTP	0.996671
chr1	2306749	440269	C	T	.	PASS	Uncertain_significance	pTP	0.996671
chr1	2306750	1569069	G	A	.	PASS	Likely_benign	pTP	0.996671
chr1	2306750	1603843	G	C	.	PASS	Likely_benign	pTP	0.996671
chr1	2306752	213700	A	C	.	PASS	Uncertain_significance	pTP	0.996671
chr1	2306753	1326687	G	C	.	PASS	Uncertain_significance	pTP	0.996671
chr1	2306761	213701	C	T	.	PASS	Conflicting_interpretations_of_pathogenicity	pTP	0.996671
chr1	2306762	386048	G	C	.	PASS	Benign/Likely_benign	pTP	0.996671
chr1	2306769	1198748	C	T	.	PASS	Likely_benign	pTP	0.996671
chr1	2306782	383970	C	T	.	PASS	Likely_benign	pTP	0.996671
chr1	2306798	1291556	A	T	.	PASS	Benign	pTP	0.996671
chr1	2306804	1208348	G	A	.	PASS	Likely_benign	pTP	0.996671
chr1	2385050	782837	G	A	.	PASS	Benign	pTP	0.996671
chr1	2387432	782838	G	A	.	PASS	Benign	pTP	0.996671
chr1	2404861	876386	T	G	.	PASS	Uncertain_significance	pTP	0.996671
chr1	2404912	296252	C	T	.	PASS	Uncertain_significance	pTP	0.996671
chr1	2404928	296253	G	A	.	PASS	Uncertain_significance	pTP	0.996586
chr1	2404931	296254	G	A	.	PASS	Uncertain_significance	pTP	0.996671
chr1	2404942	874434	C	T	.	PASS	Uncertain_significance	pTP	0.996586
chr1	2405034	296258	C	T	.	PASS	Uncertain_significance	pTP	0.996505
chr1	2405080	875341	G	C	.	PASS	Uncertain_significance	pTP	0.996671
chr1	2405090	875342	G	A	.	PASS	Likely_benign	pTP	0.996671
chr1	2405123	875343	G	A	.	PASS	Uncertain_significance	pTP	0.996671
chr1	2405139	296260	G	A	.	PASS	Uncertain_significance	pTP	0.996671
chr1	2405171	875344	C	T	.	PASS	Likely_benign	pTP	0.996671
chr1	2405172	296261	G	A	.	PASS	Uncertain_significance	pTP	0.996671
chr1	2405267	296262	C	T	.	PASS	Uncertain_significance	pTP	0.996671
chr1	2405321	875345	C	T	.	PASS	Uncertain_significance	pTP	0.996671
chr1	2405346	296263	C	T	.	PASS	Uncertain_significance	pTP	0.996671
chr1	2405356	296264	C	T	.	PASS	Uncertain_significance	pTP	0.996671
chr1	2405365	875398	T	G	.	PASS	Uncertain_significance	pTP	0.996671
chr1	2405414	296265	C	T	.	PASS	Benign	pTP	0.996671
chr1	2405456	296266	C	T	.	PASS	Uncertain_significance	pTP	0.996671
chr1	2405462	296267	G	A	.	PASS	Uncertain_significance	pTP	0.996671
chr1	2405591	875399	A	G	.	PASS	Uncertain_significance	pTP	0.996671
chr1	2405593	296268	C	T	.	PASS	Benign	pTP	0.996671
chr1	2405750	296270	C	T	.	PASS	Uncertain_significance	pTP	0.996671
chr1	2405755	262787	C	T	.	PASS	Benign	pTP	0.996671
chr1	2405756	296271	G	A	.	PASS	Uncertain_significance	pTP	0.996671
chr1	2405759	500892	C	A	.	PASS	Uncertain_significance	pTP	0.996671
chr1	2405767	1651066	C	T	.	PASS	Likely_benign	pTP	0.996671
chr1	2405770	296272	C	T	.	PASS	Uncertain_significance	pTP	0.996671
chr1	2405780	500751	G	A	.	PASS	Uncertain_significance	pTP	0.996671
chr1	2405787	1448457	G	C	.	PASS	Uncertain_significance	pTP	0.996671
chr1	2405807	1366109	A	G	.	PASS	Uncertain_significance	pTP	0.996671
chr1	2405815	162433	C	T	.	PASS	Conflicting_interpretations_of_pathogenicity	pTP	0.996671
chr1	2405816	964391	G	A	.	PASS	Uncertain_significance	pTP	0.996671
chr1	2405825	1464238	G	A	.	PASS	Uncertain_significance	pTP	0.996586
chr1	2405828	1515381	A	G	.	PASS	Uncertain_significance	pTP	0.996671
chr1	2405832	286858	C	T	.	PASS	Uncertain_significance	pTP	0.996671
chr1	2405834	1521300	C	T	.	PASS	Uncertain_significance	pTP	0.996671
chr1	2405837	597492	G	A	.	PASS	Uncertain_significance	pTP	0.996671
chr1	2405838	262791	C	T	.	PASS	Benign	pTP	0.996671
chr1	2405839	1137726	G	A	.	PASS	Likely_benign	pTP	0.996671
chr1	2405850	1560237	A	G	.	PASS	Likely_benign	pTP	0.996568
chr1	2406098	1231445	C	G	.	PASS	Benign	pTP	0.996671
chr1	2406121	1213636	G	A	.	PASS	Likely_benign	pTP	0.996671
chr1	2406436	1320357	C	T	.	PASS	Likely_benign	pTP	0.996671
chr1	2406466	1566066	A	G	.	PASS	Likely_benign	pTP	0.996671
chr1	2406467	1620259	G	A	.	PASS	Likely_benign	pTP	0.996671
chr1	2406471	1462121	G	C	.	PASS	Likely_benign	pTP	0.996671
chr1	2406499	1094404	C	T	.	PASS	Likely_benign	pTP	0.996671
chr1	2406500	283862	G	A	.	PASS	Uncertain_significance	pTP	0.996671
chr1	2406501	1029463	C	T	.	PASS	Uncertain_significance	pTP	0.996671
chr1	2406502	788258	G	A	.	PASS	Likely_benign	pTP	0.996671
chr1	2406528	552930	G	C	.	PASS	Uncertain_significance	pTP	0.996671
chr1	2406531	874476	C	T	.	PASS	Uncertain_significance	pTP	0.996671
chr1	2406532	749376	G	A	.	PASS	Conflicting_interpretations_of_pathogenicity	pTP	0.996671
chr1	2406535	1097790	G	A	.	PASS	Likely_benign	pTP	0.996671
chr1	2406538	744503	C	T	.	PASS	Likely_benign	pTP	0.996671
chr1	2406539	939299	G	A	.	PASS	Uncertain_significance	pTP	0.996671
chr1	2406541	1547093	G	T	.	PASS	Likely_benign	pTP	0.996671
chr1	2406553	262790	C	T	.	PASS	Benign	pTP	0.996671
chr1	2406557	497613	C	T	.	PASS	Uncertain_significance	pTP	0.996671
chr1	2406558	286808	G	A	.	PASS	Uncertain_significance	pTP	0.996671
chr1	2406561	1493137	C	T	.	PASS	Uncertain_significance	pTP	0.996671
chr1	2406562	1430802	C	T	.	PASS	Uncertain_significance	pTP	0.996671
chr1	2406569	558445	C	A	.	PASS	Conflicting_interpretations_of_pathogenicity	pTP	0.996671
chr1	2406573	748612	G	A	.	PASS	Conflicting_interpretations_of_pathogenicity	pTP	0.996671
chr1	2406575	874477	G	A	.	PASS	Uncertain_significance	pTP	0.996671
chr1	2406576	197887	T	C	.	PASS	Benign/Likely_benign	pTP	0.996671
chr1	2406580	289743	C	A	.	PASS	Uncertain_significance	pTP	0.996671
chr1	2406584	289191	G	A	.	PASS	Uncertain_significance	pTP	0.996568
chr1	2406585	286993	G	T	.	PASS	Uncertain_significance	pTP	0.996568
chr1	2406598	1154430	G	A	.	PASS	Likely_benign	pTP	0.996671
chr1	2406614	839621	G	C	.	PASS	Uncertain_significance	pTP	0.996671
chr1	2406617	841125	G	T	.	PASS	Uncertain_significance	pTP	0.996671
chr1	2406687	1180486	C	A	.	PASS	Benign	pTP	0.996505
chr1	2406700	1530472	T	C	.	PASS	Likely_benign	pTP	0.996671
chr1	2406708	1583463	C	A	.	PASS	Likely_benign	pTP	0.996505
chr1	2406711	763313	C	T	.	PASS	Conflicting_interpretations_of_pathogenicity	pTP	0.996505
chr1	2406712	296274	G	A	.	PASS	Uncertain_significance	pTP	0.996505
chr1	2406713	1549907	C	G	.	PASS	Likely_benign	pTP	0.996671
chr1	2406715	853076	C	T	.	PASS	Uncertain_significance	pTP	0.996671
chr1	2406718	555007	A	G	.	PASS	Likely_pathogenic	pTP	0.996671
chr1	2406723	290110	C	T	.	PASS	Uncertain_significance	pTP	0.996671
chr1	2406724	962031	G	C	.	PASS	Uncertain_significance	pTP	0.996671
chr1	2406725	750175	G	A	.	PASS	Conflicting_interpretations_of_pathogenicity	pTP	0.996671
chr1	2406730	1442105	A	T	.	PASS	Uncertain_significance	pTP	0.996671
chr1	2406731	498108	C	T	.	PASS	Uncertain_significance	pTP	0.996671
chr1	2406736	296275	C	T	.	PASS	Uncertain_significance	pTP	0.996671
chr1	2406738	596170	C	T	.	PASS	Uncertain_significance	pTP	0.996671
chr1	2406739	594805	G	A	.	PASS	Uncertain_significance	pTP	0.996671
chr1	2406744	1163122	A	G	.	PASS	Uncertain_significance	pTP	0.996671
chr1	2406765	594956	C	G	.	PASS	Uncertain_significance	pTP	0.996671
chr1	2406771	964978	C	T	.	PASS	Uncertain_significance	pTP	0.996671
chr1	2406777	1382799	C	T	.	PASS	Uncertain_significance	pTP	0.996671
chr1	2406778	1005013	T	C	.	PASS	Uncertain_significance	pTP	0.996671
chr1	2406784	197385	C	G	.	PASS	Uncertain_significance	pTP	0.996671
chr1	2406784	967776	C	T	.	PASS	Uncertain_significance	pTP	0.996671
chr1	2406785	296276	G	A	.	PASS	Conflicting_interpretations_of_pathogenicity	pTP	0.996671
chr1	2406798	1022263	C	T	.	PASS	Uncertain_significance	pTP	0.996505
chr1	2406806	1142004	C	T	.	PASS	Likely_benign	pTP	0.996671
chr1	2406811	296277	C	G	.	PASS	Benign/Likely_benign	pTP	0.996671
chr1	2406819	853555	A	G	.	PASS	Uncertain_significance	pTP	0.996671
chr1	2406828	594599	A	G	.	PASS	Uncertain_significance	pTP	0.996671
chr1	2406833	1103729	C	T	.	PASS	Likely_benign	pTP	0.996505
chr1	2406851	1112098	A	T	.	PASS	Likely_benign	pTP	0.996671
chr1	2406855	291156	C	T	.	PASS	Uncertain_significance	pTP	0.996671
chr1	2406856	446046	G	A	.	PASS	Uncertain_significance	pTP	0.996671
chr1	2406860	1110869	C	T	.	PASS	Likely_benign	pTP	0.996671
chr1	2406869	498837	C	T	.	PASS	Conflicting_interpretations_of_pathogenicity	pTP	0.996671
chr1	2406873	1009628	C	T	.	PASS	Uncertain_significance	pTP	0.996671
chr1	2406874	1038833	C	T	.	PASS	Uncertain_significance	pTP	0.996671
chr1	2406875	1662204	G	A	.	PASS	Likely_benign	pTP	0.996671
chr1	2406875	767643	G	C	.	PASS	Likely_benign	pTP	0.996671
chr1	2406885	197386	C	T	.	PASS	Uncertain_significance	pTP	0.996671
chr1	2406891	498828	C	T	.	PASS	Uncertain_significance	pTP	0.996671
chr1	2406892	1059425	G	A	.	PASS	Uncertain_significance	pTP	0.996671
chr1	2406892	849066	G	T	.	PASS	Uncertain_significance	pTP	0.996671
chr1	2406898	991789	G	C	.	PASS	Uncertain_significance	pTP	0.996671
chr1	2406902	707987	G	A	.	PASS	Likely_benign	pTP	0.996671
chr1	2406908	1128248	T	C	.	PASS	Likely_benign	pTP	0.996671
chr1	2406911	1135714	C	T	.	PASS	Likely_benign	pTP	0.996671
chr1	2406913	875453	C	G	.	PASS	Uncertain_significance	pTP	0.996671
chr1	2406918	1423305	C	T	.	PASS	Uncertain_significance	pTP	0.996671
chr1	2406922	500033	T	C	.	PASS	Uncertain_significance	pTP	0.996671
chr1	2406925	1636474	G	A	.	PASS	Likely_benign	pTP	0.996671
chr1	2406931	1364163	T	A	.	PASS	Uncertain_significance	pTP	0.996671
chr1	2406934	1388514	G	A	.	PASS	Uncertain_significance	pTP	0.996586
chr1	2406950	501512	C	T	.	PASS	Uncertain_significance	pTP	0.996671
chr1	2406951	1026333	G	A	.	PASS	Uncertain_significance	pTP	0.996671
chr1	2406958	1061908	G	A	.	PASS	Uncertain_significance	pTP	0.996671
chr1	2406970	1611079	C	A	.	PASS	Likely_benign	pTP	0.996671
chr1	2406970	296278	C	T	.	PASS	Uncertain_significance	pTP	0.996671
chr1	2406971	1634917	G	A	.	PASS	Likely_benign	pTP	0.996671
chr1	2407130	1259297	T	C	.	PASS	Benign	pTP	0.996671
chr1	2407219	1291891	G	A	.	PASS	Benign	pTP	0.996586
chr1	2408170	1238279	A	G	.	PASS	Benign	pTP	0.996671
chr1	2408433	1667718	C	T	.	PASS	Likely_benign	pTP	0.996671
chr1	2408438	1087114	C	T	.	PASS	Likely_benign	pTP	0.996671
chr1	2408439	1409278	G	A	.	PASS	Uncertain_significance	pTP	0.996671
chr1	2408451	6770	C	T	.	PASS	Pathogenic	pTP	0.996671
chr1	2408455	1161990	C	T	.	PASS	Likely_benign	pTP	0.996671
chr1	2408456	1370083	G	A	.	PASS	Uncertain_significance	pTP	0.996671
chr1	2408464	755596	C	T	.	PASS	Likely_benign	pTP	0.996505
chr1	2408469	596280	G	A	.	PASS	Uncertain_significance	pTP	0.996671
chr1	2408476	1107336	G	C	.	PASS	Likely_benign	pTP	0.996671
chr1	2408496	1421437	C	T	.	PASS	Uncertain_significance	pTP	0.996671
chr1	2408497	296279	G	A	.	PASS	Uncertain_significance	pTP	0.996671
chr1	2408514	1429902	C	A	.	PASS	Uncertain_significance	pTP	0.996671
chr1	2408524	1667317	C	G	.	PASS	Likely_benign	pTP	0.996671
chr1	2408525	593419	C	T	.	PASS	Uncertain_significance	pTP	0.996671
chr1	2408539	764431	G	A	.	PASS	Likely_benign	pTP	0.996671
chr1	2408554	1103381	G	A	.	PASS	Likely_benign	pTP	0.996671
chr1	2408556	1051245	C	T	.	PASS	Uncertain_significance	pTP	0.996671
chr1	2408557	196588	G	A	.	PASS	Likely_benign	pTP	0.996671
chr1	2408563	1162053	C	A	.	PASS	Likely_benign	pTP	0.996671
chr1	2408563	1428397	C	T	.	PASS	Uncertain_significance	pTP	0.996671
chr1	2408564	875455	G	A	.	PASS	Uncertain_significance	pTP	0.996671
chr1	2408567	1373599	C	T	.	PASS	Uncertain_significance	pTP	0.996671
chr1	2408568	498762	G	A	.	PASS	Uncertain_significance	pTP	0.996671
chr1	2408575	1096721	C	T	.	PASS	Likely_benign	pTP	0.996671
chr1	2408582	972560	C	T	.	PASS	Uncertain_significance	pTP	0.996671
chr1	2408603	1421404	G	A	.	PASS	Uncertain_significance	pTP	0.996671
chr1	2408605	854403	C	T	.	PASS	Uncertain_significance	pTP	0.996671
chr1	2408606	289259	G	A	.	PASS	Uncertain_significance	pTP	0.996671
chr1	2408614	1555235	A	G	.	PASS	Likely_benign	pTP	0.996671
chr1	2408615	1395630	C	T	.	PASS	Uncertain_significance	pTP	0.996671
chr1	2408616	836691	G	A	.	PASS	Uncertain_significance	pTP	0.996671
chr1	2408617	559056	C	T	.	PASS	Benign	pTP	0.996671
chr1	2408621	559057	C	G	.	PASS	Uncertain_significance	pTP	0.996671
chr1	2408624	1505575	C	T	.	PASS	Uncertain_significance	pTP	0.996671
chr1	2408625	499521	G	A	.	PASS	Uncertain_significance	pTP	0.996671
chr1	2408627	596702	C	T	.	PASS	Uncertain_significance	pTP	0.996671
chr1	2408628	499527	G	A	.	PASS	Uncertain_significance	pTP	0.996671
chr1	2408629	596430	C	T	.	PASS	Uncertain_significance	pTP	0.996671
chr1	2408630	1491078	G	A	.	PASS	Uncertain_significance	pTP	0.996505
chr1	2408631	1476912	C	T	.	PASS	Uncertain_significance	pTP	0.996505
chr1	2408634	296280	C	G	.	PASS	Uncertain_significance	pTP	0.996505
chr1	2408635	756640	T	C	.	PASS	Likely_benign	pTP	0.996505
chr1	2408645	1450217	C	T	.	PASS	Uncertain_significance	pTP	0.996671
chr1	2408662	972109	G	C	.	PASS	Uncertain_significance	pTP	0.996671
chr1	2408674	1558752	G	C	.	PASS	Likely_benign	pTP	0.996671
chr1	2408679	6772	G	A	.	PASS	Pathogenic/Likely_pathogenic	pTP	0.996671
chr1	2408680	1129216	C	T	.	PASS	Likely_benign	pTP	0.996671
chr1	2408681	1392132	C	T	.	PASS	Uncertain_significance	pTP	0.996671
chr1	2408688	1398852	C	T	.	PASS	Uncertain_significance	pTP	0.996586
chr1	2408689	595575	G	A	.	PASS	Uncertain_significance	pTP	0.996586
chr1	2408691	1478652	G	T	.	PASS	Uncertain_significance	pTP	0.996586
chr1	2408701	1105159	C	T	.	PASS	Likely_benign	pTP	0.996671
chr1	2408708	1508748	T	C	.	PASS	Uncertain_significance	pTP	0.996671
chr1	2408711	860725	T	C	.	PASS	Uncertain_significance	pTP	0.996671
chr1	2408714	955602	A	G	.	PASS	Uncertain_significance	pTP	0.996568
chr1	2408719	1636154	G	T	.	PASS	Likely_benign	pTP	0.996568
chr1	2408720	559058	A	G	.	PASS	Benign	pTP	0.996568
chr1	2408734	262789	C	T	.	PASS	Likely_benign	pTP	0.996671
chr1	2408736	296281	G	A	.	PASS	Uncertain_significance	pTP	0.996671
chr1	2408745	1349675	G	C	.	PASS	Uncertain_significance	pTP	0.996671
chr1	2408746	1117328	C	A	.	PASS	Likely_benign	pTP	0.996671
chr1	2408752	754905	G	A	.	PASS	Likely_benign	pTP	0.996671
chr1	2408761	129884	T	C	.	PASS	Benign	pTP	0.996671
chr1	2408762	1033176	G	A	.	PASS	Uncertain_significance	pTP	0.996671
chr1	2408772	296282	C	T	.	PASS	Uncertain_significance	pTP	0.996671
chr1	2408773	129883	G	A	.	PASS	Benign	pTP	0.996671
chr1	2408777	296283	C	T	.	PASS	Uncertain_significance	pTP	0.996671
chr1	2408778	500164	G	A	.	PASS	Uncertain_significance	pTP	0.996671
chr1	2408778	961415	G	C	.	PASS	Uncertain_significance	pTP	0.996671
chr1	2408780	1409192	C	T	.	PASS	Uncertain_significance	pTP	0.996671
chr1	2408781	598635	G	A	.	PASS	Uncertain_significance	pTP	0.996671
chr1	2408784	497782	G	A	.	PASS	Uncertain_significance	pTP	0.996671
chr1	2408785	1145766	C	T	.	PASS	Likely_benign	pTP	0.996671
chr1	2408789	1399149	G	T	.	PASS	Uncertain_significance	pTP	0.996671
chr1	2408804	838963	C	T	.	PASS	Uncertain_significance	pTP	0.996671
chr1	2408805	498023	G	A	.	PASS	Uncertain_significance	pTP	0.996671
chr1	2408806	1103460	C	T	.	PASS	Likely_benign	pTP	0.996671
chr1	2408832	598728	C	T	.	PASS	Uncertain_significance	pTP	0.996671
chr1	2408833	1091076	G	A	.	PASS	Likely_benign	pTP	0.996671
chr1	2408841	1454209	C	A	.	PASS	Pathogenic	pTP	0.996505
chr1	2408847	1113573	G	A	.	PASS	Likely_benign	pTP	0.996671
chr1	2408862	1585641	C	T	.	PASS	Likely_benign	pTP	0.996671
chr1	2408863	262788	G	A	.	PASS	Conflicting_interpretations_of_pathogenicity	pTP	0.996671
chr1	2408871	1565318	G	A	.	PASS	Likely_benign	pTP	0.996671
chr1	2408877	1594436	G	A	.	PASS	Likely_benign	pTP	0.996671
chr1	2409065	1252332	C	T	.	PASS	Benign	pTP	0.996671
chr1	2410356	1614046	C	T	.	PASS	Likely_benign	pTP	0.996671
chr1	2410357	1665295	G	A	.	PASS	Likely_benign	pTP	0.996671
chr1	2410357	1553699	G	T	.	PASS	Likely_benign	pTP	0.996671
chr1	2410363	1127585	G	A	.	PASS	Likely_benign	pTP	0.996671
chr1	2410405	1534848	T	C	.	PASS	Likely_benign	pTP	0.996671
chr1	2410413	1128401	G	A	.	PASS	Likely_benign	pTP	0.996671
chr1	2410420	743720	C	T	.	PASS	Conflicting_interpretations_of_pathogenicity	pTP	0.996671
chr1	2410426	1086459	C	T	.	PASS	Likely_benign	pTP	0.996671
chr1	2410440	436285	A	T	.	PASS	Uncertain_significance	pTP	0.996671
chr1	2410441	1140032	C	T	.	PASS	Likely_benign	pTP	0.996671
chr1	2410444	1441647	C	A	.	PASS	Uncertain_significance	pTP	0.996671
chr1	2410448	592470	G	A	.	PASS	Uncertain_significance	pTP	0.996671
chr1	2410452	553007	C	T	.	PASS	Likely_pathogenic	pTP	0.996671
chr1	2410477	559059	G	A	.	PASS	Likely_benign	pTP	0.996568
chr1	2412302	1208632	G	A	.	PASS	Likely_benign	pTP	0.996671
chr1	2412375	1645522	C	T	.	PASS	Likely_benign	pTP	0.996671
chr1	2412376	1626163	G	T	.	PASS	Likely_benign	pTP	0.996671
chr1	2412380	873586	C	A	.	PASS	Uncertain_significance	pTP	0.996671
chr1	2412382	1347092	G	A	.	PASS	Likely_benign	pTP	0.996671
chr1	2412382	1540903	G	T	.	PASS	Likely_benign	pTP	0.996671
chr1	2412405	870567	A	C	.	PASS	Uncertain_significance	pTP	0.996671
chr1	2412406	1132179	G	A	.	PASS	Likely_benign	pTP	0.996671
chr1	2412410	1159270	G	C	.	PASS	Likely_benign	pTP	0.996671
chr1	2412419	1514774	C	T	.	PASS	Likely_benign	pTP	0.996671
chr1	2412425	500895	C	T	.	PASS	Uncertain_significance	pTP	0.996671
chr1	2412452	751058	C	T	.	PASS	Likely_benign	pTP	0.996671
chr1	2412460	1423555	C	T	.	PASS	Uncertain_significance	pTP	0.996671
chr1	2412474	1020093	T	G	.	PASS	Uncertain_significance	pTP	0.996671
chr1	2412476	718967	C	T	.	PASS	Benign	pTP	0.996559
chr1	2412482	1627212	G	A	.	PASS	Likely_benign	pTP	0.996559
chr1	2412488	1145581	G	A	.	PASS	Likely_benign	pTP	0.996671
chr1	2412495	1492068	G	C	.	PASS	Uncertain_significance	pTP	0.996586
chr1	2412497	284321	G	C	.	PASS	Benign/Likely_benign	pTP	0.996586
chr1	2412499	1439852	C	A	.	PASS	Uncertain_significance	pTP	0.996586
chr1	2412502	280002	T	C	.	PASS	Pathogenic/Likely_pathogenic	pTP	0.996671
chr1	2412505	593899	C	T	.	PASS	Uncertain_significance	pTP	0.996671
chr1	2412511	873587	G	A	.	PASS	Uncertain_significance	pTP	0.996671
chr1	2412579	874591	C	A	.	PASS	Uncertain_significance	pTP	0.996671
chr1	2412603	1215376	G	C	.	PASS	Benign/Likely_benign	pTP	0.996671
chr1	2476603	996853	G	A	.	PASS	Uncertain_significance	pTP	0.996671
chr1	2476606	791770	C	T	.	PASS	Benign	pTP	0.996671
chr1	2476671	779852	G	C	.	PASS	Benign	pTP	0.996671
chr1	2479840	720201	C	T	.	PASS	Benign	pTP	0.996671
chr1	2479937	713841	G	A	.	PASS	Benign	pTP	0.996671
chr1	2480243	773104	C	T	.	PASS	Benign	pTP	0.996671
chr1	2484444	780209	G	C	.	PASS	Benign	pTP	0.996671
chr1	2486924	722917	C	T	.	PASS	Likely_benign	pTP	0.996671
chr1	2487163	787693	C	T	.	PASS	Benign	pTP	0.996671
chr1	2489228	775490	C	T	.	PASS	Benign	pTP	0.996671
chr1	2489840	774150	C	T	.	PASS	Benign	pTP	0.996671
chr1	2491175	1289526	G	A	.	PASS	Benign	pTP	0.996671
chr1	2491211	770483	G	A	.	PASS	Likely_benign	pTP	0.996671
chr1	2494849	794221	G	A	.	PASS	Likely_benign	pTP	0.996671
chr1	2496600	771838	G	A	.	PASS	Likely_benign	pTP	0.996671
chr1	2497018	721551	C	T	.	PASS	Likely_benign	pTP	0.996671
chr1	2498617	727569	G	A	.	PASS	Likely_benign	pTP	0.996671
chr1	2498812	773385	C	T	.	PASS	Benign	pTP	0.996671
chr1	2499239	735787	G	A	.	PASS	Likely_benign	pTP	0.996671
chr1	2499660	711256	A	G	.	PASS	Benign	pTP	0.996671
chr1	2499663	711257	A	G	.	PASS	Benign	pTP	0.996671
chr1	2504310	713030	A	G	.	PASS	Likely_benign	pTP	0.996671
chr1	2504320	787198	G	A	.	PASS	Benign	pTP	0.996671
chr1	2504832	782076	G	A	.	PASS	Benign	pTP	0.996586
chr1	2520467	1301909	C	T	.	PASS	Pathogenic	pTP	0.996671
chr1	2529877	749203	C	T	.	PASS	Likely_benign	pTP	0.996671
chr1	2530132	767644	G	A	.	PASS	Benign	pTP	0.996671
chr1	2556673	787525	T	C	.	PASS	Benign	pTP	0.996671
chr1	2556714	135349	A	G	.	PASS	not_provided	pTP	0.996018
chr1	2559013	133394	C	T	.	PASS	not_provided	pTP	0.996671
chr1	2559074	133395	C	G	.	PASS	not_provided	pTP	0.996671
chr1	2559092	133396	C	T	.	PASS	not_provided	pTP	0.996671
chr1	2559110	133397	C	T	.	PASS	not_provided	pTP	0.996671
chr1	2559169	133398	A	G	.	PASS	not_provided	pTP	0.996671
chr1	2559170	133399	T	C	.	PASS	not_provided	pTP	0.996671
chr1	2559347	133400	C	T	.	PASS	not_provided	pTP	0.996586
chr1	2559459	133404	C	A	.	PASS	not_provided	pTP	0.996586
chr1	2559495	133405	C	A	.	PASS	not_provided	pTP	0.996671
chr1	2559503	133406	C	A	.	PASS	not_provided	pTP	0.996671
chr1	2559515	133407	C	T	.	PASS	not_provided	pTP	0.996671
chr1	2559622	133409	G	A	.	PASS	not_provided	pTP	0.996671
chr1	2559632	133410	C	G	.	PASS	not_provided	pTP	0.996671
chr1	2559632	133411	C	T	.	PASS	not_provided	pTP	0.996671
chr1	2559652	133412	G	A	.	PASS	not_provided	pTP	0.996671
chr1	2559725	133413	G	A	.	PASS	not_provided	pTP	0.996671
chr1	2559766	133414	C	T	.	PASS	not_provided	pTP	0.990111
chr1	2559866	135350	C	T	.	PASS	not_provided	pTP	0.996671
chr1	2559867	135353	G	A	.	PASS	not_provided	pTP	0.996671
chr1	2559923	135351	C	T	.	PASS	not_provided	pTP	0.996671
chr1	2559926	135352	C	T	.	PASS	not_provided	pTP	0.996671
chr1	2560684	135354	G	A	.	PASS	not_provided	pTP	0.996671
chr1	2562891	135355	G	A	.	PASS	not_provided	pTP	0.996671
chr1	2563206	135356	C	T	.	PASS	not_provided	pTP	0.996671
chr1	2563218	135357	C	T	.	PASS	not_provided	pTP	0.996671
chr1	2591922	719937	C	T	.	PASS	Benign	pTP	0.996671
chr1	2591973	737413	C	T	.	PASS	Benign	pTP	0.996671
chr1	2592689	708734	A	G	.	PASS	Likely_benign	pTP	0.996671
chr1	2592725	719695	G	A	.	PASS	Benign	pTP	0.996671
chr1	2593833	719696	C	T	.	PASS	Benign	pTP	0.996671
chr1	2596018	778203	C	T	.	PASS	Benign	pTP	0.996671
chr1	2596033	783918	C	T	.	PASS	Benign	pTP	0.996671
chr1	2604193	712823	T	C	.	PASS	Benign	pTP	0.996671
chr1	2604240	727941	C	T	.	PASS	Likely_benign	pTP	0.996671
chr1	2605602	727107	T	G	.	PASS	Benign	pTP	0.996671
chr1	2606362	782839	G	A	.	PASS	Benign	pTP	0.996671
chr1	2629443	1303694	G	A	.	PASS	Benign	pTP	0.996671
chr1	2629464	1303609	T	G	.	PASS	Benign	pTP	0.996671
chr1	3068848	671193	G	A	.	PASS	Benign	pTP	0.996671
chr1	3068981	1223395	G	C	.	PASS	Likely_benign	pTP	0.982260
chr1	3069243	509097	T	C	.	PASS	Likely_benign	pTP	0.996671
chr1	3069246	228319	C	A	.	PASS	Likely_benign	pTP	0.996671
chr1	3069280	390136	G	A	.	PASS	Likely_benign	pTP	0.996671
chr1	3069289	1110471	A	G	.	PASS	Likely_benign	pTP	0.996671
chr1	3069321	674706	C	G	.	PASS	Benign	pTP	0.996671
chr1	3185810	1201135	C	T	.	PASS	Likely_benign	pTP	0.996671
chr1	3185956	679886	C	A	.	PASS	Likely_benign	pTP	0.996671
chr1	3186088	1214413	C	T	.	PASS	Likely_benign	pTP	0.996671
chr1	3186105	1622005	C	A	.	PASS	Likely_benign	pTP	0.996671
chr1	3186105	1587332	C	T	.	PASS	Likely_benign	pTP	0.996671
chr1	3186110	227038	C	T	.	PASS	Benign	pTP	0.996671
chr1	3186111	229168	G	A	.	PASS	Conflicting_interpretations_of_pathogenicity	pTP	0.996671
chr1	3186129	1083420	C	T	.	PASS	Likely_benign	pTP	0.996671
chr1	3186130	451384	G	A	.	PASS	Uncertain_significance	pTP	0.996671
chr1	3186136	474437	G	A	.	PASS	Likely_benign	pTP	0.996671
chr1	3186136	474438	G	T	.	PASS	Uncertain_significance	pTP	0.996671
chr1	3186162	1199894	C	T	.	PASS	Likely_benign	pTP	0.996671
chr1	3186163	474439	C	T	.	PASS	Uncertain_significance	pTP	0.996671
chr1	3186164	650830	G	A	.	PASS	Uncertain_significance	pTP	0.996671
chr1	3186187	227857	G	A	.	PASS	Benign/Likely_benign	pTP	0.996671
chr1	3186189	474401	G	A	.	PASS	Likely_benign	pTP	0.996671
chr1	3186194	640545	A	C	.	PASS	Uncertain_significance	pTP	0.996671
chr1	3186195	512567	C	T	.	PASS	Likely_benign	pTP	0.996671
chr1	3186196	576283	G	A	.	PASS	Uncertain_significance	pTP	0.996671
chr1	3186201	516028	C	T	.	PASS	Likely_benign	pTP	0.996671
chr1	3186202	968946	G	A	.	PASS	Uncertain_significance	pTP	0.996671
chr1	3186219	1590141	G	A	.	PASS	Likely_benign	pTP	0.996671
chr1	3186228	696403	C	T	.	PASS	Likely_benign	pTP	0.996505
chr1	3186229	241420	G	A	.	PASS	Likely_benign	pTP	0.996505
chr1	3186233	423614	G	A	.	PASS	Uncertain_significance	pTP	0.996586
chr1	3186240	1582360	G	A	.	PASS	Likely_benign	pTP	0.996671
chr1	3186258	510574	C	T	.	PASS	Likely_benign	pTP	0.996671
chr1	3186259	944961	G	A	.	PASS	Uncertain_significance	pTP	0.996671
chr1	3186284	474414	C	T	.	PASS	Uncertain_significance	pTP	0.996671
chr1	3186288	227864	G	A	.	PASS	Benign/Likely_benign	pTP	0.996671
chr1	3186291	1561286	C	T	.	PASS	Likely_benign	pTP	0.996671
chr1	3186292	955298	G	A	.	PASS	Uncertain_significance	pTP	0.996671
chr1	3186302	1174807	T	G	.	PASS	Uncertain_significance	pTP	0.996671
chr1	3186324	1602871	G	A	.	PASS	Likely_benign	pTP	0.996671
chr1	3186324	1151027	G	T	.	PASS	Likely_benign	pTP	0.996671
chr1	3186339	504756	C	T	.	PASS	Likely_benign	pTP	0.996671
chr1	3186351	963075	G	T	.	PASS	Uncertain_significance	pTP	0.996671
chr1	3186354	1141846	C	T	.	PASS	Likely_benign	pTP	0.996671
chr1	3186365	935078	G	A	.	PASS	Uncertain_significance	pTP	0.996586
chr1	3186375	758569	G	A	.	PASS	Likely_benign	pTP	0.996568
chr1	3186393	751892	G	A	.	PASS	Likely_benign	pTP	0.996671
chr1	3186403	1428071	G	A	.	PASS	Uncertain_significance	pTP	0.996671
chr1	3186405	1573360	C	T	.	PASS	Likely_benign	pTP	0.996586
chr1	3186419	474427	G	A	.	PASS	Uncertain_significance	pTP	0.996505
chr1	3186427	569721	G	A	.	PASS	Uncertain_significance	pTP	0.996671
chr1	3186429	968062	G	A	.	PASS	Uncertain_significance	pTP	0.996671
chr1	3186440	474433	G	A	.	PASS	Uncertain_significance	pTP	0.996505
chr1	3186446	666084	C	T	.	PASS	Uncertain_significance	pTP	0.996671
chr1	3186447	541393	G	A	.	PASS	Likely_benign	pTP	0.996671
chr1	3186453	1531735	G	A	.	PASS	Likely_benign	pTP	0.996671
chr1	3186465	1639936	C	T	.	PASS	Likely_benign	pTP	0.996671
chr1	3186466	1005337	G	A	.	PASS	Uncertain_significance	pTP	0.996671
chr1	3186480	657024	C	A	.	PASS	Uncertain_significance	pTP	0.996671
chr1	3186480	227039	C	T	.	PASS	Benign	pTP	0.996671
chr1	3186484	751218	C	T	.	PASS	Likely_benign	pTP	0.996671
chr1	3186485	1586520	G	A	.	PASS	Likely_benign	pTP	0.996671
chr1	3186486	1610951	C	T	.	PASS	Likely_benign	pTP	0.996671
chr1	3186641	679794	G	T	.	PASS	Benign	pTP	0.996671
chr1	3186748	669013	G	T	.	PASS	Benign	pTP	0.996671
chr1	3244087	864138	C	G	.	PASS	Uncertain_significance	pTP	0.996671
chr1	3244097	451127	C	T	.	PASS	Uncertain_significance	pTP	0.996671
chr1	3244098	1112796	G	A	.	PASS	Likely_benign	pTP	0.996671
chr1	3244101	1607498	C	T	.	PASS	Likely_benign	pTP	0.996671
chr1	3244102	432894	G	A	.	PASS	Uncertain_significance	pTP	0.996671
chr1	3244109	652341	T	C	.	PASS	Uncertain_significance	pTP	0.996671
chr1	3244111	1000807	T	C	.	PASS	Uncertain_significance	pTP	0.996671
chr1	3244112	505232	C	T	.	PASS	Uncertain_significance	pTP	0.996671
chr1	3244128	227040	C	T	.	PASS	Benign/Likely_benign	pTP	0.996671
chr1	3244150	1593527	G	A	.	PASS	Likely_benign	pTP	0.996671
chr1	3244152	1542542	C	T	.	PASS	Likely_benign	pTP	0.996671
chr1	3244153	668372	C	G	.	PASS	Likely_benign	pTP	0.996671
chr1	3244156	1600521	C	G	.	PASS	Benign	pTP	0.996671
chr1	3244156	1539715	C	T	.	PASS	Benign	pTP	0.996671
chr1	3244176	1215458	G	A	.	PASS	Likely_benign	pTP	0.996671
chr1	3244445	671491	C	G	.	PASS	Benign	pTP	0.996671
chr1	3373043	1635261	T	C	.	PASS	Benign	pTP	0.996671
chr1	3385012	679506	C	G	.	PASS	Likely_benign	pTP	0.996671
chr1	3385014	1207457	G	C	.	PASS	Likely_benign	pTP	0.996671
chr1	3385022	1207785	G	A	.	PASS	Likely_benign	pTP	0.996671
chr1	3385111	1188104	A	G	.	PASS	Likely_benign	pTP	0.996671
chr1	3385131	1218793	G	C	.	PASS	Likely_benign	pTP	0.996671
chr1	3385135	1284752	C	T	.	PASS	Likely_benign	pTP	0.996671
chr1	3385136	1284463	G	A	.	PASS	Likely_benign	pTP	0.996671
chr1	3385151	1016917	G	C	.	PASS	Uncertain_significance	pTP	0.996671
chr1	3385157	227041	C	T	.	PASS	Benign	pTP	0.996671
chr1	3385158	1407377	G	A	.	PASS	Uncertain_significance	pTP	0.996671
chr1	3385164	581296	C	G	.	PASS	Likely_benign	pTP	0.996671
chr1	3385169	1633173	C	T	.	PASS	Likely_benign	pTP	0.996671
chr1	3385184	509790	C	T	.	PASS	Likely_benign	pTP	0.996671
chr1	3385185	1447526	G	A	.	PASS	Uncertain_significance	pTP	0.996671
chr1	3385194	406240	A	G	.	PASS	Conflicting_interpretations_of_pathogenicity	pTP	0.996671
chr1	3385201	391177	C	T	.	PASS	Likely_benign	pTP	0.996568
chr1	3385202	1254209	G	A	.	PASS	Likely_benign	pTP	0.996568
chr1	3385203	855214	G	A	.	PASS	Uncertain_significance	pTP	0.996568
chr1	3385231	1007787	G	A	.	PASS	Uncertain_significance	pTP	0.996671
chr1	3385237	1042807	C	T	.	PASS	Uncertain_significance	pTP	0.996671
chr1	3385238	698357	G	A	.	PASS	Likely_benign	pTP	0.996671
chr1	3385238	737047	G	C	.	PASS	Likely_benign	pTP	0.996671
chr1	3385266	235271	A	G	.	PASS	Conflicting_interpretations_of_pathogenicity	pTP	0.996671
chr1	3385274	1312859	G	C	.	PASS	Uncertain_significance	pTP	0.996671
chr1	3385280	1429725	T	G	.	PASS	Uncertain_significance	pTP	0.996671
chr1	3385294	669243	C	T	.	PASS	Likely_benign	pTP	0.996671
chr1	3385295	413864	G	A	.	PASS	Likely_benign	pTP	0.996671
chr1	3385303	510034	A	G	.	PASS	Likely_benign	pTP	0.996671
chr1	3385398	674850	C	A	.	PASS	Likely_benign	pTP	0.996671
chr1	3396350	674709	T	G	.	PASS	Benign	pTP	0.996671
chr1	3396399	674729	C	T	.	PASS	Benign	pTP	0.996671
chr1	3396481	636727	T	G	.	PASS	Uncertain_significance	pTP	0.996671
chr1	3396532	511025	G	A	.	PASS	Likely_benign	pTP	0.996671
chr1	3396542	541376	C	T	.	PASS	Uncertain_significance	pTP	0.996671
chr1	3396544	227042	C	T	.	PASS	Benign	pTP	0.996671
chr1	3396545	1424661	G	A	.	PASS	Uncertain_significance	pTP	0.996671
chr1	3396557	580976	G	A	.	PASS	Uncertain_significance	pTP	0.996671
chr1	3396563	697154	C	A	.	PASS	Likely_benign	pTP	0.996505
chr1	3396575	569476	G	T	.	PASS	Uncertain_significance	pTP	0.996671
chr1	3396583	226442	C	T	.	PASS	Likely_benign	pTP	0.996671
chr1	3396592	841035	C	T	.	PASS	Uncertain_significance	pTP	0.996671
chr1	3396718	674731	G	A	.	PASS	Benign	pTP	0.996671
chr1	3402497	683706	A	G	.	PASS	Benign	pTP	0.996671
chr1	3402680	674888	G	A	.	PASS	Benign	pTP	0.996671
chr1	3402775	381208	G	A	.	PASS	Benign	pTP	0.996671
chr1	3402801	707078	G	A	.	PASS	Likely_benign	pTP	0.996671
chr1	3402814	935236	G	A	.	PASS	Uncertain_significance	pTP	0.996671
chr1	3402820	487582	G	A	.	PASS	Likely_benign	pTP	0.996671
chr1	3402823	1495168	G	A	.	PASS	Uncertain_significance	pTP	0.996671
chr1	3402828	227874	C	A	.	PASS	Likely_benign	pTP	0.996671
chr1	3402851	1191962	G	A	.	PASS	Uncertain_significance	pTP	0.996671
chr1	3402860	1307370	A	G	.	PASS	Uncertain_significance	pTP	0.996671
chr1	3402870	681655	G	A	.	PASS	Likely_benign	pTP	0.996671
chr1	3402876	1157764	C	T	.	PASS	Likely_benign	pTP	0.996671
chr1	3402890	1449929	C	T	.	PASS	Uncertain_significance	pTP	0.996671
chr1	3402891	510518	G	A	.	PASS	Likely_benign	pTP	0.996671
chr1	3402892	579622	C	G	.	PASS	Uncertain_significance	pTP	0.996671
chr1	3402897	227043	C	T	.	PASS	Benign	pTP	0.996671
chr1	3402915	509360	G	A	.	PASS	Likely_benign	pTP	0.996671
chr1	3402924	1157856	C	G	.	PASS	Likely_benign	pTP	0.996671
chr1	3402925	541387	G	A	.	PASS	Uncertain_significance	pTP	0.996671
chr1	3402936	227875	C	T	.	PASS	Likely_benign	pTP	0.996671
chr1	3402937	1423582	G	A	.	PASS	Uncertain_significance	pTP	0.996671
chr1	3402945	1546777	C	T	.	PASS	Likely_benign	pTP	0.996671
chr1	3402946	840605	G	A	.	PASS	Uncertain_significance	pTP	0.996671
chr1	3402957	657116	C	G	.	PASS	Uncertain_significance	pTP	0.996671
chr1	3402957	541392	C	T	.	PASS	Benign/Likely_benign	pTP	0.996671
chr1	3402958	580220	G	A	.	PASS	Uncertain_significance	pTP	0.996671
chr1	3402977	583112	G	A	.	PASS	Uncertain_significance	pTP	0.996671
chr1	3402980	968412	T	C	.	PASS	Uncertain_significance	pTP	0.996671
chr1	3402986	60728	C	T	.	PASS	Uncertain_significance	pTP	0.996505
chr1	3403005	514875	C	T	.	PASS	Likely_benign	pTP	0.961674
chr1	3403007	510911	C	A	.	PASS	Likely_benign	pTP	0.961674
chr1	3403011	1593903	C	G	.	PASS	Likely_benign	pTP	0.961674
chr1	3403103	679828	G	A	.	PASS	Likely_benign	pTP	0.996505
chr1	3403110	674732	C	T	.	PASS	Benign	pTP	0.995778
chr1	3403117	674733	C	G	.	PASS	Benign	pTP	0.996671
chr1	3403146	674872	A	G	.	PASS	Likely_benign	pTP	0.996671
chr1	3403147	674873	C	G	.	PASS	Likely_benign	pTP	0.996671
chr1	3403213	674734	G	A	.	PASS	Benign	pTP	0.996671
chr1	3403243	1285873	C	T	.	PASS	Benign	pTP	0.996671
chr1	3404570	674735	G	A	.	PASS	Benign	pTP	0.996671
chr1	3404603	674710	C	A	.	PASS	Benign	pTP	0.996671
chr1	3404630	676357	C	T	.	PASS	Benign	pTP	0.996671
chr1	3404726	1557076	G	A	.	PASS	Likely_benign	pTP	0.996671
chr1	3404729	1591902	C	T	.	PASS	Likely_benign	pTP	0.996671
chr1	3404734	391408	C	T	.	PASS	Likely_benign	pTP	0.996671
chr1	3404735	413870	G	A	.	PASS	Likely_benign	pTP	0.996671
chr1	3404765	1349023	C	T	.	PASS	Uncertain_significance	pTP	0.996671
chr1	3404773	541388	C	T	.	PASS	Uncertain_significance	pTP	0.996671
chr1	3404775	1007866	C	T	.	PASS	Uncertain_significance	pTP	0.996671
chr1	3404788	698738	G	A	.	PASS	Uncertain_significance	pTP	0.996671
chr1	3404790	474440	C	T	.	PASS	Likely_benign	pTP	0.996671
chr1	3404823	699792	C	T	.	PASS	Likely_benign	pTP	0.996671
chr1	3404831	1687649	G	A	.	PASS	Uncertain_significance	pTP	0.996671
chr1	3404847	1621883	C	T	.	PASS	Likely_benign	pTP	0.996671
chr1	3404853	1158858	C	T	.	PASS	Likely_benign	pTP	0.996671
chr1	3404854	1310355	G	A	.	PASS	Uncertain_significance	pTP	0.996671
chr1	3404860	934641	C	T	.	PASS	Uncertain_significance	pTP	0.996671
chr1	3404866	1018879	G	A	.	PASS	Uncertain_significance	pTP	0.996671
chr1	3404895	1120317	C	T	.	PASS	Likely_benign	pTP	0.996586
chr1	3404898	1656297	G	A	.	PASS	Likely_benign	pTP	0.996586
chr1	3404900	514199	C	T	.	PASS	Likely_benign	pTP	0.996586
chr1	3404901	1658363	G	A	.	PASS	Likely_benign	pTP	0.996671
chr1	3404931	1191725	G	A	.	PASS	Likely_benign	pTP	0.996671
chr1	3404932	1203290	C	G	.	PASS	Likely_benign	pTP	0.996671
chr1	3404940	1205343	G	A	.	PASS	Likely_benign	pTP	0.996671
chr1	3405151	669552	G	C	.	PASS	Benign	pTP	0.996671
chr1	3405171	669916	G	A	.	PASS	Likely_benign	pTP	0.996671
chr1	3405377	1205786	A	G	.	PASS	Likely_benign	pTP	0.996671
chr1	3405419	675426	G	A	.	PASS	Benign	pTP	0.996671
chr1	3405478	510908	G	T	.	PASS	Likely_benign	pTP	0.996671
chr1	3405481	512205	A	G	.	PASS	Likely_benign	pTP	0.996671
chr1	3405485	413861	G	A	.	PASS	Likely_benign	pTP	0.996671
chr1	3405503	939093	G	A	.	PASS	Uncertain_significance	pTP	0.996671
chr1	3405509	698596	C	T	.	PASS	Benign	pTP	0.996505
chr1	3405524	1161370	G	A	.	PASS	Likely_benign	pTP	0.996671
chr1	3405532	1038427	G	A	.	PASS	Uncertain_significance	pTP	0.996671
chr1	3405533	221025	C	T	.	PASS	Benign	pTP	0.996671
chr1	3405534	1512042	T	A	.	PASS	Uncertain_significance	pTP	0.996671
chr1	3405536	512437	G	A	.	PASS	Likely_benign	pTP	0.996671
chr1	3405536	1141743	G	T	.	PASS	Likely_benign	pTP	0.996671
chr1	3405542	700279	C	T	.	PASS	Likely_benign	pTP	0.996671
chr1	3405555	229156	G	T	.	PASS	Conflicting_interpretations_of_pathogenicity	pTP	0.996671
chr1	3405560	1147874	C	T	.	PASS	Likely_benign	pTP	0.996671
chr1	3405575	227022	C	T	.	PASS	Benign	pTP	0.996671
chr1	3405578	227858	G	A	.	PASS	Likely_benign	pTP	0.996671
chr1	3405593	699030	G	A	.	PASS	Likely_benign	pTP	0.996671
chr1	3405596	227859	C	G	.	PASS	Likely_benign	pTP	0.996671
chr1	3405596	765523	C	T	.	PASS	Likely_benign	pTP	0.996671
chr1	3405614	1128819	C	T	.	PASS	Likely_benign	pTP	0.996671
chr1	3405620	752574	T	C	.	PASS	Likely_benign	pTP	0.996671
chr1	3405632	1651226	G	A	.	PASS	Likely_benign	pTP	0.996671
chr1	3405658	706881	C	T	.	PASS	Likely_benign	pTP	0.996671
chr1	3405819	678625	G	A	.	PASS	Benign	pTP	0.996671
chr1	3405866	675427	G	A	.	PASS	Benign	pTP	0.996671
chr1	3411226	1202794	A	G	.	PASS	Likely_benign	pTP	0.996671
chr1	3411241	679067	C	T	.	PASS	Benign	pTP	0.996671
chr1	3411307	676376	T	C	.	PASS	Benign	pTP	0.996671
chr1	3411340	1198949	G	A	.	PASS	Likely_benign	pTP	0.996671
chr1	3411374	229157	G	C	.	PASS	Conflicting_interpretations_of_pathogenicity	pTP	0.996671
chr1	3411376	541398	T	C	.	PASS	Likely_benign	pTP	0.996671
chr1	3411385	474402	T	C	.	PASS	Benign	pTP	0.996671
chr1	3411403	697729	C	T	.	PASS	Likely_benign	pTP	0.996671
chr1	3411409	227023	G	A	.	PASS	Benign	pTP	0.996671
chr1	3411483	977171	G	A	.	PASS	Uncertain_significance	pTP	0.996671
chr1	3411522	373356	G	A	.	PASS	Uncertain_significance	pTP	0.996671
chr1	3411523	1135345	G	A	.	PASS	Likely_benign	pTP	0.996671
chr1	3411525	432618	G	A	.	PASS	Uncertain_significance	pTP	0.996671
chr1	3411552	1404847	C	T	.	PASS	Uncertain_significance	pTP	0.996671
chr1	3411553	507187	G	A	.	PASS	Likely_benign	pTP	0.996671
chr1	3411555	1036166	C	T	.	PASS	Uncertain_significance	pTP	0.996671
chr1	3411556	701999	G	A	.	PASS	Benign/Likely_benign	pTP	0.996671
chr1	3411560	227860	G	A	.	PASS	Conflicting_interpretations_of_pathogenicity	pTP	0.996671
chr1	3411574	1421046	G	A	.	PASS	Uncertain_significance	pTP	0.996505
chr1	3411590	406236	C	G	.	PASS	Uncertain_significance	pTP	0.996505
chr1	3411596	943381	C	T	.	PASS	Uncertain_significance	pTP	0.996505
chr1	3411623	227024	C	T	.	PASS	Benign/Likely_benign	pTP	0.996505
chr1	3411637	474403	C	T	.	PASS	Likely_benign	pTP	0.996671
chr1	3411638	969548	G	A	.	PASS	Uncertain_significance	pTP	0.996671
chr1	3411643	1087400	C	T	.	PASS	Likely_benign	pTP	0.996671
chr1	3411658	758830	G	A	.	PASS	Likely_benign	pTP	0.996671
chr1	3411672	1394294	G	A	.	PASS	Uncertain_significance	pTP	0.996671
chr1	3411675	1447141	C	T	.	PASS	Uncertain_significance	pTP	0.996671
chr1	3411678	474404	A	C	.	PASS	Uncertain_significance	pTP	0.996671
chr1	3411679	474405	C	G	.	PASS	Uncertain_significance	pTP	0.996671
chr1	3411681	1174722	C	A	.	PASS	Uncertain_significance	pTP	0.996586
chr1	3411681	1045438	C	T	.	PASS	Uncertain_significance	pTP	0.996586
chr1	3411682	406234	G	A	.	PASS	Likely_benign	pTP	0.996586
chr1	3411703	954728	G	A	.	PASS	Uncertain_significance	pTP	0.996671
chr1	3411703	1620378	G	C	.	PASS	Likely_benign	pTP	0.996671
chr1	3411705	641621	C	T	.	PASS	Uncertain_significance	pTP	0.996671
chr1	3411706	1572184	G	A	.	PASS	Likely_benign	pTP	0.996671
chr1	3411714	504755	C	T	.	PASS	Uncertain_significance	pTP	0.996671
chr1	3411715	227025	G	A	.	PASS	Benign	pTP	0.996671
chr1	3411721	1212848	C	T	.	PASS	Likely_benign	pTP	0.996505
chr1	3411722	1042499	G	A	.	PASS	Uncertain_significance	pTP	0.996505
chr1	3411733	508989	C	T	.	PASS	Likely_benign	pTP	0.996505
chr1	3411734	241421	G	A	.	PASS	Uncertain_significance	pTP	0.996505
chr1	3411742	413859	G	A	.	PASS	Likely_benign	pTP	0.996671
chr1	3411746	1383090	A	G	.	PASS	Uncertain_significance	pTP	0.996671
chr1	3411760	1625567	C	G	.	PASS	Likely_benign	pTP	0.996671
chr1	3411761	1666042	T	C	.	PASS	Likely_benign	pTP	0.996671
chr1	3411763	474407	G	T	.	PASS	Benign	pTP	0.996671
chr1	3411770	860188	C	T	.	PASS	Uncertain_significance	pTP	0.996505
chr1	3411771	229158	G	A	.	PASS	Uncertain_significance	pTP	0.996505
chr1	3411774	1412486	C	T	.	PASS	Uncertain_significance	pTP	0.996671
chr1	3411775	227861	G	A	.	PASS	Likely_benign	pTP	0.996671
chr1	3411794	227026	T	C	.	PASS	Benign	pTP	0.996671
chr1	3411796	413858	G	A	.	PASS	Likely_benign	pTP	0.996671
chr1	3411811	1591476	C	A	.	PASS	Likely_benign	pTP	0.996505
chr1	3411822	700242	C	A	.	PASS	Likely_benign	pTP	0.996671
chr1	3411829	241422	C	T	.	PASS	Likely_benign	pTP	0.996671
chr1	3411830	1194008	G	A	.	PASS	Uncertain_significance	pTP	0.996671
chr1	3411865	474409	G	A	.	PASS	Benign/Likely_benign	pTP	0.996505
chr1	3411871	515457	G	A	.	PASS	Likely_benign	pTP	0.996671
chr1	3411877	702960	C	T	.	PASS	Likely_benign	pTP	0.996671
chr1	3411881	227862	G	A	.	PASS	Likely_benign	pTP	0.996671
chr1	3411903	426420	C	T	.	PASS	Uncertain_significance	pTP	0.996671
chr1	3411904	1078626	G	A	.	PASS	Likely_benign	pTP	0.996671
chr1	3411906	474410	C	T	.	PASS	Benign/Likely_benign	pTP	0.996671
chr1	3411912	954345	C	A	.	PASS	Uncertain_significance	pTP	0.996671
chr1	3411916	241423	G	A	.	PASS	Benign/Likely_benign	pTP	0.996586
chr1	3411922	681390	C	T	.	PASS	Likely_benign	pTP	0.996671
chr1	3411923	430198	G	A	.	PASS	Likely_benign	pTP	0.996671
chr1	3411934	474411	C	T	.	PASS	Likely_benign	pTP	0.996671
chr1	3411935	1000013	G	A	.	PASS	Uncertain_significance	pTP	0.996671
chr1	3411942	474412	G	A	.	PASS	Uncertain_significance	pTP	0.996671
chr1	3411959	647895	G	A	.	PASS	Uncertain_significance	pTP	0.996671
chr1	3411977	541378	A	G	.	PASS	Uncertain_significance	pTP	0.996671
chr1	3411978	852627	G	C	.	PASS	Uncertain_significance	pTP	0.996671
chr1	3411985	512724	C	T	.	PASS	Likely_benign	pTP	0.996671
chr1	3411986	574039	G	A	.	PASS	Uncertain_significance	pTP	0.996671
chr1	3411993	946886	C	T	.	PASS	Uncertain_significance	pTP	0.996671
chr1	3411994	390967	G	A	.	PASS	Likely_benign	pTP	0.996671
chr1	3411997	1122276	C	T	.	PASS	Likely_benign	pTP	0.996671
chr1	3411998	1009145	G	A	.	PASS	Uncertain_significance	pTP	0.996671
chr1	3412004	1214086	G	A	.	PASS	Likely_benign	pTP	0.996671
chr1	3412012	507188	G	A	.	PASS	Likely_benign	pTP	0.996671
chr1	3412015	1093761	C	T	.	PASS	Likely_benign	pTP	0.996671
chr1	3412017	971570	T	C	.	PASS	Uncertain_significance	pTP	0.996671
chr1	3412023	1309321	C	T	.	PASS	Uncertain_significance	pTP	0.996671
chr1	3412029	647416	C	T	.	PASS	Uncertain_significance	pTP	0.996586
chr1	3412036	509257	C	T	.	PASS	Likely_benign	pTP	0.996671
chr1	3412047	432644	C	T	.	PASS	Uncertain_significance	pTP	0.996671
chr1	3412060	700441	G	A	.	PASS	Likely_benign	pTP	0.996671
chr1	3412066	1611252	G	A	.	PASS	Likely_benign	pTP	0.996671
chr1	3412079	406247	G	A	.	PASS	Uncertain_significance	pTP	0.996671
chr1	3412081	1630950	C	T	.	PASS	Likely_benign	pTP	0.996671
chr1	3412090	511531	C	T	.	PASS	Likely_benign	pTP	0.996671
chr1	3412095	227027	C	T	.	PASS	Benign	pTP	0.996671
chr1	3412123	700431	C	T	.	PASS	Benign/Likely_benign	pTP	0.996671
chr1	3412124	1509009	G	A	.	PASS	Uncertain_significance	pTP	0.996671
chr1	3412126	1580707	C	T	.	PASS	Likely_benign	pTP	0.996671
chr1	3412127	392339	G	A	.	PASS	Uncertain_significance	pTP	0.996671
chr1	3412144	1593151	T	C	.	PASS	Likely_benign	pTP	0.996568
chr1	3412148	541381	G	A	.	PASS	Uncertain_significance	pTP	0.996568
chr1	3412150	511312	C	A	.	PASS	Likely_benign	pTP	0.996568
chr1	3412150	701630	C	T	.	PASS	Likely_benign	pTP	0.996568
chr1	3412151	638814	G	A	.	PASS	Uncertain_significance	pTP	0.996671
chr1	3412155	650047	T	C	.	PASS	Uncertain_significance	pTP	0.996671
chr1	3412158	452614	C	T	.	PASS	Uncertain_significance	pTP	0.996671
chr1	3412159	413863	G	A	.	PASS	Likely_benign	pTP	0.996505
chr1	3412169	406241	G	C	.	PASS	Uncertain_significance	pTP	0.996397
chr1	3412173	1311623	C	T	.	PASS	Uncertain_significance	pTP	0.996505
chr1	3412174	227863	G	A	.	PASS	Likely_benign	pTP	0.996505
chr1	3412178	1222943	A	G	.	PASS	Uncertain_significance	pTP	0.996671
chr1	3412180	667157	C	T	.	PASS	Likely_benign	pTP	0.996671
chr1	3412181	474415	G	A	.	PASS	Uncertain_significance	pTP	0.996671
chr1	3412192	541395	G	A	.	PASS	Likely_benign	pTP	0.996671
chr1	3412215	1514308	C	T	.	PASS	Uncertain_significance	pTP	0.996671
chr1	3412230	967964	C	G	.	PASS	Uncertain_significance	pTP	0.996671
chr1	3412231	1153534	C	T	.	PASS	Likely_benign	pTP	0.996671
chr1	3412232	697762	G	A	.	PASS	Uncertain_significance	pTP	0.996671
chr1	3412232	1306288	G	C	.	PASS	Uncertain_significance	pTP	0.996671
chr1	3412234	413865	C	T	.	PASS	Likely_benign	pTP	0.996671
chr1	3412235	1519155	G	A	.	PASS	Uncertain_significance	pTP	0.996671
chr1	3412246	750721	G	A	.	PASS	Likely_benign	pTP	0.996671
chr1	3412253	1020280	A	G	.	PASS	Uncertain_significance	pTP	0.996671
chr1	3412255	515255	G	A	.	PASS	Likely_benign	pTP	0.996671
chr1	3412257	229160	G	C	.	PASS	Uncertain_significance	pTP	0.996671
chr1	3412259	656336	G	A	.	PASS	Conflicting_interpretations_of_pathogenicity	pTP	0.996671
chr1	3412263	1060450	C	G	.	PASS	Uncertain_significance	pTP	0.996671
chr1	3412264	767304	C	T	.	PASS	Likely_benign	pTP	0.996586
chr1	3412285	1642547	C	T	.	PASS	Likely_benign	pTP	0.996671
chr1	3412288	227028	A	T	.	PASS	Benign	pTP	0.996671
chr1	3412297	220733	C	T	.	PASS	Likely_benign	pTP	0.996671
chr1	3412310	1307108	G	A	.	PASS	Uncertain_significance	pTP	0.996671
chr1	3412315	512276	C	T	.	PASS	Likely_benign	pTP	0.996505
chr1	3412323	426184	T	C	.	PASS	Uncertain_significance	pTP	0.996586
chr1	3412327	241424	G	A	.	PASS	Likely_benign	pTP	0.996586
chr1	3412339	413867	G	A	.	PASS	Likely_benign	pTP	0.996671
chr1	3412343	663604	C	G	.	PASS	Uncertain_significance	pTP	0.996671
chr1	3412345	668625	G	C	.	PASS	Likely_benign	pTP	0.996671
chr1	3412351	517157	G	A	.	PASS	Likely_benign	pTP	0.996671
chr1	3412366	1419980	G	A	.	PASS	Uncertain_significance	pTP	0.996671
chr1	3412369	391055	G	A	.	PASS	Likely_benign	pTP	0.996671
chr1	3412384	474416	C	G	.	PASS	Likely_benign	pTP	0.996671
chr1	3412385	1596988	C	T	.	PASS	Likely_benign	pTP	0.996671
chr1	3412420	1310240	G	A	.	PASS	Uncertain_significance	pTP	0.996671
chr1	3412424	653664	C	G	.	PASS	Uncertain_significance	pTP	0.996671
chr1	3412426	739717	A	C	.	PASS	Likely_benign	pTP	0.996671
chr1	3412433	961745	G	A	.	PASS	Uncertain_significance	pTP	0.996671
chr1	3412436	1310291	C	G	.	PASS	Uncertain_significance	pTP	0.996671
chr1	3412456	1199649	C	G	.	PASS	Likely_benign	pTP	0.996671
chr1	3412456	699250	C	T	.	PASS	Benign/Likely_benign	pTP	0.996671
chr1	3412457	474418	G	A	.	PASS	Uncertain_significance	pTP	0.996671
chr1	3412461	1021423	C	A	.	PASS	Uncertain_significance	pTP	0.996671
chr1	3412462	1615060	A	G	.	PASS	Likely_benign	pTP	0.996671
chr1	3412472	1016289	C	T	.	PASS	Uncertain_significance	pTP	0.996505
chr1	3412473	840936	G	A	.	PASS	Uncertain_significance	pTP	0.996505
chr1	3412477	699273	C	T	.	PASS	Likely_benign	pTP	0.996671
chr1	3412478	406239	G	A	.	PASS	Uncertain_significance	pTP	0.996671
chr1	3412480	681665	C	T	.	PASS	Likely_benign	pTP	0.996671
chr1	3412487	229162	G	A	.	PASS	Benign/Likely_benign	pTP	0.996671
chr1	3412492	702930	C	T	.	PASS	Likely_benign	pTP	0.996671
chr1	3412493	474419	G	A	.	PASS	Conflicting_interpretations_of_pathogenicity	pTP	0.996671
chr1	3412504	1647740	C	T	.	PASS	Likely_benign	pTP	0.996671
chr1	3412513	1547494	C	T	.	PASS	Likely_benign	pTP	0.996505
chr1	3412555	1118328	G	C	.	PASS	Likely_benign	pTP	0.996671
chr1	3412559	953465	A	T	.	PASS	Uncertain_significance	pTP	0.996671
chr1	3412573	1081558	C	T	.	PASS	Likely_benign	pTP	0.996505
chr1	3412576	413873	G	A	.	PASS	Benign	pTP	0.996671
chr1	3412582	706187	C	T	.	PASS	Likely_benign	pTP	0.996505
chr1	3412583	424068	G	A	.	PASS	Uncertain_significance	pTP	0.996505
chr1	3412588	508020	C	A	.	PASS	Likely_benign	pTP	0.996671
chr1	3412588	474420	C	T	.	PASS	Likely_benign	pTP	0.996671
chr1	3412589	1308045	G	A	.	PASS	Uncertain_significance	pTP	0.996671
chr1	3412591	541397	C	T	.	PASS	Likely_benign	pTP	0.996671
chr1	3412603	390010	G	A	.	PASS	Likely_benign	pTP	0.996671
chr1	3412616	969622	A	G	.	PASS	Uncertain_significance	pTP	0.996671
chr1	3412618	1135969	C	T	.	PASS	Likely_benign	pTP	0.996671
chr1	3412623	800213	G	C	.	PASS	Likely_benign	pTP	0.996671
chr1	3412625	1401479	C	T	.	PASS	Uncertain_significance	pTP	0.996671
chr1	3412631	229163	C	T	.	PASS	Uncertain_significance	pTP	0.996671
chr1	3412633	698390	T	A	.	PASS	Likely_benign	pTP	0.996671
chr1	3412639	1038732	C	A	.	PASS	Uncertain_significance	pTP	0.996671
chr1	3412644	60726	A	G	.	PASS	Uncertain_significance	pTP	0.996018
chr1	3412645	388234	C	T	.	PASS	Benign/Likely_benign	pTP	0.996018
chr1	3412646	241425	G	A	.	PASS	Conflicting_interpretations_of_pathogenicity	pTP	0.996671
chr1	3412648	1652260	C	T	.	PASS	Likely_benign	pTP	0.996671
chr1	3412649	241426	G	A	.	PASS	Benign/Likely_benign	pTP	0.996671
chr1	3412654	1147496	G	A	.	PASS	Likely_benign	pTP	0.996671
chr1	3412655	1514311	C	T	.	PASS	Uncertain_significance	pTP	0.996671
chr1	3412664	406245	C	T	.	PASS	Uncertain_significance	pTP	0.996505
chr1	3412665	510913	G	A	.	PASS	Likely_benign	pTP	0.996505
chr1	3412665	227865	G	C	.	PASS	Likely_benign	pTP	0.996505
chr1	3412688	1058660	C	T	.	PASS	Uncertain_significance	pTP	0.996671
chr1	3412690	1125882	C	A	.	PASS	Likely_benign	pTP	0.996671
chr1	3412699	227029	C	T	.	PASS	Benign	pTP	0.996671
chr1	3412700	650021	G	A	.	PASS	Uncertain_significance	pTP	0.996671
chr1	3412702	510505	C	T	.	PASS	Likely_benign	pTP	0.996671
chr1	3412703	227030	G	A	.	PASS	Benign/Likely_benign	pTP	0.996671
chr1	3412705	449703	C	T	.	PASS	Likely_benign	pTP	0.996671
chr1	3412706	575552	G	A	.	PASS	Uncertain_significance	pTP	0.996671
chr1	3412721	1007546	G	C	.	PASS	Uncertain_significance	pTP	0.996671
chr1	3412727	1439780	C	A	.	PASS	Uncertain_significance	pTP	0.996671
chr1	3412729	696872	G	A	.	PASS	Likely_benign	pTP	0.996671
chr1	3412732	705631	G	A	.	PASS	Likely_benign	pTP	0.996671
chr1	3412733	406238	C	T	.	PASS	Uncertain_significance	pTP	0.996671
chr1	3412736	474421	A	T	.	PASS	Benign/Likely_benign	pTP	0.996671
chr1	3412753	512206	G	A	.	PASS	Likely_benign	pTP	0.996505
chr1	3412762	474422	C	T	.	PASS	Likely_benign	pTP	0.996671
chr1	3412763	652754	G	A	.	PASS	Uncertain_significance	pTP	0.996671
chr1	3412765	1659210	C	T	.	PASS	Likely_benign	pTP	0.996671
chr1	3412773	229164	C	T	.	PASS	Conflicting_interpretations_of_pathogenicity	pTP	0.996671
chr1	3412774	1139951	G	A	.	PASS	Likely_benign	pTP	0.996671
chr1	3412784	933504	A	G	.	PASS	Uncertain_significance	pTP	0.996671
chr1	3412806	541394	C	T	.	PASS	Likely_benign	pTP	0.996671
chr1	3412820	381194	C	T	.	PASS	Benign	pTP	0.996671
chr1	3413017	679068	G	A	.	PASS	Benign	pTP	0.996671
chr1	3414320	678600	G	A	.	PASS	Benign	pTP	0.996671
chr1	3414323	678587	C	T	.	PASS	Benign	pTP	0.996671
chr1	3414358	1194408	G	A	.	PASS	Likely_benign	pTP	0.996586
chr1	3414432	674853	G	A	.	PASS	Benign	pTP	0.996671
chr1	3414535	1211754	C	T	.	PASS	Likely_benign	pTP	0.991034
chr1	3414544	1531600	C	T	.	PASS	Likely_benign	pTP	0.996671
chr1	3414547	1612661	T	C	.	PASS	Likely_benign	pTP	0.996671
chr1	3414574	967938	G	A	.	PASS	Likely_benign	pTP	0.996671
chr1	3414590	227866	C	T	.	PASS	Likely_benign	pTP	0.996505
chr1	3414591	432243	G	A	.	PASS	Uncertain_significance	pTP	0.996505
chr1	3414602	413866	G	A	.	PASS	Likely_benign	pTP	0.996671
chr1	3414618	1402333	C	T	.	PASS	Uncertain_significance	pTP	0.996671
chr1	3414619	933990	G	A	.	PASS	Uncertain_significance	pTP	0.996671
chr1	3414622	487607	C	T	.	PASS	Uncertain_significance	pTP	0.996671
chr1	3414623	701428	G	A	.	PASS	Likely_benign	pTP	0.996671
chr1	3414629	227031	G	A	.	PASS	Benign	pTP	0.996505
chr1	3414651	851273	C	T	.	PASS	Uncertain_significance	pTP	0.996671
chr1	3414652	390179	G	A	.	PASS	Conflicting_interpretations_of_pathogenicity	pTP	0.996671
chr1	3414659	509004	G	T	.	PASS	Likely_benign	pTP	0.996671
chr1	3414708	1191727	G	A	.	PASS	Likely_benign	pTP	0.996671
chr1	3414887	1219157	C	A	.	PASS	Likely_benign	pTP	0.996505
chr1	3417546	673368	C	T	.	PASS	Likely_benign	pTP	0.996671
chr1	3417554	673369	G	C	.	PASS	Likely_benign	pTP	0.996671
chr1	3417818	390108	A	G	.	PASS	Likely_benign	pTP	0.996671
chr1	3417838	1060488	T	C	.	PASS	Uncertain_significance	pTP	0.996671
chr1	3417860	1609018	G	C	.	PASS	Likely_benign	pTP	0.996671
chr1	3417877	241427	T	C	.	PASS	Likely_benign	pTP	0.996671
chr1	3417883	218791	C	T	.	PASS	Conflicting_interpretations_of_pathogenicity	pTP	0.996671
chr1	3417884	698445	G	A	.	PASS	Likely_benign	pTP	0.996671
chr1	3417890	696891	G	A	.	PASS	Likely_benign	pTP	0.996671
chr1	3417900	1103836	C	T	.	PASS	Likely_benign	pTP	0.996671
chr1	3417907	835926	C	G	.	PASS	Uncertain_significance	pTP	0.993185
chr1	3417915	1026659	C	A	.	PASS	Uncertain_significance	pTP	0.993185
chr1	3417916	373755	A	C	.	PASS	Uncertain_significance	pTP	0.993185
chr1	3417922	229165	C	A	.	PASS	Conflicting_interpretations_of_pathogenicity	pTP	0.996505
chr1	3417929	227032	C	T	.	PASS	Benign	pTP	0.996671
chr1	3417933	541391	C	T	.	PASS	Uncertain_significance	pTP	0.996671
chr1	3417934	576146	G	A	.	PASS	Uncertain_significance	pTP	0.996671
chr1	3417945	573517	C	A	.	PASS	Uncertain_significance	pTP	0.993185
chr1	3417945	406243	C	G	.	PASS	Uncertain_significance	pTP	0.993185
chr1	3417949	406242	C	T	.	PASS	Uncertain_significance	pTP	0.996671
chr1	3417950	506795	G	A	.	PASS	Likely_benign	pTP	0.996671
chr1	3417951	474423	C	A	.	PASS	Likely_benign	pTP	0.996671
chr1	3417951	373801	C	G	.	PASS	Conflicting_interpretations_of_pathogenicity	pTP	0.996671
chr1	3417956	509306	C	T	.	PASS	Likely_benign	pTP	0.996671
chr1	3417985	968208	G	A	.	PASS	Uncertain_significance	pTP	0.996671
chr1	3417985	1057824	G	C	.	PASS	Uncertain_significance	pTP	0.996671
chr1	3417991	541389	C	A	.	PASS	Uncertain_significance	pTP	0.996671
chr1	3417991	487592	C	T	.	PASS	Uncertain_significance	pTP	0.996671
chr1	3417992	227867	G	A	.	PASS	Likely_benign	pTP	0.996671
chr1	3418006	767378	C	G	.	PASS	Likely_benign	pTP	0.996586
chr1	3418034	675428	C	T	.	PASS	Likely_benign	pTP	0.996586
chr1	3418035	1187731	G	A	.	PASS	Likely_benign	pTP	0.996586
chr1	3418489	1188605	C	G	.	PASS	Likely_benign	pTP	0.996671
chr1	3418657	736020	T	A	.	PASS	Likely_benign	pTP	0.996671
chr1	3418721	1159446	G	A	.	PASS	Likely_benign	pTP	0.996671
chr1	3418739	698908	G	A	.	PASS	Likely_benign	pTP	0.996671
chr1	3418835	676358	G	T	.	PASS	Benign	pTP	0.996671
chr1	3425280	671494	A	G	.	PASS	Likely_benign	pTP	0.996815
chr1	3425463	679459	G	A	.	PASS	Likely_benign	pTP	0.996586
chr1	3425545	1296420	G	T	.	PASS	Benign	pTP	0.996586
chr1	3425563	392369	C	T	.	PASS	Likely_benign	pTP	0.996671
chr1	3425564	386315	G	A	.	PASS	Benign	pTP	0.996671
chr1	3425565	518045	C	T	.	PASS	Likely_benign	pTP	0.996671
chr1	3425566	229167	G	A	.	PASS	Benign/Likely_benign	pTP	0.996671
chr1	3425576	1009033	T	G	.	PASS	Uncertain_significance	pTP	0.996671
chr1	3425593	474424	C	T	.	PASS	Likely_benign	pTP	0.996671
chr1	3425594	373270	G	A	.	PASS	Uncertain_significance	pTP	0.996671
chr1	3425617	1565232	G	A	.	PASS	Likely_benign	pTP	0.996671
chr1	3425632	703439	C	T	.	PASS	Likely_benign	pTP	0.996671
chr1	3425633	1051045	G	A	.	PASS	Uncertain_significance	pTP	0.996671
chr1	3425665	700198	C	T	.	PASS	Benign	pTP	0.996671
chr1	3425685	1419903	G	A	.	PASS	Uncertain_significance	pTP	0.996671
chr1	3425692	680896	C	T	.	PASS	Likely_benign	pTP	0.996671
chr1	3425707	1087041	C	T	.	PASS	Likely_benign	pTP	0.996671
chr1	3425731	1554677	C	T	.	PASS	Likely_benign	pTP	0.996671
chr1	3425732	999358	G	A	.	PASS	Uncertain_significance	pTP	0.996671
chr1	3425738	644110	G	A	.	PASS	Uncertain_significance	pTP	0.996671
chr1	3425743	241428	C	T	.	PASS	Benign	pTP	0.996671
chr1	3425744	1426003	G	A	.	PASS	Uncertain_significance	pTP	0.996671
chr1	3425744	1304126	G	T	.	PASS	Uncertain_significance	pTP	0.996671
chr1	3425747	451472	C	T	.	PASS	Uncertain_significance	pTP	0.996671
chr1	3425759	504757	C	T	.	PASS	Likely_benign	pTP	0.996671
chr1	3425760	227033	G	A	.	PASS	Benign	pTP	0.996671
chr1	3425761	1629093	C	T	.	PASS	Likely_benign	pTP	0.995748
chr1	3425762	506372	G	A	.	PASS	Likely_benign	pTP	0.995748
chr1	3425762	227868	G	C	.	PASS	Likely_benign	pTP	0.995748
chr1	3425800	674855	C	T	.	PASS	Benign	pTP	0.996505
chr1	3425966	674714	G	A	.	PASS	Benign	pTP	0.996671
chr1	3426038	507577	C	T	.	PASS	Likely_benign	pTP	0.996671
chr1	3426045	1155620	C	T	.	PASS	Likely_benign	pTP	0.996671
chr1	3426046	772740	C	T	.	PASS	Likely_benign	pTP	0.996671
chr1	3426047	227869	G	A	.	PASS	Likely_benign	pTP	0.996671
chr1	3426064	1625669	C	T	.	PASS	Likely_benign	pTP	0.996417
chr1	3426065	426514	G	A	.	PASS	Uncertain_significance	pTP	0.996417
chr1	3426070	241429	C	T	.	PASS	Likely_benign	pTP	0.996671
chr1	3426071	227034	C	T	.	PASS	Benign	pTP	0.996671
chr1	3426072	1024723	T	C	.	PASS	Uncertain_significance	pTP	0.996671
chr1	3426075	1315476	C	T	.	PASS	Uncertain_significance	pTP	0.996671
chr1	3426076	227870	G	A	.	PASS	Likely_benign	pTP	0.996671
chr1	3426085	541396	G	T	.	PASS	Likely_benign	pTP	0.996586
chr1	3426094	1128143	C	T	.	PASS	Likely_benign	pTP	0.996671
chr1	3426095	507781	G	A	.	PASS	Likely_benign	pTP	0.996671
chr1	3426097	1627130	G	A	.	PASS	Likely_benign	pTP	0.996671
chr1	3426104	1284438	C	G	.	PASS	Uncertain_significance	pTP	0.996671
chr1	3426117	953797	C	T	.	PASS	Uncertain_significance	pTP	0.996671
chr1	3426118	474426	G	A	.	PASS	Likely_benign	pTP	0.996671
chr1	3426130	1561029	A	G	.	PASS	Likely_benign	pTP	0.996671
chr1	3426135	666095	T	C	.	PASS	Uncertain_significance	pTP	0.996126
chr1	3426139	1118980	C	T	.	PASS	Likely_benign	pTP	0.996671
chr1	3426140	541380	G	A	.	PASS	Uncertain_significance	pTP	0.996671
chr1	3426152	663603	T	A	.	PASS	Uncertain_significance	pTP	0.996671
chr1	3426162	1198453	C	T	.	PASS	Uncertain_significance	pTP	0.996671
chr1	3426163	1369763	G	A	.	PASS	Uncertain_significance	pTP	0.996671
chr1	3426189	1391176	G	C	.	PASS	Uncertain_significance	pTP	0.996671
chr1	3426209	1062863	A	G	.	PASS	Uncertain_significance	pTP	0.996671
chr1	3426210	241430	C	T	.	PASS	Uncertain_significance	pTP	0.996671
chr1	3426211	413871	G	A	.	PASS	Conflicting_interpretations_of_pathogenicity	pTP	0.996671
chr1	3426213	854454	G	A	.	PASS	Uncertain_significance	pTP	0.996671
chr1	3426222	541383	A	G	.	PASS	Uncertain_significance	pTP	0.996671
chr1	3426224	451058	C	T	.	PASS	Uncertain_significance	pTP	0.996671
chr1	3426239	515150	C	T	.	PASS	Likely_benign	pTP	0.996671
chr1	3426240	227035	G	T	.	PASS	Benign	pTP	0.996671
chr1	3426242	1589948	G	A	.	PASS	Likely_benign	pTP	0.996671
chr1	3426271	1189285	A	C	.	PASS	Likely_benign	pTP	0.996671
chr1	3426370	674866	A	G	.	PASS	Benign	pTP	0.996671
chr1	3426404	674707	G	A	.	PASS	Benign	pTP	0.996671
chr1	3430631	679663	T	C	.	PASS	Likely_benign	pTP	0.996671
chr1	3430639	1203726	C	T	.	PASS	Likely_benign	pTP	0.996505
chr1	3430791	676340	A	G	.	PASS	Benign	pTP	0.996671
chr1	3430873	541375	G	A	.	PASS	Uncertain_significance	pTP	0.996671
chr1	3430874	856535	C	T	.	PASS	Uncertain_significance	pTP	0.996671
chr1	3430875	1284645	G	A	.	PASS	Benign/Likely_benign	pTP	0.996671
chr1	3430877	1502051	A	G	.	PASS	Uncertain_significance	pTP	0.996671
chr1	3430887	1218244	C	T	.	PASS	Likely_benign	pTP	0.996671
chr1	3430888	60727	G	A	.	PASS	Benign	pTP	0.996671
chr1	3430893	682197	C	T	.	PASS	Likely_benign	pTP	0.996671
chr1	3430894	1001737	G	A	.	PASS	Uncertain_significance	pTP	0.996671
chr1	3430914	951571	C	T	.	PASS	Uncertain_significance	pTP	0.996671
chr1	3430938	1100309	C	T	.	PASS	Likely_benign	pTP	0.996671
chr1	3430939	546487	G	A	.	PASS	Uncertain_significance	pTP	0.996671
chr1	3430950	840229	G	C	.	PASS	Uncertain_significance	pTP	0.996671
chr1	3430953	567513	C	G	.	PASS	Uncertain_significance	pTP	0.996671
chr1	3430953	227871	C	T	.	PASS	Likely_benign	pTP	0.996671
chr1	3430956	227036	C	T	.	PASS	Benign	pTP	0.996671
chr1	3430957	1002756	G	A	.	PASS	Uncertain_significance	pTP	0.996671
chr1	3430971	1198152	G	C	.	PASS	Uncertain_significance	pTP	0.996671
chr1	3430974	1122327	C	T	.	PASS	Likely_benign	pTP	0.996671
chr1	3430992	510274	C	T	.	PASS	Likely_benign	pTP	0.996671
chr1	3430993	474429	G	A	.	PASS	Uncertain_significance	pTP	0.996671
chr1	3431001	715928	G	A	.	PASS	Likely_benign	pTP	0.996671
chr1	3431014	1349792	G	A	.	PASS	Uncertain_significance	pTP	0.996671
chr1	3431018	1309195	C	A	.	PASS	Uncertain_significance	pTP	0.996505
chr1	3431023	852877	G	A	.	PASS	Uncertain_significance	pTP	0.996505
chr1	3431029	406233	G	A	.	PASS	Uncertain_significance	pTP	0.996671
chr1	3431040	1093018	C	T	.	PASS	Likely_benign	pTP	0.996671
chr1	3431041	406235	G	A	.	PASS	Uncertain_significance	pTP	0.996671
chr1	3431046	1126595	C	T	.	PASS	Likely_benign	pTP	0.996671
chr1	3431047	1021435	G	A	.	PASS	Uncertain_significance	pTP	0.996671
chr1	3431048	639221	A	C	.	PASS	Likely_benign	pTP	0.996671
chr1	3431074	474431	G	A	.	PASS	Uncertain_significance	pTP	0.996671
chr1	3431079	1297618	C	T	.	PASS	Likely_benign	pTP	0.996671
chr1	3431085	474432	C	T	.	PASS	Likely_benign	pTP	0.996671
chr1	3431086	452234	G	A	.	PASS	Uncertain_significance	pTP	0.996671
chr1	3431120	1575913	C	T	.	PASS	Likely_benign	pTP	0.996671
chr1	3431278	1297358	G	C	.	PASS	Benign	pTP	0.996586
chr1	3431704	683707	G	C	.	PASS	Benign	pTP	0.996671
chr1	3431739	1215930	G	A	.	PASS	Likely_benign	pTP	0.996671
chr1	3431951	1550818	C	T	.	PASS	Likely_benign	pTP	0.996505
chr1	3431982	1015732	G	A	.	PASS	Uncertain_significance	pTP	0.996671
chr1	3431988	657709	G	A	.	PASS	Uncertain_significance	pTP	0.996671
chr1	3432007	846079	C	T	.	PASS	Uncertain_significance	pTP	0.996671
chr1	3432008	1157783	G	A	.	PASS	Likely_benign	pTP	0.996671
chr1	3432013	1315144	C	T	.	PASS	Uncertain_significance	pTP	0.996671
chr1	3432014	541399	G	A	.	PASS	Benign/Likely_benign	pTP	0.996671
chr1	3432023	1553412	G	A	.	PASS	Likely_benign	pTP	0.996671
chr1	3432036	658759	C	A	.	PASS	Uncertain_significance	pTP	0.996671
chr1	3432039	474434	C	T	.	PASS	Uncertain_significance	pTP	0.996671
chr1	3432040	645532	G	A	.	PASS	Uncertain_significance	pTP	0.996671
chr1	3432065	241431	A	T	.	PASS	Likely_benign	pTP	0.996671
chr1	3432075	646720	G	A	.	PASS	Uncertain_significance	pTP	0.996671
chr1	3432111	1387735	C	T	.	PASS	Uncertain_significance	pTP	0.996018
chr1	3432119	474435	G	C	.	PASS	Likely_benign	pTP	0.996671
chr1	3432131	227037	T	C	.	PASS	Benign/Likely_benign	pTP	0.996671
chr1	3432150	511043	C	T	.	PASS	Likely_benign	pTP	0.996671
chr1	3432151	390334	G	A	.	PASS	Likely_benign	pTP	0.996671
chr1	3432251	1198611	C	T	.	PASS	Likely_benign	pTP	0.996671
chr1	3432266	676341	G	A	.	PASS	Benign	pTP	0.996671
chr1	3433401	669431	G	A	.	PASS	Benign	pTP	0.996671
chr1	3433531	674737	T	C	.	PASS	Benign	pTP	0.837219
chr1	3433570	674708	T	C	.	PASS	Benign	pTP	0.974225
chr1	3433609	1296347	T	C	.	PASS	Benign	pTP	0.974225
chr1	3433660	1558332	C	T	.	PASS	Likely_benign	pTP	0.996671
chr1	3433665	1603343	C	T	.	PASS	Likely_benign	pTP	0.996498
chr1	3433671	1628806	C	T	.	PASS	Likely_benign	pTP	0.996498
chr1	3433672	703073	G	A	.	PASS	Likely_benign	pTP	0.996498
chr1	3433704	931599	G	A	.	PASS	Uncertain_significance	pTP	0.996671
chr1	3433709	474436	C	T	.	PASS	Likely_benign	pTP	0.996671
chr1	3433723	1010917	C	A	.	PASS	Uncertain_significance	pTP	0.996505
chr1	3433726	1284318	C	G	.	PASS	Uncertain_significance	pTP	0.996505
chr1	3433730	413860	C	T	.	PASS	Likely_benign	pTP	0.996671
chr1	3433737	664859	T	C	.	PASS	Uncertain_significance	pTP	0.996671
chr1	3433741	1488549	T	C	.	PASS	Uncertain_significance	pTP	0.996671
chr1	3433772	1284772	G	A	.	PASS	Benign/Likely_benign	pTP	0.996671
chr1	3433800	1436395	A	G	.	PASS	Uncertain_significance	pTP	0.996671
chr1	3433813	389898	G	A	.	PASS	Likely_benign	pTP	0.996671
chr1	3433825	505570	C	T	.	PASS	Uncertain_significance	pTP	0.996568
chr1	3433826	1195724	G	A	.	PASS	Likely_benign	pTP	0.996568
chr1	3433832	1202308	C	T	.	PASS	Likely_benign	pTP	0.996671
chr1	3433845	1243453	G	A	.	PASS	Benign	pTP	0.996671
chr1	3433861	1296346	A	G	.	PASS	Benign	pTP	0.996671
chr1	3433884	1232073	C	T	.	PASS	Benign	pTP	0.996505
chr1	3469525	782901	G	A	.	PASS	Benign	pTP	0.996671
chr1	3478438	780210	T	C	.	PASS	Benign	pTP	0.996671
chr1	3479599	780211	G	A	.	PASS	Benign	pTP	0.996671
chr1	3490548	786447	C	T	.	PASS	Benign	pTP	0.996671
chr1	3495901	719697	C	T	.	PASS	Benign	pTP	0.996671
chr1	3495957	791771	C	T	.	PASS	Benign	pTP	0.996671
chr1	3498483	749990	G	A	.	PASS	Likely_benign	pTP	0.996671
chr1	3498793	710836	C	T	.	PASS	Benign	pTP	0.996671
chr1	3499609	720893	G	A	.	PASS	Benign	pTP	0.996505
chr1	3499682	787199	G	A	.	PASS	Benign	pTP	0.996671
chr1	3499824	787200	G	A	.	PASS	Benign	pTP	0.996671
chr1	3500733	720894	G	A	.	PASS	Benign	pTP	0.996671
chr1	3501198	712404	C	T	.	PASS	Benign	pTP	0.996671
chr1	3501835	785924	G	A	.	PASS	Benign	pTP	0.996671
chr1	3501848	785925	G	A	.	PASS	Benign	pTP	0.996671
chr1	3501864	716608	G	A	.	PASS	Likely_benign	pTP	0.995581
chr1	3505549	787201	C	T	.	PASS	Benign	pTP	0.996671
chr1	3509067	726669	G	A	.	PASS	Likely_benign	pTP	0.996671
chr1	3512132	782935	G	T	.	PASS	Benign	pTP	0.996671
chr1	3514574	711682	C	A	.	PASS	Benign	pTP	0.996671
chr1	3515461	785926	C	T	.	PASS	Benign	pTP	0.996671
chr1	3579853	780212	G	A	.	PASS	Benign	pTP	0.996559
chr1	3595444	713842	G	T	.	PASS	Benign	pTP	0.996671
chr1	3602598	791772	G	A	.	PASS	Benign	pTP	0.996586
chr1	3682439	773386	G	A	.	PASS	Benign	pTP	0.996671
chr1	3683187	736734	G	A	.	PASS	Benign	pTP	0.994571
chr1	3707770	739742	G	A	.	PASS	Benign	pTP	0.996671
chr1	3727117	772649	G	A	.	PASS	Benign	pTP	0.996586
chr1	3727123	719698	G	A	.	PASS	Likely_benign	pTP	0.996671
chr1	3727758	714065	G	A	.	PASS	Benign	pTP	0.996671
chr1	3729425	775491	G	A	.	PASS	Benign	pTP	0.996671
chr1	3730057	734875	C	T	.	PASS	Benign	pTP	0.996568
chr1	3732857	775492	T	C	.	PASS	Benign	pTP	0.996671
chr1	3752792	788937	G	A	.	PASS	Benign	pTP	0.996671
chr1	3815093	1231645	C	T	.	PASS	Benign	pTP	0.996671
chr1	3815395	1263430	C	T	.	PASS	Benign	pTP	0.996671
chr1	3815401	1241222	G	A	.	PASS	Benign	pTP	0.996671
chr1	3815414	1584350	G	A	.	PASS	Likely_benign	pTP	0.996671
chr1	3815425	1144327	T	C	.	PASS	Likely_benign	pTP	0.996671
chr1	3815429	1122407	G	A	.	PASS	Likely_benign	pTP	0.996671
chr1	3815443	569168	C	T	.	PASS	Uncertain_significance	pTP	0.996671
chr1	3815444	707534	G	A	.	PASS	Likely_benign	pTP	0.996671
chr1	3815496	1353494	G	A	.	PASS	Uncertain_significance	pTP	0.996671
chr1	3815496	1428291	G	T	.	PASS	Uncertain_significance	pTP	0.996671
chr1	3815539	1209723	T	C	.	PASS	Benign	pTP	0.996671
chr1	3815608	1183590	C	T	.	PASS	Benign	pTP	0.996671
chr1	3815631	1187463	C	T	.	PASS	Likely_benign	pTP	0.996671
chr1	3816032	1291102	G	T	.	PASS	Benign	pTP	0.996671
chr1	3816075	1272016	T	A	.	PASS	Benign	pTP	0.996671
chr1	3816143	1296175	T	C	.	PASS	Benign	pTP	0.996671
chr1	3816148	1219924	A	G	.	PASS	Likely_benign	pTP	0.996671
chr1	3816165	1198449	A	G	.	PASS	Likely_benign	pTP	0.996126
chr1	3816218	1209724	T	C	.	PASS	Benign	pTP	0.996126
chr1	3816270	1623071	T	A	.	PASS	Likely_benign	pTP	0.996671
chr1	3816284	1623072	C	T	.	PASS	Likely_benign	pTP	0.996671
chr1	3816293	1675337	C	T	.	PASS	Likely_benign	pTP	0.996586
chr1	3816298	475462	C	A	.	PASS	Uncertain_significance	pTP	0.996586
chr1	3816321	1301277	C	T	.	PASS	Conflicting_interpretations_of_pathogenicity	pTP	0.996671
chr1	3816340	1308466	C	T	.	PASS	Uncertain_significance	pTP	0.996671
chr1	3816406	1179698	C	T	.	PASS	Likely_benign	pTP	0.996671
chr1	3816416	1211654	C	T	.	PASS	Likely_benign	pTP	0.996671
chr1	3816597	1262263	C	G	.	PASS	Benign	pTP	0.996671
chr1	3816653	1179222	C	A	.	PASS	Benign	pTP	0.996671
chr1	3822948	1268661	G	A	.	PASS	Benign	pTP	0.996671
chr1	3823047	1174190	C	A	.	PASS	Benign	pTP	0.996505
chr1	3823100	1300722	C	T	.	PASS	Likely_benign	pTP	0.996671
chr1	3823168	952395	C	T	.	PASS	Uncertain_significance	pTP	0.996505
chr1	3823176	475461	C	T	.	PASS	Likely_benign	pTP	0.996671
chr1	3823181	1168388	C	T	.	PASS	Benign	pTP	0.996671
chr1	3823231	1615157	C	T	.	PASS	Likely_benign	pTP	0.996671
chr1	3823486	967846	C	T	.	PASS	Uncertain_significance	pTP	0.996671
chr1	3823488	1183452	G	A	.	PASS	Likely_benign	pTP	0.996671
chr1	3823504	862244	C	T	.	PASS	Uncertain_significance	pTP	0.996671
chr1	3823670	1245543	G	A	.	PASS	Benign	pTP	0.996671
chr1	3823706	1257284	G	A	.	PASS	Benign	pTP	0.996671
chr1	3823848	1202757	A	G	.	PASS	Likely_benign	pTP	0.996671
chr1	3823862	1250016	T	C	.	PASS	Benign	pTP	0.996671
chr1	3825421	1270640	T	C	.	PASS	Benign	pTP	0.996692
chr1	3825445	1263005	C	T	.	PASS	Benign	pTP	0.996671
chr1	3825539	1260307	C	T	.	PASS	Benign	pTP	0.996505
chr1	3825615	1224126	G	A	.	PASS	Benign	pTP	0.996671
chr1	3825693	1239702	C	T	.	PASS	Benign	pTP	0.996671
chr1	3825840	1031840	C	T	.	PASS	Uncertain_significance	pTP	0.996671
chr1	3825934	1209220	C	T	.	PASS	Likely_benign	pTP	0.996671
chr1	3825996	1284215	G	A	.	PASS	Benign	pTP	0.996671
chr1	3826360	1169387	C	T	.	PASS	Benign	pTP	0.996671
chr1	3826391	1165705	G	A	.	PASS	Benign	pTP	0.996671
chr1	3826545	1261988	A	G	.	PASS	Benign	pTP	0.996671
chr1	3826568	1222061	T	C	.	PASS	Benign	pTP	0.996671
chr1	3826587	1279094	G	A	.	PASS	Benign	pTP	0.996671
chr1	3826622	1266628	C	T	.	PASS	Benign	pTP	0.996671
chr1	3826714	970495	T	C	.	PASS	Uncertain_significance	pTP	0.995109
chr1	3826755	1209725	G	A	.	PASS	Benign	pTP	0.996671
chr1	3826786	1288966	G	C	.	PASS	Benign	pTP	0.996671
chr1	3826827	1242626	C	T	.	PASS	Benign	pTP	0.996671
chr1	3827022	1300920	G	A	.	PASS	Likely_benign	pTP	0.996815
chr1	3828993	1230867	G	T	.	PASS	Benign	pTP	0.996671
chr1	3829157	1290444	C	T	.	PASS	Benign	pTP	0.996671
chr1	3829223	1209820	T	C	.	PASS	Benign	pTP	0.996671
chr1	3829280	1505564	G	C	.	PASS	Uncertain_significance	pTP	0.996671
chr1	3829293	772361	T	C	.	PASS	Likely_benign	pTP	0.996671
chr1	3829306	1194358	C	T	.	PASS	Likely_benign	pTP	0.996671
chr1	3829360	1170301	G	A	.	PASS	Benign	pTP	0.996671
chr1	3829537	1220333	T	C	.	PASS	Likely_benign	pTP	0.996671
chr1	3829552	1240777	A	G	.	PASS	Benign	pTP	0.996671
chr1	3829671	1214991	C	T	.	PASS	Likely_benign	pTP	0.996671
chr1	3829690	1246912	T	C	.	PASS	Benign	pTP	0.996671
chr1	3829833	712340	T	C	.	PASS	Likely_benign	pTP	0.996671
chr1	3829868	707355	G	A	.	PASS	Likely_benign	pTP	0.996671
chr1	3829881	1103945	G	A	.	PASS	Likely_benign	pTP	0.996671
chr1	3829884	1674532	T	C	.	PASS	Likely_benign	pTP	0.996671
chr1	3829920	475460	T	C	.	PASS	Benign	pTP	0.996671
chr1	3829950	542194	C	A	.	PASS	Benign	pTP	0.996671
chr1	3829951	1306012	G	A	.	PASS	Uncertain_significance	pTP	0.996671
chr1	3829983	1661013	G	A	.	PASS	Likely_benign	pTP	0.996671
chr1	3830019	1256841	G	T	.	PASS	Benign	pTP	0.996671
chr1	3830021	1290463	T	G	.	PASS	Benign	pTP	0.996671
chr1	3830025	1209821	C	G	.	PASS	Benign	pTP	0.996671
chr1	3830071	1207210	A	G	.	PASS	Likely_benign	pTP	0.996671
chr1	3830146	1238795	C	T	.	PASS	Benign	pTP	0.996671
chr1	3830248	1208619	T	C	.	PASS	Likely_benign	pTP	0.996671
chr1	3830255	1177726	C	T	.	PASS	Likely_benign	pTP	0.996671
chr1	3830755	1224927	C	T	.	PASS	Benign	pTP	0.996815
chr1	3830833	1187965	A	G	.	PASS	Likely_benign	pTP	0.996671
chr1	3830978	1188625	C	G	.	PASS	Likely_benign	pTP	0.996671
chr1	3831009	1189528	T	C	.	PASS	Likely_benign	pTP	0.996671
chr1	3831016	1183511	C	T	.	PASS	Benign	pTP	0.996671
chr1	3831032	1181018	C	T	.	PASS	Likely_benign	pTP	0.996671
chr1	3831039	1167873	T	C	.	PASS	Benign	pTP	0.996671
chr1	3831062	719815	A	G	.	PASS	Likely_benign	pTP	0.996671
chr1	3831104	872690	C	T	.	PASS	Uncertain_significance	pTP	0.996671
chr1	3831122	1312170	T	C	.	PASS	Uncertain_significance	pTP	0.996671
chr1	3831263	1270875	T	C	.	PASS	Benign	pTP	0.996018
chr1	3831521	1247756	A	G	.	PASS	Benign	pTP	0.996671
chr1	3833574	1213279	A	T	.	PASS	Likely_benign	pTP	0.996671
chr1	3833594	1200123	A	G	.	PASS	Likely_benign	pTP	0.996126
chr1	3833603	1263291	G	A	.	PASS	Benign	pTP	0.996671
chr1	3833621	1186543	A	C	.	PASS	Likely_benign	pTP	0.996018
chr1	3833854	724434	G	A	.	PASS	Likely_benign	pTP	0.996671
chr1	3833868	1209253	A	G	.	PASS	Likely_benign	pTP	0.996018
chr1	3833890	1369450	A	T	.	PASS	Uncertain_significance	pTP	0.996671
chr1	3833933	859036	T	C	.	PASS	Uncertain_significance	pTP	0.996671
chr1	3833938	1419152	C	G	.	PASS	Uncertain_significance	pTP	0.996671
chr1	3833951	1313935	G	A	.	PASS	Uncertain_significance	pTP	0.996671
chr1	3834122	1270552	C	T	.	PASS	Benign	pTP	0.996671
chr1	3834165	1271536	A	G	.	PASS	Benign	pTP	0.996018
chr1	3834167	1285865	T	G	.	PASS	Benign	pTP	0.996671
chr1	3834652	1211710	C	T	.	PASS	Likely_benign	pTP	0.996671
chr1	3834714	1283955	C	G	.	PASS	Benign	pTP	0.996671
chr1	3834873	1266280	C	T	.	PASS	Benign	pTP	0.996671
chr1	3834895	1262731	C	A	.	PASS	Benign	pTP	0.996671
chr1	3834905	1667990	C	T	.	PASS	Likely_benign	pTP	0.996671
chr1	3834925	859035	G	A	.	PASS	Uncertain_significance	pTP	0.996671
chr1	3834957	1495329	C	T	.	PASS	Uncertain_significance	pTP	0.996671
chr1	3835024	475458	T	C	.	PASS	Likely_benign	pTP	0.996671
chr1	3835047	475457	G	A	.	PASS	Likely_benign	pTP	0.996671
chr1	3835070	772166	G	A	.	PASS	Likely_benign	pTP	0.996671
chr1	3835365	1225770	G	T	.	PASS	Benign	pTP	0.996671
chr1	3835373	1246578	C	T	.	PASS	Benign	pTP	0.996671
chr1	3835402	1265819	C	G	.	PASS	Benign	pTP	0.996815
chr1	3836228	1240820	G	A	.	PASS	Benign	pTP	0.996815
chr1	3836237	1204942	C	T	.	PASS	Likely_benign	pTP	0.996815
chr1	3836243	1200383	T	G	.	PASS	Likely_benign	pTP	0.996815
chr1	3836293	1222052	A	G	.	PASS	Benign	pTP	0.996815
chr1	3836377	1290776	C	T	.	PASS	Benign	pTP	0.996671
chr1	3836449	1233238	G	C	.	PASS	Benign	pTP	0.996671
chr1	3836467	1201039	C	T	.	PASS	Likely_benign	pTP	0.996505
chr1	3836478	1186455	T	G	.	PASS	Likely_benign	pTP	0.918982
chr1	3836493	1191045	A	T	.	PASS	Likely_benign	pTP	0.918982
chr1	3836499	1274595	G	T	.	PASS	Benign	pTP	0.996671
chr1	3836504	475456	T	A	.	PASS	Likely_benign	pTP	0.996671
chr1	3836515	1040155	C	T	.	PASS	Uncertain_significance	pTP	0.996671
chr1	3836572	1166783	A	T	.	PASS	Benign	pTP	0.996671
chr1	3836586	1546702	C	T	.	PASS	Likely_benign	pTP	0.996671
chr1	3836618	1103333	C	T	.	PASS	Likely_benign	pTP	0.996671
chr1	3836643	772336	T	C	.	PASS	Likely_benign	pTP	0.996671
chr1	3836697	643732	A	T	.	PASS	Uncertain_significance	pTP	0.996671
chr1	3836751	1220622	G	C	.	PASS	Benign	pTP	0.996671
chr1	3836870	1191974	A	G	.	PASS	Likely_benign	pTP	0.996018
chr1	3837148	1205574	A	C	.	PASS	Likely_benign	pTP	0.996671
chr1	3837249	1239477	T	C	.	PASS	Benign	pTP	0.996671
chr1	3837328	1286187	C	T	.	PASS	Benign	pTP	0.996671
chr1	3837329	1306840	G	A	.	PASS	Uncertain_significance	pTP	0.996671
chr1	3837408	1309193	G	A	.	PASS	Conflicting_interpretations_of_pathogenicity	pTP	0.996671
chr1	3837420	1306839	C	T	.	PASS	Uncertain_significance	pTP	0.996671
chr1	3837479	965820	C	T	.	PASS	Uncertain_significance	pTP	0.996671
chr1	3837483	1418267	C	T	.	PASS	Uncertain_significance	pTP	0.996671
chr1	3837505	1365648	A	C	.	PASS	Uncertain_significance	pTP	0.996018
chr1	3837515	1305915	C	T	.	PASS	Uncertain_significance	pTP	0.996671
chr1	3838966	1343653	G	C	.	PASS	Uncertain_significance	pTP	0.996671
chr1	3839012	1196536	G	A	.	PASS	Likely_benign	pTP	0.996671
chr1	3839074	542196	C	T	.	PASS	Uncertain_significance	pTP	0.996671
chr1	3839096	542192	A	C	.	PASS	Pathogenic	pTP	0.996671
chr1	3839111	1167874	T	C	.	PASS	Benign	pTP	0.996671
chr1	3839305	1251274	T	C	.	PASS	Benign	pTP	0.996671
chr1	3839311	1268929	T	G	.	PASS	Benign	pTP	0.996671
chr1	3839354	1191567	T	C	.	PASS	Likely_benign	pTP	0.996671
chr1	3839510	1281240	C	A	.	PASS	Benign	pTP	0.996126
chr1	3839556	1289384	A	G	.	PASS	Benign	pTP	0.996671
chr1	3839591	1263770	T	C	.	PASS	Benign	pTP	0.996126
chr1	3839606	221274	A	G	.	PASS	Pathogenic	pTP	0.996671
chr1	3839614	1595984	C	T	.	PASS	Likely_benign	pTP	0.996671
chr1	3839624	1044082	A	G	.	PASS	Uncertain_significance	pTP	0.996671
chr1	3839657	1518350	C	T	.	PASS	Uncertain_significance	pTP	0.996671
chr1	3839662	475464	C	T	.	PASS	Benign	pTP	0.996126
chr1	3839679	542195	G	A	.	PASS	Uncertain_significance	pTP	0.996126
chr1	3839717	798189	T	C	.	PASS	Likely_benign	pTP	0.996671
chr1	3839731	1418271	C	T	.	PASS	Uncertain_significance	pTP	0.996671
chr1	3839755	767111	C	T	.	PASS	Likely_benign	pTP	0.996671
chr1	3839760	1301712	A	C	.	PASS	Uncertain_significance	pTP	0.996671
chr1	3839814	1204486	C	T	.	PASS	Likely_benign	pTP	0.996671
chr1	3839898	1289404	C	T	.	PASS	Benign	pTP	0.996815
chr1	3839929	1234081	T	C	.	PASS	Benign	pTP	0.996815
chr1	3839966	1250345	C	A	.	PASS	Benign	pTP	0.996815
chr1	3839968	1267916	T	C	.	PASS	Benign	pTP	0.996815
chr1	3840043	1217985	G	A	.	PASS	Likely_benign	pTP	0.996671
chr1	3844901	1167875	T	A	.	PASS	Benign	pTP	0.996671
chr1	3844912	1454331	G	A	.	PASS	Likely_benign	pTP	0.996671
chr1	3844913	971623	T	C	.	PASS	Uncertain_significance	pTP	0.996671
chr1	3844915	1170110	C	T	.	PASS	Benign	pTP	0.996671
chr1	3844921	475463	T	A	.	PASS	Likely_benign	pTP	0.996671
chr1	3844923	798188	C	G	.	PASS	Likely_benign	pTP	0.996671
chr1	3844938	1507925	C	T	.	PASS	Uncertain_significance	pTP	0.996671
chr1	3844977	221276	G	A	.	PASS	Pathogenic	pTP	0.996671
chr1	3844983	707262	C	A	.	PASS	Likely_benign	pTP	0.996671
chr1	3845001	1187415	C	T	.	PASS	Likely_benign	pTP	0.996671
chr1	3845086	1223855	A	G	.	PASS	Benign	pTP	0.996671
chr1	3845113	1219868	T	C	.	PASS	Likely_benign	pTP	0.996018
chr1	3845208	1256951	C	T	.	PASS	Benign	pTP	0.996671
chr1	3845291	1416075	T	G	.	PASS	Uncertain_significance	pTP	0.996671
chr1	3845293	647427	T	C	.	PASS	Uncertain_significance	pTP	0.996671
chr1	3845303	1306837	C	T	.	PASS	Uncertain_significance	pTP	0.996671
chr1	3845325	1475452	A	C	.	PASS	Uncertain_significance	pTP	0.996671
chr1	3845499	1222517	C	G	.	PASS	Benign	pTP	0.996815
chr1	3845512	1269803	T	C	.	PASS	Benign	pTP	0.996815
chr1	3845516	1282905	T	C	.	PASS	Benign	pTP	0.996815
chr1	3847198	1243202	T	A	.	PASS	Benign	pTP	0.996671
chr1	3847204	1217893	G	A	.	PASS	Likely_benign	pTP	0.996671
chr1	3847300	1270934	G	A	.	PASS	Benign	pTP	0.996671
chr1	3847485	707474	A	G	.	PASS	Likely_benign	pTP	0.996671
chr1	3847559	493016	T	G	.	PASS	Uncertain_significance	pTP	0.996126
chr1	3847588	1430356	T	C	.	PASS	Uncertain_significance	pTP	0.996126
chr1	3847652	1276022	C	T	.	PASS	Benign	pTP	0.996671
chr1	3847695	1192036	C	A	.	PASS	Likely_benign	pTP	0.996671
chr1	3847897	1262099	C	T	.	PASS	Benign	pTP	0.996815
chr1	3847928	1193115	G	A	.	PASS	Likely_benign	pTP	0.996815
chr1	3848314	1288007	C	T	.	PASS	Benign	pTP	0.977057
chr1	3848404	1196634	C	G	.	PASS	Likely_benign	pTP	0.996815
chr1	3848415	1249826	C	A	.	PASS	Benign	pTP	0.996815
chr1	3848464	1199909	A	G	.	PASS	Likely_benign	pTP	0.996815
chr1	3848491	1252354	C	T	.	PASS	Benign	pTP	0.996815
chr1	3848617	953566	C	T	.	PASS	Uncertain_significance	pTP	0.996671
chr1	3848623	1021948	C	T	.	PASS	Uncertain_significance	pTP	0.996671
chr1	3848718	475459	C	T	.	PASS	Likely_benign	pTP	0.996671
chr1	3848822	1235233	G	A	.	PASS	Benign	pTP	0.996671
chr1	3848860	1238284	G	T	.	PASS	Benign	pTP	0.996671
chr1	3848895	1216931	A	G	.	PASS	Likely_benign	pTP	0.996671
chr1	3848902	1204972	T	C	.	PASS	Likely_benign	pTP	0.996671
chr1	3848985	1259163	G	A	.	PASS	Benign	pTP	0.996671
chr1	3848999	1253476	T	C	.	PASS	Benign	pTP	0.996671
chr1	3851958	1203648	C	T	.	PASS	Likely_benign	pTP	0.996671
chr1	3852001	1247666	G	A	.	PASS	Benign	pTP	0.996671
chr1	3852004	1252641	T	C	.	PASS	Benign	pTP	0.996671
chr1	3852141	1202461	C	T	.	PASS	Likely_benign	pTP	0.996671
chr1	3852155	1289950	T	C	.	PASS	Benign	pTP	0.996671
chr1	3852165	1178486	T	C	.	PASS	Benign	pTP	0.996671
chr1	3852179	1199842	G	A	.	PASS	Likely_benign	pTP	0.996671
chr1	3852191	1211432	G	A	.	PASS	Likely_benign	pTP	0.996671
chr1	3852281	1556628	C	T	.	PASS	Likely_benign	pTP	0.996498
chr1	3852362	1494501	C	T	.	PASS	Uncertain_significance	pTP	0.996671
chr1	3852386	949657	C	A	.	PASS	Uncertain_significance	pTP	0.996671
chr1	3852469	1283111	A	T	.	PASS	Benign	pTP	0.996671
chr1	3852470	1228568	A	T	.	PASS	Benign	pTP	0.996671
chr1	3852608	1255169	T	C	.	PASS	Benign	pTP	0.996671
chr1	3852667	1265939	A	G	.	PASS	Benign	pTP	0.996671
chr1	3852698	1237842	C	T	.	PASS	Benign	pTP	0.996893
chr1	3852712	1275267	G	C	.	PASS	Benign	pTP	0.996893
chr1	3852722	1252279	C	T	.	PASS	Benign	pTP	0.996893
chr1	4711890	758736	C	T	.	PASS	Likely_benign	pTP	0.995714
chr1	4711974	787731	C	T	.	PASS	Benign	pTP	0.996671
chr1	4712475	778204	G	A	.	PASS	Benign	pTP	0.996505
chr1	5862951	297781	A	C	.	PASS	Benign	pTP	0.996671
chr1	5862980	876727	C	T	.	PASS	Uncertain_significance	pTP	0.996671
chr1	5863137	297782	T	G	.	PASS	Benign	pTP	0.996671
chr1	5863168	873895	A	T	.	PASS	Uncertain_significance	pTP	0.996671
chr1	5863239	297783	G	A	.	PASS	Uncertain_significance	pTP	0.996671
chr1	5863279	843518	C	T	.	PASS	Uncertain_significance	pTP	0.996671
chr1	5863285	1005319	C	T	.	PASS	Uncertain_significance	pTP	0.996671
chr1	5863286	531638	G	A	.	PASS	Likely_benign	pTP	0.996671
chr1	5863307	595255	G	C	.	PASS	Uncertain_significance	pTP	0.996126
chr1	5863309	297784	C	T	.	PASS	Benign/Likely_benign	pTP	0.996671
chr1	5863326	595291	T	C	.	PASS	Uncertain_significance	pTP	0.996671
chr1	5863337	1658802	C	T	.	PASS	Likely_benign	pTP	0.996671
chr1	5863347	1018521	C	T	.	PASS	Uncertain_significance	pTP	0.996671
chr1	5863364	596153	C	T	.	PASS	Uncertain_significance	pTP	0.996671
chr1	5863365	1408463	G	A	.	PASS	Uncertain_significance	pTP	0.996671
chr1	5863367	95686	A	T	.	PASS	Conflicting_interpretations_of_pathogenicity	pTP	0.996671
chr1	5863379	1559693	G	A	.	PASS	Likely_benign	pTP	0.996671
chr1	5863401	196631	C	T	.	PASS	Uncertain_significance	pTP	0.996505
chr1	5863402	1441184	C	T	.	PASS	Uncertain_significance	pTP	0.996505
chr1	5863403	288025	G	A	.	PASS	Uncertain_significance	pTP	0.996505
chr1	5863416	260560	G	A	.	PASS	Conflicting_interpretations_of_pathogenicity	pTP	0.996671
chr1	5863728	1290771	T	G	.	PASS	Benign	pTP	0.996671
chr1	5863878	1136281	G	A	.	PASS	Likely_benign	pTP	0.996505
chr1	5863887	1427369	C	G	.	PASS	Uncertain_significance	pTP	0.996671
chr1	5863912	499386	C	T	.	PASS	Uncertain_significance	pTP	0.996671
chr1	5863916	215887	G	A	.	PASS	Uncertain_significance	pTP	0.996671
chr1	5863923	597031	C	T	.	PASS	Uncertain_significance	pTP	0.996671
chr1	5863924	500165	G	A	.	PASS	Uncertain_significance	pTP	0.996671
chr1	5863925	945361	G	A	.	PASS	Uncertain_significance	pTP	0.996671
chr1	5863929	1135703	G	A	.	PASS	Likely_benign	pTP	0.996671
chr1	5863931	595271	C	T	.	PASS	Uncertain_significance	pTP	0.996671
chr1	5863950	1112750	C	T	.	PASS	Likely_benign	pTP	0.996671
chr1	5863954	874843	C	T	.	PASS	Uncertain_significance	pTP	0.996671
chr1	5863955	190975	G	A	.	PASS	Uncertain_significance	pTP	0.996671
chr1	5863963	1010230	T	A	.	PASS	Uncertain_significance	pTP	0.996586
chr1	5863973	1061435	T	C	.	PASS	Uncertain_significance	pTP	0.996671
chr1	5863996	291157	C	T	.	PASS	Uncertain_significance	pTP	0.996671
chr1	5864007	1013842	G	A	.	PASS	Uncertain_significance	pTP	0.996671
chr1	5864011	1016708	G	A	.	PASS	Uncertain_significance	pTP	0.996671
chr1	5864012	1380519	C	T	.	PASS	Uncertain_significance	pTP	0.996671
chr1	5864036	1433510	G	A	.	PASS	Uncertain_significance	pTP	0.996671
chr1	5864048	1129425	G	A	.	PASS	Likely_benign	pTP	0.996586
chr1	5864050	1591719	C	G	.	PASS	Likely_benign	pTP	0.996671
chr1	5864210	1263970	T	C	.	PASS	Benign	pTP	0.996671
chr1	5864335	1390698	G	A	.	PASS	Uncertain_significance	pTP	0.996671
chr1	5864347	1539269	G	A	.	PASS	Likely_benign	pTP	0.996671
chr1	5864350	215886	C	T	.	PASS	Likely_benign	pTP	0.996671
chr1	5864351	499260	G	A	.	PASS	Uncertain_significance	pTP	0.996671
chr1	5864352	960868	G	A	.	PASS	Uncertain_significance	pTP	0.996671
chr1	5864357	1025374	C	T	.	PASS	Uncertain_significance	pTP	0.996671
chr1	5864358	1499197	G	A	.	PASS	Uncertain_significance	pTP	0.996671
chr1	5864363	1061688	C	G	.	PASS	Uncertain_significance	pTP	0.996671
chr1	5864373	597518	C	T	.	PASS	Uncertain_significance	pTP	0.996671
chr1	5864374	282577	G	A	.	PASS	Uncertain_significance	pTP	0.996671
chr1	5864406	1471549	C	T	.	PASS	Uncertain_significance	pTP	0.996671
chr1	5864407	196137	G	A	.	PASS	Uncertain_significance	pTP	0.996671
chr1	5864419	1561661	G	A	.	PASS	Likely_benign	pTP	0.996671
chr1	5864423	196138	T	C	.	PASS	Conflicting_interpretations_of_pathogenicity	pTP	0.996671
chr1	5864424	1481858	G	A	.	PASS	Uncertain_significance	pTP	0.996671
chr1	5864433	1500794	G	A	.	PASS	Uncertain_significance	pTP	0.996671
chr1	5864435	594003	C	T	.	PASS	Uncertain_significance	pTP	0.996671
chr1	5864439	1484412	C	T	.	PASS	Uncertain_significance	pTP	0.996671
chr1	5864440	462719	G	A	.	PASS	Benign	pTP	0.996671
chr1	5864446	1110605	A	C	.	PASS	Likely_benign	pTP	0.996671
chr1	5864452	969225	C	A	.	PASS	Uncertain_significance	pTP	0.996586
chr1	5864457	1419186	C	T	.	PASS	Uncertain_significance	pTP	0.996671
chr1	5864458	95685	G	A	.	PASS	Benign	pTP	0.996671
chr1	5864470	297786	G	A	.	PASS	Uncertain_significance	pTP	0.996671
chr1	5864475	462718	G	C	.	PASS	Uncertain_significance	pTP	0.996671
chr1	5864481	432503	C	G	.	PASS	Uncertain_significance	pTP	0.996505
chr1	5864483	286996	C	T	.	PASS	Uncertain_significance	pTP	0.996671
chr1	5864484	597140	G	A	.	PASS	Uncertain_significance	pTP	0.996671
chr1	5864489	1019647	G	A	.	PASS	Uncertain_significance	pTP	0.996671
chr1	5864491	167370	C	A	.	PASS	Uncertain_significance	pTP	0.996671
chr1	5864496	957732	C	G	.	PASS	Uncertain_significance	pTP	0.996671
chr1	5864496	1058994	C	T	.	PASS	Uncertain_significance	pTP	0.996671
chr1	5864497	167371	G	A	.	PASS	Uncertain_significance	pTP	0.996671
chr1	5864521	1546745	C	G	.	PASS	Likely_benign	pTP	0.996671
chr1	5864524	942635	G	C	.	PASS	Uncertain_significance	pTP	0.996671
chr1	5864528	1560935	G	A	.	PASS	Likely_benign	pTP	0.996671
chr1	5864535	1636689	G	A	.	PASS	Likely_benign	pTP	0.996671
chr1	5864537	1167868	G	A	.	PASS	Benign	pTP	0.996671
chr1	5864666	1248939	A	C	.	PASS	Benign	pTP	0.996671
chr1	5864679	1251842	C	T	.	PASS	Benign	pTP	0.996671
chr1	5864686	1287643	T	C	.	PASS	Benign	pTP	0.996671
chr1	5864980	1278341	G	A	.	PASS	Benign	pTP	0.996671
chr1	5865097	1494358	C	T	.	PASS	Uncertain_significance	pTP	0.996671
chr1	5865098	1369672	G	A	.	PASS	Uncertain_significance	pTP	0.996671
chr1	5865114	1657341	G	A	.	PASS	Likely_benign	pTP	0.996586
chr1	5865117	1041105	A	T	.	PASS	Uncertain_significance	pTP	0.996586
chr1	5865141	287096	C	T	.	PASS	Likely_benign	pTP	0.996671
chr1	5865148	593289	G	A	.	PASS	Uncertain_significance	pTP	0.996671
chr1	5865149	1434147	T	A	.	PASS	Uncertain_significance	pTP	0.996671
chr1	5865152	829828	G	A	.	PASS	Pathogenic/Likely_pathogenic	pTP	0.996671
chr1	5865156	596507	C	T	.	PASS	Uncertain_significance	pTP	0.996505
chr1	5865160	297788	C	T	.	PASS	Conflicting_interpretations_of_pathogenicity	pTP	0.996505
chr1	5865161	286539	G	A	.	PASS	Uncertain_significance	pTP	0.996505
chr1	5865178	1021112	C	T	.	PASS	Uncertain_significance	pTP	0.996671
chr1	5865179	1026648	G	A	.	PASS	Uncertain_significance	pTP	0.996671
chr1	5865190	1041728	C	G	.	PASS	Uncertain_significance	pTP	0.996671
chr1	5865194	1361225	C	A	.	PASS	Uncertain_significance	pTP	0.996671
chr1	5865195	297789	G	A	.	PASS	Uncertain_significance	pTP	0.996671
chr1	5865197	955373	C	T	.	PASS	Uncertain_significance	pTP	0.996671
chr1	5865198	874895	G	A	.	PASS	Uncertain_significance	pTP	0.996671
chr1	5865212	1056125	C	T	.	PASS	Uncertain_significance	pTP	0.996671
chr1	5865213	297790	G	A	.	PASS	Uncertain_significance	pTP	0.996671
chr1	5865214	835062	C	T	.	PASS	Uncertain_significance	pTP	0.996671
chr1	5865215	297791	G	A	.	PASS	Uncertain_significance	pTP	0.996671
chr1	5865222	1613427	G	A	.	PASS	Likely_benign	pTP	0.996671
chr1	5865232	500573	T	C	.	PASS	Uncertain_significance	pTP	0.996671
chr1	5865244	196032	G	A	.	PASS	Benign	pTP	0.996671
chr1	5865254	1522095	G	C	.	PASS	Uncertain_significance	pTP	0.996671
chr1	5865259	935502	G	A	.	PASS	Uncertain_significance	pTP	0.996671
chr1	5865268	1361715	C	T	.	PASS	Uncertain_significance	pTP	0.996671
chr1	5865269	946396	G	A	.	PASS	Uncertain_significance	pTP	0.996671
chr1	5865283	1477675	G	T	.	PASS	Uncertain_significance	pTP	0.996671
chr1	5865288	297792	G	A	.	PASS	Conflicting_interpretations_of_pathogenicity	pTP	0.996671
chr1	5865311	260559	G	A	.	PASS	Benign	pTP	0.996671
chr1	5865453	1228301	C	T	.	PASS	Benign	pTP	0.975840
chr1	5866364	1560444	T	C	.	PASS	Likely_benign	pTP	0.996671
chr1	5866372	1179132	C	A	.	PASS	Pathogenic/Likely_pathogenic	pTP	0.996671
chr1	5866372	867163	C	T	.	PASS	Likely_pathogenic	pTP	0.996671
chr1	5866381	1672903	G	A	.	PASS	Likely_benign	pTP	0.996671
chr1	5866383	1489639	T	C	.	PASS	Uncertain_significance	pTP	0.996671
chr1	5866387	1471897	A	C	.	PASS	Uncertain_significance	pTP	0.996671
chr1	5866405	297793	C	T	.	PASS	Uncertain_significance	pTP	0.996671
chr1	5866406	500646	G	A	.	PASS	Uncertain_significance	pTP	0.996671
chr1	5866420	723167	G	A	.	PASS	Likely_benign	pTP	0.996671
chr1	5866442	195976	C	T	.	PASS	Uncertain_significance	pTP	0.996671
chr1	5866443	188389	G	A	.	PASS	Likely_benign	pTP	0.996671
chr1	5866447	95683	T	C	.	PASS	Benign	pTP	0.996671
chr1	5866453	1112111	G	A	.	PASS	Likely_benign	pTP	0.996417
chr1	5866453	596312	G	T	.	PASS	Uncertain_significance	pTP	0.996417
chr1	5866456	1157773	G	A	.	PASS	Likely_benign	pTP	0.996586
chr1	5866545	1227433	C	T	.	PASS	Benign	pTP	0.996671
chr1	5866598	1231841	G	A	.	PASS	Benign	pTP	0.996671
chr1	5866971	1233249	A	G	.	PASS	Benign	pTP	0.996671
chr1	5867022	1604539	C	T	.	PASS	Likely_benign	pTP	0.996671
chr1	5867033	1006174	A	T	.	PASS	Uncertain_significance	pTP	0.996671
chr1	5867053	658019	C	A	.	PASS	Uncertain_significance	pTP	0.996671
chr1	5867054	1596149	G	A	.	PASS	Likely_benign	pTP	0.996671
chr1	5867058	1008319	G	A	.	PASS	Uncertain_significance	pTP	0.996671
chr1	5867062	426852	C	T	.	PASS	Uncertain_significance	pTP	0.996671
chr1	5867063	499075	G	A	.	PASS	Uncertain_significance	pTP	0.996671
chr1	5867070	297794	C	T	.	PASS	Uncertain_significance	pTP	0.996671
chr1	5867076	957702	T	G	.	PASS	Uncertain_significance	pTP	0.996671
chr1	5867108	498957	C	T	.	PASS	Uncertain_significance	pTP	0.996671
chr1	5867109	220304	G	A	.	PASS	Benign	pTP	0.996671
chr1	5867112	1490382	G	A	.	PASS	Uncertain_significance	pTP	0.996671
chr1	5867118	1016840	G	A	.	PASS	Uncertain_significance	pTP	0.996671
chr1	5867120	1347178	A	T	.	PASS	Uncertain_significance	pTP	0.996671
chr1	5867131	260557	T	C	.	PASS	Likely_benign	pTP	0.996671
chr1	5867678	1289471	G	A	.	PASS	Benign	pTP	0.996671
chr1	5867758	195828	G	A	.	PASS	Likely_benign	pTP	0.996671
chr1	5867760	502416	G	A	.	PASS	Uncertain_significance	pTP	0.996671
chr1	5867766	1481387	C	T	.	PASS	Uncertain_significance	pTP	0.996671
chr1	5867767	287251	G	A	.	PASS	Uncertain_significance	pTP	0.996671
chr1	5867774	1154320	C	T	.	PASS	Likely_benign	pTP	0.996671
chr1	5867778	592997	T	C	.	PASS	Uncertain_significance	pTP	0.996671
chr1	5867795	499211	C	T	.	PASS	Uncertain_significance	pTP	0.996671
chr1	5867796	859793	G	A	.	PASS	Uncertain_significance	pTP	0.996671
chr1	5867799	1052692	T	A	.	PASS	Uncertain_significance	pTP	0.996671
chr1	5867802	1487199	T	C	.	PASS	Uncertain_significance	pTP	0.996671
chr1	5867808	502708	C	T	.	PASS	Uncertain_significance	pTP	0.996671
chr1	5867809	499341	G	A	.	PASS	Uncertain_significance	pTP	0.996671
chr1	5867823	1418408	A	G	.	PASS	Uncertain_significance	pTP	0.996671
chr1	5867827	289977	C	T	.	PASS	Uncertain_significance	pTP	0.996671
chr1	5867846	1669643	A	G	.	PASS	Likely_benign	pTP	0.996671
chr1	5867848	501425	T	G	.	PASS	Uncertain_significance	pTP	0.996671
chr1	5867852	501521	G	A	.	PASS	Uncertain_significance	pTP	0.996671
chr1	5867860	1041307	C	T	.	PASS	Uncertain_significance	pTP	0.996671
chr1	5867861	1674053	G	A	.	PASS	Likely_benign	pTP	0.996671
chr1	5867867	593690	G	A	.	PASS	Uncertain_significance	pTP	0.996671
chr1	5867877	1443636	C	T	.	PASS	Uncertain_significance	pTP	0.996671
chr1	5867882	1114750	C	T	.	PASS	Likely_benign	pTP	0.996671
chr1	5867883	95682	G	A	.	PASS	Likely_benign	pTP	0.996671
chr1	5867887	639470	G	A	.	PASS	Pathogenic	pTP	0.996671
chr1	5867911	1670685	C	T	.	PASS	Likely_benign	pTP	0.996671
chr1	5868073	1290546	C	T	.	PASS	Benign	pTP	0.996671
chr1	5873220	260555	C	T	.	PASS	Likely_benign	pTP	0.996505
chr1	5873244	705510	C	T	.	PASS	Likely_benign	pTP	0.996505
chr1	5873257	1494021	C	T	.	PASS	Uncertain_significance	pTP	0.996671
chr1	5873258	497252	G	A	.	PASS	Uncertain_significance	pTP	0.996671
chr1	5873266	1398608	T	C	.	PASS	Uncertain_significance	pTP	0.996671
chr1	5873275	500975	C	T	.	PASS	Conflicting_interpretations_of_pathogenicity	pTP	0.996671
chr1	5873276	1550320	G	A	.	PASS	Likely_benign	pTP	0.996671
chr1	5873285	1376931	C	T	.	PASS	Pathogenic	pTP	0.996671
chr1	5873296	1421980	C	T	.	PASS	Uncertain_significance	pTP	0.996671
chr1	5873297	1150420	G	A	.	PASS	Likely_benign	pTP	0.996671
chr1	5873299	1438761	C	T	.	PASS	Uncertain_significance	pTP	0.996671
chr1	5873300	697321	G	A	.	PASS	Uncertain_significance	pTP	0.996671
chr1	5873305	958164	T	C	.	PASS	Uncertain_significance	pTP	0.996671
chr1	5873315	1440419	G	C	.	PASS	Uncertain_significance	pTP	0.996671
chr1	5873324	95681	C	G	.	PASS	Benign	pTP	0.996671
chr1	5873326	594455	C	G	.	PASS	Uncertain_significance	pTP	0.996671
chr1	5873333	597922	G	C	.	PASS	Uncertain_significance	pTP	0.996671
chr1	5873346	1427421	C	T	.	PASS	Uncertain_significance	pTP	0.996671
chr1	5873347	1164955	G	A	.	PASS	Benign	pTP	0.996671
chr1	5873470	1247857	A	G	.	PASS	Benign	pTP	0.996671
chr1	5874364	1247278	G	A	.	PASS	Benign	pTP	0.996671
chr1	5874430	260554	A	G	.	PASS	Benign	pTP	0.996671
chr1	5874440	260553	T	C	.	PASS	Benign	pTP	0.996671
chr1	5874457	1608752	C	T	.	PASS	Likely_benign	pTP	0.996671
chr1	5874466	297795	C	T	.	PASS	Uncertain_significance	pTP	0.996671
chr1	5874475	597624	A	G	.	PASS	Uncertain_significance	pTP	0.996671
chr1	5874476	596108	C	G	.	PASS	Uncertain_significance	pTP	0.996671
chr1	5874488	1323373	G	A	.	PASS	Pathogenic	pTP	0.996671
chr1	5874499	1064304	A	C	.	PASS	Uncertain_significance	pTP	0.996671
chr1	5874499	860863	A	G	.	PASS	Uncertain_significance	pTP	0.996671
chr1	5874502	1414721	C	G	.	PASS	Uncertain_significance	pTP	0.996671
chr1	5874521	167372	C	T	.	PASS	Uncertain_significance	pTP	0.996671
chr1	5874527	502319	C	T	.	PASS	Uncertain_significance	pTP	0.996671
chr1	5874528	595216	G	A	.	PASS	Uncertain_significance	pTP	0.996671
chr1	5874533	594536	C	T	.	PASS	Uncertain_significance	pTP	0.996671
chr1	5874534	288722	G	A	.	PASS	Conflicting_interpretations_of_pathogenicity	pTP	0.996671
chr1	5874541	578586	C	T	.	PASS	Uncertain_significance	pTP	0.996568
chr1	5874542	190976	G	A	.	PASS	Conflicting_interpretations_of_pathogenicity	pTP	0.996671
chr1	5874552	288724	C	T	.	PASS	Uncertain_significance	pTP	0.996671
chr1	5874557	1599216	G	A	.	PASS	Benign	pTP	0.996559
chr1	5874558	240970	G	A	.	PASS	Likely_benign	pTP	0.996559
chr1	5874558	499126	G	C	.	PASS	Likely_benign	pTP	0.996559
chr1	5874571	592639	C	T	.	PASS	Uncertain_significance	pTP	0.996671
chr1	5874580	1027269	A	G	.	PASS	Uncertain_significance	pTP	0.996671
chr1	5874584	286777	T	C	.	PASS	Uncertain_significance	pTP	0.996671
chr1	5874592	291100	T	G	.	PASS	Uncertain_significance	pTP	0.996671
chr1	5874597	698625	C	T	.	PASS	Uncertain_significance	pTP	0.996671
chr1	5874598	958024	G	A	.	PASS	Uncertain_significance	pTP	0.996671
chr1	5874610	1402143	C	G	.	PASS	Uncertain_significance	pTP	0.996671
chr1	5874613	971553	G	C	.	PASS	Uncertain_significance	pTP	0.996671
chr1	5874621	260552	C	T	.	PASS	Likely_benign	pTP	0.996671
chr1	5874629	297797	C	G	.	PASS	Uncertain_significance	pTP	0.996671
chr1	5874643	593173	C	G	.	PASS	Uncertain_significance	pTP	0.996671
chr1	5874650	220869	C	T	.	PASS	Uncertain_significance	pTP	0.996671
chr1	5874651	1092341	G	A	.	PASS	Likely_benign	pTP	0.996671
chr1	5874656	297798	C	T	.	PASS	Uncertain_significance	pTP	0.996671
chr1	5874662	593682	G	A	.	PASS	Likely_benign	pTP	0.996568
chr1	5874671	1123217	T	C	.	PASS	Likely_benign	pTP	0.996671
chr1	5874673	1583721	T	C	.	PASS	Likely_benign	pTP	0.996671
chr1	5874674	1576662	C	G	.	PASS	Likely_benign	pTP	0.996671
chr1	5874777	1294884	C	T	.	PASS	Benign	pTP	0.996505
chr1	5874827	1227272	C	T	.	PASS	Benign	pTP	0.996671
chr1	5874854	1164396	G	A	.	PASS	Benign	pTP	0.996671
chr1	5874863	1549054	T	G	.	PASS	Likely_benign	pTP	0.996671
chr1	5874879	845019	C	G	.	PASS	Uncertain_significance	pTP	0.996671
chr1	5874881	595973	C	T	.	PASS	Uncertain_significance	pTP	0.996586
chr1	5874882	195613	G	A	.	PASS	Benign/Likely_benign	pTP	0.996586
chr1	5874886	1055326	T	C	.	PASS	Uncertain_significance	pTP	0.996586
chr1	5874890	195609	C	T	.	PASS	Uncertain_significance	pTP	0.996671
chr1	5874891	297800	G	A	.	PASS	Uncertain_significance	pTP	0.996671
chr1	5874891	968859	G	C	.	PASS	Uncertain_significance	pTP	0.996671
chr1	5874891	1094780	G	T	.	PASS	Likely_benign	pTP	0.996671
chr1	5874906	291268	C	T	.	PASS	Uncertain_significance	pTP	0.996671
chr1	5874907	499590	G	A	.	PASS	Uncertain_significance	pTP	0.996671
chr1	5874920	1413938	T	C	.	PASS	Uncertain_significance	pTP	0.996671
chr1	5874953	195608	C	T	.	PASS	Uncertain_significance	pTP	0.996671
chr1	5874954	290383	G	A	.	PASS	Uncertain_significance	pTP	0.996671
chr1	5874956	499335	C	T	.	PASS	Uncertain_significance	pTP	0.996671
chr1	5874957	1142564	G	A	.	PASS	Likely_benign	pTP	0.996671
chr1	5874959	286338	C	T	.	PASS	Uncertain_significance	pTP	0.996505
chr1	5874962	1356149	C	T	.	PASS	Uncertain_significance	pTP	0.996505
chr1	5874966	594595	C	T	.	PASS	Uncertain_significance	pTP	0.996671
chr1	5874967	855326	G	A	.	PASS	Uncertain_significance	pTP	0.996671
chr1	5874971	1515112	C	T	.	PASS	Uncertain_significance	pTP	0.996671
chr1	5874972	1097621	G	A	.	PASS	Likely_benign	pTP	0.996671
chr1	5874978	497873	C	T	.	PASS	Uncertain_significance	pTP	0.996671
chr1	5874979	289035	G	A	.	PASS	Uncertain_significance	pTP	0.996671
chr1	5874987	595894	C	T	.	PASS	Uncertain_significance	pTP	0.996671
chr1	5874988	812121	G	A	.	PASS	Pathogenic	pTP	0.996671
chr1	5874991	1284771	G	A	.	PASS	Uncertain_significance	pTP	0.996671
chr1	5874998	597313	C	G	.	PASS	Uncertain_significance	pTP	0.996671
chr1	5875004	195610	T	C	.	PASS	Benign/Likely_benign	pTP	0.996671
chr1	5875012	969165	C	T	.	PASS	Uncertain_significance	pTP	0.996671
chr1	5875016	291052	C	T	.	PASS	Uncertain_significance	pTP	0.996671
chr1	5875017	595329	G	A	.	PASS	Uncertain_significance	pTP	0.996671
chr1	5875025	1368504	C	T	.	PASS	Uncertain_significance	pTP	0.996671
chr1	5875026	195614	G	A	.	PASS	Uncertain_significance	pTP	0.996671
chr1	5875032	1108848	C	T	.	PASS	Benign/Likely_benign	pTP	0.996671
chr1	5875033	1434541	G	A	.	PASS	Uncertain_significance	pTP	0.996671
chr1	5875036	167373	C	T	.	PASS	Conflicting_interpretations_of_pathogenicity	pTP	0.996671
chr1	5875037	500251	G	A	.	PASS	Uncertain_significance	pTP	0.996671
chr1	5875042	240969	C	T	.	PASS	Likely_benign	pTP	0.996671
chr1	5875044	1143918	G	A	.	PASS	Likely_benign	pTP	0.996671
chr1	5875047	1629772	G	A	.	PASS	Likely_benign	pTP	0.996671
chr1	5875049	1055979	C	T	.	PASS	Uncertain_significance	pTP	0.996671
chr1	5875050	167374	G	A	.	PASS	Benign	pTP	0.996671
chr1	5875052	858977	C	T	.	PASS	Uncertain_significance	pTP	0.996671
chr1	5875053	1161691	G	A	.	PASS	Likely_benign	pTP	0.996671
chr1	5875069	291277	C	T	.	PASS	Uncertain_significance	pTP	0.996671
chr1	5875070	1415588	G	A	.	PASS	Uncertain_significance	pTP	0.996671
chr1	5875074	1632664	G	A	.	PASS	Likely_benign	pTP	0.996671
chr1	5875084	1355008	C	T	.	PASS	Uncertain_significance	pTP	0.996671
chr1	5875085	842338	G	A	.	PASS	Uncertain_significance	pTP	0.996671
chr1	5875088	502514	C	T	.	PASS	Uncertain_significance	pTP	0.996671
chr1	5875089	1622105	G	A	.	PASS	Likely_benign	pTP	0.996671
chr1	5875095	705524	C	T	.	PASS	Likely_benign	pTP	0.996671
chr1	5875098	260551	C	T	.	PASS	Conflicting_interpretations_of_pathogenicity	pTP	0.996671
chr1	5875099	596431	G	A	.	PASS	Uncertain_significance	pTP	0.996671
chr1	5875114	1581954	G	A	.	PASS	Likely_benign	pTP	0.996671
chr1	5875120	195612	G	A	.	PASS	Uncertain_significance	pTP	0.996671
chr1	5875162	1269681	T	C	.	PASS	Benign	pTP	0.996671
chr1	5875341	1294905	C	T	.	PASS	Benign	pTP	0.996671
chr1	5877031	1294883	T	C	.	PASS	Benign	pTP	0.996671
chr1	5877090	502362	T	C	.	PASS	Uncertain_significance	pTP	0.996671
chr1	5877098	260550	C	T	.	PASS	Benign	pTP	0.996671
chr1	5877099	593826	G	A	.	PASS	Uncertain_significance	pTP	0.996671
chr1	5877102	240968	C	T	.	PASS	Benign	pTP	0.996671
chr1	5877103	284756	G	A	.	PASS	Uncertain_significance	pTP	0.996671
chr1	5877108	95679	G	A	.	PASS	Benign	pTP	0.996671
chr1	5877110	1061264	G	A	.	PASS	Uncertain_significance	pTP	0.996671
chr1	5877112	876921	C	T	.	PASS	Uncertain_significance	pTP	0.996671
chr1	5877113	499758	G	A	.	PASS	Uncertain_significance	pTP	0.996671
chr1	5877129	695589	G	A	.	PASS	Uncertain_significance	pTP	0.996505
chr1	5877140	972063	G	C	.	PASS	Uncertain_significance	pTP	0.996671
chr1	5877157	595013	C	T	.	PASS	Uncertain_significance	pTP	0.996671
chr1	5877158	874130	G	A	.	PASS	Uncertain_significance	pTP	0.996671
chr1	5877169	957764	C	T	.	PASS	Uncertain_significance	pTP	0.996671
chr1	5877170	945735	G	A	.	PASS	Uncertain_significance	pTP	0.996671
chr1	5877174	837617	G	A	.	PASS	Uncertain_significance	pTP	0.996671
chr1	5877176	1404085	G	A	.	PASS	Uncertain_significance	pTP	0.996671
chr1	5877185	1434245	C	A	.	PASS	Uncertain_significance	pTP	0.996671
chr1	5877186	95678	C	T	.	PASS	Benign	pTP	0.996671
chr1	5877187	874131	G	A	.	PASS	Uncertain_significance	pTP	0.996671
chr1	5877191	1062389	C	T	.	PASS	Uncertain_significance	pTP	0.996671
chr1	5877192	845986	G	A	.	PASS	Uncertain_significance	pTP	0.996671
chr1	5877193	1161892	C	T	.	PASS	Likely_benign	pTP	0.996671
chr1	5877194	502685	G	A	.	PASS	Benign/Likely_benign	pTP	0.996671
chr1	5877196	594942	C	T	.	PASS	Uncertain_significance	pTP	0.996671
chr1	5877207	1078529	G	A	.	PASS	Likely_benign	pTP	0.996586
chr1	5877209	297802	G	A	.	PASS	Uncertain_significance	pTP	0.996417
chr1	5877212	1419390	C	T	.	PASS	Uncertain_significance	pTP	0.996505
chr1	5877222	702279	C	A	.	PASS	Likely_benign	pTP	0.996671
chr1	5877223	286862	C	T	.	PASS	Uncertain_significance	pTP	0.996671
chr1	5877224	1501687	G	A	.	PASS	Uncertain_significance	pTP	0.996671
chr1	5877229	462717	T	C	.	PASS	Benign/Likely_benign	pTP	0.996671
chr1	5877257	291103	T	G	.	PASS	Uncertain_significance	pTP	0.996671
chr1	5877263	291099	C	T	.	PASS	Uncertain_significance	pTP	0.996671
chr1	5877264	594600	G	A	.	PASS	Uncertain_significance	pTP	0.996671
chr1	5877267	95677	C	T	.	PASS	Benign	pTP	0.996671
chr1	5877268	297803	G	A	.	PASS	Uncertain_significance	pTP	0.996671
chr1	5877287	502039	C	T	.	PASS	Uncertain_significance	pTP	0.996671
chr1	5877290	500153	C	T	.	PASS	Uncertain_significance	pTP	0.996671
chr1	5877291	704328	G	A	.	PASS	Likely_benign	pTP	0.996671
chr1	5877302	1617680	C	A	.	PASS	Likely_benign	pTP	0.996671
chr1	5877302	1613696	C	T	.	PASS	Likely_benign	pTP	0.996671
chr1	5877303	598346	G	A	.	PASS	Uncertain_significance	pTP	0.996671
chr1	5877317	1559491	G	A	.	PASS	Likely_benign	pTP	0.996671
chr1	5877318	1585329	C	T	.	PASS	Likely_benign	pTP	0.996671
chr1	5877331	260547	C	T	.	PASS	Benign	pTP	0.996671
chr1	5877353	1274412	A	C	.	PASS	Benign	pTP	0.996671
chr1	5880113	595124	C	T	.	PASS	Pathogenic/Likely_pathogenic	pTP	0.996671
chr1	5880122	950067	C	T	.	PASS	Uncertain_significance	pTP	0.996671
chr1	5880130	705071	C	T	.	PASS	Likely_benign	pTP	0.996671
chr1	5880131	1421626	G	A	.	PASS	Uncertain_significance	pTP	0.996671
chr1	5880132	1524755	T	G	.	PASS	Uncertain_significance	pTP	0.996671
chr1	5880146	562354	C	T	.	PASS	Likely_pathogenic	pTP	0.996671
chr1	5880156	288104	G	A	.	PASS	Uncertain_significance	pTP	0.996671
chr1	5880168	297804	C	A	.	PASS	Conflicting_interpretations_of_pathogenicity	pTP	0.996671
chr1	5880169	596220	G	A	.	PASS	Uncertain_significance	pTP	0.996671
chr1	5880182	95676	C	T	.	PASS	Uncertain_significance	pTP	0.996671
chr1	5880183	95675	G	A	.	PASS	Benign/Likely_benign	pTP	0.996671
chr1	5880193	1119630	C	T	.	PASS	Likely_benign	pTP	0.996671
chr1	5880194	297805	G	A	.	PASS	Uncertain_significance	pTP	0.996671
chr1	5880198	574586	G	C	.	PASS	Uncertain_significance	pTP	0.996671
chr1	5880206	289888	C	T	.	PASS	Conflicting_interpretations_of_pathogenicity	pTP	0.996671
chr1	5880212	596801	C	T	.	PASS	Uncertain_significance	pTP	0.996671
chr1	5880232	1093351	C	T	.	PASS	Likely_benign	pTP	0.996671
chr1	5880233	1411774	G	A	.	PASS	Uncertain_significance	pTP	0.996671
chr1	5880235	876974	G	A	.	PASS	Uncertain_significance	pTP	0.996671
chr1	5880245	1586453	T	C	.	PASS	Likely_benign	pTP	0.996671
chr1	5887157	1239115	G	C	.	PASS	Benign	pTP	0.996671
chr1	5887248	260546	G	A	.	PASS	Benign	pTP	0.996671
chr1	5887277	594329	G	T	.	PASS	Uncertain_significance	pTP	0.996586
chr1	5887289	1037099	C	T	.	PASS	Uncertain_significance	pTP	0.996671
chr1	5887290	1637399	G	A	.	PASS	Likely_benign	pTP	0.996671
chr1	5887306	194865	T	C	.	PASS	Uncertain_significance	pTP	0.996671
chr1	5887312	297806	C	T	.	PASS	Uncertain_significance	pTP	0.996671
chr1	5887313	287002	G	A	.	PASS	Likely_benign	pTP	0.996671
chr1	5887318	596800	T	C	.	PASS	Uncertain_significance	pTP	0.996671
chr1	5887326	1165614	C	T	.	PASS	Benign	pTP	0.996671
chr1	5887327	1389578	G	A	.	PASS	Uncertain_significance	pTP	0.996671
chr1	5887334	638311	C	T	.	PASS	Uncertain_significance	pTP	0.996671
chr1	5887335	499943	G	A	.	PASS	Uncertain_significance	pTP	0.996671
chr1	5887338	596621	G	A	.	PASS	Uncertain_significance	pTP	0.996671
chr1	5887342	1006159	G	A	.	PASS	Uncertain_significance	pTP	0.996671
chr1	5887345	1020069	T	A	.	PASS	Uncertain_significance	pTP	0.996671
chr1	5887345	1514603	T	C	.	PASS	Uncertain_significance	pTP	0.996671
chr1	5887346	194866	T	C	.	PASS	Uncertain_significance	pTP	0.996671
chr1	5887350	700496	G	A	.	PASS	Likely_benign	pTP	0.996671
chr1	5887351	1400373	C	T	.	PASS	Uncertain_significance	pTP	0.996671
chr1	5887352	297807	G	A	.	PASS	Uncertain_significance	pTP	0.996671
chr1	5887352	955881	G	T	.	PASS	Uncertain_significance	pTP	0.996671
chr1	5887397	874184	C	T	.	PASS	Uncertain_significance	pTP	0.996671
chr1	5887398	701156	G	A	.	PASS	Likely_benign	pTP	0.996671
chr1	5887412	1051187	C	T	.	PASS	Uncertain_significance	pTP	0.996671
chr1	5887413	703430	G	A	.	PASS	Likely_benign	pTP	0.996671
chr1	5887422	1102954	C	T	.	PASS	Likely_benign	pTP	0.996671
chr1	5887425	593488	G	A	.	PASS	Uncertain_significance	pTP	0.996671
chr1	5887443	1082450	C	T	.	PASS	Likely_benign	pTP	0.996671
chr1	5887444	1040129	G	A	.	PASS	Uncertain_significance	pTP	0.996671
chr1	5887444	501537	G	C	.	PASS	Uncertain_significance	pTP	0.996671
chr1	5887448	596273	G	A	.	PASS	Uncertain_significance	pTP	0.996671
chr1	5887457	999686	G	A	.	PASS	Uncertain_significance	pTP	0.996671
chr1	5887465	497253	T	A	.	PASS	Uncertain_significance	pTP	0.996671
chr1	5887483	1105253	C	T	.	PASS	Likely_benign	pTP	0.996671
chr1	5887484	1592607	G	A	.	PASS	Likely_benign	pTP	0.996671
chr1	5887486	1154233	G	A	.	PASS	Likely_benign	pTP	0.996671
chr1	5890770	1252702	T	C	.	PASS	Benign	pTP	0.996671
chr1	5890862	1054514	C	T	.	PASS	Uncertain_significance	pTP	0.996671
chr1	5890863	875115	G	A	.	PASS	Uncertain_significance	pTP	0.996671
chr1	5890879	95674	C	T	.	PASS	Benign/Likely_benign	pTP	0.996671
chr1	5890880	1091338	G	A	.	PASS	Likely_benign	pTP	0.996671
chr1	5890889	1129999	T	G	.	PASS	Likely_benign	pTP	0.996671
chr1	5890892	1625671	G	A	.	PASS	Likely_benign	pTP	0.996671
chr1	5890894	1396819	T	C	.	PASS	Uncertain_significance	pTP	0.996671
chr1	5890912	297808	C	T	.	PASS	Conflicting_interpretations_of_pathogenicity	pTP	0.996671
chr1	5890913	289327	G	A	.	PASS	Uncertain_significance	pTP	0.996671
chr1	5890915	194764	C	T	.	PASS	Benign/Likely_benign	pTP	0.996671
chr1	5890919	1581990	G	C	.	PASS	Likely_benign	pTP	0.996671
chr1	5890921	596246	C	T	.	PASS	Uncertain_significance	pTP	0.996671
chr1	5890922	502357	G	A	.	PASS	Uncertain_significance	pTP	0.996671
chr1	5890926	297809	A	G	.	PASS	Uncertain_significance	pTP	0.996671
chr1	5890934	596442	G	A	.	PASS	Uncertain_significance	pTP	0.996671
chr1	5890935	1003111	G	C	.	PASS	Uncertain_significance	pTP	0.996671
chr1	5890942	297810	C	T	.	PASS	Uncertain_significance	pTP	0.996671
chr1	5890953	240967	C	T	.	PASS	Benign	pTP	0.996671
chr1	5890954	1018489	G	A	.	PASS	Uncertain_significance	pTP	0.996671
chr1	5890966	1465073	G	A	.	PASS	Uncertain_significance	pTP	0.996671
chr1	5890969	194765	G	A	.	PASS	Uncertain_significance	pTP	0.996671
chr1	5890974	156399	C	T	.	PASS	Uncertain_significance	pTP	0.996671
chr1	5890985	702256	G	A	.	PASS	Likely_benign	pTP	0.996671
chr1	5904605	1629540	A	G	.	PASS	Likely_benign	pTP	0.996671
chr1	5904618	290903	A	T	.	PASS	Uncertain_significance	pTP	0.996671
chr1	5904631	1051354	C	T	.	PASS	Uncertain_significance	pTP	0.996671
chr1	5904634	1408603	T	G	.	PASS	Uncertain_significance	pTP	0.996671
chr1	5904644	943475	C	A	.	PASS	Uncertain_significance	pTP	0.996671
chr1	5904645	297811	A	G	.	PASS	Uncertain_significance	pTP	0.996671
chr1	5904651	498789	G	A	.	PASS	Uncertain_significance	pTP	0.996671
chr1	5904665	1160350	G	A	.	PASS	Likely_benign	pTP	0.996671
chr1	5904667	500245	G	A	.	PASS	Uncertain_significance	pTP	0.996671
chr1	5904668	843689	C	T	.	PASS	Uncertain_significance	pTP	0.996671
chr1	5904669	1396133	G	A	.	PASS	Uncertain_significance	pTP	0.996671
chr1	5904687	793461	G	A	.	PASS	Likely_benign	pTP	0.996671
chr1	5904709	283814	T	C	.	PASS	Uncertain_significance	pTP	0.996671
chr1	5904715	594011	C	T	.	PASS	Uncertain_significance	pTP	0.996671
chr1	5904716	3401	G	A	.	PASS	Pathogenic	pTP	0.996671
chr1	5904721	968861	G	A	.	PASS	Uncertain_significance	pTP	0.996671
chr1	5904723	1082806	C	T	.	PASS	Likely_benign	pTP	0.996671
chr1	5904724	1010865	G	A	.	PASS	Uncertain_significance	pTP	0.996671
chr1	5904725	501860	T	C	.	PASS	Uncertain_significance	pTP	0.996671
chr1	5904728	291245	C	A	.	PASS	Uncertain_significance	pTP	0.996671
chr1	5904728	498701	C	T	.	PASS	Uncertain_significance	pTP	0.996671
chr1	5904729	240966	G	A	.	PASS	Benign	pTP	0.996671
chr1	5904730	1016876	G	A	.	PASS	Uncertain_significance	pTP	0.996671
chr1	5904731	499066	G	A	.	PASS	Conflicting_interpretations_of_pathogenicity	pTP	0.996671
chr1	5904739	499988	C	A	.	PASS	Conflicting_interpretations_of_pathogenicity	pTP	0.996671
chr1	5904739	502337	C	T	.	PASS	Uncertain_significance	pTP	0.996671
chr1	5904740	837610	G	A	.	PASS	Uncertain_significance	pTP	0.996671
chr1	5904749	498434	G	A	.	PASS	Pathogenic	pTP	0.996671
chr1	5904754	1516494	G	A	.	PASS	Uncertain_significance	pTP	0.996671
chr1	5904764	1038070	C	T	.	PASS	Uncertain_significance	pTP	0.996671
chr1	5904794	194659	C	T	.	PASS	Benign	pTP	0.996671
chr1	5904931	1277940	T	C	.	PASS	Benign	pTP	0.996671
chr1	5905119	1252595	A	G	.	PASS	Benign	pTP	0.996671
chr1	5905312	215885	T	C	.	PASS	Uncertain_significance	pTP	0.996671
chr1	5905320	194539	T	C	.	PASS	Uncertain_significance	pTP	0.996671
chr1	5905321	95673	C	T	.	PASS	Benign	pTP	0.996671
chr1	5905323	1353159	C	T	.	PASS	Uncertain_significance	pTP	0.996671
chr1	5905324	286805	G	A	.	PASS	Uncertain_significance	pTP	0.996671
chr1	5905333	1107050	T	C	.	PASS	Likely_benign	pTP	0.996671
chr1	5905367	597617	G	A	.	PASS	Uncertain_significance	pTP	0.996671
chr1	5905373	297815	G	A	.	PASS	Uncertain_significance	pTP	0.996671
chr1	5905380	281976	T	C	.	PASS	Uncertain_significance	pTP	0.996671
chr1	5905383	1017752	C	T	.	PASS	Uncertain_significance	pTP	0.996671
chr1	5905384	1132074	G	A	.	PASS	Likely_benign	pTP	0.996671
chr1	5905395	240965	C	T	.	PASS	Benign	pTP	0.996671
chr1	5905396	598697	G	A	.	PASS	Uncertain_significance	pTP	0.996671
chr1	5905397	501365	G	A	.	PASS	Uncertain_significance	pTP	0.996671
chr1	5905403	1008838	T	C	.	PASS	Uncertain_significance	pTP	0.996671
chr1	5905425	1467250	C	T	.	PASS	Uncertain_significance	pTP	0.996671
chr1	5905426	1618937	G	A	.	PASS	Likely_benign	pTP	0.996671
chr1	5905426	1572629	G	C	.	PASS	Likely_benign	pTP	0.996671
chr1	5905431	943427	A	G	.	PASS	Uncertain_significance	pTP	0.996671
chr1	5905434	502785	C	T	.	PASS	Uncertain_significance	pTP	0.996671
chr1	5905435	699544	G	A	.	PASS	Likely_benign	pTP	0.996671
chr1	5905466	876130	G	A	.	PASS	Uncertain_significance	pTP	0.996671
chr1	5905474	1110810	C	T	.	PASS	Likely_benign	pTP	0.996671
chr1	5905488	297816	G	A	.	PASS	Conflicting_interpretations_of_pathogenicity	pTP	0.996671
chr1	5905616	1103257	C	G	.	PASS	Likely_benign	pTP	0.996671
chr1	5905618	1627176	G	C	.	PASS	Likely_benign	pTP	0.996671
chr1	5905643	1101851	G	A	.	PASS	Likely_benign	pTP	0.996671
chr1	5905670	1116760	A	G	.	PASS	Likely_benign	pTP	0.996671
chr1	5905679	1545650	C	T	.	PASS	Likely_benign	pTP	0.996671
chr1	5905680	594305	G	A	.	PASS	Uncertain_significance	pTP	0.996671
chr1	5905686	1391001	T	C	.	PASS	Uncertain_significance	pTP	0.996671
chr1	5905690	235419	G	C	.	PASS	Benign/Likely_benign	pTP	0.996671
chr1	5905700	413602	G	A	.	PASS	Likely_benign	pTP	0.996671
chr1	5905720	934314	C	T	.	PASS	Uncertain_significance	pTP	0.996671
chr1	5905727	297817	G	A	.	PASS	Uncertain_significance	pTP	0.996671
chr1	5905742	595678	G	A	.	PASS	Uncertain_significance	pTP	0.996671
chr1	5905761	847939	C	T	.	PASS	Uncertain_significance	pTP	0.996671
chr1	5905763	194411	G	A	.	PASS	Conflicting_interpretations_of_pathogenicity	pTP	0.996671
chr1	5905764	260545	G	C	.	PASS	Benign/Likely_benign	pTP	0.996671
chr1	5905772	1078865	C	A	.	PASS	Likely_benign	pTP	0.996671
chr1	5905773	282763	G	A	.	PASS	Benign/Likely_benign	pTP	0.996671
chr1	5905794	1156226	C	T	.	PASS	Likely_benign	pTP	0.996018
chr1	5905797	1535505	G	C	.	PASS	Likely_benign	pTP	0.996671
chr1	5907004	1242867	G	T	.	PASS	Benign	pTP	0.996671
chr1	5907095	1576657	G	A	.	PASS	Likely_benign	pTP	0.996671
chr1	5907106	95672	G	A	.	PASS	Benign	pTP	0.996671
chr1	5907124	1116426	C	T	.	PASS	Likely_benign	pTP	0.996586
chr1	5907141	598518	C	T	.	PASS	Uncertain_significance	pTP	0.996671
chr1	5907145	1083762	G	A	.	PASS	Likely_benign	pTP	0.996586
chr1	5907150	1593185	G	A	.	PASS	Likely_benign	pTP	0.996671
chr1	5907155	598512	G	A	.	PASS	Uncertain_significance	pTP	0.996671
chr1	5907184	219984	C	T	.	PASS	Benign	pTP	0.996586
chr1	5907185	596495	G	A	.	PASS	Uncertain_significance	pTP	0.996586
chr1	5907192	969083	G	A	.	PASS	Uncertain_significance	pTP	0.996671
chr1	5907193	194253	C	T	.	PASS	Uncertain_significance	pTP	0.996586
chr1	5907194	1039129	G	A	.	PASS	Uncertain_significance	pTP	0.996586
chr1	5907199	297818	G	A	.	PASS	Uncertain_significance	pTP	0.996671
chr1	5907199	594452	G	T	.	PASS	Uncertain_significance	pTP	0.996671
chr1	5907202	1138950	C	T	.	PASS	Likely_benign	pTP	0.996671
chr1	5907215	1003203	A	C	.	PASS	Uncertain_significance	pTP	0.996671
chr1	5907223	1179061	C	T	.	PASS	Likely_pathogenic	pTP	0.996671
chr1	5907229	1633886	G	A	.	PASS	Likely_benign	pTP	0.996671
chr1	5909079	1260949	G	A	.	PASS	Benign	pTP	0.996559
chr1	5909133	1555981	G	A	.	PASS	Likely_benign	pTP	0.996671
chr1	5909140	1515053	G	A	.	PASS	Uncertain_significance	pTP	0.996559
chr1	5909142	297819	C	T	.	PASS	Benign/Likely_benign	pTP	0.996671
chr1	5909155	260544	T	C	.	PASS	Likely_benign	pTP	0.996505
chr1	5909165	215518	G	C	.	PASS	Benign	pTP	0.996671
chr1	5909173	215517	C	T	.	PASS	Uncertain_significance	pTP	0.996671
chr1	5909177	499799	G	A	.	PASS	Uncertain_significance	pTP	0.996586
chr1	5909184	1039016	C	T	.	PASS	Uncertain_significance	pTP	0.996671
chr1	5909185	260543	G	A	.	PASS	Benign	pTP	0.996671
chr1	5909186	1525561	A	G	.	PASS	Uncertain_significance	pTP	0.996671
chr1	5909192	875219	C	G	.	PASS	Uncertain_significance	pTP	0.996671
chr1	5909192	1021731	C	T	.	PASS	Uncertain_significance	pTP	0.996671
chr1	5909193	297820	G	A	.	PASS	Uncertain_significance	pTP	0.996671
chr1	5909203	1671083	C	T	.	PASS	Likely_benign	pTP	0.996671
chr1	5909207	1059127	G	C	.	PASS	Uncertain_significance	pTP	0.996671
chr1	5909209	501600	C	T	.	PASS	Uncertain_significance	pTP	0.996671
chr1	5909210	284999	G	A	.	PASS	Uncertain_significance	pTP	0.996671
chr1	5909220	166893	G	A	.	PASS	Benign/Likely_benign	pTP	0.996671
chr1	5909402	1285693	A	G	.	PASS	Benign	pTP	0.996671
chr1	5927636	95671	T	C	.	PASS	Benign	pTP	0.996671
chr1	5927650	497880	C	T	.	PASS	Uncertain_significance	pTP	0.996671
chr1	5927651	1472709	G	A	.	PASS	Uncertain_significance	pTP	0.996671
chr1	5927653	598251	A	T	.	PASS	Uncertain_significance	pTP	0.996586
chr1	5927659	700098	C	T	.	PASS	Likely_benign	pTP	0.996671
chr1	5927660	286321	G	A	.	PASS	Uncertain_significance	pTP	0.996671
chr1	5927663	863898	G	T	.	PASS	Uncertain_significance	pTP	0.996671
chr1	5927682	297821	G	A	.	PASS	Uncertain_significance	pTP	0.996671
chr1	5927684	846945	C	T	.	PASS	Uncertain_significance	pTP	0.996671
chr1	5927685	632112	G	A	.	PASS	Uncertain_significance	pTP	0.996671
chr1	5927693	876318	T	C	.	PASS	Uncertain_significance	pTP	0.996671
chr1	5927702	1053223	C	T	.	PASS	Uncertain_significance	pTP	0.996671
chr1	5927713	954088	C	T	.	PASS	Uncertain_significance	pTP	0.996671
chr1	5927714	1486600	G	A	.	PASS	Uncertain_significance	pTP	0.996671
chr1	5927714	240964	G	T	.	PASS	Uncertain_significance	pTP	0.996671
chr1	5927730	1505080	G	A	.	PASS	Uncertain_significance	pTP	0.996671
chr1	5927733	596144	C	A	.	PASS	Pathogenic	pTP	0.996671
chr1	5927746	705116	C	T	.	PASS	Likely_benign	pTP	0.996671
chr1	5927747	936324	G	A	.	PASS	Uncertain_significance	pTP	0.996671
chr1	5927759	497619	C	T	.	PASS	Uncertain_significance	pTP	0.996671
chr1	5927760	297822	G	A	.	PASS	Uncertain_significance	pTP	0.996671
chr1	5927770	1110488	C	T	.	PASS	Likely_benign	pTP	0.996671
chr1	5927771	193899	G	A	.	PASS	Uncertain_significance	pTP	0.996671
chr1	5927793	1079611	A	G	.	PASS	Likely_benign	pTP	0.996671
chr1	5927918	1241872	A	G	.	PASS	Benign	pTP	0.996671
chr1	5933163	501862	C	G	.	PASS	Uncertain_significance	pTP	0.996671
chr1	5933178	1284836	T	C	.	PASS	Uncertain_significance	pTP	0.996671
chr1	5933211	593141	A	G	.	PASS	Uncertain_significance	pTP	0.996671
chr1	5933219	1046156	C	A	.	PASS	Uncertain_significance	pTP	0.996671
chr1	5933221	951173	G	A	.	PASS	Pathogenic	pTP	0.996671
chr1	5933227	857134	G	A	.	PASS	Uncertain_significance	pTP	0.996671
chr1	5933239	596109	T	C	.	PASS	Uncertain_significance	pTP	0.996671
chr1	5933253	297823	T	C	.	PASS	Conflicting_interpretations_of_pathogenicity	pTP	0.996671
chr1	5933257	860845	G	T	.	PASS	Uncertain_significance	pTP	0.996671
chr1	5933279	1151486	G	A	.	PASS	Likely_benign	pTP	0.996671
chr1	5933280	1022837	C	T	.	PASS	Uncertain_significance	pTP	0.996671
chr1	5933281	1425961	G	A	.	PASS	Uncertain_significance	pTP	0.996671
chr1	5933283	297824	A	G	.	PASS	Uncertain_significance	pTP	0.996671
chr1	5933302	844894	G	C	.	PASS	Uncertain_significance	pTP	0.996671
chr1	5933320	1522934	C	T	.	PASS	Uncertain_significance	pTP	0.996671
chr1	5933321	1084993	C	G	.	PASS	Likely_benign	pTP	0.996671
chr1	5933321	1125975	C	T	.	PASS	Likely_benign	pTP	0.996671
chr1	5933322	288535	G	A	.	PASS	Uncertain_significance	pTP	0.996671
chr1	5933323	844126	A	C	.	PASS	Uncertain_significance	pTP	0.996671
chr1	5933336	1358608	T	C	.	PASS	Uncertain_significance	pTP	0.996671
chr1	5933338	598698	A	T	.	PASS	Uncertain_significance	pTP	0.996018
chr1	5933342	297825	C	A	.	PASS	Likely_benign	pTP	0.996018
chr1	5947104	1371158	A	G	.	PASS	Uncertain_significance	pTP	0.996671
chr1	5947105	501906	T	C	.	PASS	Uncertain_significance	pTP	0.996671
chr1	5947109	290074	C	T	.	PASS	Uncertain_significance	pTP	0.996671
chr1	5947117	1422363	C	A	.	PASS	Uncertain_significance	pTP	0.996671
chr1	5947125	1105462	G	A	.	PASS	Likely_benign	pTP	0.996671
chr1	5947134	199135	C	A	.	PASS	Benign	pTP	0.996671
chr1	5947135	875272	A	C	.	PASS	Uncertain_significance	pTP	0.996671
chr1	5947136	595176	C	T	.	PASS	Uncertain_significance	pTP	0.996671
chr1	5947144	199134	A	G	.	PASS	Uncertain_significance	pTP	0.996671
chr1	5947148	988264	G	A	.	PASS	Pathogenic	pTP	0.996671
chr1	5947158	297826	C	T	.	PASS	Uncertain_significance	pTP	0.996671
chr1	5947160	1398695	C	A	.	PASS	Uncertain_significance	pTP	0.996671
chr1	5947173	595290	G	A	.	PASS	Uncertain_significance	pTP	0.996671
chr1	5947175	288723	C	T	.	PASS	Uncertain_significance	pTP	0.996671
chr1	5947176	297827	G	A	.	PASS	Uncertain_significance	pTP	0.996671
chr1	5947193	500412	G	A	.	PASS	Uncertain_significance	pTP	0.996671
chr1	5947198	594214	C	T	.	PASS	Uncertain_significance	pTP	0.996671
chr1	5947199	281181	G	A	.	PASS	Conflicting_interpretations_of_pathogenicity	pTP	0.996671
chr1	5947217	593988	C	G	.	PASS	Uncertain_significance	pTP	0.996671
chr1	5947218	95670	T	C	.	PASS	Uncertain_significance	pTP	0.996671
chr1	5947226	285517	C	T	.	PASS	Uncertain_significance	pTP	0.996671
chr1	5947227	1107241	G	A	.	PASS	Likely_benign	pTP	0.996671
chr1	5947286	1294935	G	A	.	PASS	Benign	pTP	0.996671
chr1	5947386	1235266	C	T	.	PASS	Benign	pTP	0.996671
chr1	5947414	1287789	G	A	.	PASS	Benign	pTP	0.996671
chr1	5948068	1486132	A	G	.	PASS	Likely_pathogenic	pTP	0.996671
chr1	5948095	1402008	T	C	.	PASS	Uncertain_significance	pTP	0.996671
chr1	5948116	531618	G	A	.	PASS	Uncertain_significance	pTP	0.996671
chr1	5948117	198869	C	T	.	PASS	Uncertain_significance	pTP	0.996671
chr1	5948118	500336	G	A	.	PASS	Likely_benign	pTP	0.996671
chr1	5948123	1595765	G	A	.	PASS	Likely_benign	pTP	0.996671
chr1	5948152	1419053	C	T	.	PASS	Uncertain_significance	pTP	0.996671
chr1	5948153	593566	G	A	.	PASS	Uncertain_significance	pTP	0.996671
chr1	5948159	1116745	C	T	.	PASS	Likely_benign	pTP	0.996671
chr1	5948160	502735	G	A	.	PASS	Uncertain_significance	pTP	0.996671
chr1	5948171	1090641	G	A	.	PASS	Likely_benign	pTP	0.996671
chr1	5948183	1141968	A	G	.	PASS	Likely_benign	pTP	0.996671
chr1	5948184	1350696	T	C	.	PASS	Uncertain_significance	pTP	0.996671
chr1	5948192	594338	G	A	.	PASS	Uncertain_significance	pTP	0.996671
chr1	5948194	291291	C	A	.	PASS	Uncertain_significance	pTP	0.996671
chr1	5948199	1426781	C	T	.	PASS	Uncertain_significance	pTP	0.996671
chr1	5948200	1410699	G	A	.	PASS	Uncertain_significance	pTP	0.996671
chr1	5948200	967413	G	C	.	PASS	Uncertain_significance	pTP	0.996671
chr1	5948206	498135	G	A	.	PASS	Uncertain_significance	pTP	0.996671
chr1	5948209	1007139	G	A	.	PASS	Uncertain_significance	pTP	0.996671
chr1	5948234	1580824	G	A	.	PASS	Likely_benign	pTP	0.996671
chr1	5948247	1431884	C	T	.	PASS	Uncertain_significance	pTP	0.996671
chr1	5952683	1629706	C	T	.	PASS	Likely_benign	pTP	0.996671
chr1	5952686	1164172	T	G	.	PASS	Benign	pTP	0.996671
chr1	5952689	1596515	T	C	.	PASS	Likely_benign	pTP	0.996671
chr1	5952704	1444198	T	G	.	PASS	Uncertain_significance	pTP	0.996671
chr1	5952710	288173	T	A	.	PASS	Uncertain_significance	pTP	0.996671
chr1	5952714	1043027	C	T	.	PASS	Uncertain_significance	pTP	0.996671
chr1	5952720	595439	C	T	.	PASS	Uncertain_significance	pTP	0.996671
chr1	5952721	288804	G	A	.	PASS	Uncertain_significance	pTP	0.996671
chr1	5952796	499981	C	G	.	PASS	Uncertain_significance	pTP	0.996505
chr1	5952796	1547854	C	T	.	PASS	Likely_benign	pTP	0.996505
chr1	5952797	1482902	G	A	.	PASS	Uncertain_significance	pTP	0.996505
chr1	5952804	1381793	G	A	.	PASS	Uncertain_significance	pTP	0.996671
chr1	5952815	956008	C	T	.	PASS	Uncertain_significance	pTP	0.996671
chr1	5952816	876360	G	A	.	PASS	Uncertain_significance	pTP	0.996671
chr1	5952825	1431545	G	A	.	PASS	Pathogenic	pTP	0.996671
chr1	5952831	1050995	C	T	.	PASS	Uncertain_significance	pTP	0.996671
chr1	5952832	501680	G	A	.	PASS	Uncertain_significance	pTP	0.996671
chr1	5952835	1153882	G	A	.	PASS	Likely_benign	pTP	0.996671
chr1	5952844	1056291	A	C	.	PASS	Uncertain_significance	pTP	0.996671
chr1	5952846	1624091	T	C	.	PASS	Likely_benign	pTP	0.996671
chr1	5952854	1652131	C	T	.	PASS	Likely_benign	pTP	0.996671
chr1	5953069	1238104	G	A	.	PASS	Benign	pTP	0.993655
chr1	5961644	1276656	T	C	.	PASS	Benign	pTP	0.996505
chr1	5961781	1629389	A	C	.	PASS	Likely_benign	pTP	0.996671
chr1	5961785	499366	C	T	.	PASS	Uncertain_significance	pTP	0.996671
chr1	5961786	1621922	G	A	.	PASS	Likely_benign	pTP	0.996671
chr1	5961795	502563	G	A	.	PASS	Uncertain_significance	pTP	0.996671
chr1	5961798	1464042	T	C	.	PASS	Likely_benign	pTP	0.996671
chr1	5961830	1477162	G	C	.	PASS	Uncertain_significance	pTP	0.996671
chr1	5961836	1500744	G	C	.	PASS	Uncertain_significance	pTP	0.996671
chr1	5961845	499232	C	T	.	PASS	Uncertain_significance	pTP	0.996671
chr1	5961848	598669	G	A	.	PASS	Uncertain_significance	pTP	0.996671
chr1	5961867	501076	G	A	.	PASS	Uncertain_significance	pTP	0.996671
chr1	5961873	498757	C	G	.	PASS	Uncertain_significance	pTP	0.996671
chr1	5961873	1126202	C	T	.	PASS	Likely_benign	pTP	0.996671
chr1	5961874	853792	G	A	.	PASS	Uncertain_significance	pTP	0.996671
chr1	5961888	732283	C	T	.	PASS	Likely_benign	pTP	0.996671
chr1	5961889	1054238	G	A	.	PASS	Uncertain_significance	pTP	0.996671
chr1	5961904	593910	G	A	.	PASS	Uncertain_significance	pTP	0.996671
chr1	5961908	597923	A	G	.	PASS	Uncertain_significance	pTP	0.996671
chr1	5961916	1379205	C	T	.	PASS	Uncertain_significance	pTP	0.996671
chr1	5961940	1057605	T	C	.	PASS	Uncertain_significance	pTP	0.996671
chr1	5961951	1324817	T	C	.	PASS	Likely_pathogenic	pTP	0.996671
chr1	5961955	1125539	G	A	.	PASS	Likely_benign	pTP	0.996671
chr1	5961967	1597547	A	G	.	PASS	Likely_benign	pTP	0.996671
chr1	5967107	1249471	C	A	.	PASS	Benign	pTP	0.996671
chr1	5967192	1250302	A	G	.	PASS	Benign	pTP	0.996671
chr1	5967304	948126	G	A	.	PASS	Uncertain_significance	pTP	0.996671
chr1	5967305	235474	C	T	.	PASS	Benign/Likely_benign	pTP	0.996586
chr1	5967306	593849	G	A	.	PASS	Uncertain_significance	pTP	0.996586
chr1	5967311	1056447	C	G	.	PASS	Uncertain_significance	pTP	0.996671
chr1	5967322	1046941	G	A	.	PASS	Uncertain_significance	pTP	0.996671
chr1	5967324	215888	G	A	.	PASS	Likely_benign	pTP	0.996671
chr1	5967326	499123	G	A	.	PASS	Uncertain_significance	pTP	0.996671
chr1	5967349	297829	T	C	.	PASS	Uncertain_significance	pTP	0.996671
chr1	5967359	1498978	G	A	.	PASS	Uncertain_significance	pTP	0.996671
chr1	5967380	1568390	A	G	.	PASS	Likely_benign	pTP	0.996671
chr1	5967390	95687	C	T	.	PASS	Benign	pTP	0.996671
chr1	5967490	1280336	C	T	.	PASS	Benign	pTP	0.996671
chr1	5967533	1233320	G	A	.	PASS	Benign	pTP	0.996671
chr1	5969084	1439090	T	C	.	PASS	Uncertain_significance	pTP	0.996671
chr1	5969097	598495	G	C	.	PASS	Uncertain_significance	pTP	0.996671
chr1	5969118	1013963	C	T	.	PASS	Uncertain_significance	pTP	0.996671
chr1	5969119	1086378	C	T	.	PASS	Likely_benign	pTP	0.996671
chr1	5969120	594941	G	A	.	PASS	Uncertain_significance	pTP	0.996671
chr1	5969139	836758	G	A	.	PASS	Uncertain_significance	pTP	0.996671
chr1	5969145	940637	T	A	.	PASS	Uncertain_significance	pTP	0.996671
chr1	5969183	596177	C	T	.	PASS	Uncertain_significance	pTP	0.996671
chr1	5969184	593928	G	A	.	PASS	Uncertain_significance	pTP	0.996671
chr1	5969185	1144291	T	C	.	PASS	Likely_benign	pTP	0.996671
chr1	5969200	1642429	G	A	.	PASS	Likely_benign	pTP	0.996671
chr1	5969220	857001	C	T	.	PASS	Uncertain_significance	pTP	0.996671
chr1	5969230	595187	G	A	.	PASS	Uncertain_significance	pTP	0.996671
chr1	5969238	1622036	G	A	.	PASS	Likely_benign	pTP	0.996671
chr1	5969254	1095608	C	T	.	PASS	Likely_benign	pTP	0.996671
chr1	5969256	957788	A	C	.	PASS	Uncertain_significance	pTP	0.996671
chr1	5969263	704372	C	T	.	PASS	Likely_benign	pTP	0.996671
chr1	5969264	499936	A	C	.	PASS	Uncertain_significance	pTP	0.996671
chr1	5969265	260549	G	C	.	PASS	Likely_benign	pTP	0.996671
chr1	5969277	1548376	G	C	.	PASS	Likely_benign	pTP	0.996671
chr1	5969475	1273239	T	C	.	PASS	Benign	pTP	0.996671
chr1	5978223	496855	A	C	.	PASS	Benign	pTP	0.996671
chr1	5978259	260548	C	T	.	PASS	Benign	pTP	0.996671
chr1	5978264	501949	G	A	.	PASS	Uncertain_significance	pTP	0.996671
chr1	5978270	196470	C	A	.	PASS	Uncertain_significance	pTP	0.996671
chr1	5978275	286807	T	C	.	PASS	Uncertain_significance	pTP	0.996671
chr1	5978278	196471	A	G	.	PASS	Uncertain_significance	pTP	0.996671
chr1	5978281	1407587	C	G	.	PASS	Uncertain_significance	pTP	0.996671
chr1	5978282	196469	G	A	.	PASS	Uncertain_significance	pTP	0.996671
chr1	5978292	297830	G	A	.	PASS	Uncertain_significance	pTP	0.996671
chr1	5978294	1605779	C	A	.	PASS	Likely_benign	pTP	0.996671
chr1	5978295	501720	G	A	.	PASS	Uncertain_significance	pTP	0.996671
chr1	5978307	1375586	G	A	.	PASS	Uncertain_significance	pTP	0.996671
chr1	5978327	502279	C	T	.	PASS	Uncertain_significance	pTP	0.996671
chr1	5978328	594955	G	A	.	PASS	Uncertain_significance	pTP	0.996671
chr1	5978346	597181	C	T	.	PASS	Uncertain_significance	pTP	0.996671
chr1	5978347	596899	G	A	.	PASS	Uncertain_significance	pTP	0.996671
chr1	5978351	1367429	G	C	.	PASS	Uncertain_significance	pTP	0.996671
chr1	5978373	462715	C	T	.	PASS	Uncertain_significance	pTP	0.996671
chr1	5978397	1002076	A	G	.	PASS	Uncertain_significance	pTP	0.996671
chr1	5978406	1040891	A	G	.	PASS	Uncertain_significance	pTP	0.996671
chr1	5978410	1397409	C	T	.	PASS	Uncertain_significance	pTP	0.996671
chr1	5978411	497870	G	A	.	PASS	Uncertain_significance	pTP	0.996671
chr1	5978418	1143512	G	A	.	PASS	Likely_benign	pTP	0.996671
chr1	5978425	297831	C	G	.	PASS	Uncertain_significance	pTP	0.996586
chr1	5978425	1620489	C	T	.	PASS	Likely_benign	pTP	0.996586
chr1	5978426	1579095	G	A	.	PASS	Likely_benign	pTP	0.996586
chr1	5978523	1244964	G	C	.	PASS	Benign	pTP	0.996671
chr1	5978637	1279561	C	G	.	PASS	Benign	pTP	0.996671
chr1	5986140	875314	A	G	.	PASS	Uncertain_significance	pTP	0.996671
chr1	5986148	595164	T	C	.	PASS	Uncertain_significance	pTP	0.996126
chr1	5986150	1480422	G	C	.	PASS	Uncertain_significance	pTP	0.996126
chr1	5986157	562355	G	A	.	PASS	Pathogenic	pTP	0.996671
chr1	5986164	748202	T	C	.	PASS	Likely_benign	pTP	0.996671
chr1	5986168	1626035	G	A	.	PASS	Benign	pTP	0.996671
chr1	5986173	701415	G	A	.	PASS	Likely_benign	pTP	0.996671
chr1	5986181	1024838	A	G	.	PASS	Uncertain_significance	pTP	0.996671
chr1	5986202	501168	C	T	.	PASS	Uncertain_significance	pTP	0.996671
chr1	5986204	260561	G	A	.	PASS	Benign	pTP	0.996671
chr1	5986226	594150	G	A	.	PASS	Uncertain_significance	pTP	0.996671
chr1	5986244	1035152	G	A	.	PASS	Uncertain_significance	pTP	0.996586
chr1	5986251	195305	A	C	.	PASS	Uncertain_significance	pTP	0.996671
chr1	5986256	497779	C	T	.	PASS	Uncertain_significance	pTP	0.996671
chr1	5986257	1156207	G	A	.	PASS	Likely_benign	pTP	0.996126
chr1	5986270	1462258	A	T	.	PASS	Uncertain_significance	pTP	0.996671
chr1	5986278	931168	C	T	.	PASS	Pathogenic	pTP	0.996671
chr1	5986283	695555	C	A	.	PASS	Uncertain_significance	pTP	0.996671
chr1	5986283	500972	C	T	.	PASS	Uncertain_significance	pTP	0.996671
chr1	5986284	297832	G	A	.	PASS	Uncertain_significance	pTP	0.996671
chr1	5986297	596155	G	A	.	PASS	Uncertain_significance	pTP	0.996671
chr1	5986372	1263812	C	G	.	PASS	Benign	pTP	0.996671
chr1	5992257	297833	C	A	.	PASS	Uncertain_significance	pTP	0.996671
chr1	5992295	297834	T	A	.	PASS	Conflicting_interpretations_of_pathogenicity	pTP	0.996126
chr1	5992407	297835	G	A	.	PASS	Uncertain_significance	pTP	0.996671
chr1	5992411	297836	G	T	.	PASS	Uncertain_significance	pTP	0.996671
chr1	5992430	297837	C	T	.	PASS	Uncertain_significance	pTP	0.996671
chr1	5992440	297838	C	T	.	PASS	Uncertain_significance	pTP	0.996671
chr1	5992441	297839	G	A	.	PASS	Uncertain_significance	pTP	0.996671
chr1	5992442	297840	C	G	.	PASS	Uncertain_significance	pTP	0.996671
chr1	5992511	1258554	G	A	.	PASS	Benign	pTP	0.996671
chr1	5992521	1252161	G	A	.	PASS	Benign	pTP	0.996671
chr1	6041858	749912	G	A	.	PASS	Likely_benign	pTP	0.996671
chr1	6051649	996850	G	A	.	PASS	Uncertain_significance	pTP	0.996671
chr1	6073726	736636	C	T	.	PASS	Likely_benign	pTP	0.996671
chr1	6073727	760234	T	C	.	PASS	Likely_benign	pTP	0.996671
chr1	6073749	716038	C	T	.	PASS	Likely_benign	pTP	0.996671
chr1	6082188	753925	G	A	.	PASS	Likely_benign	pTP	0.996671
chr1	6085213	767646	G	A	.	PASS	Likely_benign	pTP	0.996671
chr1	6085225	735349	C	T	.	PASS	Likely_benign	pTP	0.996671
chr1	6089035	783919	G	A	.	PASS	Likely_benign	pTP	0.996671
chr1	6089059	916198	C	T	.	PASS	Likely_benign	pTP	0.996671
chr1	6090426	742028	C	T	.	PASS	Likely_benign	pTP	0.996671
chr1	6090480	745141	G	A	.	PASS	Likely_benign	pTP	0.996671
chr1	6094458	735392	G	A	.	PASS	Likely_benign	pTP	0.996671
chr1	6094490	716039	G	A	.	PASS	Benign	pTP	0.996671
chr1	6095358	797729	C	G	.	PASS	Likely_benign	pTP	0.996505
chr1	6095361	735769	G	A	.	PASS	Likely_benign	pTP	0.996505
chr1	6095424	719603	G	A	.	PASS	Benign	pTP	0.996671
chr1	6095603	731786	C	A	.	PASS	Benign	pTP	0.996671
chr1	6096627	788282	C	T	.	PASS	Likely_benign	pTP	0.993185
chr1	6096719	747787	C	T	.	PASS	Benign	pTP	0.996671
chr1	6097300	797857	C	T	.	PASS	Likely_benign	pTP	0.996671
chr1	6098480	720978	C	T	.	PASS	Benign	pTP	0.996671
chr1	6098496	775493	A	G	.	PASS	Likely_benign	pTP	0.996671
chr1	6098502	1285654	A	G	.	PASS	Benign	pTP	0.996671
chr1	6098509	218544	A	G	.	PASS	Uncertain_significance	pTP	0.996671
chr1	6106669	1315245	G	A	.	PASS	Uncertain_significance	pTP	0.996671
chr1	6106769	729293	C	T	.	PASS	Likely_benign	pTP	0.996671
chr1	6109928	782353	C	T	.	PASS	Benign	pTP	0.996671
chr1	6109946	750465	G	A	.	PASS	Likely_benign	pTP	0.996671
chr1	6110471	1699042	T	C	.	PASS	Uncertain_significance	pTP	0.996671
chr1	6111775	983057	G	A	.	PASS	Uncertain_significance	pTP	0.996671
chr1	6112153	742511	G	A	.	PASS	Benign	pTP	0.996505
chr1	6112282	712824	C	T	.	PASS	Likely_benign	pTP	0.996586
chr1	6121155	728919	C	T	.	PASS	Likely_benign	pTP	0.996671
chr1	6121240	783274	G	A	.	PASS	Benign	pTP	0.996671
chr1	6124558	1341628	C	T	.	PASS	Uncertain_significance	pTP	0.996671
chr1	6135268	719604	G	A	.	PASS	Benign	pTP	0.996671
chr1	6136809	1228258	A	G	.	PASS	Benign	pTP	0.996671
chr1	6136883	1287396	A	G	.	PASS	Benign	pTP	0.996671
chr1	6142118	777868	G	A	.	PASS	Benign	pTP	0.996671
chr1	6142267	1468513	C	T	.	PASS	Uncertain_significance	pTP	0.996671
chr1	6142601	1522339	G	A	.	PASS	Uncertain_significance	pTP	0.996671
chr1	6143819	1342418	T	A	.	PASS	Uncertain_significance	pTP	0.996671
chr1	6143934	730881	G	A	.	PASS	Likely_benign	pTP	0.996671
chr1	6144165	778205	G	A	.	PASS	Benign	pTP	0.996671
chr1	6148938	735683	G	C	.	PASS	Likely_benign	pTP	0.996671
chr1	6149418	730369	G	A	.	PASS	Benign	pTP	0.996671
chr1	6151086	995777	C	A	.	PASS	Likely_pathogenic	pTP	0.996671
chr1	6151087	731575	G	C	.	PASS	Benign	pTP	0.996671
chr1	6152418	724313	G	A	.	PASS	Benign	pTP	0.996671
chr1	6154787	749291	C	T	.	PASS	Likely_benign	pTP	0.996671
chr1	6168230	738895	C	G	.	PASS	Likely_benign	pTP	0.996671
chr1	6209164	729039	G	A	.	PASS	Likely_benign	pTP	0.996671
chr1	6211119	804431	G	A	.	PASS	Likely_pathogenic	pTP	0.996671
chr1	6218354	1274153	A	G	.	PASS	Benign	pTP	0.996671
chr1	6232010	775494	C	T	.	PASS	Benign	pTP	0.996671
chr1	6250564	783275	C	T	.	PASS	Benign	pTP	0.996671
chr1	6251492	734251	C	T	.	PASS	Likely_benign	pTP	0.996671
chr1	6254623	783920	G	A	.	PASS	Benign	pTP	0.996671
chr1	6254688	783276	C	T	.	PASS	Benign	pTP	0.996586
chr1	6254689	208391	G	A	.	PASS	Likely_pathogenic	pTP	0.996671
chr1	6281094	787202	G	A	.	PASS	Benign	pTP	0.996671
chr1	6294895	775495	G	A	.	PASS	Benign	pTP	0.996671
chr1	6424615	1296853	C	A	.	PASS	Benign	pTP	0.996671
chr1	6424625	1231326	G	A	.	PASS	Benign	pTP	0.996671
chr1	6424729	1263715	T	C	.	PASS	Benign	pTP	0.984026
chr1	6424818	1275204	C	T	.	PASS	Benign	pTP	0.996671
chr1	6424820	1265345	A	G	.	PASS	Benign	pTP	0.996671
chr1	6424902	1203363	A	G	.	PASS	Likely_benign	pTP	0.996671
chr1	6424907	1202200	G	A	.	PASS	Likely_benign	pTP	0.996671
chr1	6424943	1207661	C	T	.	PASS	Likely_benign	pTP	0.996671
chr1	6424983	806042	G	C	.	PASS	Uncertain_significance	pTP	0.996671
chr1	6424991	1213573	G	T	.	PASS	Uncertain_significance	pTP	0.996671
chr1	6425006	721894	G	A	.	PASS	Likely_benign	pTP	0.996671
chr1	6425011	1311449	G	A	.	PASS	Uncertain_significance	pTP	0.996671
chr1	6425050	1373960	G	A	.	PASS	Uncertain_significance	pTP	0.996671
chr1	6425145	1444370	G	T	.	PASS	Uncertain_significance	pTP	0.996671
chr1	6425205	668259	G	T	.	PASS	Benign	pTP	0.996671
chr1	6425245	683327	T	A	.	PASS	Benign	pTP	0.996671
chr1	6425263	1646540	G	T	.	PASS	Likely_benign	pTP	0.996671
chr1	6428063	1247887	G	A	.	PASS	Benign	pTP	0.979645
chr1	6428268	228670	C	T	.	PASS	Uncertain_significance	pTP	0.978742
chr1	6428269	1254240	G	A	.	PASS	Uncertain_significance	pTP	0.978742
chr1	6428282	732558	C	T	.	PASS	Likely_benign	pTP	0.977705
chr1	6428312	806043	C	T	.	PASS	Uncertain_significance	pTP	0.978742
chr1	6428313	1205488	G	A	.	PASS	Uncertain_significance	pTP	0.978742
chr1	6428313	180073	G	T	.	PASS	Uncertain_significance	pTP	0.978742
chr1	6428327	749320	C	T	.	PASS	Likely_benign	pTP	0.978742
chr1	6428329	1308063	C	T	.	PASS	Uncertain_significance	pTP	0.978742
chr1	6428338	1186850	A	G	.	PASS	Uncertain_significance	pTP	0.978742
chr1	6428344	1505720	G	T	.	PASS	Uncertain_significance	pTP	0.978742
chr1	6428346	1312642	G	A	.	PASS	Uncertain_significance	pTP	0.978742
chr1	6428363	1628494	C	T	.	PASS	Likely_benign	pTP	0.978742
chr1	6428369	734575	C	T	.	PASS	Likely_benign	pTP	0.978742
chr1	6428370	179234	G	A	.	PASS	Uncertain_significance	pTP	0.978742
chr1	6428382	1307338	T	A	.	PASS	Uncertain_significance	pTP	0.978742
chr1	6428451	1181273	G	A	.	PASS	Likely_benign	pTP	0.978742
chr1	6440085	1257493	G	T	.	PASS	Benign	pTP	0.978742
chr1	6440258	1303441	G	A	.	PASS	Uncertain_significance	pTP	0.978742
chr1	6440269	712341	A	G	.	PASS	Likely_benign	pTP	0.978742
chr1	6440283	1214312	C	T	.	PASS	Likely_benign	pTP	0.978742
chr1	6440301	1315459	C	A	.	PASS	Uncertain_significance	pTP	0.978742
chr1	6440335	514415	C	T	.	PASS	Likely_benign	pTP	0.978742
chr1	6440347	1329702	A	T	.	PASS	Uncertain_significance	pTP	0.978742
chr1	6440448	794694	C	G	.	PASS	Likely_benign	pTP	0.978742
chr1	6440449	508703	C	T	.	PASS	Benign	pTP	0.978742
chr1	6440487	1280932	G	A	.	PASS	Benign	pTP	0.978742
chr1	6440555	1286805	G	T	.	PASS	Benign	pTP	0.978742
chr1	6440600	1291842	C	A	.	PASS	Benign	pTP	0.887017
chr1	6440611	1243808	G	C	.	PASS	Benign	pTP	0.977705
chr1	6440620	1214822	G	A	.	PASS	Likely_benign	pTP	0.978742
chr1	6440620	1187796	G	T	.	PASS	Likely_benign	pTP	0.978742
chr1	6440652	508130	C	G	.	PASS	Benign/Likely_benign	pTP	0.978742
chr1	6440656	508587	C	G	.	PASS	Benign	pTP	0.978742
chr1	6440702	1320677	G	A	.	PASS	Likely_benign	pTP	0.978742
chr1	6440762	1523154	G	A	.	PASS	Uncertain_significance	pTP	0.978213
chr1	6440776	1175728	C	T	.	PASS	Likely_benign	pTP	0.978742
chr1	6440819	1582131	G	T	.	PASS	Benign	pTP	0.978742
chr1	6440859	1264546	T	C	.	PASS	Benign	pTP	0.978742
chr1	6440957	666695	C	T	.	PASS	Likely_benign	pTP	0.978742
chr1	6440962	721600	C	T	.	PASS	Likely_benign	pTP	0.978742
chr1	6440984	226636	C	G	.	PASS	Benign	pTP	0.978742
chr1	6441006	228671	C	A	.	PASS	Uncertain_significance	pTP	0.978742
chr1	6441010	449818	C	T	.	PASS	Uncertain_significance	pTP	0.978742
chr1	6441025	1313446	A	G	.	PASS	Uncertain_significance	pTP	0.978742
chr1	6441049	716900	G	A	.	PASS	Likely_benign	pTP	0.978742
chr1	6441092	682925	C	T	.	PASS	Benign	pTP	0.979645
chr1	6444422	1197471	T	C	.	PASS	Likely_benign	pTP	0.979645
chr1	6444475	741606	C	G	.	PASS	Likely_benign	pTP	0.977705
chr1	6444506	163411	G	A	.	PASS	Uncertain_significance	pTP	0.978742
chr1	6444515	228668	C	T	.	PASS	Uncertain_significance	pTP	0.978742
chr1	6444516	1012721	C	T	.	PASS	Likely_benign	pTP	0.978742
chr1	6444538	163412	C	T	.	PASS	Likely_benign	pTP	0.978742
chr1	6444539	227356	C	G	.	PASS	Likely_benign	pTP	0.978742
chr1	6444539	1491404	C	T	.	PASS	Uncertain_significance	pTP	0.978742
chr1	6444559	178607	C	T	.	PASS	Benign	pTP	0.978742
chr1	6444570	227357	G	A	.	PASS	Likely_benign	pTP	0.978742
chr1	6444584	179446	C	T	.	PASS	Uncertain_significance	pTP	0.978742
chr1	6444594	163413	T	G	.	PASS	Benign/Likely_benign	pTP	0.978742
chr1	6444638	1313099	G	C	.	PASS	Uncertain_significance	pTP	0.978742
chr1	6444676	1400704	C	T	.	PASS	Uncertain_significance	pTP	0.978742
chr1	6444763	683009	G	A	.	PASS	Benign	pTP	0.978742
chr1	6445611	683010	G	A	.	PASS	Benign	pTP	0.978095
chr1	6445661	513456	C	T	.	PASS	Likely_benign	pTP	0.977705
chr1	6445665	1186925	G	A	.	PASS	Likely_benign	pTP	0.978742
chr1	6445674	1175729	C	T	.	PASS	Likely_benign	pTP	0.978742
chr1	6445719	811683	G	A	.	PASS	Benign/Likely_benign	pTP	0.978742
chr1	6445735	1228456	C	T	.	PASS	Benign	pTP	0.978213
chr1	6445736	676419	G	A	.	PASS	Benign	pTP	0.978213
chr1	6445745	1660835	T	C	.	PASS	Likely_benign	pTP	0.978742
chr1	6445748	1300904	G	A	.	PASS	Uncertain_significance	pTP	0.978742
chr1	6445757	517052	C	T	.	PASS	Benign	pTP	0.978742
chr1	6445758	770107	A	C	.	PASS	Likely_benign	pTP	0.977705
chr1	6445764	769235	A	C	.	PASS	Likely_benign	pTP	0.977705
chr1	6445767	770108	A	C	.	PASS	Likely_benign	pTP	0.977705
chr1	6445770	1197703	C	A	.	PASS	Likely_benign	pTP	0.977705
chr1	6445773	770109	A	C	.	PASS	Likely_benign	pTP	0.977705
chr1	6445818	1550036	C	T	.	PASS	Likely_benign	pTP	0.954210
chr1	6445857	1012722	A	G	.	PASS	Benign/Likely_benign	pTP	0.862352
chr1	6445874	1206660	A	G	.	PASS	Likely_benign	pTP	0.862352
chr1	6445881	1556336	C	T	.	PASS	Likely_benign	pTP	0.978742
chr1	6445897	1028415	A	C	.	PASS	Uncertain_significance	pTP	0.978742
chr1	6445903	1049554	C	T	.	PASS	Uncertain_significance	pTP	0.978742
chr1	6445936	450999	G	A	.	PASS	Likely_pathogenic	pTP	0.978742
chr1	6445946	1647899	C	T	.	PASS	Likely_benign	pTP	0.978742
chr1	6445951	1202232	C	A	.	PASS	Likely_benign	pTP	0.977705
chr1	6445953	1214216	C	A	.	PASS	Likely_benign	pTP	0.977705
chr1	6445953	1637069	C	G	.	PASS	Likely_benign	pTP	0.977705
chr1	6445975	1200229	G	T	.	PASS	Likely_benign	pTP	0.978095
chr1	6446100	1217174	G	T	.	PASS	Likely_benign	pTP	0.978742
chr1	6446184	1197012	C	T	.	PASS	Likely_benign	pTP	0.862352
chr1	6448565	682926	A	G	.	PASS	Benign	pTP	0.978742
chr1	6448573	682943	G	T	.	PASS	Benign	pTP	0.978742
chr1	6448606	1212427	G	T	.	PASS	Likely_benign	pTP	0.978742
chr1	6448637	1565681	G	C	.	PASS	Likely_benign	pTP	0.978742
chr1	6448652	508562	T	C	.	PASS	Benign	pTP	0.978742
chr1	6448665	1343069	G	A	.	PASS	Uncertain_significance	pTP	0.978742
chr1	6448769	731668	G	A	.	PASS	Likely_benign	pTP	0.978742
chr1	6448780	1368684	C	T	.	PASS	Uncertain_significance	pTP	0.978742
chr1	6448804	1506781	T	G	.	PASS	Uncertain_significance	pTP	0.978742
chr1	6448812	508563	C	T	.	PASS	Benign	pTP	0.978742
chr1	6448822	1254031	C	T	.	PASS	Likely_benign	pTP	0.978742
chr1	6448842	1475058	C	G	.	PASS	Uncertain_significance	pTP	0.978742
chr1	6448847	680326	C	T	.	PASS	Likely_benign	pTP	0.978742
chr1	6448857	1196872	C	T	.	PASS	Likely_benign	pTP	0.978742
chr1	6448884	1482647	C	T	.	PASS	Uncertain_significance	pTP	0.977705
chr1	6448885	445819	C	T	.	PASS	Benign	pTP	0.977705
chr1	6448925	734089	C	T	.	PASS	Likely_benign	pTP	0.978742
chr1	6448936	449865	C	T	.	PASS	Conflicting_interpretations_of_pathogenicity	pTP	0.978742
chr1	6448948	1389279	C	T	.	PASS	Uncertain_significance	pTP	0.978742
chr1	6448963	1207435	C	T	.	PASS	Uncertain_significance	pTP	0.978742
chr1	6448997	1675339	G	A	.	PASS	Likely_benign	pTP	0.978742
chr1	6449004	1254471	G	C	.	PASS	Uncertain_significance	pTP	0.978742
chr1	6449025	1328759	C	T	.	PASS	Uncertain_significance	pTP	0.977705
chr1	6449027	1578927	G	A	.	PASS	Likely_benign	pTP	0.977705
chr1	6449046	1342840	G	A	.	PASS	Uncertain_significance	pTP	0.978742
chr1	6449051	748322	C	A	.	PASS	Likely_benign	pTP	0.978742
chr1	6449070	1182246	C	T	.	PASS	Benign	pTP	0.978742
chr1	6449111	1599631	G	A	.	PASS	Benign	pTP	0.978213
chr1	6451522	682774	A	G	.	PASS	Benign	pTP	0.978213
chr1	6451634	227359	G	A	.	PASS	Likely_benign	pTP	0.978742
chr1	6451637	226633	C	T	.	PASS	Benign/Likely_benign	pTP	0.978742
chr1	6451646	1223488	G	A	.	PASS	Likely_benign	pTP	0.978742
chr1	6451658	735834	T	G	.	PASS	Likely_benign	pTP	0.978742
chr1	6451690	1306964	C	T	.	PASS	Uncertain_significance	pTP	0.978742
chr1	6451693	1187937	C	T	.	PASS	Uncertain_significance	pTP	0.977705
chr1	6451714	517440	C	G	.	PASS	Likely_benign	pTP	0.978742
chr1	6451721	1640957	C	T	.	PASS	Likely_benign	pTP	0.978742
chr1	6451730	1649694	C	T	.	PASS	Likely_benign	pTP	0.978742
chr1	6451739	1254602	G	A	.	PASS	Likely_benign	pTP	0.862352
chr1	6451755	226634	G	A	.	PASS	Benign	pTP	0.978742
chr1	6451766	1262006	G	A	.	PASS	Benign	pTP	0.978742
chr1	6451779	1196208	G	A	.	PASS	Likely_benign	pTP	0.978742
chr1	6451840	1307782	C	T	.	PASS	Uncertain_significance	pTP	0.978742
chr1	6451841	226635	G	A	.	PASS	Benign/Likely_benign	pTP	0.978742
chr1	6451879	1424071	G	A	.	PASS	Uncertain_significance	pTP	0.978742
chr1	6451891	228669	C	T	.	PASS	Uncertain_significance	pTP	0.978742
chr1	6451892	752688	G	A	.	PASS	Likely_benign	pTP	0.978742
chr1	6451901	1199568	G	T	.	PASS	Likely_benign	pTP	0.978213
chr1	6451921	523541	A	G	.	PASS	Uncertain_significance	pTP	0.978742
chr1	6451938	1394604	G	A	.	PASS	Uncertain_significance	pTP	0.978742
chr1	6451960	1523744	C	T	.	PASS	Uncertain_significance	pTP	0.978742
chr1	6451986	504568	C	G	.	PASS	Conflicting_interpretations_of_pathogenicity	pTP	0.978742
chr1	6451996	1306893	C	T	.	PASS	Uncertain_significance	pTP	0.978742
chr1	6452001	4421	G	A	.	PASS	Uncertain_significance	pTP	0.978742
chr1	6452010	1297731	G	A	.	PASS	Uncertain_significance	pTP	0.978742
chr1	6452016	1505360	C	T	.	PASS	Uncertain_significance	pTP	0.978742
chr1	6452024	666694	C	G	.	PASS	Likely_benign	pTP	0.977705
chr1	6452024	227360	C	T	.	PASS	Likely_benign	pTP	0.977705
chr1	6452037	1210564	C	G	.	PASS	Likely_benign	pTP	0.978742
chr1	6452047	1493930	T	G	.	PASS	Uncertain_significance	pTP	0.978742
chr1	6452049	1373084	C	T	.	PASS	Uncertain_significance	pTP	0.978742
chr1	6452055	728920	A	T	.	PASS	Likely_benign	pTP	0.978742
chr1	6452092	4422	G	A	.	PASS	Pathogenic	pTP	0.978742
chr1	6452185	1191351	G	A	.	PASS	Likely_benign	pTP	0.978742
chr1	6452326	1191663	T	C	.	PASS	Likely_benign	pTP	0.979645
chr1	6456894	1192776	C	T	.	PASS	Likely_benign	pTP	0.978742
chr1	6456955	1242354	T	C	.	PASS	Benign	pTP	0.978742
chr1	6456963	1237135	T	G	.	PASS	Benign	pTP	0.978742
chr1	6456991	1260473	T	C	.	PASS	Benign	pTP	0.978742
chr1	6457066	1280442	A	G	.	PASS	Benign	pTP	0.978742
chr1	6457119	682801	G	C	.	PASS	Benign	pTP	0.978742
chr1	6457193	1427392	G	A	.	PASS	Uncertain_significance	pTP	0.978742
chr1	6457203	1307283	G	A	.	PASS	Uncertain_significance	pTP	0.978742
chr1	6457218	1311316	C	T	.	PASS	Uncertain_significance	pTP	0.978742
chr1	6457275	227361	G	A	.	PASS	Likely_benign	pTP	0.978095
chr1	6457357	1304514	C	T	.	PASS	Uncertain_significance	pTP	0.978742
chr1	6457371	1678674	C	T	.	PASS	Uncertain_significance	pTP	0.978742
chr1	6457372	1312539	G	T	.	PASS	Uncertain_significance	pTP	0.978742
chr1	6457396	1321669	C	T	.	PASS	Likely_benign	pTP	0.978742
chr1	6457409	1195770	C	G	.	PASS	Likely_benign	pTP	0.977705
chr1	6457422	1342821	G	A	.	PASS	Likely_benign	pTP	0.978742
chr1	6457492	1202393	C	T	.	PASS	Likely_benign	pTP	0.978742
chr1	6459953	1254259	C	G	.	PASS	Likely_benign	pTP	0.996671
chr1	6459964	682802	C	A	.	PASS	Benign	pTP	0.996671
chr1	6459982	1647376	C	G	.	PASS	Likely_benign	pTP	0.992674
chr1	6460067	449866	C	T	.	PASS	Likely_benign	pTP	0.996671
chr1	6460085	163414	G	A	.	PASS	Uncertain_significance	pTP	0.996671
chr1	6460105	1333558	C	T	.	PASS	Likely_pathogenic	pTP	0.996671
chr1	6460140	1563256	G	A	.	PASS	Likely_benign	pTP	0.996671
chr1	6460142	1442340	A	G	.	PASS	Uncertain_significance	pTP	0.996671
chr1	6460152	227355	G	A	.	PASS	Benign/Likely_benign	pTP	0.996671
chr1	6460252	1243965	C	T	.	PASS	Benign	pTP	0.996505
chr1	6462148	719229	G	A	.	PASS	Benign	pTP	0.996671
chr1	6462184	789686	A	G	.	PASS	Likely_benign	pTP	0.996671
chr1	6464589	777869	T	C	.	PASS	Benign	pTP	0.996671
chr1	6466123	297904	G	A	.	PASS	Benign	pTP	0.996671
chr1	6466189	874694	G	A	.	PASS	Uncertain_significance	pTP	0.996671
chr1	6466209	297907	A	G	.	PASS	Uncertain_significance	pTP	0.996671
chr1	6466216	297908	C	A	.	PASS	Uncertain_significance	pTP	0.996671
chr1	6466230	874695	G	A	.	PASS	Uncertain_significance	pTP	0.996559
chr1	6466231	874696	G	T	.	PASS	Uncertain_significance	pTP	0.996559
chr1	6466250	297909	G	A	.	PASS	Benign	pTP	0.996671
chr1	6466259	297910	C	T	.	PASS	Benign	pTP	0.996671
chr1	6466274	297911	G	C	.	PASS	Uncertain_significance	pTP	0.996505
chr1	6466377	875638	T	C	.	PASS	Uncertain_significance	pTP	0.996671
chr1	6466405	297912	C	G	.	PASS	Benign	pTP	0.996815
chr1	6466476	875639	C	A	.	PASS	Uncertain_significance	pTP	0.996657
chr1	6466511	297913	C	T	.	PASS	Benign	pTP	0.996671
chr1	6466547	297914	T	C	.	PASS	Uncertain_significance	pTP	0.996815
chr1	6466557	297915	G	A	.	PASS	Uncertain_significance	pTP	0.996815
chr1	6466573	297916	G	A	.	PASS	Benign	pTP	0.996815
chr1	6466658	297918	C	T	.	PASS	Uncertain_significance	pTP	0.996815
chr1	6466720	297919	C	A	.	PASS	Benign	pTP	0.996815
chr1	6466747	876638	G	A	.	PASS	Uncertain_significance	pTP	0.996815
chr1	6466762	297920	C	T	.	PASS	Uncertain_significance	pTP	0.996815
chr1	6466788	297921	A	C	.	PASS	Uncertain_significance	pTP	0.996815
chr1	6466798	297923	A	T	.	PASS	Benign	pTP	0.980008
chr1	6466866	297925	G	A	.	PASS	Benign	pTP	0.996671
chr1	6467259	873789	G	A	.	PASS	Uncertain_significance	pTP	0.996671
chr1	6467273	297928	A	G	.	PASS	Benign	pTP	0.996671
chr1	6467278	873790	G	A	.	PASS	Uncertain_significance	pTP	0.996671
chr1	6467327	873791	C	T	.	PASS	Uncertain_significance	pTP	0.996586
chr1	6467371	297929	C	T	.	PASS	Uncertain_significance	pTP	0.996671
chr1	6467404	874744	C	T	.	PASS	Uncertain_significance	pTP	0.996671
chr1	6467455	297930	C	T	.	PASS	Benign/Likely_benign	pTP	0.996671
chr1	6467495	297931	G	A	.	PASS	Uncertain_significance	pTP	0.996671
chr1	6467500	874745	G	A	.	PASS	Benign	pTP	0.996505
chr1	6467536	297932	A	G	.	PASS	Benign	pTP	0.996671
chr1	6467551	1211891	G	A	.	PASS	Likely_benign	pTP	0.996568
chr1	6467584	1593783	G	A	.	PASS	Likely_benign	pTP	0.995748
chr1	6467651	676978	G	A	.	PASS	Likely_benign	pTP	0.996671
chr1	6467685	667940	C	T	.	PASS	Benign	pTP	0.996671
chr1	6467765	1198764	G	T	.	PASS	Likely_benign	pTP	0.996671
chr1	6467816	391775	G	A	.	PASS	Likely_benign	pTP	0.996671
chr1	6467822	1061728	C	T	.	PASS	Uncertain_significance	pTP	0.996671
chr1	6467837	652244	G	A	.	PASS	Uncertain_significance	pTP	0.996671
chr1	6467847	858211	G	C	.	PASS	Uncertain_significance	pTP	0.996671
chr1	6467858	1044115	G	T	.	PASS	Uncertain_significance	pTP	0.996671
chr1	6467867	843475	C	T	.	PASS	Uncertain_significance	pTP	0.996671
chr1	6467869	1532351	G	A	.	PASS	Likely_benign	pTP	0.996671
chr1	6467884	297933	G	A	.	PASS	Uncertain_significance	pTP	0.996671
chr1	6467903	574034	G	A	.	PASS	Uncertain_significance	pTP	0.996671
chr1	6467904	654396	C	G	.	PASS	Uncertain_significance	pTP	0.996671
chr1	6467920	774014	G	C	.	PASS	Likely_benign	pTP	0.996568
chr1	6467936	246207	C	A	.	PASS	Uncertain_significance	pTP	0.996671
chr1	6467950	577879	C	T	.	PASS	Uncertain_significance	pTP	0.996505
chr1	6467951	1431185	G	A	.	PASS	Uncertain_significance	pTP	0.996505
chr1	6467969	195526	C	T	.	PASS	Uncertain_significance	pTP	0.996671
chr1	6467972	572080	T	C	.	PASS	Uncertain_significance	pTP	0.996671
chr1	6467995	1093366	C	T	.	PASS	Likely_benign	pTP	0.996505
chr1	6467998	1150937	G	A	.	PASS	Likely_benign	pTP	0.996505
chr1	6467998	1589480	G	C	.	PASS	Likely_benign	pTP	0.996505
chr1	6467999	468912	G	A	.	PASS	Uncertain_significance	pTP	0.996671
chr1	6468009	287488	C	G	.	PASS	Benign	pTP	0.996671
chr1	6468010	757869	G	A	.	PASS	Uncertain_significance	pTP	0.996671
chr1	6468024	968541	C	T	.	PASS	Uncertain_significance	pTP	0.996671
chr1	6468040	1661739	G	A	.	PASS	Likely_benign	pTP	0.996586
chr1	6468047	426958	C	T	.	PASS	Conflicting_interpretations_of_pathogenicity	pTP	0.996671
chr1	6468064	1647109	C	T	.	PASS	Likely_benign	pTP	0.996671
chr1	6468085	380622	C	T	.	PASS	Conflicting_interpretations_of_pathogenicity	pTP	0.996671
chr1	6468090	297935	T	G	.	PASS	Uncertain_significance	pTP	0.996671
chr1	6468099	1328063	C	G	.	PASS	Uncertain_significance	pTP	0.996671
chr1	6468108	536782	G	A	.	PASS	Uncertain_significance	pTP	0.996671
chr1	6468116	195527	A	G	.	PASS	Uncertain_significance	pTP	0.996671
chr1	6468145	297936	G	A	.	PASS	Conflicting_interpretations_of_pathogenicity	pTP	0.996568
chr1	6468145	389931	G	C	.	PASS	Likely_benign	pTP	0.996568
chr1	6468159	393217	C	T	.	PASS	Likely_benign	pTP	0.996671
chr1	6468160	795546	A	G	.	PASS	Likely_benign	pTP	0.996671
chr1	6468194	864008	C	T	.	PASS	Uncertain_significance	pTP	0.996671
chr1	6468202	297937	G	A	.	PASS	Conflicting_interpretations_of_pathogenicity	pTP	0.996671
chr1	6468222	1470424	G	A	.	PASS	Uncertain_significance	pTP	0.996586
chr1	6468226	468909	C	T	.	PASS	Uncertain_significance	pTP	0.996586
chr1	6468227	246413	G	A	.	PASS	Uncertain_significance	pTP	0.996671
chr1	6468238	784858	C	T	.	PASS	Likely_benign	pTP	0.996671
chr1	6468242	235230	T	C	.	PASS	Benign	pTP	0.996671
chr1	6468254	297939	C	T	.	PASS	Uncertain_significance	pTP	0.996671
chr1	6468255	384612	G	A	.	PASS	Benign/Likely_benign	pTP	0.996671
chr1	6468257	426600	C	T	.	PASS	Uncertain_significance	pTP	0.996671
chr1	6468258	569860	G	A	.	PASS	Uncertain_significance	pTP	0.996671
chr1	6468259	876681	G	A	.	PASS	Uncertain_significance	pTP	0.996671
chr1	6468260	287487	C	T	.	PASS	Benign	pTP	0.996671
chr1	6468261	655122	G	A	.	PASS	Uncertain_significance	pTP	0.996671
chr1	6468267	835078	G	A	.	PASS	Uncertain_significance	pTP	0.996586
chr1	6468272	195528	G	A	.	PASS	Uncertain_significance	pTP	0.996671
chr1	6468293	297940	C	T	.	PASS	Uncertain_significance	pTP	0.996671
chr1	6468294	566096	G	A	.	PASS	Pathogenic/Likely_pathogenic	pTP	0.996671
chr1	6468298	536789	G	T	.	PASS	Likely_benign	pTP	0.996586
chr1	6468311	245769	C	T	.	PASS	Uncertain_significance	pTP	0.996671
chr1	6468312	580576	G	A	.	PASS	Uncertain_significance	pTP	0.996671
chr1	6468330	468908	T	C	.	PASS	Uncertain_significance	pTP	0.996671
chr1	6468331	1129813	T	A	.	PASS	Likely_benign	pTP	0.996671
chr1	6468347	536768	A	G	.	PASS	Uncertain_significance	pTP	0.996671
chr1	6468351	297941	C	A	.	PASS	Conflicting_interpretations_of_pathogenicity	pTP	0.996671
chr1	6468378	60779	C	G	.	PASS	Pathogenic	pTP	0.996671
chr1	6468378	234692	C	T	.	PASS	Conflicting_interpretations_of_pathogenicity	pTP	0.996671
chr1	6468379	297942	G	A	.	PASS	Conflicting_interpretations_of_pathogenicity	pTP	0.996671
chr1	6468398	652410	C	T	.	PASS	Uncertain_significance	pTP	0.996671
chr1	6468401	536781	G	A	.	PASS	Uncertain_significance	pTP	0.996671
chr1	6468403	287911	G	A	.	PASS	Conflicting_interpretations_of_pathogenicity	pTP	0.996671
chr1	6468404	579284	C	T	.	PASS	Uncertain_significance	pTP	0.996671
chr1	6468405	290013	G	A	.	PASS	Uncertain_significance	pTP	0.996671
chr1	6468408	640329	C	A	.	PASS	Uncertain_significance	pTP	0.996671
chr1	6468408	285567	C	T	.	PASS	Benign	pTP	0.996671
chr1	6468409	297943	G	A	.	PASS	Uncertain_significance	pTP	0.996671
chr1	6468412	385221	C	T	.	PASS	Likely_benign	pTP	0.996671
chr1	6468415	659199	C	T	.	PASS	Conflicting_interpretations_of_pathogenicity	pTP	0.996671
chr1	6468416	297944	G	A	.	PASS	Uncertain_significance	pTP	0.996671
chr1	6468417	934240	G	A	.	PASS	Uncertain_significance	pTP	0.996671
chr1	6468425	643468	G	A	.	PASS	Uncertain_significance	pTP	0.996586
chr1	6468445	1110830	C	T	.	PASS	Likely_benign	pTP	0.996671
chr1	6468446	468907	G	A	.	PASS	Uncertain_significance	pTP	0.996671
chr1	6468475	508904	G	A	.	PASS	Likely_benign	pTP	0.996671
chr1	6468504	873848	C	T	.	PASS	Uncertain_significance	pTP	0.996671
chr1	6468505	297946	G	A	.	PASS	Benign	pTP	0.996671
chr1	6468511	1086741	G	A	.	PASS	Likely_benign	pTP	0.996671
chr1	6468517	291269	G	A	.	PASS	Benign	pTP	0.996568
chr1	6468517	387804	G	C	.	PASS	Likely_benign	pTP	0.996568
chr1	6468520	1559729	G	A	.	PASS	Likely_benign	pTP	0.996568
chr1	6468529	285568	C	T	.	PASS	Benign	pTP	0.996671
chr1	6468530	429408	G	A	.	PASS	Uncertain_significance	pTP	0.996671
chr1	6468543	598331	C	G	.	PASS	Uncertain_significance	pTP	0.996671
chr1	6468555	387281	T	C	.	PASS	Uncertain_significance	pTP	0.996671
chr1	6468562	993516	G	C	.	PASS	Likely_benign	pTP	0.996671
chr1	6468568	536776	C	T	.	PASS	Uncertain_significance	pTP	0.996671
chr1	6468591	1576525	G	A	.	PASS	Likely_benign	pTP	0.996586
chr1	6468599	513202	G	A	.	PASS	Likely_benign	pTP	0.996671
chr1	6468674	1178260	A	G	.	PASS	Likely_benign	pTP	0.996671
chr1	6468993	1209027	A	G	.	PASS	Likely_benign	pTP	0.996671
chr1	6469038	297947	G	A	.	PASS	Uncertain_significance	pTP	0.996671
chr1	6469056	754954	G	A	.	PASS	Likely_benign	pTP	0.996586
chr1	6469064	536774	C	T	.	PASS	Uncertain_significance	pTP	0.996671
chr1	6469065	391000	G	A	.	PASS	Likely_benign	pTP	0.996671
chr1	6469075	1517420	C	T	.	PASS	Uncertain_significance	pTP	0.996671
chr1	6469076	639613	G	A	.	PASS	Uncertain_significance	pTP	0.996671
chr1	6469078	572214	A	T	.	PASS	Uncertain_significance	pTP	0.996671
chr1	6469079	468904	T	C	.	PASS	Uncertain_significance	pTP	0.996671
chr1	6469090	297948	G	A	.	PASS	Uncertain_significance	pTP	0.996586
chr1	6469118	1015795	C	T	.	PASS	Uncertain_significance	pTP	0.862741
chr1	6469119	1423470	G	A	.	PASS	Uncertain_significance	pTP	0.862741
chr1	6469127	297951	C	T	.	PASS	Likely_benign	pTP	0.862741
chr1	6469128	194978	C	T	.	PASS	Benign	pTP	0.862741
chr1	6469142	1073676	C	A	.	PASS	Pathogenic	pTP	0.862741
chr1	6469142	843557	C	T	.	PASS	Uncertain_significance	pTP	0.862741
chr1	6469149	1107244	T	C	.	PASS	Likely_benign	pTP	0.862741
chr1	6469160	493017	G	C	.	PASS	Uncertain_significance	pTP	0.862741
chr1	6469167	468901	C	T	.	PASS	Likely_benign	pTP	0.862741
chr1	6469221	468900	A	G	.	PASS	Likely_benign	pTP	0.996671
chr1	6469223	847291	G	A	.	PASS	Uncertain_significance	pTP	0.996671
chr1	6469325	798089	C	T	.	PASS	Likely_benign	pTP	0.996671
chr1	6469326	515435	T	C	.	PASS	Likely_benign	pTP	0.996671
chr1	6469342	653327	T	C	.	PASS	Uncertain_significance	pTP	0.996671
chr1	6469367	468899	G	A	.	PASS	Uncertain_significance	pTP	0.996671
chr1	6469383	194881	A	G	.	PASS	Benign	pTP	0.996671
chr1	6469396	60780	G	A	.	PASS	Uncertain_significance	pTP	0.996671
chr1	6469404	1626474	C	T	.	PASS	Likely_benign	pTP	0.996505
chr1	6469433	1365463	A	C	.	PASS	Uncertain_significance	pTP	0.996671
chr1	6469449	743901	C	T	.	PASS	Likely_benign	pTP	0.996671
chr1	6469450	1038835	C	G	.	PASS	Uncertain_significance	pTP	0.996671
chr1	6469454	1509179	G	C	.	PASS	Uncertain_significance	pTP	0.996671
chr1	6469466	1562621	C	T	.	PASS	Benign	pTP	0.996671
chr1	6469526	388922	G	A	.	PASS	Likely_benign	pTP	0.996586
chr1	6469527	1541145	G	A	.	PASS	Likely_benign	pTP	0.996586
chr1	6469540	1366018	T	C	.	PASS	Uncertain_significance	pTP	0.996671
chr1	6469545	194777	A	G	.	PASS	Conflicting_interpretations_of_pathogenicity	pTP	0.996671
chr1	6469547	1038197	G	C	.	PASS	Uncertain_significance	pTP	0.996671
chr1	6469548	1129717	G	A	.	PASS	Likely_benign	pTP	0.996671
chr1	6469580	839629	C	T	.	PASS	Uncertain_significance	pTP	0.996671
chr1	6469581	386661	G	A	.	PASS	Likely_benign	pTP	0.996671
chr1	6469587	1639352	G	A	.	PASS	Likely_benign	pTP	0.996586
chr1	6469594	297953	C	T	.	PASS	Uncertain_significance	pTP	0.996671
chr1	6469609	1026660	C	G	.	PASS	Uncertain_significance	pTP	0.996671
chr1	6469637	468898	C	G	.	PASS	Uncertain_significance	pTP	0.996671
chr1	6469641	512877	C	T	.	PASS	Likely_benign	pTP	0.996671
chr1	6469651	1366373	G	A	.	PASS	Uncertain_significance	pTP	0.996671
chr1	6469659	468897	G	A	.	PASS	Likely_benign	pTP	0.996671
chr1	6469688	297954	G	T	.	PASS	Benign	pTP	0.996671
chr1	6469692	1621319	G	A	.	PASS	Likely_benign	pTP	0.994571
chr1	6469692	513060	G	T	.	PASS	Likely_benign	pTP	0.994571
chr1	6469693	1650769	G	C	.	PASS	Likely_benign	pTP	0.994571
chr1	6469747	1233170	C	T	.	PASS	Benign	pTP	0.996505
chr1	6469763	1180014	G	C	.	PASS	Benign	pTP	0.996126
chr1	6469789	1182151	T	G	.	PASS	Likely_benign	pTP	0.996671
chr1	6470129	667938	G	A	.	PASS	Benign	pTP	0.996671
chr1	6470253	546263	C	G	.	PASS	Uncertain_significance	pTP	0.996671
chr1	6470254	1663056	C	T	.	PASS	Likely_benign	pTP	0.996671
chr1	6470295	73890	C	T	.	PASS	Uncertain_significance	pTP	0.996671
chr1	6470298	1163123	C	A	.	PASS	Pathogenic/Likely_pathogenic	pTP	0.996671
chr1	6470298	246143	C	T	.	PASS	Uncertain_significance	pTP	0.996671
chr1	6470300	580820	G	A	.	PASS	Uncertain_significance	pTP	0.996586
chr1	6470305	1556771	G	A	.	PASS	Likely_benign	pTP	0.996671
chr1	6470307	194669	C	T	.	PASS	Uncertain_significance	pTP	0.996671
chr1	6470312	378378	G	A	.	PASS	Conflicting_interpretations_of_pathogenicity	pTP	0.996671
chr1	6470331	378377	C	T	.	PASS	Uncertain_significance	pTP	0.996671
chr1	6470339	468895	A	T	.	PASS	Uncertain_significance	pTP	0.996671
chr1	6470358	939956	G	A	.	PASS	Uncertain_significance	pTP	0.996586
chr1	6470363	536791	C	G	.	PASS	Uncertain_significance	pTP	0.996671
chr1	6470364	1576739	G	A	.	PASS	Likely_benign	pTP	0.996671
chr1	6470364	468894	G	C	.	PASS	Uncertain_significance	pTP	0.996671
chr1	6470375	1260549	A	G	.	PASS	Benign	pTP	0.996671
chr1	6470487	1635803	C	T	.	PASS	Likely_benign	pTP	0.996505
chr1	6470539	468892	C	T	.	PASS	Likely_benign	pTP	0.996671
chr1	6470543	1434626	T	C	.	PASS	Uncertain_significance	pTP	0.996671
chr1	6470565	1063888	C	T	.	PASS	Uncertain_significance	pTP	0.996671
chr1	6470569	1581859	C	A	.	PASS	Likely_benign	pTP	0.996671
chr1	6470570	194553	G	A	.	PASS	Uncertain_significance	pTP	0.996671
chr1	6470572	737039	C	A	.	PASS	Likely_benign	pTP	0.996671
chr1	6470576	536775	C	T	.	PASS	Uncertain_significance	pTP	0.996671
chr1	6470582	849452	C	T	.	PASS	Uncertain_significance	pTP	0.996671
chr1	6470590	1596420	C	T	.	PASS	Likely_benign	pTP	0.996671
chr1	6470598	1041338	G	A	.	PASS	Uncertain_significance	pTP	0.996671
chr1	6470610	297955	T	C	.	PASS	Uncertain_significance	pTP	0.996671
chr1	6470611	536786	C	G	.	PASS	Likely_benign	pTP	0.996671
chr1	6470614	194554	G	A	.	PASS	Uncertain_significance	pTP	0.996671
chr1	6470634	297956	C	T	.	PASS	Uncertain_significance	pTP	0.996671
chr1	6470641	752543	G	A	.	PASS	Likely_benign	pTP	0.996671
chr1	6470664	1200695	T	C	.	PASS	Likely_benign	pTP	0.996671
chr1	6470707	1227226	G	T	.	PASS	Benign	pTP	0.996559
chr1	6470740	940485	C	A	.	PASS	Uncertain_significance	pTP	0.996671
chr1	6470742	536769	A	T	.	PASS	Uncertain_significance	pTP	0.996671
chr1	6470747	389525	G	A	.	PASS	Likely_benign	pTP	0.996671
chr1	6470760	392562	C	T	.	PASS	Likely_benign	pTP	0.996671
chr1	6470763	297957	G	A	.	PASS	Uncertain_significance	pTP	0.996671
chr1	6470764	536777	G	A	.	PASS	Uncertain_significance	pTP	0.996671
chr1	6470767	568223	C	T	.	PASS	Uncertain_significance	pTP	0.996671
chr1	6470770	245888	C	G	.	PASS	Uncertain_significance	pTP	0.996671
chr1	6470771	1561708	G	A	.	PASS	Likely_benign	pTP	0.996671
chr1	6470780	1129136	C	T	.	PASS	Likely_benign	pTP	0.996671
chr1	6470781	1055215	A	C	.	PASS	Uncertain_significance	pTP	0.996671
chr1	6470808	423300	T	C	.	PASS	Uncertain_significance	pTP	0.996671
chr1	6470822	1544118	G	A	.	PASS	Likely_benign	pTP	0.996671
chr1	6470829	806018	T	C	.	PASS	Uncertain_significance	pTP	0.996671
chr1	6470834	754710	C	T	.	PASS	Likely_benign	pTP	0.996671
chr1	6470847	1163124	A	T	.	PASS	Uncertain_significance	pTP	0.996671
chr1	6470849	1649328	C	T	.	PASS	Likely_benign	pTP	0.996671
chr1	6470863	640584	A	C	.	PASS	Uncertain_significance	pTP	0.996671
chr1	6470867	1379630	T	C	.	PASS	Likely_benign	pTP	0.996671
chr1	6470880	876728	G	A	.	PASS	Uncertain_significance	pTP	0.996671
chr1	6470889	1080853	G	A	.	PASS	Likely_benign	pTP	0.996671
chr1	6470900	1028662	G	C	.	PASS	Uncertain_significance	pTP	0.996568
chr1	6470903	1543343	G	A	.	PASS	Likely_benign	pTP	0.996568
chr1	6470950	676613	C	G	.	PASS	Likely_benign	pTP	0.996671
chr1	6470990	452587	C	T	.	PASS	Uncertain_significance	pTP	0.996671
chr1	6470991	1511789	G	A	.	PASS	Uncertain_significance	pTP	0.996671
chr1	6470999	511053	G	A	.	PASS	Likely_benign	pTP	0.996671
chr1	6471011	282723	G	A	.	PASS	Uncertain_significance	pTP	0.996671
chr1	6471015	440163	T	C	.	PASS	Uncertain_significance	pTP	0.996671
chr1	6471022	661784	G	A	.	PASS	Uncertain_significance	pTP	0.996671
chr1	6471026	516478	C	T	.	PASS	Likely_benign	pTP	0.996671
chr1	6471037	862522	T	C	.	PASS	Uncertain_significance	pTP	0.996671
chr1	6471064	297958	T	C	.	PASS	Benign	pTP	0.996671
chr1	6471080	707402	G	A	.	PASS	Likely_benign	pTP	0.996671
chr1	6471087	567603	A	G	.	PASS	Uncertain_significance	pTP	0.996671
chr1	6471089	1122976	G	A	.	PASS	Likely_benign	pTP	0.996671
chr1	6471093	1454196	G	T	.	PASS	Pathogenic	pTP	0.996671
chr1	6471096	569921	C	G	.	PASS	Uncertain_significance	pTP	0.996671
chr1	6471211	676086	A	G	.	PASS	Benign	pTP	0.996716
chr1	6471293	1270730	G	A	.	PASS	Benign	pTP	0.996734
chr1	6471392	1213045	G	T	.	PASS	Likely_benign	pTP	0.996671
chr1	6471489	658159	A	G	.	PASS	Uncertain_significance	pTP	0.996671
chr1	6471499	536772	C	T	.	PASS	Uncertain_significance	pTP	0.996671
chr1	6471502	1483037	T	C	.	PASS	Uncertain_significance	pTP	0.996671
chr1	6471505	565532	G	A	.	PASS	Uncertain_significance	pTP	0.996671
chr1	6471515	281726	G	C	.	PASS	Benign/Likely_benign	pTP	0.996505
chr1	6471518	970014	C	A	.	PASS	Uncertain_significance	pTP	0.996671
chr1	6471529	297959	C	T	.	PASS	Benign	pTP	0.996671
chr1	6471533	378376	C	T	.	PASS	Conflicting_interpretations_of_pathogenicity	pTP	0.996671
chr1	6471539	1090438	C	A	.	PASS	Likely_benign	pTP	0.996671
chr1	6471542	1081200	C	G	.	PASS	Likely_benign	pTP	0.996671
chr1	6471554	517804	C	T	.	PASS	Likely_benign	pTP	0.996671
chr1	6471569	1043987	G	C	.	PASS	Uncertain_significance	pTP	0.996671
chr1	6471585	1461101	C	T	.	PASS	Uncertain_significance	pTP	0.996671
chr1	6471586	1003286	G	C	.	PASS	Uncertain_significance	pTP	0.996671
chr1	6471587	1553655	G	A	.	PASS	Likely_benign	pTP	0.996671
chr1	6471590	297960	C	T	.	PASS	Benign	pTP	0.996671
chr1	6471596	1615971	C	A	.	PASS	Likely_benign	pTP	0.996671
chr1	6471599	663300	G	C	.	PASS	Uncertain_significance	pTP	0.996671
chr1	6471606	1372779	G	C	.	PASS	Uncertain_significance	pTP	0.996671
chr1	6471617	1160260	G	A	.	PASS	Likely_benign	pTP	0.996671
chr1	6471624	1040144	C	G	.	PASS	Uncertain_significance	pTP	0.996671
chr1	6471630	641237	G	A	.	PASS	Uncertain_significance	pTP	0.996671
chr1	6471645	1099046	C	A	.	PASS	Likely_benign	pTP	0.996671
chr1	6471654	1452709	G	A	.	PASS	Likely_benign	pTP	0.996671
chr1	6471753	951309	C	A	.	PASS	Uncertain_significance	pTP	0.996671
chr1	6471777	655161	T	G	.	PASS	Uncertain_significance	pTP	0.996671
chr1	6471807	451518	A	C	.	PASS	Uncertain_significance	pTP	0.996671
chr1	6471811	536785	G	A	.	PASS	Uncertain_significance	pTP	0.996671
chr1	6471820	382568	G	A	.	PASS	Likely_benign	pTP	0.996586
chr1	6471827	392960	G	A	.	PASS	Likely_benign	pTP	0.996671
chr1	6471906	1253676	C	T	.	PASS	Benign	pTP	0.996505
chr1	6472257	1206518	A	G	.	PASS	Likely_benign	pTP	0.996671
chr1	6472396	679832	C	T	.	PASS	Likely_benign	pTP	0.996671
chr1	6472539	1529559	C	T	.	PASS	Likely_benign	pTP	0.996671
chr1	6472540	835287	C	T	.	PASS	Uncertain_significance	pTP	0.996671
chr1	6472541	536784	G	A	.	PASS	Uncertain_significance	pTP	0.996671
chr1	6472553	1005751	T	C	.	PASS	Uncertain_significance	pTP	0.996671
chr1	6472560	1078720	G	A	.	PASS	Likely_benign	pTP	0.996671
chr1	6472566	1101366	C	T	.	PASS	Likely_benign	pTP	0.996671
chr1	6472584	392397	C	T	.	PASS	Likely_benign	pTP	0.996671
chr1	6472587	1079343	C	T	.	PASS	Likely_benign	pTP	0.996671
chr1	6472588	468891	G	A	.	PASS	Uncertain_significance	pTP	0.996671
chr1	6472609	659569	C	T	.	PASS	Uncertain_significance	pTP	0.996671
chr1	6472610	373421	G	A	.	PASS	Uncertain_significance	pTP	0.996671
chr1	6472610	382227	G	T	.	PASS	Conflicting_interpretations_of_pathogenicity	pTP	0.996671
chr1	6472612	663540	C	T	.	PASS	Uncertain_significance	pTP	0.996671
chr1	6472613	245662	G	A	.	PASS	Conflicting_interpretations_of_pathogenicity	pTP	0.996671
chr1	6472628	706382	G	A	.	PASS	Likely_benign	pTP	0.996671
chr1	6472973	507496	G	C	.	PASS	Likely_benign	pTP	0.996671
chr1	6472975	1596285	C	T	.	PASS	Likely_benign	pTP	0.996671
chr1	6472977	1535727	C	T	.	PASS	Likely_benign	pTP	0.996671
chr1	6472978	783203	G	A	.	PASS	Likely_benign	pTP	0.996671
chr1	6472979	1099000	C	T	.	PASS	Likely_benign	pTP	0.996671
chr1	6472999	234903	A	G	.	PASS	Uncertain_significance	pTP	0.996671
chr1	6473009	962560	G	A	.	PASS	Uncertain_significance	pTP	0.996671
chr1	6473039	536770	T	G	.	PASS	Uncertain_significance	pTP	0.996671
chr1	6473042	297961	C	T	.	PASS	Conflicting_interpretations_of_pathogenicity	pTP	0.996671
chr1	6473051	1010240	C	T	.	PASS	Uncertain_significance	pTP	0.996671
chr1	6473052	297962	G	A	.	PASS	Conflicting_interpretations_of_pathogenicity	pTP	0.996671
chr1	6473053	965968	T	C	.	PASS	Uncertain_significance	pTP	0.996671
chr1	6473054	536773	C	T	.	PASS	Uncertain_significance	pTP	0.996671
chr1	6473057	450944	C	T	.	PASS	Uncertain_significance	pTP	0.996671
chr1	6473061	517842	G	A	.	PASS	Likely_benign	pTP	0.996671
chr1	6473067	743880	C	T	.	PASS	Likely_benign	pTP	0.996671
chr1	6473075	857332	A	C	.	PASS	Uncertain_significance	pTP	0.996671
chr1	6473086	1001806	T	A	.	PASS	Uncertain_significance	pTP	0.996671
chr1	6473088	297963	G	A	.	PASS	Uncertain_significance	pTP	0.996671
chr1	6473093	536778	G	A	.	PASS	Uncertain_significance	pTP	0.996671
chr1	6473105	297964	G	A	.	PASS	Uncertain_significance	pTP	0.996586
chr1	6473120	1499000	C	T	.	PASS	Uncertain_significance	pTP	0.996671
chr1	6473121	1105961	G	A	.	PASS	Likely_benign	pTP	0.996671
chr1	6473135	1442728	T	C	.	PASS	Uncertain_significance	pTP	0.996671
chr1	6473147	571053	C	T	.	PASS	Uncertain_significance	pTP	0.996671
chr1	6473157	440164	C	T	.	PASS	Likely_benign	pTP	0.996671
chr1	6473178	1559995	G	A	.	PASS	Likely_benign	pTP	0.996671
chr1	6473238	297966	T	C	.	PASS	Uncertain_significance	pTP	0.996586
chr1	6473239	1529623	G	A	.	PASS	Likely_benign	pTP	0.996586
chr1	6473243	297967	C	T	.	PASS	Benign	pTP	0.996586
chr1	6473252	1416227	C	T	.	PASS	Uncertain_significance	pTP	0.996671
chr1	6473253	245734	G	A	.	PASS	Uncertain_significance	pTP	0.996671
chr1	6473262	570070	C	G	.	PASS	Uncertain_significance	pTP	0.996671
chr1	6473262	1403245	C	T	.	PASS	Uncertain_significance	pTP	0.996671
chr1	6473263	384827	G	A	.	PASS	Likely_benign	pTP	0.996671
chr1	6473269	757100	G	A	.	PASS	Likely_benign	pTP	0.996671
chr1	6473275	468918	G	C	.	PASS	Benign	pTP	0.996586
chr1	6473278	704875	G	A	.	PASS	Likely_benign	pTP	0.996671
chr1	6473279	580271	G	A	.	PASS	Uncertain_significance	pTP	0.996671
chr1	6473281	798765	G	A	.	PASS	Likely_benign	pTP	0.996671
chr1	6473293	291065	G	A	.	PASS	Conflicting_interpretations_of_pathogenicity	pTP	0.996671
chr1	6473300	1520657	C	T	.	PASS	Uncertain_significance	pTP	0.996671
chr1	6473313	1037348	G	A	.	PASS	Uncertain_significance	pTP	0.996671
chr1	6473327	198894	T	C	.	PASS	Conflicting_interpretations_of_pathogenicity	pTP	0.996671
chr1	6473328	426957	C	T	.	PASS	Uncertain_significance	pTP	0.996671
chr1	6473333	198895	G	C	.	PASS	Benign	pTP	0.996671
chr1	6473341	1078342	G	A	.	PASS	Likely_benign	pTP	0.996671
chr1	6473344	1584898	G	A	.	PASS	Likely_benign	pTP	0.996671
chr1	6473345	960724	C	G	.	PASS	Uncertain_significance	pTP	0.996671
chr1	6473355	198896	C	T	.	PASS	Benign	pTP	0.996671
chr1	6473381	1440820	G	A	.	PASS	Uncertain_significance	pTP	0.996671
chr1	6473381	285837	G	T	.	PASS	Uncertain_significance	pTP	0.996671
chr1	6473383	1586494	G	A	.	PASS	Likely_benign	pTP	0.996559
chr1	6473391	426342	C	T	.	PASS	Uncertain_significance	pTP	0.996671
chr1	6473392	944753	C	G	.	PASS	Uncertain_significance	pTP	0.996671
chr1	6473398	1086430	G	A	.	PASS	Likely_benign	pTP	0.996586
chr1	6473407	386160	C	T	.	PASS	Likely_benign	pTP	0.996671
chr1	6473408	245661	G	A	.	PASS	Uncertain_significance	pTP	0.996671
chr1	6473425	388985	C	T	.	PASS	Likely_benign	pTP	0.996671
chr1	6473426	297968	G	A	.	PASS	Uncertain_significance	pTP	0.996671
chr1	6473438	851505	C	T	.	PASS	Uncertain_significance	pTP	0.996671
chr1	6473439	565690	G	A	.	PASS	Uncertain_significance	pTP	0.996671
chr1	6473445	1380022	G	A	.	PASS	Uncertain_significance	pTP	0.996671
chr1	6473468	378375	G	A	.	PASS	Benign	pTP	0.996671
chr1	6473505	1230971	C	T	.	PASS	Benign	pTP	0.996498
chr1	6473518	1202105	C	T	.	PASS	Likely_benign	pTP	0.996671
chr1	6473529	675702	G	T	.	PASS	Likely_benign	pTP	0.996671
chr1	6473639	1199153	G	A	.	PASS	Likely_benign	pTP	0.996671
chr1	6473828	1207936	G	C	.	PASS	Likely_benign	pTP	0.996671
chr1	6473942	675701	C	T	.	PASS	Benign	pTP	0.996671
chr1	6473944	1244546	G	C	.	PASS	Benign	pTP	0.996671
chr1	6473961	675700	C	T	.	PASS	Benign	pTP	0.996671
chr1	6473985	676085	C	G	.	PASS	Benign	pTP	0.993185
chr1	6474004	1112841	C	G	.	PASS	Likely_benign	pTP	0.996671
chr1	6474032	468917	C	T	.	PASS	Uncertain_significance	pTP	0.996671
chr1	6474033	297969	G	A	.	PASS	Uncertain_significance	pTP	0.996671
chr1	6474035	655300	C	T	.	PASS	Uncertain_significance	pTP	0.996671
chr1	6474036	850924	G	A	.	PASS	Uncertain_significance	pTP	0.996671
chr1	6474039	940678	T	C	.	PASS	Uncertain_significance	pTP	0.996671
chr1	6474045	1022521	C	T	.	PASS	Uncertain_significance	pTP	0.996671
chr1	6474046	1089409	G	A	.	PASS	Likely_benign	pTP	0.996671
chr1	6474054	851905	G	A	.	PASS	Uncertain_significance	pTP	0.996671
chr1	6474063	245720	C	T	.	PASS	Uncertain_significance	pTP	0.996559
chr1	6474064	1596777	G	A	.	PASS	Likely_benign	pTP	0.996559
chr1	6474064	511105	G	C	.	PASS	Likely_benign	pTP	0.996559
chr1	6474066	1387817	G	A	.	PASS	Uncertain_significance	pTP	0.996559
chr1	6474072	297971	C	T	.	PASS	Conflicting_interpretations_of_pathogenicity	pTP	0.996671
chr1	6474073	1592769	G	A	.	PASS	Likely_benign	pTP	0.996671
chr1	6474077	853243	C	G	.	PASS	Uncertain_significance	pTP	0.996671
chr1	6474086	198580	C	T	.	PASS	Uncertain_significance	pTP	0.996671
chr1	6474087	841491	G	A	.	PASS	Uncertain_significance	pTP	0.996671
chr1	6474087	960211	G	C	.	PASS	Uncertain_significance	pTP	0.996671
chr1	6474094	1186818	C	T	.	PASS	Likely_benign	pTP	0.996671
chr1	6474095	468916	G	A	.	PASS	Uncertain_significance	pTP	0.996671
chr1	6474109	572112	C	G	.	PASS	Uncertain_significance	pTP	0.996671
chr1	6474109	297972	C	T	.	PASS	Benign	pTP	0.996671
chr1	6474117	1518537	C	T	.	PASS	Uncertain_significance	pTP	0.996671
chr1	6474120	1515617	T	C	.	PASS	Uncertain_significance	pTP	0.996671
chr1	6474122	246065	A	G	.	PASS	Likely_benign	pTP	0.996671
chr1	6474127	1531794	C	T	.	PASS	Likely_benign	pTP	0.996671
chr1	6474130	510813	C	T	.	PASS	Likely_benign	pTP	0.996671
chr1	6474166	423836	T	C	.	PASS	Conflicting_interpretations_of_pathogenicity	pTP	0.996671
chr1	6474170	378374	T	C	.	PASS	Benign	pTP	0.996671
chr1	6474174	284648	G	A	.	PASS	Benign/Likely_benign	pTP	0.996568
chr1	6474175	875781	G	A	.	PASS	Uncertain_significance	pTP	0.996568
chr1	6474181	511678	C	T	.	PASS	Likely_benign	pTP	0.996671
chr1	6474231	1199997	C	T	.	PASS	Likely_benign	pTP	0.996671
chr1	6474439	297973	G	C	.	PASS	Conflicting_interpretations_of_pathogenicity	pTP	0.996671
chr1	6474459	1328097	C	A	.	PASS	Uncertain_significance	pTP	0.996671
chr1	6474459	646560	C	T	.	PASS	Uncertain_significance	pTP	0.996671
chr1	6474460	297974	G	A	.	PASS	Uncertain_significance	pTP	0.996671
chr1	6474468	947790	T	C	.	PASS	Uncertain_significance	pTP	0.996671
chr1	6474476	468915	G	A	.	PASS	Likely_benign	pTP	0.996505
chr1	6474479	962105	C	A	.	PASS	Uncertain_significance	pTP	0.996671
chr1	6474490	859470	C	T	.	PASS	Uncertain_significance	pTP	0.996671
chr1	6474491	767549	G	A	.	PASS	Likely_benign	pTP	0.996671
chr1	6474495	245731	G	A	.	PASS	Uncertain_significance	pTP	0.996671
chr1	6474583	245660	C	T	.	PASS	Conflicting_interpretations_of_pathogenicity	pTP	0.996671
chr1	6474721	667937	G	A	.	PASS	Benign	pTP	0.996671
chr1	6474871	673061	A	G	.	PASS	Benign	pTP	0.996505
chr1	6474903	1205670	C	T	.	PASS	Likely_benign	pTP	0.996671
chr1	6474906	1188271	G	A	.	PASS	Likely_benign	pTP	0.996671
chr1	6474988	1291794	A	G	.	PASS	Benign	pTP	0.996671
chr1	6475012	1187200	G	A	.	PASS	Likely_benign	pTP	0.996671
chr1	6475037	723168	C	A	.	PASS	Benign	pTP	0.996671
chr1	6475057	1419412	T	C	.	PASS	Uncertain_significance	pTP	0.996671
chr1	6475061	771615	C	A	.	PASS	Likely_benign	pTP	0.996671
chr1	6475075	245867	C	T	.	PASS	Uncertain_significance	pTP	0.996671
chr1	6475078	958055	T	A	.	PASS	Uncertain_significance	pTP	0.996671
chr1	6475089	297975	A	G	.	PASS	Benign	pTP	0.996671
chr1	6475090	851187	T	A	.	PASS	Uncertain_significance	pTP	0.996671
chr1	6475141	859825	G	A	.	PASS	Uncertain_significance	pTP	0.996671
chr1	6475158	514841	G	A	.	PASS	Likely_benign	pTP	0.990359
chr1	6475182	1267469	G	A	.	PASS	Benign	pTP	0.957829
chr1	6475214	1207253	T	C	.	PASS	Likely_benign	pTP	0.957829
chr1	6475383	1218195	T	A	.	PASS	Likely_benign	pTP	0.996671
chr1	6475446	513918	C	A	.	PASS	Likely_benign	pTP	0.996671
chr1	6475486	381312	C	T	.	PASS	Likely_benign	pTP	0.996671
chr1	6475511	536783	C	T	.	PASS	Uncertain_significance	pTP	0.996671
chr1	6475517	1003864	C	T	.	PASS	Uncertain_significance	pTP	0.996671
chr1	6475533	391180	G	T	.	PASS	Likely_benign	pTP	0.996671
chr1	6475535	389779	G	A	.	PASS	Likely_benign	pTP	0.996671
chr1	6475940	1047083	T	G	.	PASS	Uncertain_significance	pTP	0.996671
chr1	6475956	665331	C	G	.	PASS	Uncertain_significance	pTP	0.996671
chr1	6475980	1014541	C	T	.	PASS	Uncertain_significance	pTP	0.996586
chr1	6475981	509324	G	A	.	PASS	Likely_benign	pTP	0.996586
chr1	6475985	1017377	C	G	.	PASS	Uncertain_significance	pTP	0.996586
chr1	6475991	569021	C	T	.	PASS	Uncertain_significance	pTP	0.996671
chr1	6475992	245659	G	A	.	PASS	Conflicting_interpretations_of_pathogenicity	pTP	0.996671
chr1	6475993	468920	C	T	.	PASS	Likely_benign	pTP	0.996671
chr1	6475996	681851	C	T	.	PASS	Likely_benign	pTP	0.996671
chr1	6475997	245987	G	A	.	PASS	Uncertain_significance	pTP	0.996671
chr1	6475998	468919	G	A	.	PASS	Uncertain_significance	pTP	0.996671
chr1	6476007	196499	G	A	.	PASS	Uncertain_significance	pTP	0.996671
chr1	6476016	281659	C	T	.	PASS	Conflicting_interpretations_of_pathogenicity	pTP	0.996671
chr1	6476017	1645540	G	A	.	PASS	Likely_benign	pTP	0.996671
chr1	6476033	566688	G	C	.	PASS	Uncertain_significance	pTP	0.996671
chr1	6476336	1213382	G	A	.	PASS	Likely_benign	pTP	0.996815
chr1	6477207	1192162	C	T	.	PASS	Likely_benign	pTP	0.996505
chr1	6477280	1190772	G	A	.	PASS	Likely_benign	pTP	0.996018
chr1	6477509	516578	C	A	.	PASS	Likely_benign	pTP	0.996671
chr1	6477516	297977	C	T	.	PASS	Benign	pTP	0.996671
chr1	6477538	246031	G	T	.	PASS	Conflicting_interpretations_of_pathogenicity	pTP	0.996568
chr1	6477539	297978	A	G	.	PASS	Conflicting_interpretations_of_pathogenicity	pTP	0.996568
chr1	6477542	297979	G	A	.	PASS	Benign	pTP	0.996671
chr1	6477549	1015303	C	T	.	PASS	Uncertain_significance	pTP	0.996671
chr1	6477550	297980	G	A	.	PASS	Uncertain_significance	pTP	0.996671
chr1	6477553	1040993	C	T	.	PASS	Uncertain_significance	pTP	0.996671
chr1	6477562	1444886	C	T	.	PASS	Uncertain_significance	pTP	0.996671
chr1	6477625	873951	G	A	.	PASS	Uncertain_significance	pTP	0.996671
chr1	6477644	388573	G	A	.	PASS	Likely_benign	pTP	0.996671
chr1	6477880	1188754	T	G	.	PASS	Likely_benign	pTP	0.990015
chr1	6485003	1228686	C	A	.	PASS	Benign	pTP	0.996671
chr1	6485283	1216074	T	G	.	PASS	Likely_benign	pTP	0.996671
chr1	6485309	993974	G	A	.	PASS	Benign/Likely_benign	pTP	0.996505
chr1	6485330	380863	A	T	.	PASS	Benign	pTP	0.996671
chr1	6485350	1049375	C	T	.	PASS	Likely_benign	pTP	0.996505
chr1	6485439	806021	C	A	.	PASS	Uncertain_significance	pTP	0.996505
chr1	6485449	994221	C	T	.	PASS	Benign	pTP	0.996671
chr1	6485637	1209544	G	A	.	PASS	Likely_benign	pTP	0.996586
chr1	6485769	667939	G	C	.	PASS	Benign	pTP	0.984099
chr1	6485779	1295432	C	T	.	PASS	Benign	pTP	0.984843
chr1	6485858	1257944	G	C	.	PASS	Benign	pTP	0.996505
chr1	6490316	1267050	T	C	.	PASS	Benign	pTP	0.996671
chr1	6490445	380862	C	T	.	PASS	Benign	pTP	0.996671
chr1	6491632	138696	C	T	.	PASS	Benign	pTP	0.996671
chr1	6491662	873953	G	T	.	PASS	Likely_benign	pTP	0.996568
chr1	6496293	1201873	C	T	.	PASS	Likely_benign	pTP	0.996505
chr1	6496504	1162830	G	A	.	PASS	Uncertain_significance	pTP	0.996505
chr1	6496525	1050168	G	A	.	PASS	Uncertain_significance	pTP	0.996586
chr1	6496568	806019	G	A	.	PASS	Uncertain_significance	pTP	0.996671
chr1	6496769	678406	G	C	.	PASS	Likely_benign	pTP	0.996671
chr1	6496949	380861	A	C	.	PASS	Benign	pTP	0.996671
chr1	6497233	1270142	G	A	.	PASS	Benign	pTP	0.996671
chr1	6497400	679001	A	G	.	PASS	Likely_benign	pTP	0.996671
chr1	6497544	679406	C	T	.	PASS	Benign	pTP	0.996505
chr1	6497563	667920	C	G	.	PASS	Benign	pTP	0.996671
chr1	6497599	1195232	G	A	.	PASS	Likely_benign	pTP	0.996671
chr1	6519278	1258837	T	C	.	PASS	Benign	pTP	0.996671
chr1	6519400	1240792	C	T	.	PASS	Benign	pTP	0.996671
chr1	6519401	1216050	C	G	.	PASS	Likely_benign	pTP	0.996671
chr1	6519461	670484	G	C	.	PASS	Likely_benign	pTP	0.996671
chr1	6519475	1192279	G	A	.	PASS	Uncertain_significance	pTP	0.996671
chr1	6519547	380860	C	T	.	PASS	Benign	pTP	0.996671
chr1	6519593	667922	G	C	.	PASS	Benign	pTP	0.996671
chr1	6519783	667919	C	T	.	PASS	Benign	pTP	0.996671
chr1	6519937	1190840	C	T	.	PASS	Likely_benign	pTP	0.996505
chr1	6520176	679849	G	C	.	PASS	Benign	pTP	0.996671
chr1	6520190	679848	C	T	.	PASS	Benign	pTP	0.996671
chr1	6520337	671304	C	T	.	PASS	Benign	pTP	0.996505
chr1	6520369	667556	C	T	.	PASS	Benign	pTP	0.996671
chr1	6570918	775496	C	T	.	PASS	Benign	pTP	0.996671
chr1	6574673	709202	C	G	.	PASS	Benign	pTP	0.996671
chr1	6575249	775497	C	A	.	PASS	Benign	pTP	0.996671
chr1	6578865	767648	C	T	.	PASS	Benign	pTP	0.996671
chr1	6578866	775498	G	A	.	PASS	Benign	pTP	0.996671
chr1	6616868	710833	T	C	.	PASS	Benign	pTP	0.996671
chr1	6620192	716040	G	A	.	PASS	Benign	pTP	0.996671
chr1	6636172	713667	G	A	.	PASS	Benign	pTP	0.996505
chr1	6637225	774784	C	T	.	PASS	Benign	pTP	0.996671
chr1	6825129	520919	C	G	.	PASS	Uncertain_significance	pTP	0.996126
chr1	6825174	777870	T	C	.	PASS	Benign	pTP	0.996671
chr1	6825215	721462	A	T	.	PASS	Benign	pTP	0.996671
chr1	7249507	1303701	A	G	.	PASS	Uncertain_significance	pTP	0.996671
chr1	7249551	732026	G	A	.	PASS	Benign	pTP	0.996671
chr1	7407072	1696521	C	T	.	PASS	Uncertain_significance	pTP	0.996671
chr1	7467936	1192579	T	C	.	PASS	Benign	pTP	0.996671
chr1	7640395	728921	C	T	.	PASS	Benign	pTP	0.996505
chr1	7640438	733677	G	A	.	PASS	Benign	pTP	0.996671
chr1	7640454	747222	G	A	.	PASS	Likely_benign	pTP	0.996671
chr1	7661779	1029370	G	A	.	PASS	Uncertain_significance	pTP	0.996671
chr1	7661832	722223	G	A	.	PASS	Likely_benign	pTP	0.996671
chr1	7661857	795531	G	A	.	PASS	Likely_benign	pTP	0.996671
chr1	7663342	931279	G	A	.	PASS	Likely_benign	pTP	0.996671
chr1	7663361	975360	G	A	.	PASS	Likely_benign	pTP	0.996671
chr1	7663425	501513	G	A	.	PASS	Uncertain_significance	pTP	0.996671
chr1	7663440	392786	G	A	.	PASS	Uncertain_significance	pTP	0.996671
chr1	7663486	755858	C	T	.	PASS	Benign	pTP	0.996671
chr1	7663487	1031887	G	A	.	PASS	Uncertain_significance	pTP	0.996671
chr1	7663514	978142	C	G	.	PASS	Uncertain_significance	pTP	0.996671
chr1	7663522	727906	G	A	.	PASS	Likely_benign	pTP	0.996671
chr1	7663528	128566	C	T	.	PASS	Benign	pTP	0.996671
chr1	7663533	773626	A	G	.	PASS	Benign	pTP	0.996671
chr1	7663693	735669	C	T	.	PASS	Likely_benign	pTP	0.996671
chr1	7663792	788496	C	T	.	PASS	Benign	pTP	0.996671
chr1	7663826	806022	G	A	.	PASS	Uncertain_significance	pTP	0.996671
chr1	7663861	738748	T	C	.	PASS	Likely_benign	pTP	0.996671
chr1	7663873	713173	C	T	.	PASS	Benign	pTP	0.996671
chr1	7663897	128564	G	A	.	PASS	Benign	pTP	0.996671
chr1	7663918	734750	C	A	.	PASS	Likely_benign	pTP	0.996671
chr1	7663961	975363	G	A	.	PASS	Likely_benign	pTP	0.996671
chr1	7663988	434565	A	G	.	PASS	Uncertain_significance	pTP	0.996671
chr1	7664046	522092	G	C	.	PASS	Uncertain_significance	pTP	0.996568
chr1	7664098	729848	C	T	.	PASS	Likely_benign	pTP	0.996586
chr1	7664106	1031885	G	A	.	PASS	Uncertain_significance	pTP	0.996671
chr1	7664149	739734	C	T	.	PASS	Benign	pTP	0.996671
chr1	7664159	732186	T	A	.	PASS	Benign	pTP	0.996671
chr1	7664165	1679694	G	A	.	PASS	Uncertain_significance	pTP	0.996671
chr1	7664353	711683	G	A	.	PASS	Benign	pTP	0.996671
chr1	7664382	1309173	C	T	.	PASS	Uncertain_significance	pTP	0.993185
chr1	7664389	719164	G	A	.	PASS	Benign	pTP	0.993185
chr1	7664426	731017	G	A	.	PASS	Likely_benign	pTP	0.996498
chr1	7664453	750492	A	G	.	PASS	Likely_benign	pTP	0.996671
chr1	7664485	740219	G	C	.	PASS	Likely_benign	pTP	0.996671
chr1	7664502	377146	C	T	.	PASS	Likely_benign	pTP	0.996671
chr1	7664530	713672	C	T	.	PASS	Benign	pTP	0.996671
chr1	7664536	725147	G	C	.	PASS	Likely_benign	pTP	0.996671
chr1	7664541	252694	G	A	.	PASS	Uncertain_significance	pTP	0.996671
chr1	7664545	730371	C	G	.	PASS	Likely_benign	pTP	0.996671
chr1	7664550	1696438	C	A	.	PASS	Uncertain_significance	pTP	0.996671
chr1	7664637	712671	C	T	.	PASS	Benign/Likely_benign	pTP	0.996671
chr1	7664667	724543	C	G	.	PASS	Likely_benign	pTP	0.996671
chr1	7664737	726912	C	T	.	PASS	Benign	pTP	0.996671
chr1	7664740	761038	C	T	.	PASS	Likely_benign	pTP	0.996671
chr1	7664758	734699	G	A	.	PASS	Likely_benign	pTP	0.996671
chr1	7664770	916199	G	A	.	PASS	Likely_benign	pTP	0.996671
chr1	7664773	731505	G	A	.	PASS	Benign	pTP	0.996671
chr1	7664804	975505	G	A	.	PASS	Likely_benign	pTP	0.996671
chr1	7664849	1048960	T	C	.	PASS	Benign	pTP	0.996671
chr1	7664926	740766	C	A	.	PASS	Likely_benign	pTP	0.996671
chr1	7664938	720979	G	A	.	PASS	Benign	pTP	0.996568
chr1	7664950	792162	G	A	.	PASS	Likely_benign	pTP	0.996671
chr1	7665020	930676	A	G	.	PASS	Uncertain_significance	pTP	0.996671
chr1	7665106	1694486	G	A	.	PASS	Likely_benign	pTP	0.996671
chr1	7665115	210560	G	A	.	PASS	Uncertain_significance	pTP	0.996671
chr1	7670939	806023	C	A	.	PASS	Uncertain_significance	pTP	0.996671
chr1	7670988	731059	A	G	.	PASS	Benign	pTP	0.996671
chr1	7677660	727435	G	A	.	PASS	Likely_benign	pTP	0.996671
chr1	7677714	1298399	C	T	.	PASS	Likely_benign	pTP	0.996671
chr1	7677739	1192580	A	G	.	PASS	Benign	pTP	0.996671
chr1	7732460	788497	G	A	.	PASS	Benign/Likely_benign	pTP	0.996671
chr1	7732507	634497	G	A	.	PASS	Uncertain_significance	pTP	0.996671
chr1	7732538	493019	C	T	.	PASS	Uncertain_significance	pTP	0.996671
chr1	7732543	734976	G	A	.	PASS	Likely_benign	pTP	0.996671
chr1	7732619	445323	C	T	.	PASS	Likely_benign	pTP	0.996671
chr1	7736355	716373	G	T	.	PASS	Benign	pTP	0.996671
chr1	7736432	732840	C	T	.	PASS	Likely_benign	pTP	0.996671
chr1	7736469	725179	C	T	.	PASS	Likely_benign	pTP	0.996671
chr1	7736493	726034	C	T	.	PASS	Benign	pTP	0.996671
chr1	7736940	722528	C	T	.	PASS	Benign	pTP	0.996671
chr1	7737290	769501	C	T	.	PASS	Benign	pTP	0.996671
chr1	7737332	739718	C	T	.	PASS	Benign	pTP	0.996671
chr1	7737383	738099	G	A	.	PASS	Benign	pTP	0.996671
chr1	7737443	128565	C	G	.	PASS	Benign	pTP	0.996505
chr1	7737467	731268	C	T	.	PASS	Likely_benign	pTP	0.996671
chr1	7737474	770110	C	T	.	PASS	Benign	pTP	0.996671
chr1	7737485	730882	G	C	.	PASS	Benign	pTP	0.996671
chr1	7737538	1044081	A	G	.	PASS	Uncertain_significance	pTP	0.996671
chr1	7737559	737821	G	A	.	PASS	Benign	pTP	0.996671
chr1	7737565	714195	A	C	.	PASS	Benign/Likely_benign	pTP	0.996671
chr1	7737674	1192607	T	A	.	PASS	Benign	pTP	0.996126
chr1	7738153	1299991	G	A	.	PASS	Uncertain_significance	pTP	0.996505
chr1	7738192	1029368	C	T	.	PASS	Uncertain_significance	pTP	0.996671
chr1	7738307	784438	C	T	.	PASS	Likely_benign	pTP	0.996671
chr1	7738317	741454	G	A	.	PASS	Likely_benign	pTP	0.996671
chr1	7738349	1311286	C	T	.	PASS	Uncertain_significance	pTP	0.996671
chr1	7738363	1694487	C	T	.	PASS	Benign	pTP	0.996671
chr1	7738425	769502	G	A	.	PASS	Benign	pTP	0.996586
chr1	7738459	978107	G	A	.	PASS	Uncertain_significance	pTP	0.996671
chr1	7738460	728922	G	A	.	PASS	Likely_benign	pTP	0.996671
chr1	7744837	744800	G	A	.	PASS	Benign	pTP	0.996671
chr1	7745835	772650	C	T	.	PASS	Likely_benign	pTP	0.996671
chr1	7745926	713261	C	T	.	PASS	Likely_benign	pTP	0.996671
chr1	7745952	1298400	C	T	.	PASS	Likely_benign	pTP	0.996671
chr1	7747723	977383	G	A	.	PASS	Uncertain_significance	pTP	0.996671
chr1	7747837	1192608	A	G	.	PASS	Benign	pTP	0.996671
chr1	7751155	1192609	A	G	.	PASS	Benign	pTP	0.996671
chr1	7751240	715790	C	T	.	PASS	Benign	pTP	0.996671
chr1	7752338	1192610	A	G	.	PASS	Benign	pTP	0.996671
chr1	7752517	421997	C	T	.	PASS	Uncertain_significance	pTP	0.996671
chr1	7752521	1675341	G	A	.	PASS	Uncertain_significance	pTP	0.996671
chr1	7755656	1031886	G	T	.	PASS	Uncertain_significance	pTP	0.996671
chr1	7766478	983363	G	A	.	PASS	Uncertain_significance	pTP	0.996671
chr1	7785507	717872	C	T	.	PASS	Benign	pTP	0.996671
chr1	7788124	252710	G	A	.	PASS	Uncertain_significance	pTP	0.996671
chr1	7809893	242410	C	G	.	PASS	Pathogenic	pTP	0.996671
chr1	7809900	242411	A	G	.	PASS	Pathogenic	pTP	0.996671
chr1	7809908	783921	G	A	.	PASS	Benign	pTP	0.996671
chr1	7810577	793011	C	T	.	PASS	Likely_benign	pTP	0.985997
chr1	7819341	774785	A	G	.	PASS	Likely_benign	pTP	0.996671
chr1	7820525	780747	A	T	.	PASS	Benign	pTP	0.996671
chr1	7826690	747223	C	T	.	PASS	Likely_benign	pTP	0.996671
chr1	7827174	780748	C	T	.	PASS	Benign	pTP	0.996671
chr1	7827202	779061	G	A	.	PASS	Benign	pTP	0.996671
chr1	7827228	753405	C	T	.	PASS	Likely_benign	pTP	0.996505
chr1	7827344	721201	C	T	.	PASS	Benign	pTP	0.996671
chr1	7827364	720980	T	C	.	PASS	Likely_benign	pTP	0.996505
chr1	7827439	741381	T	G	.	PASS	Benign	pTP	0.996671
chr1	7827740	712309	A	G	.	PASS	Likely_benign	pTP	0.996671
chr1	7829887	787732	A	G	.	PASS	Benign	pTP	0.968791
chr1	7829896	773387	G	A	.	PASS	Benign	pTP	0.968023
chr1	7830093	782902	C	T	.	PASS	Likely_benign	pTP	0.968791
chr1	7842671	1342644	G	A	.	PASS	Uncertain_significance	pTP	0.996671
chr1	7842676	789550	G	C	.	PASS	Benign	pTP	0.996671
chr1	7847871	787203	G	T	.	PASS	Likely_benign	pTP	0.996671
chr1	7852915	709174	G	A	.	PASS	Benign	pTP	0.996671
chr1	7920854	1426318	T	C	.	PASS	Uncertain_significance	pTP	0.996671
chr1	7920873	1447990	G	A	.	PASS	Uncertain_significance	pTP	0.996671
chr1	7920881	999175	C	T	.	PASS	Uncertain_significance	pTP	0.996671
chr1	7920896	1467611	T	C	.	PASS	Uncertain_significance	pTP	0.996671
chr1	7920935	1654523	A	T	.	PASS	Likely_benign	pTP	0.991144
chr1	7920936	1610364	T	A	.	PASS	Likely_benign	pTP	0.991144
chr1	7933162	1429363	G	A	.	PASS	Uncertain_significance	pTP	0.996671
chr1	7933192	1043279	T	C	.	PASS	Uncertain_significance	pTP	0.996671
chr1	7933198	1477619	G	A	.	PASS	Uncertain_significance	pTP	0.996505
chr1	7933215	1482486	C	T	.	PASS	Uncertain_significance	pTP	0.996671
chr1	7933253	1543050	C	T	.	PASS	Likely_benign	pTP	0.996671
chr1	7933262	1591499	C	T	.	PASS	Likely_benign	pTP	0.996671
chr1	7935030	775499	G	T	.	PASS	Benign	pTP	0.996586
chr1	7935051	1386781	G	A	.	PASS	Uncertain_significance	pTP	0.996671
chr1	7935056	1552882	C	T	.	PASS	Likely_benign	pTP	0.996671
chr1	7935057	1402230	G	A	.	PASS	Uncertain_significance	pTP	0.996671
chr1	7935091	1363542	C	T	.	PASS	Uncertain_significance	pTP	0.996671
chr1	7935092	1080088	G	A	.	PASS	Likely_benign	pTP	0.996671
chr1	7935105	1357056	G	A	.	PASS	Uncertain_significance	pTP	0.996671
chr1	7937686	1430745	G	A	.	PASS	Uncertain_significance	pTP	0.996671
chr1	7937702	1446376	C	T	.	PASS	Uncertain_significance	pTP	0.996671
chr1	7937725	1564000	G	A	.	PASS	Likely_benign	pTP	0.996671
chr1	7938182	1639027	C	T	.	PASS	Likely_benign	pTP	0.996671
chr1	7938183	1584024	G	A	.	PASS	Likely_benign	pTP	0.996671
chr1	7938189	1167483	G	C	.	PASS	Benign	pTP	0.996671
chr1	7938194	1134121	T	G	.	PASS	Likely_benign	pTP	0.996126
chr1	7938217	1498066	G	C	.	PASS	Uncertain_significance	pTP	0.996671
chr1	7938248	1574932	T	C	.	PASS	Benign	pTP	0.996671
chr1	7938253	1417667	C	G	.	PASS	Uncertain_significance	pTP	0.996505
chr1	7938274	1433171	T	G	.	PASS	Uncertain_significance	pTP	0.996671
chr1	7938330	1366847	C	T	.	PASS	Uncertain_significance	pTP	0.996671
chr1	7938763	252590	C	T	.	PASS	Benign/Likely_benign	pTP	0.996671
chr1	7938764	1484011	G	A	.	PASS	Likely_benign	pTP	0.996671
chr1	7938773	1079370	A	G	.	PASS	Likely_benign	pTP	0.996671
chr1	7939876	1644592	A	G	.	PASS	Likely_benign	pTP	0.996671
chr1	7939894	1497827	C	T	.	PASS	Uncertain_significance	pTP	0.996671
chr1	7939895	1017623	C	T	.	PASS	Uncertain_significance	pTP	0.996671
chr1	7939911	775500	A	G	.	PASS	Benign	pTP	0.996671
chr1	7939925	1093415	A	G	.	PASS	Likely_benign	pTP	0.996671
chr1	7939932	1632203	T	C	.	PASS	Likely_benign	pTP	0.996671
chr1	7939965	791773	G	A	.	PASS	Benign	pTP	0.996671
chr1	7939982	1475918	A	C	.	PASS	Uncertain_significance	pTP	0.996671
chr1	7961680	298111	G	A	.	PASS	Benign/Likely_benign	pTP	0.996671
chr1	7961690	298112	G	C	.	PASS	Uncertain_significance	pTP	0.996671
chr1	7961718	298113	T	C	.	PASS	Benign	pTP	0.996126
chr1	7961737	298114	T	A	.	PASS	Uncertain_significance	pTP	0.996586
chr1	7961747	298115	C	T	.	PASS	Benign	pTP	0.996671
chr1	7961787	298116	G	C	.	PASS	Uncertain_significance	pTP	0.996586
chr1	7961913	1243450	G	T	.	PASS	Benign	pTP	0.996671
chr1	7962111	1233736	C	T	.	PASS	Benign	pTP	0.996671
chr1	7962137	1241125	G	T	.	PASS	Benign	pTP	0.996671
chr1	7962693	1296707	T	G	.	PASS	Benign	pTP	0.996671
chr1	7962764	298117	C	T	.	PASS	Benign	pTP	0.996671
chr1	7962801	1015099	G	T	.	PASS	Uncertain_significance	pTP	0.996671
chr1	7962813	643343	C	G	.	PASS	Uncertain_significance	pTP	0.996671
chr1	7962841	963192	C	T	.	PASS	Uncertain_significance	pTP	0.996671
chr1	7962844	298118	T	C	.	PASS	Uncertain_significance	pTP	0.996671
chr1	7962852	806044	G	A	.	PASS	Uncertain_significance	pTP	0.996671
chr1	7962868	1319906	G	A	.	PASS	Likely_pathogenic	pTP	0.996671
chr1	7965215	1267442	C	T	.	PASS	Benign	pTP	0.996815
chr1	7965313	874550	C	T	.	PASS	Uncertain_significance	pTP	0.996671
chr1	7965319	1078275	C	T	.	PASS	Likely_benign	pTP	0.996671
chr1	7965320	534230	G	A	.	PASS	Likely_benign	pTP	0.996671
chr1	7965334	806045	C	T	.	PASS	Uncertain_significance	pTP	0.996671
chr1	7965399	703804	G	A	.	PASS	Likely_benign	pTP	0.996671
chr1	7965425	7067	G	C	.	PASS	Pathogenic	pTP	0.996671
chr1	7965663	1279261	A	C	.	PASS	Benign	pTP	0.996671
chr1	7965756	1294482	C	T	.	PASS	Benign	pTP	0.996671
chr1	7969066	1212406	A	G	.	PASS	Likely_benign	pTP	0.996692
chr1	7969196	1239412	A	G	.	PASS	Benign	pTP	0.996692
chr1	7969259	1276080	A	G	.	PASS	Benign	pTP	0.996018
chr1	7969350	1510243	A	G	.	PASS	Uncertain_significance	pTP	0.996671
chr1	7969370	623672	C	T	.	PASS	Uncertain_significance	pTP	0.996671
chr1	7969386	298121	C	T	.	PASS	Benign/Likely_benign	pTP	0.996671
chr1	7969422	1535683	A	G	.	PASS	Benign	pTP	0.996671
chr1	7969434	1227164	T	G	.	PASS	Benign	pTP	0.996671
chr1	7969449	1267406	G	A	.	PASS	Benign	pTP	0.985988
chr1	7969450	1275885	G	A	.	PASS	Benign	pTP	0.983276
chr1	7969451	1186557	A	G	.	PASS	Likely_benign	pTP	0.983276
chr1	7970785	1255080	A	G	.	PASS	Benign	pTP	0.996671
chr1	7970796	1227703	G	A	.	PASS	Benign	pTP	0.996671
chr1	7970863	1252441	C	T	.	PASS	Benign	pTP	0.996671
chr1	7970934	465831	G	A	.	PASS	Benign/Likely_benign	pTP	0.996671
chr1	7970951	642328	G	A	.	PASS	Uncertain_significance	pTP	0.996671
chr1	7970994	1266103	G	A	.	PASS	Benign	pTP	0.996671
chr1	7977436	1268265	G	A	.	PASS	Benign	pTP	0.996126
chr1	7977604	1221968	A	G	.	PASS	Benign	pTP	0.996671
chr1	7977638	298122	A	G	.	PASS	Benign	pTP	0.998863
chr1	7977657	1519810	A	G	.	PASS	Uncertain_significance	pTP	0.996671
chr1	7977724	1419175	A	G	.	PASS	Uncertain_significance	pTP	0.996018
chr1	7984664	1182338	C	T	.	PASS	Benign	pTP	0.996671
chr1	7984733	1180294	G	A	.	PASS	Benign	pTP	0.996671
chr1	7984845	1273301	T	C	.	PASS	Benign	pTP	0.996671
chr1	7984885	779071	A	G	.	PASS	Likely_benign	pTP	0.996671
chr1	7984913	1144766	G	A	.	PASS	Likely_benign	pTP	0.996671
chr1	7984921	1425067	T	G	.	PASS	Uncertain_significance	pTP	0.996671
chr1	7984930	7066	A	C	.	PASS	Conflicting_interpretations_of_pathogenicity	pTP	0.996671
chr1	7984932	577231	G	A	.	PASS	Uncertain_significance	pTP	0.996671
chr1	7984971	487089	G	A	.	PASS	NA	pTP	0.996671
chr1	7984985	707607	A	G	.	PASS	Uncertain_significance	pTP	0.996671
chr1	7984986	875474	A	G	.	PASS	Uncertain_significance	pTP	0.996671
chr1	7985019	854701	G	A	.	PASS	Uncertain_significance	pTP	0.996671
chr1	7985103	875475	A	G	.	PASS	Uncertain_significance	pTP	0.996671
chr1	7985178	875476	C	T	.	PASS	Likely_benign	pTP	0.996671
chr1	7985179	298124	G	A	.	PASS	Uncertain_significance	pTP	0.996671
chr1	8013869	789687	G	T	.	PASS	Benign	pTP	0.996671
chr1	8013883	710834	G	A	.	PASS	Benign	pTP	0.996671
chr1	8014127	791774	T	G	.	PASS	Benign	pTP	0.996671
chr1	8318168	727086	C	G	.	PASS	Likely_benign	pTP	0.996671
chr1	8325853	428599	C	T	.	PASS	Uncertain_significance	pTP	0.996671
chr1	8325927	729656	G	A	.	PASS	Benign	pTP	0.996671
chr1	8325939	695569	C	T	.	PASS	Benign	pTP	0.996671
chr1	8325956	428598	C	T	.	PASS	Pathogenic/Likely_pathogenic	pTP	0.996671
chr1	8325957	695570	G	A	.	PASS	Benign	pTP	0.996671
chr1	8325987	744301	C	T	.	PASS	Likely_benign	pTP	0.996671
chr1	8330231	1298402	C	T	.	PASS	Likely_benign	pTP	0.996671
chr1	8330237	723376	C	T	.	PASS	Likely_benign	pTP	0.996671
chr1	8330261	752713	G	A	.	PASS	Likely_benign	pTP	0.996671
chr1	8330307	1033649	T	C	.	PASS	Uncertain_significance	pTP	0.996671
chr1	8330324	1333146	G	C	.	PASS	Benign	pTP	0.996671
chr1	8330375	733771	G	A	.	PASS	Likely_benign	pTP	0.996671
chr1	8330428	1033650	C	T	.	PASS	Uncertain_significance	pTP	0.996505
chr1	8330435	1302025	A	G	.	PASS	Benign	pTP	0.996505
chr1	8330643	451752	G	T	.	PASS	Uncertain_significance	pTP	0.996671
chr1	8330671	983315	G	A	.	PASS	Uncertain_significance	pTP	0.996671
chr1	8330720	1013223	C	T	.	PASS	Likely_benign	pTP	0.996671
chr1	8330749	1029017	T	A	.	PASS	Uncertain_significance	pTP	0.996671
chr1	8330777	1013224	C	T	.	PASS	Likely_benign	pTP	0.996671
chr1	8335500	1333148	G	T	.	PASS	Benign	pTP	0.996671
chr1	8335517	695380	C	T	.	PASS	Benign	pTP	0.996671
chr1	8335575	1029018	G	A	.	PASS	Uncertain_significance	pTP	0.996671
chr1	8339572	695432	C	T	.	PASS	Likely_benign	pTP	0.996671
chr1	8339614	767650	G	A	.	PASS	Benign	pTP	0.996671
chr1	8343764	695381	G	A	.	PASS	Benign	pTP	0.996671
chr1	8343775	1325499	G	A	.	PASS	Uncertain_significance	pTP	0.996671
chr1	8343908	695382	C	T	.	PASS	Benign	pTP	0.996671
chr1	8343974	1013225	T	G	.	PASS	Likely_benign	pTP	0.996671
chr1	8343990	451751	C	T	.	PASS	Uncertain_significance	pTP	0.996671
chr1	8344033	1282969	C	T	.	PASS	Benign	pTP	0.996671
chr1	8355135	1622098	C	T	.	PASS	Likely_benign	pTP	0.996018
chr1	8355448	1636478	G	A	.	PASS	Likely_benign	pTP	0.996671
chr1	8355558	783922	G	T	.	PASS	Benign	pTP	0.996559
chr1	8355571	1600804	C	A	.	PASS	Benign	pTP	0.996505
chr1	8356173	1601418	C	T	.	PASS	Benign	pTP	0.996671
chr1	8356203	1549227	G	A	.	PASS	Likely_benign	pTP	0.996671
chr1	8356225	1308189	G	A	.	PASS	Uncertain_significance	pTP	0.996671
chr1	8356232	982578	C	T	.	PASS	Uncertain_significance	pTP	0.996586
chr1	8356236	1557472	G	A	.	PASS	Benign	pTP	0.996586
chr1	8356237	1311082	C	A	.	PASS	Uncertain_significance	pTP	0.996586
chr1	8358260	1574391	G	A	.	PASS	Likely_benign	pTP	0.996671
chr1	8358311	773388	C	T	.	PASS	Likely_benign	pTP	0.996671
chr1	8358340	1693313	C	G	.	PASS	Uncertain_significance	pTP	0.996671
chr1	8358371	1587688	G	A	.	PASS	Likely_benign	pTP	0.996671
chr1	8358413	1601511	C	T	.	PASS	Benign	pTP	0.996671
chr1	8358458	1594460	G	A	.	PASS	Likely_benign	pTP	0.996671
chr1	8358481	1599420	C	T	.	PASS	Benign	pTP	0.996671
chr1	8358525	1211869	A	C	.	PASS	Uncertain_significance	pTP	0.996568
chr1	8358536	1031184	C	G	.	PASS	Uncertain_significance	pTP	0.996671
chr1	8358539	714066	T	C	.	PASS	Benign	pTP	0.996568
chr1	8358584	1327944	C	A	.	PASS	Benign	pTP	0.983885
chr1	8358590	1327945	T	C	.	PASS	Benign	pTP	0.983885
chr1	8358593	710681	G	T	.	PASS	Likely_benign	pTP	0.983885
chr1	8358650	73941	G	A	.	PASS	Benign	pTP	0.996671
chr1	8358688	1048912	G	A	.	PASS	Uncertain_significance	pTP	0.996568
chr1	8358758	730078	G	A	.	PASS	Likely_benign	pTP	0.996671
chr1	8358836	1567157	C	T	.	PASS	Likely_benign	pTP	0.996671
chr1	8358839	721969	G	A	.	PASS	Benign	pTP	0.996671
chr1	8358860	720739	A	G	.	PASS	Benign	pTP	0.996671
chr1	8358888	1519139	C	T	.	PASS	Uncertain_significance	pTP	0.996671
chr1	8358936	1632086	C	T	.	PASS	Likely_benign	pTP	0.996671
chr1	8359782	1546694	G	A	.	PASS	Benign	pTP	0.985979
chr1	8359794	717670	T	C	.	PASS	Benign	pTP	0.985979
chr1	8359795	931352	C	T	.	PASS	Uncertain_significance	pTP	0.985979
chr1	8359846	521657	C	A	.	PASS	Uncertain_significance	pTP	0.996671
chr1	8359869	797981	C	T	.	PASS	Likely_benign	pTP	0.996671
chr1	8359916	236216	C	T	.	PASS	Pathogenic	pTP	0.996671
chr1	8359926	1591489	C	T	.	PASS	Likely_benign	pTP	0.996671
chr1	8359968	1334946	G	A	.	PASS	Likely_benign	pTP	0.996671
chr1	8360005	445470	C	A	.	PASS	Likely_benign	pTP	0.996671
chr1	8360165	726298	C	T	.	PASS	Benign	pTP	0.996671
chr1	8360210	791603	G	A	.	PASS	Benign	pTP	0.996671
chr1	8360215	562006	G	C	.	PASS	Uncertain_significance	pTP	0.996671
chr1	8360242	521884	G	C	.	PASS	Uncertain_significance	pTP	0.996586
chr1	8360259	445388	C	A	.	PASS	Uncertain_significance	pTP	0.995714
chr1	8360292	1002993	C	T	.	PASS	Uncertain_significance	pTP	0.996671
chr1	8360361	235329	G	A	.	PASS	Pathogenic/Likely_pathogenic	pTP	0.996586
chr1	8360412	1031179	G	T	.	PASS	Uncertain_significance	pTP	0.996568
chr1	8360413	996896	G	A	.	PASS	Uncertain_significance	pTP	0.996568
chr1	8360419	712884	G	A	.	PASS	Benign	pTP	0.996559
chr1	8360443	445630	G	C	.	PASS	Benign	pTP	0.996559
chr1	8360446	728816	G	T	.	PASS	Likely_benign	pTP	0.996559
chr1	8360503	1694488	C	T	.	PASS	Benign	pTP	0.996671
chr1	8360612	775125	G	A	.	PASS	Benign	pTP	0.996568
chr1	8360715	1309691	G	A	.	PASS	Uncertain_significance	pTP	0.996568
chr1	8360734	720247	T	C	.	PASS	Likely_benign	pTP	0.996671
chr1	8360743	1184422	G	C	.	PASS	Uncertain_significance	pTP	0.996671
chr1	8360787	1031739	A	G	.	PASS	Uncertain_significance	pTP	0.996671
chr1	8360906	1230796	G	A	.	PASS	Benign	pTP	0.996559
chr1	8360909	720070	T	A	.	PASS	Benign	pTP	0.996671
chr1	8360947	521778	G	A	.	PASS	Uncertain_significance	pTP	0.996671
chr1	8360950	1696298	C	T	.	PASS	Uncertain_significance	pTP	0.996671
chr1	8361000	930549	G	A	.	PASS	Uncertain_significance	pTP	0.996671
chr1	8361024	1314509	G	C	.	PASS	Uncertain_significance	pTP	0.996671
chr1	8361032	1327946	C	T	.	PASS	Benign	pTP	0.989821
chr1	8361045	373226	G	A	.	PASS	Uncertain_significance	pTP	0.990126
chr1	8361046	429260	A	G	.	PASS	Uncertain_significance	pTP	0.990126
chr1	8361085	932086	G	T	.	PASS	Uncertain_significance	pTP	0.996568
chr1	8361143	1327947	T	C	.	PASS	Benign	pTP	0.996671
chr1	8361204	721463	G	A	.	PASS	Likely_benign	pTP	0.996671
chr1	8361293	732581	G	A	.	PASS	Likely_benign	pTP	0.996568
chr1	8361374	1694489	C	T	.	PASS	Likely_benign	pTP	0.996671
chr1	8361385	1333758	T	C	.	PASS	Uncertain_significance	pTP	0.996671
chr1	8361767	1423473	G	A	.	PASS	Uncertain_significance	pTP	0.996126
chr1	8361815	377206	G	A	.	PASS	Conflicting_interpretations_of_pathogenicity	pTP	0.996671
chr1	8361882	712494	G	A	.	PASS	Likely_benign	pTP	0.996586
chr1	8362767	1506840	G	C	.	PASS	Uncertain_significance	pTP	0.996671
chr1	8362817	978162	T	G	.	PASS	Uncertain_significance	pTP	0.996671
chr1	8362839	718137	C	T	.	PASS	Likely_benign	pTP	0.996671
chr1	8364069	1343188	C	T	.	PASS	Likely_benign	pTP	0.996671
chr1	8364084	1213712	C	T	.	PASS	Uncertain_significance	pTP	0.996671
chr1	8364108	521295	T	C	.	PASS	Uncertain_significance	pTP	0.996671
chr1	8364148	1690937	C	T	.	PASS	Uncertain_significance	pTP	0.996671
chr1	8364259	719700	T	C	.	PASS	Likely_benign	pTP	0.996671
chr1	8364736	713321	G	A	.	PASS	Benign	pTP	0.996671
chr1	8364762	1599655	G	A	.	PASS	Benign	pTP	0.996671
chr1	8364845	781926	G	A	.	PASS	Benign	pTP	0.996671
chr1	8365840	1222151	T	C	.	PASS	Benign	pTP	0.996671
chr1	8365858	782678	C	T	.	PASS	Benign	pTP	0.996671
chr1	8365860	1644785	C	T	.	PASS	Benign	pTP	0.996671
chr1	8365861	1544522	G	A	.	PASS	Likely_benign	pTP	0.996671
chr1	8365887	1013226	C	T	.	PASS	Uncertain_significance	pTP	0.996671
chr1	8422737	711834	T	C	.	PASS	Benign	pTP	0.996671
chr1	8466011	789688	C	T	.	PASS	Likely_benign	pTP	0.996671
chr1	8495084	709530	G	T	.	PASS	Benign	pTP	0.996671
chr1	8495114	1576652	G	A	.	PASS	Likely_benign	pTP	0.996671
chr1	8495124	723065	G	C	.	PASS	Likely_benign	pTP	0.996671
chr1	8495154	1208607	G	A	.	PASS	Uncertain_significance	pTP	0.996671
chr1	8497510	1334707	T	G	.	PASS	Uncertain_significance	pTP	0.996671
chr1	8508607	445602	G	A	.	PASS	Likely_benign	pTP	0.996671
chr1	8508642	721172	G	A	.	PASS	Likely_benign	pTP	0.996671
chr1	8541307	1669563	T	G	.	PASS	Likely_benign	pTP	0.996671
chr1	8541315	1535895	C	T	.	PASS	Likely_benign	pTP	0.996671
chr1	8541338	1646561	A	G	.	PASS	Likely_benign	pTP	0.996018
chr1	8556472	1497851	T	C	.	PASS	Uncertain_significance	pTP	0.996671
chr1	8556503	1552098	C	T	.	PASS	Benign	pTP	0.996671
chr1	8557506	721371	G	A	.	PASS	Likely_benign	pTP	0.996671
chr1	8610917	1696688	G	A	.	PASS	Uncertain_significance	pTP	0.977601
chr1	8624304	718380	G	A	.	PASS	Benign	pTP	0.976608
chr1	8624343	775126	C	T	.	PASS	Benign	pTP	0.976608
chr1	8656058	730927	C	T	.	PASS	Likely_benign	pTP	0.979454
chr1	8656082	725532	C	T	.	PASS	Benign	pTP	0.883071
chr1	8656083	784927	G	A	.	PASS	Likely_benign	pTP	0.883071
chr1	8656182	1341905	C	T	.	PASS	Uncertain_significance	pTP	0.982301
chr1	8656243	1627301	G	A	.	PASS	Benign	pTP	0.909433
chr1	8656255	1698815	G	A	.	PASS	Uncertain_significance	pTP	0.909433
chr1	8861360	722451	T	C	.	PASS	Benign	pTP	0.996671
chr1	8865415	775127	G	A	.	PASS	Benign	pTP	0.996671
chr1	8871910	731576	C	T	.	PASS	Likely_benign	pTP	0.996671
chr1	8949393	784928	C	T	.	PASS	Benign	pTP	0.996671
chr1	9013532	775501	A	T	.	PASS	Benign	pTP	0.996671
chr1	9014810	775502	C	T	.	PASS	Benign	pTP	0.996671
chr1	9023035	780761	G	T	.	PASS	Benign	pTP	0.996671
chr1	9038171	1268127	C	T	.	PASS	Benign	pTP	0.996671
chr1	9038213	1246113	C	T	.	PASS	Benign	pTP	0.996671
chr1	9038272	1281129	G	A	.	PASS	Benign	pTP	0.996671
chr1	9038683	1256695	G	A	.	PASS	Benign	pTP	0.996671
chr1	9039668	1236505	A	G	.	PASS	Benign	pTP	0.996671
chr1	9040420	1226744	G	A	.	PASS	Benign	pTP	0.996671
chr1	9047700	771300	T	C	.	PASS	Benign	pTP	0.996671
chr1	9047790	1230135	G	T	.	PASS	Benign	pTP	0.996671
chr1	9057312	1259715	A	G	.	PASS	Benign	pTP	0.925275
chr1	9057689	1242050	T	C	.	PASS	Benign	pTP	0.996671
chr1	9057889	1290692	C	T	.	PASS	Benign	pTP	0.995714
chr1	9058188	723377	A	C	.	PASS	Likely_benign	pTP	0.996671
chr1	9058537	1248972	C	A	.	PASS	Benign	pTP	0.996671
chr1	9069561	1222709	C	T	.	PASS	Benign	pTP	0.996671
chr1	9069808	1261855	G	A	.	PASS	Benign	pTP	0.996671
chr1	9069886	1237506	A	G	.	PASS	Benign	pTP	0.996671
chr1	9245120	777319	C	T	.	PASS	Benign	pTP	0.996671
chr1	9245189	730928	C	T	.	PASS	Benign	pTP	0.996671
chr1	9245260	1390033	G	A	.	PASS	Uncertain_significance	pTP	0.996671
chr1	9245276	1612341	C	T	.	PASS	Benign	pTP	0.996671
chr1	9245334	735495	C	T	.	PASS	Benign	pTP	0.996671
chr1	9245356	1443977	A	G	.	PASS	Uncertain_significance	pTP	0.996671
chr1	9245386	1601522	A	C	.	PASS	Benign	pTP	0.996671
chr1	9245450	757401	T	C	.	PASS	Likely_benign	pTP	0.996671
chr1	9245473	1645717	A	G	.	PASS	Likely_benign	pTP	0.996671
chr1	9246957	1607299	C	G	.	PASS	Likely_benign	pTP	0.991839
chr1	9246958	719701	C	G	.	PASS	Benign	pTP	0.991839
chr1	9246958	783923	C	T	.	PASS	Benign	pTP	0.991839
chr1	9246959	709135	C	G	.	PASS	Benign	pTP	0.991839
chr1	9246973	734104	C	T	.	PASS	Uncertain_significance	pTP	0.996671
chr1	9246974	1269315	G	A	.	PASS	Benign	pTP	0.996671
chr1	9246991	787733	G	A	.	PASS	Likely_benign	pTP	0.996671
chr1	9247002	736310	C	T	.	PASS	Likely_benign	pTP	0.996671
chr1	9247016	785928	C	T	.	PASS	Benign	pTP	0.996671
chr1	9247017	777320	G	A	.	PASS	Benign	pTP	0.996671
chr1	9247070	728540	C	A	.	PASS	Benign	pTP	0.996671
chr1	9247070	793462	C	T	.	PASS	Likely_benign	pTP	0.996671
chr1	9247079	1288974	T	C	.	PASS	Benign	pTP	0.996671
chr1	9247171	191261	T	A	.	PASS	Benign	pTP	0.996126
chr1	9257428	1678444	C	T	.	PASS	Uncertain_significance	pTP	0.996815
chr1	9262064	1379928	A	G	.	PASS	Uncertain_significance	pTP	0.996671
chr1	9262084	732187	C	T	.	PASS	Benign	pTP	0.996671
chr1	9262096	1640539	C	T	.	PASS	Benign	pTP	0.996671
chr1	9262135	726659	C	T	.	PASS	Likely_benign	pTP	0.996671
chr1	9262214	1696989	C	T	.	PASS	Uncertain_significance	pTP	0.996586
chr1	9262237	1591096	C	T	.	PASS	Likely_benign	pTP	0.996671
chr1	9262240	780762	C	T	.	PASS	Benign	pTP	0.996671
chr1	9262261	31586	C	G	.	PASS	Pathogenic	pTP	0.996671
chr1	9262273	31584	G	A	.	PASS	Pathogenic	pTP	0.996671
chr1	9262274	717436	C	T	.	PASS	Likely_benign	pTP	0.996671
chr1	9262317	773105	C	T	.	PASS	Likely_benign	pTP	0.996671
chr1	9262324	783924	C	T	.	PASS	Benign	pTP	0.996671
chr1	9263536	1418223	G	A	.	PASS	Uncertain_significance	pTP	0.996671
chr1	9263546	791775	C	T	.	PASS	Benign	pTP	0.996671
chr1	9263569	31585	G	A	.	PASS	Pathogenic	pTP	0.996671
chr1	9263583	1399179	G	A	.	PASS	Uncertain_significance	pTP	0.996671
chr1	9263602	1030761	G	A	.	PASS	Uncertain_significance	pTP	0.996671
chr1	9263612	1547383	C	T	.	PASS	Likely_benign	pTP	0.996671
chr1	9263640	1496625	G	A	.	PASS	Uncertain_significance	pTP	0.996018
chr1	9263654	708508	C	T	.	PASS	Likely_benign	pTP	0.996671
chr1	9263656	1614626	C	T	.	PASS	Likely_benign	pTP	0.996671
chr1	9263657	1534986	G	A	.	PASS	Benign	pTP	0.996671
chr1	9263680	731705	G	A	.	PASS	Likely_benign	pTP	0.996505
chr1	9263687	749836	C	T	.	PASS	Likely_benign	pTP	0.996671
chr1	9263688	1431917	G	A	.	PASS	Uncertain_significance	pTP	0.996671
chr1	9263726	1645313	C	T	.	PASS	Likely_benign	pTP	0.996671
chr1	9263727	1426010	G	A	.	PASS	Uncertain_significance	pTP	0.996671
chr1	9263811	1406096	G	A	.	PASS	Uncertain_significance	pTP	0.996671
chr1	9263826	1558499	G	A	.	PASS	Benign	pTP	0.996671
chr1	9263835	1584487	G	A	.	PASS	Benign	pTP	0.996671
chr1	9263836	1345569	C	T	.	PASS	Uncertain_significance	pTP	0.996671
chr1	9263851	16131	G	A	.	PASS	Benign	pTP	0.996671
chr1	9263891	791776	C	T	.	PASS	Benign	pTP	0.996671
chr1	9263931	1540908	C	T	.	PASS	Likely_benign	pTP	0.996671
chr1	9263943	784929	A	G	.	PASS	Benign	pTP	0.996671
chr1	9264024	723549	T	C	.	PASS	Likely_benign	pTP	0.996671
chr1	9264049	1590207	G	A	.	PASS	Likely_benign	pTP	0.996671
chr1	9264144	1581142	C	A	.	PASS	Likely_benign	pTP	0.996671
chr1	9264154	1600034	C	T	.	PASS	Benign	pTP	0.996671
chr1	9264155	1555322	G	A	.	PASS	Benign	pTP	0.996671
chr1	9264216	1509171	G	A	.	PASS	Uncertain_significance	pTP	0.996671
chr1	9264218	789689	T	C	.	PASS	Benign	pTP	0.996671
chr1	9264227	791777	C	T	.	PASS	Benign	pTP	0.996671
chr1	9264263	780213	G	A	.	PASS	Benign	pTP	0.996559
chr1	9264263	720981	G	T	.	PASS	Likely_benign	pTP	0.996559
chr1	9264279	787734	G	A	.	PASS	Benign	pTP	0.996505
chr1	9264307	1403107	C	T	.	PASS	Uncertain_significance	pTP	0.996671
chr1	9264335	730830	G	A	.	PASS	Benign	pTP	0.996671
chr1	9264426	781772	C	T	.	PASS	Likely_benign	pTP	0.996671
chr1	9264445	1415348	T	G	.	PASS	Uncertain_significance	pTP	0.996671
chr1	9264482	1530222	C	T	.	PASS	Likely_benign	pTP	0.996671
chr1	9264512	1540015	T	C	.	PASS	Benign	pTP	0.996671
chr1	9264546	1678442	A	G	.	PASS	Uncertain_significance	pTP	0.996671
chr1	9264552	1556900	G	A	.	PASS	Likely_benign	pTP	0.996671
chr1	9264581	720982	C	T	.	PASS	Likely_benign	pTP	0.996671
chr1	9264611	1264396	A	G	.	PASS	Benign	pTP	0.996671
chr1	9264652	1383359	C	T	.	PASS	Uncertain_significance	pTP	0.996671
chr1	9264657	1592963	C	T	.	PASS	Likely_benign	pTP	0.996505
chr1	9264709	1394058	C	T	.	PASS	Uncertain_significance	pTP	0.996671
chr1	9264760	759949	C	T	.	PASS	Benign	pTP	0.996671
chr1	9264761	724379	G	A	.	PASS	Likely_benign	pTP	0.996671
chr1	9595907	775503	C	T	.	PASS	Benign	pTP	0.996671
chr1	9596879	775504	G	A	.	PASS	Benign	pTP	0.996671
chr1	9597060	724528	C	T	.	PASS	Benign	pTP	0.996671
chr1	9598619	728841	C	T	.	PASS	Benign	pTP	0.996671
chr1	9601131	775505	G	A	.	PASS	Benign	pTP	0.996505
chr1	9601293	775506	C	A	.	PASS	Benign	pTP	0.996505
chr1	9610680	785929	C	A	.	PASS	Benign	pTP	0.996505
chr1	9612988	775507	C	T	.	PASS	Benign	pTP	0.996671
chr1	9710459	1138980	C	A	.	PASS	Likely_benign	pTP	0.996505
chr1	9710463	1384937	C	T	.	PASS	Uncertain_significance	pTP	0.996505
chr1	9710472	1019034	A	C	.	PASS	Uncertain_significance	pTP	0.996671
chr1	9710472	1011232	A	G	.	PASS	Uncertain_significance	pTP	0.996671
chr1	9710479	749014	C	A	.	PASS	Likely_benign	pTP	0.996505
chr1	9710512	1161080	C	T	.	PASS	Likely_benign	pTP	0.996671
chr1	9710513	1359338	G	A	.	PASS	Uncertain_significance	pTP	0.996671
chr1	9710517	1352150	T	C	.	PASS	Uncertain_significance	pTP	0.996671
chr1	9710567	657939	C	T	.	PASS	Uncertain_significance	pTP	0.996671
chr1	9710569	720282	C	T	.	PASS	Likely_benign	pTP	0.996671
chr1	9710593	745703	G	A	.	PASS	Likely_benign	pTP	0.996671
chr1	9710599	652075	A	G	.	PASS	Uncertain_significance	pTP	0.996671
chr1	9710609	1623771	T	C	.	PASS	Likely_benign	pTP	0.996671
chr1	9710611	1146480	C	T	.	PASS	Likely_benign	pTP	0.996671
chr1	9710612	1427611	G	A	.	PASS	Uncertain_significance	pTP	0.996671
chr1	9710656	1221914	C	G	.	PASS	Benign	pTP	0.973631
chr1	9710807	1286914	C	T	.	PASS	Benign	pTP	0.996815
chr1	9715402	1273461	G	A	.	PASS	Benign	pTP	0.996671
chr1	9715523	1090412	C	T	.	PASS	Likely_benign	pTP	0.996671
chr1	9715529	1539127	C	T	.	PASS	Benign	pTP	0.996671
chr1	9715538	653557	C	T	.	PASS	Uncertain_significance	pTP	0.996671
chr1	9715554	965978	G	A	.	PASS	Uncertain_significance	pTP	0.996671
chr1	9715555	734542	C	T	.	PASS	Likely_benign	pTP	0.996671
chr1	9715570	1111187	G	A	.	PASS	Likely_benign	pTP	0.996671
chr1	9715570	1135386	G	T	.	PASS	Likely_benign	pTP	0.996671
chr1	9715630	618791	G	A	.	PASS	Likely_benign	pTP	0.996671
chr1	9715651	1166707	C	T	.	PASS	Benign	pTP	0.996671
chr1	9715658	1013936	C	T	.	PASS	Uncertain_significance	pTP	0.996671
chr1	9715661	1496218	C	T	.	PASS	Uncertain_significance	pTP	0.996671
chr1	9715690	1585711	C	T	.	PASS	Likely_benign	pTP	0.996671
chr1	9715703	1487069	G	A	.	PASS	Uncertain_significance	pTP	0.996671
chr1	9715720	1542466	C	T	.	PASS	Likely_benign	pTP	0.996671
chr1	9715721	1338106	C	T	.	PASS	Uncertain_significance	pTP	0.996671
chr1	9715722	636973	G	T	.	PASS	Uncertain_significance	pTP	0.996671
chr1	9715723	1158553	C	T	.	PASS	Likely_benign	pTP	0.996671
chr1	9715741	735221	C	T	.	PASS	Benign	pTP	0.996671
chr1	9715756	1122436	C	T	.	PASS	Likely_benign	pTP	0.996671
chr1	9715780	1540318	C	G	.	PASS	Likely_benign	pTP	0.996671
chr1	9715780	1656710	C	T	.	PASS	Likely_benign	pTP	0.996671
chr1	9715781	1079256	G	A	.	PASS	Likely_benign	pTP	0.996671
chr1	9715781	1559081	G	C	.	PASS	Likely_benign	pTP	0.996671
chr1	9715789	1624875	C	T	.	PASS	Likely_benign	pTP	0.996671
chr1	9715831	931515	G	C	.	PASS	Uncertain_significance	pTP	0.996671
chr1	9715843	1551480	C	T	.	PASS	Likely_benign	pTP	0.996498
chr1	9715844	1046269	C	G	.	PASS	Uncertain_significance	pTP	0.996498
chr1	9715844	541089	C	T	.	PASS	Benign	pTP	0.996498
chr1	9715845	941754	G	T	.	PASS	Uncertain_significance	pTP	0.996498
chr1	9715846	474030	C	T	.	PASS	Benign	pTP	0.996671
chr1	9715851	1417280	C	A	.	PASS	Uncertain_significance	pTP	0.996671
chr1	9715875	636960	G	A	.	PASS	Uncertain_significance	pTP	0.996671
chr1	9715879	951744	C	T	.	PASS	Uncertain_significance	pTP	0.996671
chr1	9715898	1156908	C	T	.	PASS	Likely_benign	pTP	0.996671
chr1	9715914	474031	T	A	.	PASS	Benign/Likely_benign	pTP	0.996671
chr1	9715927	753166	C	T	.	PASS	Likely_benign	pTP	0.996671
chr1	9715928	1580525	G	A	.	PASS	Likely_benign	pTP	0.996671
chr1	9715931	1144367	C	T	.	PASS	Likely_benign	pTP	0.996671
chr1	9715933	1026085	C	T	.	PASS	Uncertain_significance	pTP	0.996671
chr1	9715999	648948	C	T	.	PASS	Uncertain_significance	pTP	0.996671
chr1	9716000	745624	G	A	.	PASS	Likely_benign	pTP	0.996671
chr1	9716015	1079808	G	T	.	PASS	Likely_benign	pTP	0.996568
chr1	9716035	660809	C	T	.	PASS	Uncertain_significance	pTP	0.996671
chr1	9716036	766044	G	A	.	PASS	Benign	pTP	0.996671
chr1	9716058	644329	G	A	.	PASS	Uncertain_significance	pTP	0.996671
chr1	9716076	642308	G	A	.	PASS	Uncertain_significance	pTP	0.996671
chr1	9716091	1660740	G	A	.	PASS	Benign	pTP	0.996671
chr1	9716281	1278806	A	G	.	PASS	Benign	pTP	0.996671
chr1	9716422	1570200	C	A	.	PASS	Likely_benign	pTP	0.996671
chr1	9716472	474032	C	T	.	PASS	Likely_benign	pTP	0.996671
chr1	9716473	958596	G	A	.	PASS	Uncertain_significance	pTP	0.996671
chr1	9716478	541091	G	A	.	PASS	Likely_benign	pTP	0.996671
chr1	9716479	1659662	C	T	.	PASS	Likely_benign	pTP	0.996671
chr1	9716484	745286	G	T	.	PASS	Likely_benign	pTP	0.996671
chr1	9716497	854398	G	T	.	PASS	Uncertain_significance	pTP	0.996671
chr1	9716517	474033	A	G	.	PASS	Benign	pTP	0.996671
chr1	9716524	1506049	C	T	.	PASS	Uncertain_significance	pTP	0.996671
chr1	9716531	659165	C	T	.	PASS	Uncertain_significance	pTP	0.996671
chr1	9716546	1471876	C	T	.	PASS	Uncertain_significance	pTP	0.996671
chr1	9716547	474034	G	A	.	PASS	Likely_benign	pTP	0.996671
chr1	9716559	755236	G	A	.	PASS	Likely_benign	pTP	0.996671
chr1	9716571	1161107	C	T	.	PASS	Likely_benign	pTP	0.996671
chr1	9716572	1489270	G	A	.	PASS	Uncertain_significance	pTP	0.996671
chr1	9716604	474035	G	A	.	PASS	Likely_benign	pTP	0.996671
chr1	9716622	572074	G	A	.	PASS	Conflicting_interpretations_of_pathogenicity	pTP	0.996671
chr1	9716627	1103676	C	T	.	PASS	Likely_benign	pTP	0.996671
chr1	9716628	738381	G	A	.	PASS	Likely_benign	pTP	0.996671
chr1	9716778	1242519	G	T	.	PASS	Benign	pTP	0.996671
chr1	9716942	1566094	C	T	.	PASS	Likely_benign	pTP	0.996671
chr1	9716951	1637987	C	T	.	PASS	Likely_benign	pTP	0.996505
chr1	9716952	1135065	G	A	.	PASS	Likely_benign	pTP	0.996505
chr1	9717003	727749	C	G	.	PASS	Benign	pTP	0.996671
chr1	9717027	1164886	C	T	.	PASS	Benign	pTP	0.996671
chr1	9717032	541085	T	C	.	PASS	Uncertain_significance	pTP	0.996671
chr1	9717037	655070	G	C	.	PASS	Uncertain_significance	pTP	0.996671
chr1	9717044	1041355	A	G	.	PASS	Uncertain_significance	pTP	0.996671
chr1	9717064	474036	G	A	.	PASS	Benign	pTP	0.996671
chr1	9717075	738183	G	A	.	PASS	Likely_benign	pTP	0.996671
chr1	9717077	834882	G	A	.	PASS	Uncertain_significance	pTP	0.996671
chr1	9717101	1056408	C	T	.	PASS	Uncertain_significance	pTP	0.996671
chr1	9717118	789538	C	T	.	PASS	Likely_benign	pTP	0.996671
chr1	9717119	1592332	G	A	.	PASS	Likely_benign	pTP	0.996671
chr1	9717518	1079230	C	G	.	PASS	Likely_benign	pTP	0.996671
chr1	9717527	1093097	C	T	.	PASS	Likely_benign	pTP	0.996505
chr1	9717528	440067	G	C	.	PASS	Benign	pTP	0.996505
chr1	9717541	440066	C	G	.	PASS	Benign	pTP	0.996671
chr1	9717572	1119362	G	A	.	PASS	Likely_benign	pTP	0.996671
chr1	9717576	871046	C	T	.	PASS	Uncertain_significance	pTP	0.996671
chr1	9717577	850940	G	A	.	PASS	Uncertain_significance	pTP	0.996671
chr1	9717582	851728	G	A	.	PASS	Uncertain_significance	pTP	0.996671
chr1	9717605	1108886	G	A	.	PASS	Likely_benign	pTP	0.996671
chr1	9717608	541092	C	T	.	PASS	Benign	pTP	0.996671
chr1	9717611	474022	C	T	.	PASS	Benign	pTP	0.996671
chr1	9717614	1105800	C	T	.	PASS	Likely_benign	pTP	0.996671
chr1	9717617	1131023	G	A	.	PASS	Likely_benign	pTP	0.996671
chr1	9717639	1595922	G	A	.	PASS	Likely_benign	pTP	0.996671
chr1	9718674	1166664	C	G	.	PASS	Benign	pTP	0.996671
chr1	9718691	1056327	C	T	.	PASS	Uncertain_significance	pTP	0.996671
chr1	9718708	787204	C	T	.	PASS	Benign	pTP	0.996671
chr1	9718720	1168254	C	T	.	PASS	Benign	pTP	0.996671
chr1	9718726	1595811	C	T	.	PASS	Likely_benign	pTP	0.996671
chr1	9718743	1011802	C	T	.	PASS	Uncertain_significance	pTP	0.996671
chr1	9718756	1142640	G	C	.	PASS	Likely_benign	pTP	0.996671
chr1	9718756	1136006	G	T	.	PASS	Likely_benign	pTP	0.996671
chr1	9718765	1315936	C	A	.	PASS	Uncertain_significance	pTP	0.996671
chr1	9718765	1124876	C	T	.	PASS	Likely_benign	pTP	0.996671
chr1	9718774	764429	G	A	.	PASS	Likely_benign	pTP	0.996671
chr1	9718781	971212	G	A	.	PASS	Uncertain_significance	pTP	0.996671
chr1	9718794	1399114	G	A	.	PASS	Uncertain_significance	pTP	0.996671
chr1	9718804	742510	C	T	.	PASS	Likely_benign	pTP	0.996671
chr1	9718819	1129306	C	T	.	PASS	Likely_benign	pTP	0.996671
chr1	9718820	546585	G	A	.	PASS	Uncertain_significance	pTP	0.996671
chr1	9718852	1568684	G	A	.	PASS	Likely_benign	pTP	0.996671
chr1	9718861	722452	C	T	.	PASS	Likely_benign	pTP	0.996671
chr1	9718862	581916	G	A	.	PASS	Uncertain_significance	pTP	0.996671
chr1	9718867	1090267	C	T	.	PASS	Likely_benign	pTP	0.996671
chr1	9718882	1143331	G	A	.	PASS	Likely_benign	pTP	0.996671
chr1	9718885	722598	T	C	.	PASS	Likely_benign	pTP	0.996671
chr1	9718897	1143405	G	A	.	PASS	Likely_benign	pTP	0.996671
chr1	9718900	1117754	G	A	.	PASS	Likely_benign	pTP	0.996671
chr1	9718915	651966	G	A	.	PASS	Uncertain_significance	pTP	0.996671
chr1	9718930	1653624	C	T	.	PASS	Likely_benign	pTP	0.996671
chr1	9719230	1249488	A	T	.	PASS	Benign	pTP	0.996671
chr1	9719813	1234673	T	C	.	PASS	Benign	pTP	0.996671
chr1	9719916	1663304	T	C	.	PASS	Likely_benign	pTP	0.996671
chr1	9719929	1418141	C	T	.	PASS	Likely_benign	pTP	0.996505
chr1	9719949	951325	T	C	.	PASS	Uncertain_significance	pTP	0.996671
chr1	9719968	1565695	C	T	.	PASS	Likely_benign	pTP	0.996671
chr1	9719987	757064	C	T	.	PASS	Likely_benign	pTP	0.996671
chr1	9719997	582244	A	G	.	PASS	Uncertain_significance	pTP	0.996671
chr1	9720010	1421743	C	A	.	PASS	Uncertain_significance	pTP	0.996671
chr1	9720010	1590306	C	T	.	PASS	Likely_benign	pTP	0.996671
chr1	9720020	645804	C	T	.	PASS	Uncertain_significance	pTP	0.996671
chr1	9720021	969000	G	A	.	PASS	Uncertain_significance	pTP	0.996671
chr1	9720034	1635791	G	A	.	PASS	Likely_benign	pTP	0.996671
chr1	9720100	1607444	C	T	.	PASS	Likely_benign	pTP	0.996505
chr1	9720106	759477	G	A	.	PASS	Likely_benign	pTP	0.996671
chr1	9720119	793935	G	A	.	PASS	Likely_benign	pTP	0.996671
chr1	9720122	1670843	C	T	.	PASS	Likely_benign	pTP	0.996671
chr1	9720125	792618	G	A	.	PASS	Likely_benign	pTP	0.996671
chr1	9720125	1435006	G	C	.	PASS	Uncertain_significance	pTP	0.996671
chr1	9720138	474023	A	G	.	PASS	Benign	pTP	0.996505
chr1	9720140	1502434	G	A	.	PASS	Uncertain_significance	pTP	0.996671
chr1	9720151	541082	G	A	.	PASS	Uncertain_significance	pTP	0.996671
chr1	9720166	709503	C	T	.	PASS	Benign	pTP	0.996671
chr1	9720173	717073	C	T	.	PASS	Likely_benign	pTP	0.996671
chr1	9720174	1061373	G	A	.	PASS	Uncertain_significance	pTP	0.996671
chr1	9720211	1499033	C	T	.	PASS	Uncertain_significance	pTP	0.996505
chr1	9720212	719337	G	A	.	PASS	Likely_benign	pTP	0.996505
chr1	9720218	1078408	C	T	.	PASS	Likely_benign	pTP	0.996505
chr1	9720230	1655009	C	T	.	PASS	Likely_benign	pTP	0.996505
chr1	9720231	941354	G	A	.	PASS	Uncertain_significance	pTP	0.996505
chr1	9720255	1600398	C	T	.	PASS	Benign	pTP	0.996505
chr1	9720257	1573734	C	T	.	PASS	Uncertain_significance	pTP	0.996505
chr1	9720258	1166371	G	A	.	PASS	Benign	pTP	0.996505
chr1	9720260	1661878	C	T	.	PASS	Likely_benign	pTP	0.996671
chr1	9720261	1647402	G	A	.	PASS	Likely_benign	pTP	0.996671
chr1	9720367	1228121	G	A	.	PASS	Benign	pTP	0.996586
chr1	9720586	1675342	C	T	.	PASS	Likely_benign	pTP	0.996671
chr1	9720618	1038802	A	C	.	PASS	Uncertain_significance	pTP	0.996671
chr1	9720623	1003258	G	A	.	PASS	Uncertain_significance	pTP	0.996586
chr1	9720626	1159828	C	A	.	PASS	Likely_benign	pTP	0.996586
chr1	9720627	1057795	G	A	.	PASS	Uncertain_significance	pTP	0.996671
chr1	9720635	1492348	G	A	.	PASS	Uncertain_significance	pTP	0.996671
chr1	9720636	958586	A	C	.	PASS	Uncertain_significance	pTP	0.996671
chr1	9720641	1499300	G	A	.	PASS	Uncertain_significance	pTP	0.996671
chr1	9720643	733634	G	A	.	PASS	Likely_benign	pTP	0.996671
chr1	9720653	541087	G	A	.	PASS	Uncertain_significance	pTP	0.996671
chr1	9720673	1542195	G	A	.	PASS	Likely_benign	pTP	0.968150
chr1	9720680	1636443	T	G	.	PASS	Likely_benign	pTP	0.942463
chr1	9720723	1169105	T	C	.	PASS	Benign	pTP	0.996671
chr1	9720727	1581824	G	C	.	PASS	Likely_benign	pTP	0.996671
chr1	9720732	1530519	C	T	.	PASS	Likely_benign	pTP	0.996671
chr1	9720753	744971	G	A	.	PASS	Likely_benign	pTP	0.996671
chr1	9720754	1347382	C	T	.	PASS	Uncertain_significance	pTP	0.996671
chr1	9720762	1123607	C	T	.	PASS	Likely_benign	pTP	0.996671
chr1	9720822	1617273	G	A	.	PASS	Likely_benign	pTP	0.996671
chr1	9720827	1441513	A	G	.	PASS	Uncertain_significance	pTP	0.996671
chr1	9720846	1081564	C	T	.	PASS	Likely_benign	pTP	0.996671
chr1	9720849	730185	G	A	.	PASS	Benign	pTP	0.996671
chr1	9720855	1168471	G	A	.	PASS	Benign	pTP	0.996671
chr1	9720861	1108254	C	G	.	PASS	Likely_benign	pTP	0.996671
chr1	9720862	806050	C	T	.	PASS	Uncertain_significance	pTP	0.996671
chr1	9720919	1578353	G	C	.	PASS	Likely_benign	pTP	0.996586
chr1	9720923	1053527	C	T	.	PASS	Uncertain_significance	pTP	0.996671
chr1	9720929	811024	T	C	.	PASS	Benign	pTP	0.996568
chr1	9721114	1580387	C	T	.	PASS	Likely_benign	pTP	0.977459
chr1	9721123	1132570	C	G	.	PASS	Likely_benign	pTP	0.971563
chr1	9721123	1087554	C	T	.	PASS	Likely_benign	pTP	0.971563
chr1	9721146	651306	C	T	.	PASS	Uncertain_significance	pTP	0.996671
chr1	9721147	745500	C	T	.	PASS	Likely_benign	pTP	0.996671
chr1	9721151	801431	C	T	.	PASS	Uncertain_significance	pTP	0.996671
chr1	9721153	1516552	G	A	.	PASS	Uncertain_significance	pTP	0.996671
chr1	9721162	751431	C	T	.	PASS	Likely_benign	pTP	0.996671
chr1	9721163	764550	G	A	.	PASS	Uncertain_significance	pTP	0.996671
chr1	9721171	1107348	C	T	.	PASS	Likely_benign	pTP	0.996671
chr1	9721202	1430863	G	T	.	PASS	Uncertain_significance	pTP	0.996505
chr1	9721211	844529	G	A	.	PASS	Uncertain_significance	pTP	0.996671
chr1	9721214	424409	G	C	.	PASS	Uncertain_significance	pTP	0.996671
chr1	9721222	756747	C	T	.	PASS	Benign	pTP	0.996671
chr1	9721234	1561626	G	A	.	PASS	Likely_benign	pTP	0.996671
chr1	9721234	1092401	G	T	.	PASS	Likely_benign	pTP	0.996671
chr1	9721239	575784	G	A	.	PASS	Uncertain_significance	pTP	0.996671
chr1	9721246	474024	G	C	.	PASS	Benign/Likely_benign	pTP	0.996671
chr1	9721248	1430163	C	T	.	PASS	Uncertain_significance	pTP	0.996671
chr1	9721354	1281248	C	G	.	PASS	Benign	pTP	0.996671
chr1	9721427	1600726	G	A	.	PASS	Benign	pTP	0.996671
chr1	9721447	736340	C	T	.	PASS	Benign	pTP	0.996671
chr1	9721456	731864	G	A	.	PASS	Benign	pTP	0.996671
chr1	9721495	541093	C	T	.	PASS	Benign	pTP	0.996671
chr1	9721496	1002649	G	A	.	PASS	Uncertain_significance	pTP	0.996671
chr1	9721513	966163	C	T	.	PASS	Uncertain_significance	pTP	0.996671
chr1	9721514	1381135	G	A	.	PASS	Uncertain_significance	pTP	0.996671
chr1	9721524	953539	A	G	.	PASS	Uncertain_significance	pTP	0.996671
chr1	9721561	1582041	C	T	.	PASS	Likely_benign	pTP	0.996671
chr1	9721585	474025	C	T	.	PASS	Benign	pTP	0.996671
chr1	9721592	643256	C	T	.	PASS	Uncertain_significance	pTP	0.996671
chr1	9721600	1546955	G	C	.	PASS	Likely_benign	pTP	0.996505
chr1	9721602	1032967	C	T	.	PASS	Uncertain_significance	pTP	0.996505
chr1	9721764	541096	C	T	.	PASS	Likely_benign	pTP	0.996671
chr1	9721770	1394802	G	A	.	PASS	Uncertain_significance	pTP	0.996671
chr1	9721774	1392141	G	A	.	PASS	Uncertain_significance	pTP	0.996671
chr1	9721778	1499446	C	T	.	PASS	Uncertain_significance	pTP	0.996671
chr1	9721779	1573140	G	A	.	PASS	Likely_benign	pTP	0.996671
chr1	9721788	1622180	C	T	.	PASS	Likely_benign	pTP	0.996671
chr1	9721797	1121018	C	T	.	PASS	Likely_benign	pTP	0.996671
chr1	9721865	1064359	G	A	.	PASS	Uncertain_significance	pTP	0.996671
chr1	9721879	1543273	G	T	.	PASS	Likely_benign	pTP	0.996559
chr1	9721957	1671394	C	T	.	PASS	Likely_benign	pTP	0.996671
chr1	9721993	639617	C	G	.	PASS	Uncertain_significance	pTP	0.996671
chr1	9722013	725424	C	T	.	PASS	Likely_benign	pTP	0.996671
chr1	9722019	1087112	G	A	.	PASS	Likely_benign	pTP	0.996671
chr1	9722087	639942	C	T	.	PASS	Uncertain_significance	pTP	0.996671
chr1	9722092	1479527	C	G	.	PASS	Uncertain_significance	pTP	0.996671
chr1	9722113	948975	C	G	.	PASS	Uncertain_significance	pTP	0.996671
chr1	9722124	1571989	C	T	.	PASS	Likely_benign	pTP	0.996671
chr1	9722125	960245	G	A	.	PASS	Uncertain_significance	pTP	0.996671
chr1	9722133	541083	C	A	.	PASS	Uncertain_significance	pTP	0.996671
chr1	9722168	1671529	C	T	.	PASS	Likely_benign	pTP	0.996505
chr1	9722226	1462230	C	T	.	PASS	Likely_benign	pTP	0.996671
chr1	9722227	1608952	G	A	.	PASS	Likely_benign	pTP	0.996671
chr1	9722244	791070	C	T	.	PASS	Benign	pTP	0.996671
chr1	9722274	788173	G	A	.	PASS	Likely_benign	pTP	0.996671
chr1	9722305	846790	G	A	.	PASS	Uncertain_significance	pTP	0.996671
chr1	9722320	582568	G	A	.	PASS	Uncertain_significance	pTP	0.996671
chr1	9722321	1055754	G	T	.	PASS	Uncertain_significance	pTP	0.996671
chr1	9722322	746209	C	T	.	PASS	Likely_benign	pTP	0.996671
chr1	9722323	541095	G	A	.	PASS	Likely_benign	pTP	0.996671
chr1	9722328	474026	C	T	.	PASS	Benign	pTP	0.996671
chr1	9722329	663967	G	A	.	PASS	Uncertain_significance	pTP	0.996671
chr1	9722349	1100028	C	T	.	PASS	Likely_benign	pTP	0.996586
chr1	9722362	1007559	G	A	.	PASS	Uncertain_significance	pTP	0.996671
chr1	9722498	1227097	C	T	.	PASS	Benign	pTP	0.996671
chr1	9722513	1104538	C	T	.	PASS	Likely_benign	pTP	0.996671
chr1	9722544	1018127	G	C	.	PASS	Uncertain_significance	pTP	0.996671
chr1	9722614	757753	C	T	.	PASS	Benign	pTP	0.993185
chr1	9722615	1533337	C	A	.	PASS	Likely_benign	pTP	0.993185
chr1	9722622	1086407	C	A	.	PASS	Likely_benign	pTP	0.993185
chr1	9722708	1239693	C	T	.	PASS	Benign	pTP	0.996586
chr1	9723118	753167	T	G	.	PASS	Benign	pTP	0.996671
chr1	9723152	541088	C	T	.	PASS	Likely_benign	pTP	0.996586
chr1	9723159	1162831	C	T	.	PASS	Uncertain_significance	pTP	0.996671
chr1	9723161	1592002	C	T	.	PASS	Likely_benign	pTP	0.996671
chr1	9723186	1331658	C	T	.	PASS	Uncertain_significance	pTP	0.996671
chr1	9723187	1044679	G	A	.	PASS	Uncertain_significance	pTP	0.996671
chr1	9723200	1086454	C	T	.	PASS	Likely_benign	pTP	0.996671
chr1	9723228	1016726	A	T	.	PASS	Uncertain_significance	pTP	0.996671
chr1	9723242	1093065	C	T	.	PASS	Likely_benign	pTP	0.996671
chr1	9723245	1588469	C	T	.	PASS	Likely_benign	pTP	0.996671
chr1	9723269	738867	C	T	.	PASS	Likely_benign	pTP	0.996671
chr1	9723289	860242	C	T	.	PASS	Uncertain_significance	pTP	0.996586
chr1	9723290	1626781	G	A	.	PASS	Likely_benign	pTP	0.996586
chr1	9724005	733552	C	G	.	PASS	Likely_benign	pTP	0.996671
chr1	9724035	1624404	T	C	.	PASS	Likely_benign	pTP	0.996671
chr1	9724050	788498	C	T	.	PASS	Likely_benign	pTP	0.996671
chr1	9724062	1105168	C	T	.	PASS	Likely_benign	pTP	0.996671
chr1	9724112	1598528	C	T	.	PASS	Likely_benign	pTP	0.996671
chr1	9724269	1101017	C	T	.	PASS	Likely_benign	pTP	0.996498
chr1	9724311	1612975	T	C	.	PASS	Likely_benign	pTP	0.996671
chr1	9724320	1124900	C	T	.	PASS	Likely_benign	pTP	0.996671
chr1	9724338	1475463	C	T	.	PASS	Uncertain_significance	pTP	0.996671
chr1	9724362	1672113	C	T	.	PASS	Likely_benign	pTP	0.996671
chr1	9724365	811566	C	T	.	PASS	Benign	pTP	0.996671
chr1	9724377	440068	T	C	.	PASS	Benign/Likely_benign	pTP	0.996671
chr1	9724380	1634453	G	C	.	PASS	Likely_benign	pTP	0.996671
chr1	9724387	1025757	C	G	.	PASS	Uncertain_significance	pTP	0.996671
chr1	9724785	1555136	C	T	.	PASS	Benign	pTP	0.996671
chr1	9724791	1639403	C	T	.	PASS	Likely_benign	pTP	0.996505
chr1	9724808	845740	C	T	.	PASS	Uncertain_significance	pTP	0.996586
chr1	9724812	770679	G	A	.	PASS	Uncertain_significance	pTP	0.996586
chr1	9724838	798132	C	T	.	PASS	Likely_benign	pTP	0.996671
chr1	9724844	1490439	C	T	.	PASS	Uncertain_significance	pTP	0.996671
chr1	9724858	474028	C	T	.	PASS	Benign/Likely_benign	pTP	0.996671
chr1	9724888	1149426	G	A	.	PASS	Likely_benign	pTP	0.996671
chr1	9724912	1128528	C	T	.	PASS	Likely_benign	pTP	0.996671
chr1	9724945	1151254	C	T	.	PASS	Likely_benign	pTP	0.996671
chr1	9724946	736478	G	A	.	PASS	Likely_benign	pTP	0.996671
chr1	9726787	1271386	G	C	.	PASS	Benign	pTP	0.996671
chr1	9726890	1589065	C	T	.	PASS	Likely_benign	pTP	0.996671
chr1	9726891	1169111	G	A	.	PASS	Benign	pTP	0.996671
chr1	9726894	1167863	G	A	.	PASS	Benign	pTP	0.996671
chr1	9726901	1164586	G	T	.	PASS	Benign	pTP	0.996671
chr1	9726935	618792	G	A	.	PASS	Likely_benign	pTP	0.996671
[truncated: 44,086,097 more chars]
